# Supplementary material for: Linear ubiquitination prevents lipodystrophy and obesity-associated metabolic syndrome
Source: Sci Adv. 2025 Sep 17;11(38):eadw2539. doi: 10.1126/sciadv.adw2539 (PMC12442851; doi:10.1126/sciadv.adw2539)
Supplement: Supplementary file 2 — Movies S1 and S2 [file sciadv.adw2539_movies_s1_and_s2.zip]

Archive with 2 entries (2 files):
- sciadv.adw2539_movie_s2.mp4
- sciadv.adw2539_movie_s1.mp4
