# Supplementary material for: Linear ubiquitination prevents lipodystrophy and obesity-associated metabolic syndrome
Source: Sci Adv. 2025 Sep 17;11(38):eadw2539. doi: 10.1126/sciadv.adw2539 (PMC12442851; doi:10.1126/sciadv.adw2539)
Supplement: Supplementary file 3 — Tables S1 to S5 [file sciadv.adw2539_tables_s1_to_s5.zip]

Archive with 5 entries (5 files):
- sciadv.adw2539_table_s5.xlsx
- sciadv.adw2539_table_s4.xlsx
- sciadv.adw2539_table_s3.xlsx
- sciadv.adw2539_table_s2.xlsx
- sciadv.adw2539_table_s1.xlsx
