# Supplementary material for: Linear ubiquitination prevents lipodystrophy and obesity-associated metabolic syndrome
Source: Sci Adv. 2025 Sep 17;11(38):eadw2539. doi: 10.1126/sciadv.adw2539 (PMC12442851; doi:10.1126/sciadv.adw2539)
Supplement: Supplementary file 3 — Tables S1 to S5 [file sciadv.adw2539_tables_s1_to_s5.zip › sciadv.adw2539_table_s5.xlsx]

## Sheet: KO CD vs WT CD upregulated 
Table S5: Data collection for correlation plots from Bulk RNAseq of GWAT after 16 weeks of CD and HFD.
Table S5 Data collection for correlation plots Hoip A-KO CD vs Control CD
Table of enrichted MSigDB curated gene sets (GO terms and pathways) - 1 vs. NA
GeneSetName	Database	P_value	Precision	Recall	GeneSetSize	QuerySize	IntersectionSize	Intersection
immune system process	GO:BP	1.02164e-105	0.279046	0.185709	2897	538	1928	Cd68,Cd300c2,Trem2,Ctss,Lat2,Lgals3,Gpnmb,Laptm5,Itgb2,Pianp,Cd300a,Irf5,Adam8,Tyrobp,Kcnn4,Spi1,Mmp12,Evl,Cd84,Fcer1g,Kcnab2,Rac2,C3ar1,F7,Ctsk,Pirb,Vav1,Cd37,Arl11,Lpxn,Hck,Tgfb1,Fcgr1,Cd9,Nckap1l,Irf8,Was,Tlr13,Rab7b,Ly9,Ncf1,Clec4a2,Lilrb4b,Myo1g,Cd300lb,Cd83,Coro1a,C5ar1,Slc11a1,Mmp14,Slc15a3,Csf2rb2,Tcirg1,Ly86,Pld3,Grn,Pik3cd,Inpp5d,Cd180,Serpinb9b,P2rx7,Cd48,Il7r,Pla2g7,Milr1,Cyba,Tnip3,N…
positive regulation of biological process	GO:BP	1.95292e-94	0.457983	0.129878	6714	872	1904	Itgax,Cd300c2,Trem2,Ctss,Lat2,Lgals3,Gpnmb,Ncf2,Cma1,Laptm5,Itgb2,Tbxas1,Fermt3,Cd300a,Irf5,Adam8,Tyrobp,Kcnn4,Spi1,Wfs1,Stac2,Mmp12,Evl,Cd84,Fcer1g,Rac2,C3ar1,Atf3,F7,F10,Pirb,Vav1,Cd37,Lpxn,Hck,Tgfb1,Fcgr1,Nckap1l,Irf8,Was,Rab7b,P2ry6,Ly9,Ncf1,Lilrb4b,Myo1g,Cd300lb,Cd83,Coro1a,C5ar1,Slc11a1,Aph1c,Mmp14,Slc15a3,Apobec1,Csf2rb2,Ly86,Cdt1,Grn,Pik3cd,Inpp5d,Csf2ra,Cd180,P2rx7,Il7r,Pla2g7,Cd63,Alox5…
regulation of response to stimulus	GO:BP	3.2891e-91	0.322222	0.159063	4011	638	1980	Trem2,Ctss,Lat2,Hk3,Lgals3,Gpnmb,Cma1,Laptm5,Pianp,Cd300a,Adam8,Rgs10,Tyrobp,Kcnn4,Spi1,Wfs1,Mmp12,Cd84,Fcer1g,Rac2,C3ar1,Atf3,F7,F10,Rgs1,Vav1,Cd37,Lpxn,Tgfb1,Fcgr1,Cyth4,Cd9,Arhgap25,Nckap1l,Was,Tlr13,Rab7b,P2ry6,Ncf1,Lilrb4b,Myo1g,C5ar1,Slc11a1,Aph1c,Mmp14,Slc15a3,Ly86,Cdt1,Grn,Pik3cd,Inpp5d,Cd180,Serpinb9b,P2rx7,Cd48,Il7r,Pla2g7,Cd63,Alox5ap,Cyba,Tnip3,Nfam1,Hpse,Rftn1,Ptafr,Tlr1,Btk,Tnfrsf1b…
biological regulation	GO:BP	2.60884e-84	0.729308	0.0993899	14096	1401	1921	Itgax,Cd68,Cd300c2,Trem2,Ctss,Lat2,Hk3,Lgals3,Gpnmb,Ahnak2,Ncf2,Cotl1,Ms4a7,Cma1,Laptm5,Itgb2,Atp1a3,Tbxas1,Pianp,Fermt3,Cd300a,Irf5,Adam8,Rgs10,Tyrobp,Kcnn4,Spi1,Wfs1,Stac2,Anpep,Renbp,Arhgap9,Mmp12,Evl,Cd84,Fcer1g,Ncf4,Vat1,Kcnab2,Rac2,C3ar1,Atf3,F7,F10,Ctsk,Rgs1,Pirb,Mfsd12,Vav1,Cd37,Lpxn,Hck,Tgfb1,Fcgr1,Cyth4,Cd9,Ckb,Arhgap25,Nckap1l,Hpgds,Irf8,Was,Tlr13,Rab7b,P2ry6,Ly9,Ncf1,Syngr1,Clec4a2,Sl…
response to stress	GO:BP	8.01283e-83	0.316751	0.15343	4067	624	1970	Itgax,Cd68,Trem2,Ctss,Hk3,Lgals3,Cotl1,Cma1,Laptm5,Itgb2,Fermt3,Cd300a,Irf5,Adam8,Tyrobp,Spi1,Wfs1,Mmp12,Evl,Fcer1g,C3ar1,Atf3,F7,F10,Vav1,Cd37,Hck,Tgfb1,Fcgr1,Cd9,Irf8,Was,Tlr13,Rab7b,Ly9,Ncf1,Clec4a2,Lilrb4b,Coro1a,C5ar1,Slc11a1,Mmp14,Slc15a3,Apobec1,Tcirg1,Ly86,Pld3,Bcl2a1b,Grn,Pik3cd,Cd180,Serpinb9b,P2rx7,Lyz2,Il7r,Pla2g7,Alox5ap,Cyba,Panx1,Hpse,Ptafr,Tlr1,Btk,Plekhn1,Tnfrsf1b,Tlr6,Tnfrsf11a,…
response to stimulus	GO:BP	8.32968e-83	0.593939	0.112128	10488	1176	1980	Itgax,Cd68,Trem2,Ctss,Lat2,Hk3,Lgals3,Gpnmb,Ncf2,Cotl1,Ms4a7,Cma1,Laptm5,Itgb2,Atp1a3,Tbxas1,Pianp,Fermt3,Cd300a,Irf5,Adam8,Clec7a,Rgs10,Tyrobp,Kcnn4,Spi1,Wfs1,Anpep,Arhgap9,Mmp12,Evl,Cd84,Fcer1g,Rac2,C3ar1,Atf3,F7,F10,Ctsk,Rgs1,Pirb,Vav1,Cd37,Lpxn,Hck,Tgfb1,Fcgr1,Cyth4,Cd9,Arhgap25,Nckap1l,Irf8,Was,Tlr13,Rab7b,P2ry6,Ly9,Ncf1,Syngr1,Clec4a2,Slfn2,Lilrb4b,Myo1g,Cd300lb,Cd83,Coro1a,C5ar1,Slc11a1,Ap…
regulation of biological process	GO:BP	4.84934e-81	0.700677	0.100605	13379	1346	1921	Itgax,Cd68,Cd300c2,Trem2,Ctss,Lat2,Hk3,Lgals3,Gpnmb,Ahnak2,Ncf2,Cotl1,Ms4a7,Cma1,Laptm5,Itgb2,Atp1a3,Tbxas1,Pianp,Fermt3,Cd300a,Irf5,Adam8,Rgs10,Tyrobp,Kcnn4,Spi1,Wfs1,Stac2,Anpep,Renbp,Arhgap9,Mmp12,Evl,Cd84,Fcer1g,Vat1,Kcnab2,Rac2,C3ar1,Atf3,F7,F10,Ctsk,Rgs1,Pirb,Mfsd12,Vav1,Cd37,Lpxn,Hck,Tgfb1,Fcgr1,Cyth4,Cd9,Arhgap25,Nckap1l,Hpgds,Irf8,Was,Tlr13,Rab7b,P2ry6,Ly9,Ncf1,Syngr1,Clec4a2,Slfn2,Lilrb…
immune response	GO:BP	8.60556e-78	0.20563	0.181524	1851	336	1634	Cd68,Trem2,Ctss,Lat2,Lgals3,Laptm5,Pianp,Cd300a,Irf5,Adam8,Tyrobp,Kcnn4,Spi1,Mmp12,Evl,Cd84,Fcer1g,Rac2,C3ar1,Ctsk,Pirb,Vav1,Cd37,Lpxn,Hck,Tgfb1,Fcgr1,Nckap1l,Irf8,Was,Tlr13,Rab7b,Ly9,Ncf1,Clec4a2,Lilrb4b,Myo1g,Coro1a,C5ar1,Slc11a1,Slc15a3,Csf2rb2,Tcirg1,Ly86,Pld3,Grn,Pik3cd,Inpp5d,Cd180,Serpinb9b,P2rx7,Cd48,Il7r,Milr1,Cyba,Tnip3,Nfam1,Panx1,Rftn1,Ptafr,Tlr1,Btk,Apbb1ip,Tnfrsf1b,Tlr6,Dock2,Tnfrsf…
regulation of immune system process	GO:BP	1.69785e-77	0.173416	0.21424	1559	334	1926	Cd68,Trem2,Lat2,Lgals3,Gpnmb,Laptm5,Pianp,Cd300a,Adam8,Tyrobp,Kcnn4,Spi1,Mmp12,Cd84,Fcer1g,Rac2,C3ar1,F7,Vav1,Cd37,Lpxn,Tgfb1,Fcgr1,Cd9,Nckap1l,Was,Tlr13,Rab7b,Ncf1,Lilrb4b,Myo1g,Cd300lb,Cd83,Coro1a,C5ar1,Slc11a1,Mmp14,Slc15a3,Grn,Pik3cd,Inpp5d,Cd180,Serpinb9b,P2rx7,Cd48,Il7r,Pla2g7,Milr1,Cyba,Tnip3,Nfam1,Panx1,Rftn1,Ptafr,Tlr1,Btk,Tnfrsf1b,Tlr6,C5ar2,Csf1r,Sirpb1c,Syk,Fyb,Ccl3,Itgam,Gpsm3,Cd300l…
positive regulation of cellular process	GO:BP	4.26606e-77	0.406513	0.128401	6028	774	1904	Itgax,Trem2,Ctss,Lgals3,Gpnmb,Ncf2,Laptm5,Itgb2,Fermt3,Cd300a,Irf5,Adam8,Tyrobp,Kcnn4,Spi1,Stac2,Mmp12,Evl,Fcer1g,Rac2,C3ar1,Atf3,F7,F10,Pirb,Vav1,Hck,Tgfb1,Fcgr1,Nckap1l,Irf8,Was,Rab7b,P2ry6,Ncf1,Lilrb4b,Cd300lb,Cd83,Coro1a,C5ar1,Slc11a1,Mmp14,Slc15a3,Apobec1,Csf2rb2,Ly86,Cdt1,Grn,Pik3cd,Inpp5d,Csf2ra,Cd180,P2rx7,Il7r,Pla2g7,Cd63,Cyba,Nfam1,Prex1,Hpse,Ptafr,Tlr1,Btk,Plekhn1,Apbb1ip,Tnfrsf1b,Msr1…
regulation of cellular process	GO:BP	1.61408e-76	0.655051	0.105037	12348	1297	1980	Itgax,Trem2,Ctss,Lat2,Hk3,Lgals3,Gpnmb,Ahnak2,Ncf2,Cotl1,Ms4a7,Laptm5,Itgb2,Atp1a3,Fermt3,Cd300a,Irf5,Adam8,Rgs10,Tyrobp,Kcnn4,Spi1,Wfs1,Stac2,Anpep,Arhgap9,Mmp12,Evl,Cd84,Fcer1g,Vat1,Kcnab2,Rac2,C3ar1,Atf3,F7,F10,Rgs1,Pirb,Mfsd12,Vav1,Cd37,Lpxn,Hck,Tgfb1,Fcgr1,Cyth4,Cd9,Arhgap25,Nckap1l,Hpgds,Irf8,Was,Tlr13,Rab7b,P2ry6,Ncf1,Syngr1,Slfn2,Lilrb4b,Myo1g,Cd300lb,Cd83,Coro1a,C5ar1,Slc11a1,Aph1c,Mmp14…
cell activation	GO:BP	5.76825e-72	0.143579	0.235685	1205	284	1978	Trem2,Lat2,Lgals3,Gpnmb,Laptm5,Itgb2,Fermt3,Cd300a,Adam8,Tyrobp,Spi1,Evl,Cd84,Fcer1g,Rac2,Pirb,Vav1,Cd37,Tgfb1,Cd9,Nckap1l,Irf8,Was,Ly9,Clec4a2,Lilrb4b,Cd300lb,Cd83,Coro1a,C5ar1,Slc11a1,Mmp14,Tcirg1,Grn,Pik3cd,Inpp5d,Cd180,P2rx7,Cd48,Il7r,Milr1,Nfam1,Prex1,Ptafr,Tlr1,Btk,Apbb1ip,Tnfrsf1b,Tlr6,Dock2,Pip5k1c,Psap,Sirpb1c,Syk,Ccl3,Itgam,Cmtm7,Mafb,Plek,Emilin1,Clec4d,Tnfsf13,Hmox1,Casp1,Timp1,Ubash3…
regulation of multicellular organismal process	GO:BP	7.53878e-72	0.24596	0.166042	2933	487	1980	Itgax,Cd300c2,Trem2,Ctss,Gpnmb,Cma1,Laptm5,Itgb2,Tbxas1,Irf5,Adam8,Tyrobp,Spi1,Anpep,Mmp12,Evl,Cd84,Fcer1g,C3ar1,F7,Ctsk,Tgfb1,Fcgr1,Cd9,Nckap1l,Hpgds,Irf8,Rab7b,Ly9,Ncf1,Clec4a2,Lilrb4b,Cd83,C5ar1,Slc11a1,Mmp14,Pld3,Grn,Pik3cd,Inpp5d,P2rx7,Il7r,Cd63,Cyba,Nfam1,Panx1,Hpse,Rftn1,Ptafr,Tlr1,Btk,Tnfrsf1b,Tlr6,Tnfrsf11a,C5ar2,Csf1r,Cd300ld,Mcoln2,Cybb,Syk,Rnh1,Lum,Ccl3,Tifab,Gpsm3,Cd200r1,Arhgdib,Hcl…
intracellular signal transduction	GO:BP	3.02894e-69	0.221212	0.173328	2527	438	1980	Trem2,Lat2,Gpnmb,Laptm5,Cd300a,Adam8,Spi1,Wfs1,Rac2,Atf3,F7,F10,Vav1,Tgfb1,Cyth4,Arhgap25,Nckap1l,Was,Tlr13,P2ry6,Ncf1,Lilrb4b,C5ar1,Slc11a1,Slc15a3,Cdt1,Bcl2a1b,Pik3cd,Inpp5d,P2rx7,Tnip3,Nfam1,Prex1,Hpse,Ptafr,Tlr1,Btk,Tnfrsf1b,Tlr6,Dock2,Tnfrsf11a,C5ar2,Csf1r,Arhgap19,Psap,Stmn1,Syk,Ccl9,Ccl3,Tifab,Shc2,Arhgdib,Dok2,Hcls1,Plek,Emilin1,Clec4d,Hmox1,Casp1,S100a4,Dok3,Sh3bp1,Rassf2,Ccr3,Tpcn2,Star…
cellular response to stimulus	GO:BP	2.64169e-68	0.511675	0.113718	8864	1008	1970	Itgax,Cd68,Trem2,Ctss,Lat2,Hk3,Lgals3,Gpnmb,Ncf2,Ms4a7,Cma1,Laptm5,Itgb2,Atp1a3,Fermt3,Cd300a,Irf5,Adam8,Clec7a,Rgs10,Tyrobp,Kcnn4,Spi1,Wfs1,Anpep,Arhgap9,Mmp12,Evl,Fcer1g,Rac2,C3ar1,Atf3,F7,F10,Rgs1,Pirb,Vav1,Lpxn,Hck,Tgfb1,Fcgr1,Cyth4,Cd9,Arhgap25,Nckap1l,Irf8,Was,Tlr13,Rab7b,P2ry6,Ncf1,Syngr1,Lilrb4b,Myo1g,Cd300lb,Coro1a,C5ar1,Slc11a1,Aph1c,Mmp14,Slc15a3,Csf2rb2,Tcirg1,Arhgap30,Ly86,Cdt1,Bcl2a…
regulation of molecular function	GO:BP	4.18631e-67	0.246568	0.160119	3029	485	1967	Trem2,Ctss,Ncf2,Laptm5,Itgb2,Cd300a,Adam8,Rgs10,Spi1,Wfs1,Stac2,Renbp,Arhgap9,Ncf4,Rac2,Rgs1,Vav1,Hck,Tgfb1,Fcgr1,Cyth4,Arhgap25,Nckap1l,Rab7b,P2ry6,Ncf1,Lilrb4b,C5ar1,Slc11a1,Aph1c,Apobec1,Cdt1,Grn,Serpinb9b,P2rx7,Alox5ap,Cyba,Nfam1,Prex1,Ptafr,Tlr1,Btk,Tlr6,Dock2,Tnfrsf11a,Wfdc17,Csf1r,Cstb,Arhgap19,Psap,Stmn1,Syk,Rnh1,Eef1a2,Ccl9,Ccl3,Gpsm3,Arhgdib,Hcls1,Lgmn,Gpr65,Wdr91,Gla,Pcolce,Arhgef10l,A…
defense response	GO:BP	4.50634e-67	0.180223	0.189597	1788	339	1881	Itgax,Cd68,Trem2,Ctss,Lgals3,Cotl1,Cma1,Laptm5,Itgb2,Cd300a,Irf5,Adam8,Tyrobp,Spi1,Mmp12,Evl,Fcer1g,C3ar1,Vav1,Cd37,Hck,Tgfb1,Fcgr1,Irf8,Was,Tlr13,Rab7b,Ly9,Ncf1,Clec4a2,Lilrb4b,Coro1a,C5ar1,Slc11a1,Slc15a3,Apobec1,Tcirg1,Ly86,Pld3,Grn,Pik3cd,Cd180,Serpinb9b,P2rx7,Lyz2,Il7r,Pla2g7,Alox5ap,Cyba,Hpse,Ptafr,Tlr1,Btk,Tnfrsf1b,Tlr6,Tnfrsf11a,C5ar2,Wfdc17,Csf1r,Mcoln2,Cybb,Syk,Ccl9,Daglb,Ccl3,Gpsm3,Cd2…
response to external stimulus	GO:BP	6.6757e-67	0.251777	0.158214	3135	496	1970	Itgax,Cd68,Trem2,Ctss,Lgals3,Ncf2,Cotl1,Cma1,Irf5,Adam8,Clec7a,Tyrobp,Spi1,Mmp12,Evl,Fcer1g,Rac2,C3ar1,Atf3,F7,Rgs1,Vav1,Cd37,Hck,Tgfb1,Fcgr1,Cd9,Nckap1l,Irf8,Was,Tlr13,Rab7b,Ly9,Ncf1,Clec4a2,Slfn2,Cd300lb,Coro1a,C5ar1,Slc11a1,Aph1c,Mmp14,Slc15a3,Apobec1,Ly86,Pld3,Grn,Pik3cd,Cd180,Serpinb9b,P2rx7,Lyz2,Il7r,Pla2g7,Cd63,Bin2,Alox5ap,Cyba,Tnip3,Prex1,Hpse,Ptafr,Tlr1,Btk,Tnfrsf1b,Tlr6,Dock2,Tnfrsf11a…
leukocyte activation	GO:BP	1.03877e-62	0.132821	0.223453	1083	242	1822	Trem2,Lat2,Lgals3,Gpnmb,Laptm5,Itgb2,Cd300a,Adam8,Tyrobp,Spi1,Cd84,Fcer1g,Rac2,Pirb,Vav1,Cd37,Tgfb1,Nckap1l,Irf8,Was,Ly9,Clec4a2,Lilrb4b,Cd300lb,Cd83,Coro1a,C5ar1,Slc11a1,Mmp14,Tcirg1,Grn,Pik3cd,Inpp5d,Cd180,P2rx7,Cd48,Il7r,Milr1,Nfam1,Prex1,Ptafr,Tlr1,Btk,Apbb1ip,Tnfrsf1b,Tlr6,Dock2,Psap,Sirpb1c,Syk,Ccl3,Itgam,Cmtm7,Mafb,Clec4d,Tnfsf13,Hmox1,Casp1,Gm49339,Fgr,Sirpa,Lcp2,Tnfaip8l2,Rasal3,Icam1,Cd…
cellular response to chemical stimulus	GO:BP	2.3496e-62	0.265482	0.149301	3503	523	1970	Cd68,Trem2,Ctss,Hk3,Lgals3,Ncf2,Cma1,Laptm5,Atp1a3,Irf5,Adam8,Rgs10,Spi1,Wfs1,Mmp12,Evl,Fcer1g,Rac2,C3ar1,Atf3,F7,Pirb,Vav1,Lpxn,Tgfb1,Nckap1l,Irf8,Was,Rab7b,P2ry6,Ncf1,Syngr1,Cd300lb,Coro1a,C5ar1,Csf2rb2,Tcirg1,Ly86,Pik3cd,Csf2ra,Cd180,P2rx7,Il7r,Pla2g7,Cd63,Bin2,Alox5ap,Cyba,Tnip3,Prex1,Ptafr,Btk,Tnfrsf1b,Tlr6,Tnfrsf11a,C5ar2,Csf1r,Cybb,Psap,Syk,Ccl9,Ccl3,Nceh1,Gpsm3,Aprt,Hcls1,Il10ra,Lgmn,Prcp…
cell surface receptor signaling pathway	GO:BP	4.04759e-62	0.230457	0.160481	2829	454	1970	Itgax,Trem2,Lat2,Lgals3,Ms4a7,Laptm5,Itgb2,Atp1a3,Fermt3,Cd300a,Irf5,Tyrobp,Kcnn4,Spi1,Mmp12,Fcer1g,C3ar1,Atf3,F7,Pirb,Vav1,Lpxn,Hck,Tgfb1,Fcgr1,Nckap1l,P2ry6,Ncf1,Lilrb4b,Myo1g,Coro1a,C5ar1,Aph1c,Mmp14,Csf2rb2,Ly86,Bcl2a1b,Pik3cd,Csf2ra,Cd180,P2rx7,Hexa,Il7r,Cd63,Milr1,Nfam1,Rftn1,Ptafr,Btk,Tnfrsf1b,Tnfrsf11a,C5ar2,Csf1r,Stmn1,Syk,Ccl9,Fyb,Daglb,Ccl3,Itgam,Nceh1,Shc2,Dok2,Myo1e,Hcls1,Il10ra,Lgmn…
cell migration	GO:BP	2.66712e-61	0.156297	0.20078	1539	309	1977	Itgax,Trem2,Lgals3,Gpnmb,Itgb2,Fermt3,Cd300a,Adam8,Spi1,Mmp12,Evl,Fcer1g,Rac2,C3ar1,F7,Vav1,Lpxn,Tgfb1,Cd9,Nckap1l,P2ry6,Myo1g,Coro1a,C5ar1,Mmp14,Grn,Pik3cd,Pla2g7,Cd63,Bin2,Prex1,Hpse,Ptafr,Dock2,C5ar2,Csf1r,Mcoln2,Syk,Ccl9,Ccl3,Gpsm3,Plekho1,Cd200r1,Arhgdib,Lgmn,Prcp,S1pr2,Itgb7,Emilin1,Hmox1,Timp1,Sh3bp1,Ninj1,Ccr3,Rhov,Fgr,Sirpa,Ccr5,Plxnc1,Icam1,Cd44,Lcp1,Sdc1,Il1rn,P2rx4,Sdc3,Ccl6,Ccrl2,Doc…
regulation of signal transduction	GO:BP	3.88293e-61	0.235384	0.157429	2941	463	1967	Trem2,Lgals3,Gpnmb,Laptm5,Cd300a,Adam8,Rgs10,Kcnn4,Spi1,Wfs1,Mmp12,Atf3,F7,F10,Rgs1,Lpxn,Tgfb1,Cyth4,Arhgap25,Nckap1l,Tlr13,Rab7b,P2ry6,Ncf1,Lilrb4b,C5ar1,Mmp14,Slc15a3,Ly86,Cdt1,Pik3cd,Inpp5d,Cd180,P2rx7,Il7r,Cd63,Cyba,Tnip3,Nfam1,Hpse,Tlr1,Tlr6,Dock2,Tnfrsf11a,C5ar2,Csf1r,Arhgap19,Psap,Stmn1,Syk,Ccl9,Ccl3,Cd300ld3,Shc2,Arhgdib,Dok2,Hcls1,Il10ra,Lgmn,Prcp,S1pr2,Plek,Emilin1,Clec4d,Cilp,Hmox1,Cas…
inflammatory response	GO:BP	2.86618e-60	0.104732	0.263369	748	197	1881	Cd68,Trem2,Ctss,Cma1,Itgb2,Cd300a,Irf5,Adam8,Tyrobp,Fcer1g,C3ar1,Hck,Tgfb1,Fcgr1,Tlr13,Ncf1,Lilrb4b,C5ar1,Slc11a1,Tcirg1,Ly86,Pld3,Grn,Pik3cd,Cd180,P2rx7,Pla2g7,Alox5ap,Cyba,Hpse,Ptafr,Tlr1,Btk,Tnfrsf1b,Tlr6,Tnfrsf11a,C5ar2,Csf1r,Cybb,Syk,Ccl9,Daglb,Ccl3,Gpsm3,Cd200r1,Prcp,Hmox1,Casp1,Timp1,Ninj1,Ccr3,Gm49339,Sirpa,Ccr5,Tnfaip8l2,Nrros,Icam1,Pik3ap1,Sdc1,Il1rn,Lilrb4a,Cd276,Fcer1a,Unc13d,Lipa,Tlr…
positive regulation of response to stimulus	GO:BP	3.55823e-60	0.200101	0.17107	2309	395	1974	Trem2,Ctss,Lat2,Gpnmb,Laptm5,Cd300a,Adam8,Tyrobp,Kcnn4,Spi1,Mmp12,Fcer1g,Rac2,C3ar1,Atf3,F7,F10,Vav1,Lpxn,Tgfb1,Fcgr1,Nckap1l,Was,P2ry6,Ncf1,Lilrb4b,Myo1g,C5ar1,Slc11a1,Slc15a3,Ly86,Grn,Pik3cd,Cd180,P2rx7,Il7r,Pla2g7,Cd63,Alox5ap,Cyba,Nfam1,Hpse,Rftn1,Ptafr,Tlr1,Btk,Tlr6,Dock2,Tnfrsf11a,C5ar2,Csf1r,Psap,Syk,Ccl9,Fyb,Ccl3,Itgam,Gpsm3,Cd300ld3,Shc2,Hcls1,C1qb,Il10ra,Lgmn,Emilin1,Clec4d,Tnfsf13,Casp…
anatomical structure development	GO:BP	6.01448e-60	0.386364	0.124067	6166	765	1980	Itgax,Trem2,Lgals3,Gpnmb,Cma1,Laptm5,Itgb2,Atp1a3,Fermt3,Adam8,Tyrobp,Spi1,Wfs1,Anpep,Mmp12,Evl,Fcer1g,Vat1,Kcnab2,Rac2,C3ar1,Atf3,F7,Ctsk,Pirb,Vav1,Arl11,Lpxn,Hck,Tgfb1,Cd9,Ckb,Nckap1l,Irf8,Rab7b,Ly9,Lilrb4b,Cd83,Coro1a,C5ar1,Aph1c,Mmp14,Tcirg1,Pld3,Grn,Pik3cd,Plxdc1,Inpp5d,P2rx7,Hexa,Il7r,Tnfaip2,Cd63,Nfam1,Prex1,Hpse,Btk,Tnfrsf1b,Dock2,Tnfrsf11a,Csf1r,Pip5k1c,Cybb,Psap,Fabp7,Stmn1,Syk,Rnh1,Ccl…
system development	GO:BP	1.09884e-59	0.312437	0.136033	4543	618	1978	Itgax,Trem2,Cma1,Laptm5,Itgb2,Atp1a3,Adam8,Tyrobp,Spi1,Wfs1,Anpep,Mmp12,Evl,Fcer1g,Kcnab2,Rac2,C3ar1,Ctsk,Pirb,Vav1,Arl11,Tgfb1,Cd9,Ckb,Nckap1l,Irf8,Rab7b,Ly9,Lilrb4b,Cd83,C5ar1,Aph1c,Mmp14,Tcirg1,Grn,Pik3cd,Plxdc1,Inpp5d,P2rx7,Hexa,Il7r,Tnfaip2,Nfam1,Prex1,Hpse,Btk,Tnfrsf1b,Dock2,Tnfrsf11a,Csf1r,Pip5k1c,Cybb,Psap,Fabp7,Stmn1,Syk,Rnh1,Daglb,Ccl3,Tifab,Nfasc,Cmtm7,Speg,Myo1e,Hcls1,Prcp,Mafb,Plek,E…
cytokine production	GO:BP	1.46523e-59	0.105882	0.258486	766	198	1870	Cd300c2,Trem2,Gpnmb,Cma1,Laptm5,Irf5,Adam8,Tyrobp,Mmp12,Cd84,Fcer1g,C3ar1,Tgfb1,Nckap1l,Irf8,Rab7b,Ly9,Clec4a2,Lilrb4b,Cd83,C5ar1,Slc11a1,Pld3,Inpp5d,P2rx7,Cyba,Nfam1,Panx1,Hpse,Rftn1,Ptafr,Tlr1,Btk,Tnfrsf1b,Tlr6,C5ar2,Csf1r,Cd300ld,Mcoln2,Cybb,Syk,Lum,Ccl3,Gpsm3,Cd200r1,Hmox1,Casp1,Gm49339,Fgr,Sirpa,Ccr5,Nrros,Lilrb4a,Clec4a3,Cd276,Fcer1a,Runx1,Tlr8,Tlr7,Ccdc88b,Ptprc,Nlrp10,Aim2,Oas1a,Lacc1,Fn1…
regulation of catalytic activity	GO:BP	2.01374e-58	0.200212	0.165061	2284	377	1883	Trem2,Ncf2,Laptm5,Cd300a,Adam8,Rgs10,Renbp,Arhgap9,Ncf4,Rac2,Rgs1,Vav1,Tgfb1,Fcgr1,Cyth4,Arhgap25,Nckap1l,Ncf1,Lilrb4b,C5ar1,Slc11a1,Aph1c,Apobec1,Grn,Serpinb9b,P2rx7,Alox5ap,Cyba,Prex1,Ptafr,Tlr1,Btk,Tlr6,Dock2,Tnfrsf11a,Wfdc17,Csf1r,Cstb,Arhgap19,Psap,Stmn1,Syk,Rnh1,Eef1a2,Ccl9,Ccl3,Gpsm3,Arhgdib,Lgmn,Gpr65,Wdr91,Gla,Pcolce,Arhgef10l,Arhgap45,Plek,Arap1,Casp1,Timp1,Sh3bp1,Rassf2,Ubash3b,Stard8,…
regulation of cytokine production	GO:BP	5.03329e-58	0.104278	0.256579	760	195	1870	Cd300c2,Trem2,Gpnmb,Laptm5,Irf5,Adam8,Tyrobp,Mmp12,Cd84,Fcer1g,C3ar1,Tgfb1,Nckap1l,Irf8,Rab7b,Ly9,Clec4a2,Lilrb4b,Cd83,C5ar1,Slc11a1,Pld3,Inpp5d,P2rx7,Cyba,Nfam1,Panx1,Hpse,Rftn1,Ptafr,Tlr1,Btk,Tnfrsf1b,Tlr6,C5ar2,Csf1r,Cd300ld,Mcoln2,Cybb,Syk,Lum,Ccl3,Gpsm3,Cd200r1,Hmox1,Casp1,Gm49339,Fgr,Sirpa,Ccr5,Lilrb4a,Clec4a3,Cd276,Fcer1a,Runx1,Tlr8,Tlr7,Ccdc88b,Ptprc,Nlrp10,Aim2,Oas1a,Lacc1,Fn1,Clec4b1,Ha…
multicellular organism development	GO:BP	1.49695e-57	0.334848	0.130307	5088	663	1980	Itgax,Trem2,Cma1,Laptm5,Itgb2,Atp1a3,Adam8,Tyrobp,Spi1,Wfs1,Anpep,Mmp12,Evl,Fcer1g,Kcnab2,Rac2,C3ar1,Ctsk,Pirb,Vav1,Arl11,Tgfb1,Cd9,Ckb,Nckap1l,Irf8,Rab7b,Ly9,Lilrb4b,Cd83,C5ar1,Aph1c,Mmp14,Tcirg1,Grn,Pik3cd,Plxdc1,Inpp5d,P2rx7,Hexa,Il7r,Tnfaip2,Nfam1,Prex1,Hpse,Btk,Tnfrsf1b,Dock2,Tnfrsf11a,Csf1r,Pip5k1c,Cybb,Psap,Fabp7,Stmn1,Syk,Rnh1,Daglb,Ccl3,Tifab,Slc6a8,Nfasc,Cmtm7,Arhgdib,Speg,Myo1e,Hcls1,P…
positive regulation of multicellular organismal process	GO:BP	5.19073e-57	0.163102	0.183846	1659	305	1870	Itgax,Cd300c2,Trem2,Cma1,Laptm5,Itgb2,Tbxas1,Irf5,Adam8,Tyrobp,Mmp12,Fcer1g,C3ar1,F7,Tgfb1,Fcgr1,Nckap1l,Irf8,Rab7b,Ly9,Lilrb4b,Cd83,C5ar1,Slc11a1,Mmp14,Grn,Pik3cd,Inpp5d,P2rx7,Il7r,Cyba,Nfam1,Panx1,Hpse,Rftn1,Ptafr,Tlr1,Btk,Tnfrsf1b,Tlr6,Tnfrsf11a,Csf1r,Mcoln2,Cybb,Syk,Lum,Ccl3,Gpsm3,Hcls1,Emilin1,Tnfsf13,Hmox1,Casp1,Ninj1,Ccr3,Gm49339,Fgr,Ccr5,Plxnc1,Rgs14,B4galt5,Icam1,Lilrb4a,Cd276,Fcer1a,Ucp…
negative regulation of cellular process	GO:BP	5.39002e-57	0.330808	0.130582	5016	655	1980	Trem2,Hk3,Lgals3,Gpnmb,Laptm5,Cd300a,Adam8,Rgs10,Tyrobp,Spi1,Wfs1,Mmp12,Evl,Cd84,Fcer1g,Vat1,Atf3,Rgs1,Pirb,Mfsd12,Cd37,Lpxn,Hck,Tgfb1,Cd9,Arhgap25,Nckap1l,Hpgds,Irf8,Was,Rab7b,P2ry6,Slfn2,Lilrb4b,Coro1a,C5ar1,Slc11a1,Mmp14,Apobec1,Slc43a2,Cdt1,Bcl2a1b,Grn,Ankrd13b,Inpp5d,Serpinb9b,P2rx7,Il7r,Cd63,Milr1,Cyba,Tnip3,Btk,Plekhn1,Tnfrsf1b,Tlr6,C5ar2,Csf1r,Mcoln2,Psap,Stmn1,Ccl9,Ccl3,Cd200r1,Arhgdib,D…
cell communication	GO:BP	1.29422e-56	0.442424	0.115415	7590	876	1980	Itgax,Cd68,Trem2,Lat2,Lgals3,Gpnmb,Ms4a7,Laptm5,Itgb2,Atp1a3,Fermt3,Cd300a,Irf5,Adam8,Rgs10,Tyrobp,Kcnn4,Spi1,Wfs1,Anpep,Arhgap9,Mmp12,Fcer1g,Rac2,C3ar1,Atf3,F7,F10,Rgs1,Pirb,Vav1,Lpxn,Hck,Tgfb1,Fcgr1,Cyth4,Arhgap25,Nckap1l,Was,Tlr13,Rab7b,P2ry6,Ncf1,Syngr1,Lilrb4b,Myo1g,Coro1a,C5ar1,Slc11a1,Aph1c,Mmp14,Slc15a3,Csf2rb2,Tcirg1,Arhgap30,Ly86,Cdt1,Bcl2a1b,Grn,Pik3cd,Inpp5d,Csf2ra,Cd180,P2rx7,Hexa,Cd…
developmental process	GO:BP	3.44174e-56	0.408081	0.118999	6790	808	1980	Itgax,Cd68,Trem2,Lgals3,Gpnmb,Cma1,Laptm5,Itgb2,Atp1a3,Fermt3,Adam8,Tyrobp,Spi1,Wfs1,Anpep,Mmp12,Evl,Fcer1g,Vat1,Kcnab2,Rac2,C3ar1,Atf3,F7,Ctsk,Pirb,Vav1,Arl11,Lpxn,Hck,Tgfb1,Cd9,Ckb,Nckap1l,Irf8,Rab7b,Ly9,Lilrb4b,Cd83,Coro1a,C5ar1,Aph1c,Mmp14,Tcirg1,Pld3,Grn,Pik3cd,Plxdc1,Inpp5d,P2rx7,Hexa,Il7r,Tnfaip2,Cd63,Nfam1,Prex1,Hpse,Btk,Tnfrsf1b,Msr1,Dock2,Tnfrsf11a,Csf1r,Pip5k1c,Cybb,Psap,Fabp7,Stmn1,Sy…
regulation of signaling	GO:BP	4.60604e-56	0.260125	0.142694	3511	501	1926	Trem2,Lgals3,Gpnmb,Laptm5,Cd300a,Adam8,Rgs10,Tyrobp,Kcnn4,Spi1,Wfs1,Mmp12,Atf3,F7,F10,Rgs1,Pirb,Lpxn,Tgfb1,Cyth4,Arhgap25,Nckap1l,Tlr13,Rab7b,P2ry6,Ncf1,Syngr1,Lilrb4b,C5ar1,Mmp14,Slc15a3,Tcirg1,Ly86,Cdt1,Pik3cd,Inpp5d,Cd180,P2rx7,Il7r,Cd63,Cyba,Tnip3,Nfam1,Hpse,Tlr1,Tlr6,Dock2,Tnfrsf11a,C5ar2,Csf1r,Arhgap19,Psap,Stmn1,Syk,Ccl9,Ccl3,Cd300ld3,Shc2,Arhgdib,Dok2,Hcls1,Il10ra,Lgmn,Prcp,S1pr2,Plek,Emi…
signaling	GO:BP	5.43791e-56	0.438384	0.115502	7515	868	1980	Itgax,Cd68,Trem2,Lat2,Lgals3,Gpnmb,Ms4a7,Laptm5,Itgb2,Atp1a3,Fermt3,Cd300a,Irf5,Adam8,Rgs10,Tyrobp,Kcnn4,Spi1,Wfs1,Anpep,Arhgap9,Mmp12,Fcer1g,Rac2,C3ar1,Atf3,F7,F10,Rgs1,Pirb,Vav1,Lpxn,Hck,Tgfb1,Fcgr1,Cyth4,Arhgap25,Nckap1l,Was,Tlr13,Rab7b,P2ry6,Ncf1,Syngr1,Lilrb4b,Myo1g,Coro1a,C5ar1,Slc11a1,Aph1c,Mmp14,Slc15a3,Csf2rb2,Tcirg1,Arhgap30,Ly86,Cdt1,Bcl2a1b,Grn,Pik3cd,Inpp5d,Csf2ra,Cd180,P2rx7,Hexa,Cd…
regulation of cell communication	GO:BP	9.37648e-55	0.258048	0.141919	3502	497	1926	Trem2,Lgals3,Gpnmb,Laptm5,Cd300a,Adam8,Rgs10,Tyrobp,Kcnn4,Spi1,Wfs1,Mmp12,Atf3,F7,F10,Rgs1,Pirb,Lpxn,Tgfb1,Cyth4,Arhgap25,Nckap1l,Tlr13,Rab7b,P2ry6,Ncf1,Syngr1,Lilrb4b,C5ar1,Mmp14,Slc15a3,Tcirg1,Ly86,Cdt1,Pik3cd,Inpp5d,Cd180,P2rx7,Il7r,Cd63,Cyba,Tnip3,Nfam1,Hpse,Tlr1,Tlr6,Dock2,Tnfrsf11a,C5ar2,Csf1r,Arhgap19,Psap,Stmn1,Syk,Ccl9,Ccl3,Cd300ld3,Shc2,Arhgdib,Dok2,Hcls1,Il10ra,Lgmn,Prcp,S1pr2,Plek,Emi…
cell motility	GO:BP	1.32107e-54	0.163202	0.181398	1731	314	1924	Itgax,Trem2,Lgals3,Gpnmb,Itgb2,Fermt3,Cd300a,Adam8,Spi1,Mmp12,Evl,Fcer1g,Rac2,C3ar1,F7,Vav1,Lpxn,Tgfb1,Cd9,Nckap1l,Was,P2ry6,Myo1g,Coro1a,C5ar1,Mmp14,Grn,Pik3cd,Pla2g7,Cd63,Bin2,Prex1,Hpse,Ptafr,Dock2,C5ar2,Csf1r,Mcoln2,Syk,Ccl9,Pltp,Ccl3,Gpsm3,Plekho1,Cd200r1,Arhgdib,Lgmn,Prcp,S1pr2,Itgb7,Emilin1,Hmox1,Timp1,Sh3bp1,Ninj1,Ccr3,Rhov,Fgr,Sirpa,Ccr5,Plxnc1,Icam1,Cd44,Lcp1,Sdc1,Il1rn,P2rx4,Sdc3,Ccl6,…
regulation of immune response	GO:BP	1.38845e-53	0.118475	0.215582	937	202	1705	Trem2,Lat2,Laptm5,Pianp,Cd300a,Adam8,Tyrobp,Kcnn4,Spi1,Mmp12,Cd84,Fcer1g,Rac2,C3ar1,Vav1,Cd37,Lpxn,Tgfb1,Fcgr1,Nckap1l,Was,Tlr13,Rab7b,Ncf1,Lilrb4b,Myo1g,C5ar1,Slc11a1,Slc15a3,Grn,Inpp5d,Cd180,Serpinb9b,P2rx7,Cd48,Il7r,Cyba,Tnip3,Nfam1,Rftn1,Ptafr,Tlr1,Btk,Tnfrsf1b,Tlr6,C5ar2,Syk,Fyb,Itgam,Cd300ld3,C1qb,Unc93b1,Clec4d,Tnfsf13,Hmox1,Casp1,Ninj1,Gm49339,Fgr,Lcp2,Fcgr4,Pik3ap1,Lilrb4a,Cd276,Fcer1a,U…
localization	GO:BP	1.42258e-53	0.346489	0.12431	5438	676	1951	Cd68,Trem2,Ctss,Lat2,Lgals3,Ncf2,Laptm5,Itgb2,Atp1a3,Cd300a,Tyrobp,Kcnn4,Spi1,Wfs1,Stac2,Anpep,Mmp12,Cd84,Fcer1g,Ncf4,Kcnab2,Rac2,Mfsd12,Vav1,Arl11,Hck,Tgfb1,Fcgr1,Cd9,Arhgap25,Nckap1l,Irf8,Was,Rab7b,P2ry6,Slc37a2,Ncf1,Syngr1,Lilrb4b,Myo1g,Coro1a,Slc11a1,Mmp14,Slc15a3,Apobec1,Tcirg1,Slc43a2,Stra6l,Cdt1,Kcnk13,Grn,Ankrd13b,P2rx7,Hexa,Tnfaip2,Cd63,Bin2,Milr1,Cyba,Panx1,Hpse,Rftn1,Ptafr,Btk,Tnfrsf1b…
positive regulation of immune system process	GO:BP	1.64687e-53	0.119315	0.218413	1021	223	1869	Trem2,Lat2,Lgals3,Laptm5,Cd300a,Adam8,Tyrobp,Kcnn4,Spi1,Mmp12,Cd84,Fcer1g,Rac2,C3ar1,F7,Vav1,Cd37,Lpxn,Tgfb1,Fcgr1,Nckap1l,Lilrb4b,Myo1g,Cd300lb,Cd83,Coro1a,C5ar1,Slc11a1,Mmp14,Pik3cd,Inpp5d,P2rx7,Il7r,Pla2g7,Nfam1,Panx1,Rftn1,Ptafr,Btk,Tlr6,C5ar2,Csf1r,Sirpb1c,Syk,Fyb,Ccl3,Itgam,Gpsm3,Hcls1,C1qb,Lgmn,Clec4d,Tnfsf13,Hmox1,Casp1,Ninj1,Gm49339,Fgr,Sirpa,Lcp2,Rasal3,Icam1,Lilrb4a,Cd276,Fcer1a,Unc13d…
signal transduction	GO:BP	2.86083e-53	0.409596	0.117095	6926	811	1980	Itgax,Trem2,Lat2,Lgals3,Gpnmb,Ms4a7,Laptm5,Itgb2,Atp1a3,Fermt3,Cd300a,Irf5,Adam8,Rgs10,Tyrobp,Kcnn4,Spi1,Wfs1,Anpep,Arhgap9,Mmp12,Fcer1g,Rac2,C3ar1,Atf3,F7,F10,Rgs1,Pirb,Vav1,Lpxn,Hck,Tgfb1,Fcgr1,Cyth4,Arhgap25,Nckap1l,Was,Tlr13,Rab7b,P2ry6,Ncf1,Lilrb4b,Myo1g,Coro1a,C5ar1,Slc11a1,Aph1c,Mmp14,Slc15a3,Csf2rb2,Arhgap30,Ly86,Cdt1,Bcl2a1b,Grn,Pik3cd,Inpp5d,Csf2ra,Cd180,P2rx7,Hexa,Cd48,Il7r,Cd63,Milr1,…
negative regulation of biological process	GO:BP	2.62022e-51	0.368687	0.120821	6042	730	1980	Cd68,Trem2,Hk3,Lgals3,Gpnmb,Laptm5,Cd300a,Adam8,Rgs10,Tyrobp,Spi1,Wfs1,Anpep,Renbp,Mmp12,Evl,Cd84,Fcer1g,Vat1,Atf3,Ctsk,Rgs1,Pirb,Mfsd12,Cd37,Lpxn,Hck,Tgfb1,Cd9,Arhgap25,Nckap1l,Hpgds,Irf8,Was,Rab7b,P2ry6,Clec4a2,Slfn2,Lilrb4b,Cd83,Coro1a,C5ar1,Slc11a1,Aph1c,Mmp14,Apobec1,Slc43a2,Cdt1,Bcl2a1b,Grn,Pik3cd,Ankrd13b,Inpp5d,Serpinb9b,P2rx7,Il7r,Cd63,Milr1,Cyba,Tnip3,Btk,Plekhn1,Tnfrsf1b,Msr1,Tlr6,C5ar…
regulation of response to external stimulus	GO:BP	6.02637e-51	0.111633	0.223149	959	214	1917	Trem2,Ctss,Cma1,Adam8,Tyrobp,Spi1,Mmp12,Fcer1g,Rac2,C3ar1,F7,Vav1,Cd37,Tgfb1,Fcgr1,Cd9,Nckap1l,Ncf1,C5ar1,Aph1c,Ly86,Grn,Cd180,Serpinb9b,Pla2g7,Alox5ap,Cyba,Hpse,Btk,Tnfrsf1b,Tlr6,Tnfrsf11a,C5ar2,Csf1r,Fabp7,Syk,Daglb,Ccl3,Gpsm3,Cd200r1,Lgmn,Emilin1,Casp1,Ninj1,Ubash3b,Fgr,Ccr5,Tnfaip8l2,Pik3ap1,Cd276,Fcer1a,Ikbke,P2rx4,Tlr8,Akna,Metrnl,Oasl1,Padi2,Nlrp10,Aim2,Cd200r4,Ccr1,Plaur,Oas1a,Lacc1,Sema4…
cell adhesion	GO:BP	7.35614e-51	0.142119	0.190311	1445	275	1935	Itgax,Gpnmb,Laptm5,Itgb2,Fermt3,Cd300a,Adam8,Spi1,Mmp12,Rac2,Vav1,Cd37,Lpxn,Tgfb1,Cd9,Nckap1l,Ly9,Lilrb4b,Myo1g,Cd83,Coro1a,Mmp14,Il7r,Cd63,Milr1,Prex1,Hpse,Ptafr,Apbb1ip,Pip5k1c,Sirpb1c,Syk,Itgam,Nfasc,Cd200r1,Fblim1,Itgb7,Fbln7,Plek,Emilin1,Ninj1,Ubash3b,Gm49339,Sirpa,Ccr5,Tnfaip8l2,Rasal3,Plxnc1,Icam1,Cd44,Il1rn,Lilrb4a,Cd276,Unc13d,Tgfbi,Sdc3,Akna,Ccdc88b,Dock8,Ptprc,Col16a1,Plaur,Arhgap6,Itg…
establishment of localization	GO:BP	3.24503e-50	0.316469	0.122653	4794	588	1858	Cd68,Trem2,Ctss,Lat2,Lgals3,Ncf2,Laptm5,Itgb2,Atp1a3,Cd300a,Tyrobp,Kcnn4,Spi1,Wfs1,Stac2,Anpep,Mmp12,Cd84,Fcer1g,Ncf4,Kcnab2,Rac2,Mfsd12,Vav1,Arl11,Hck,Tgfb1,Fcgr1,Cd9,Arhgap25,Nckap1l,Irf8,Was,Rab7b,P2ry6,Slc37a2,Ncf1,Syngr1,Lilrb4b,Myo1g,Coro1a,Slc11a1,Slc15a3,Apobec1,Tcirg1,Slc43a2,Stra6l,Cdt1,Kcnk13,Grn,Ankrd13b,P2rx7,Tnfaip2,Cd63,Bin2,Milr1,Cyba,Panx1,Hpse,Rftn1,Ptafr,Btk,Tnfrsf1b,Msr1,Dock2…
regulation of cellular component organization	GO:BP	4.9864e-50	0.196763	0.158581	2453	389	1977	Trem2,Lgals3,Cotl1,Cd300a,Tyrobp,Evl,Vat1,Rac2,Hck,Tgfb1,Fcgr1,Nckap1l,Was,Coro1a,Mmp14,Apobec1,Cdt1,Grn,Ankrd13b,P2rx7,Cd63,Cyba,Tnfrsf1b,Tlr6,Csf1r,Pip5k1c,Stmn1,Syk,Plekho1,Arhgdib,Hcls1,Il10ra,Fblim1,Gpr65,Cd53,Arhgef10l,Plek,Emilin1,Arap1,Sh3bp1,Fgr,Ccr5,Pdlim4,Plxnc1,Incenp,Icam1,Cd44,Lcp1,Sdc1,Kifc1,Ctsz,Ikbke,Capg,Aurkb,Plekhm2,Abcg1,Col16a1,Birc5,Plk1,Nfatc2,Plaur,Ehd4,Arhgap6,Itgb3,Ap2m…
locomotion	GO:BP	1.54727e-49	0.136248	0.193642	1384	268	1967	Itgax,Trem2,Lgals3,Gpnmb,Fermt3,Cd300a,Adam8,Spi1,Mmp12,Evl,Fcer1g,Rac2,C3ar1,F7,Vav1,Tgfb1,Cd9,Nckap1l,Was,P2ry6,Coro1a,C5ar1,Mmp14,Grn,Pik3cd,Pla2g7,Cd63,Bin2,Prex1,Hpse,Ptafr,Dock2,C5ar2,Csf1r,Pip5k1c,Syk,Ccl9,Ccl3,Gpsm3,Nfasc,Cd200r1,Cmtm7,Arhgdib,Lgmn,Prcp,S1pr2,Emilin1,Hmox1,Timp1,Sh3bp1,Ninj1,Ccr3,Fgr,Ccr5,Plxnc1,Icam1,Il1rn,P2rx4,Sdc3,Ccl6,Ccrl2,Dock8,Padi2,Ptprc,Ccr1,Cmtm3,Camk2a,Itgb3,S…
cellular response to organic substance	GO:BP	3.29754e-49	0.215587	0.150424	2832	426	1976	Cd68,Trem2,Ctss,Ncf2,Cma1,Laptm5,Atp1a3,Irf5,Spi1,Wfs1,Mmp12,Evl,Fcer1g,Atf3,Pirb,Lpxn,Tgfb1,Irf8,Was,Rab7b,P2ry6,Syngr1,Cd300lb,Coro1a,Csf2rb2,Tcirg1,Ly86,Pik3cd,Csf2ra,Cd180,P2rx7,Il7r,Cd63,Cyba,Tnip3,Ptafr,Btk,Tnfrsf1b,Tlr6,Tnfrsf11a,Csf1r,Cybb,Psap,Syk,Ccl9,Ccl3,Aprt,Hcls1,Il10ra,Lgmn,Prcp,Pcolce,Emilin1,Cilp,Arap1,Casp1,Gna15,Ccr3,Gm49339,Sirpa,Ccr5,Map4k1,Nrros,Icam1,Cd44,Fcgr4,Il1rn,Lilrb4…
anatomical structure morphogenesis	GO:BP	3.13909e-47	0.211111	0.149606	2794	418	1980	Itgax,Trem2,Cma1,Itgb2,Fermt3,Adam8,Tyrobp,Spi1,Anpep,Mmp12,Evl,Vat1,Rac2,C3ar1,Lpxn,Hck,Tgfb1,Cd9,Nckap1l,Coro1a,C5ar1,Mmp14,Tcirg1,Grn,Pik3cd,Plxdc1,P2rx7,Hexa,Il7r,Tnfaip2,Prex1,Hpse,Tnfrsf1b,Csf1r,Pip5k1c,Cybb,Psap,Stmn1,Syk,Rnh1,Ccl3,Tifab,Plekho1,Nfasc,Rilpl2,Myo1e,Fblim1,Prcp,Mafb,Cd53,Itgb7,Emilin1,Hmox1,Arap1,Casp1,Flnc,Sh3bp1,Ninj1,Ccr3,Fgr,Ccr5,Uchl1,Plxnc1,B4galt5,Icam1,Cd44,Sdc1,Il1r…
defense response to other organism	GO:BP	1.55075e-46	0.131378	0.182262	1229	224	1705	Itgax,Trem2,Lgals3,Cotl1,Irf5,Adam8,Tyrobp,Spi1,Mmp12,Evl,Fcer1g,Vav1,Cd37,Hck,Tgfb1,Fcgr1,Irf8,Was,Tlr13,Rab7b,Ly9,Ncf1,Clec4a2,Coro1a,C5ar1,Slc11a1,Slc15a3,Apobec1,Ly86,Pld3,Grn,Pik3cd,Cd180,Serpinb9b,P2rx7,Lyz2,Il7r,Cyba,Tlr1,Btk,Tlr6,Wfdc17,Csf1r,Mcoln2,Cybb,Syk,Ccl9,Ccl3,C1qb,Emilin1,Clec4d,Casp1,Fgr,Sirpa,Sla,Tnfaip8l2,Clec4a3,Unc13d,Ikbke,Tlr8,Ccl6,Tlr7,Naip2,Ccdc88b,Ubd,Oasl1,Ptprc,Plekhm…
cell population proliferation	GO:BP	1.85675e-46	0.17543	0.162834	2131	347	1978	Itgax,Trem2,Lgals3,Gpnmb,Laptm5,Cd300a,Tyrobp,Mmp12,Rac2,C3ar1,Atf3,Cd37,Hck,Tgfb1,Cd9,Nckap1l,Hpgds,P2ry6,Ncf1,Slfn2,Lilrb4b,Coro1a,C5ar1,Slc11a1,Mmp14,Apobec1,Csf2rb2,Tcirg1,Grn,Pik3cd,Inpp5d,Csf2ra,Cd180,P2rx7,Il7r,Cyba,Hpse,Ptafr,Btk,Tnfrsf1b,Dock2,C5ar2,Csf1r,Fabp7,Syk,Daglb,Hcls1,Lgmn,S1pr2,Emilin1,Hmox1,Timp1,Ccr3,Gm49339,Ccr5,Uchl1,Map4k1,Rasal3,Lilrb4a,Cd276,Ctsz,Tgfbi,Lipa,Ebi3,Cdk1,Akn…
lymphocyte activation	GO:BP	2.6114e-46	0.102629	0.224309	905	203	1978	Lat2,Lgals3,Gpnmb,Laptm5,Itgb2,Cd300a,Adam8,Tyrobp,Spi1,Fcer1g,Rac2,Vav1,Cd37,Tgfb1,Nckap1l,Irf8,Was,Ly9,Clec4a2,Lilrb4b,Cd83,Coro1a,Slc11a1,Mmp14,Tcirg1,Pik3cd,Inpp5d,Cd180,P2rx7,Cd48,Il7r,Nfam1,Prex1,Btk,Apbb1ip,Tnfrsf1b,Dock2,Psap,Sirpb1c,Syk,Cmtm7,Mafb,Clec4d,Tnfsf13,Gm49339,Fgr,Sirpa,Tnfaip8l2,Rasal3,Icam1,Cd44,Lcp1,Lilrb4a,Clec4a3,Cd276,Unc13d,Ebi3,Wdfy4,Ccdc88b,Dock8,Ptprc,Nfatc2,Prkcb,Bln…
transport	GO:BP	2.94722e-46	0.303552	0.121552	4640	564	1858	Trem2,Ctss,Lat2,Lgals3,Ncf2,Laptm5,Itgb2,Atp1a3,Cd300a,Tyrobp,Kcnn4,Spi1,Wfs1,Stac2,Anpep,Mmp12,Cd84,Fcer1g,Ncf4,Kcnab2,Rac2,Mfsd12,Vav1,Arl11,Hck,Tgfb1,Fcgr1,Cd9,Arhgap25,Nckap1l,Irf8,Was,Rab7b,P2ry6,Slc37a2,Ncf1,Syngr1,Lilrb4b,Myo1g,Coro1a,Slc11a1,Slc15a3,Apobec1,Tcirg1,Slc43a2,Stra6l,Kcnk13,Grn,Ankrd13b,P2rx7,Tnfaip2,Cd63,Bin2,Milr1,Cyba,Panx1,Hpse,Rftn1,Ptafr,Btk,Tnfrsf1b,Msr1,Dock2,Tnfrsf11a…
response to organic substance	GO:BP	1.04865e-45	0.258883	0.134352	3796	510	1970	Cd68,Trem2,Ctss,Ncf2,Cma1,Laptm5,Atp1a3,Tbxas1,Irf5,Clec7a,Rgs10,Spi1,Wfs1,Mmp12,Evl,Fcer1g,Atf3,F7,Pirb,Lpxn,Tgfb1,Cd9,Irf8,Was,Rab7b,P2ry6,Syngr1,Cd300lb,Cd83,Coro1a,C5ar1,Slc11a1,Mmp14,Apobec1,Csf2rb2,Tcirg1,Ly86,Cdt1,Grn,Pik3cd,Csf2ra,Cd180,P2rx7,Il7r,Cd63,Cyba,Tnip3,Panx1,Hpse,Rftn1,Ptafr,Tlr1,Btk,Tnfrsf1b,Tlr6,Tnfrsf11a,Csf1r,Cybb,Psap,Syk,Ccl9,Ccl3,Aprt,Hcls1,Il10ra,Lgmn,Prcp,Pcolce,Emilin…
regulation of intracellular signal transduction	GO:BP	5.45661e-45	0.14596	0.177192	1631	289	1980	Trem2,Gpnmb,Laptm5,Cd300a,Adam8,Spi1,Wfs1,Atf3,F7,F10,Tgfb1,Cyth4,Arhgap25,Nckap1l,Tlr13,P2ry6,Ncf1,Lilrb4b,C5ar1,Slc15a3,Cdt1,Pik3cd,P2rx7,Tnip3,Hpse,Tlr6,Dock2,Tnfrsf11a,C5ar2,Csf1r,Arhgap19,Psap,Stmn1,Syk,Ccl9,Ccl3,Shc2,Arhgdib,Dok2,Hcls1,Emilin1,Clec4d,Casp1,S100a4,Sh3bp1,Rassf2,Stard8,Gm49339,Fgr,Sirpa,Uchl1,Pik3r5,Map4k1,Rasal3,Nuak2,Rgs14,Incenp,Icam1,Cd44,Gpr137b,Pik3ap1,Il1rn,Lilrb4a,Fce…
biological process involved in interspecies interaction between organisms	GO:BP	4.72618e-44	0.163743	0.16092	1914	308	1881	Itgax,Cd68,Trem2,Lgals3,Ncf2,Cotl1,Irf5,Adam8,Clec7a,Tyrobp,Spi1,Mmp12,Evl,Fcer1g,Rgs1,Vav1,Cd37,Hck,Tgfb1,Fcgr1,Irf8,Was,Tlr13,Rab7b,Ly9,Ncf1,Clec4a2,Slfn2,Cd300lb,Coro1a,C5ar1,Slc11a1,Slc15a3,Apobec1,Ly86,Pld3,Grn,Pik3cd,Cd180,Serpinb9b,P2rx7,Lyz2,Il7r,Cyba,Tnip3,Ptafr,Tlr1,Btk,Tnfrsf1b,Tlr6,Tnfrsf11a,Wfdc17,Csf1r,Cd300ld,Mcoln2,Cybb,Stmn1,Syk,Ccl9,Ccl3,C1qb,Il10ra,Emilin1,Clec4d,Casp1,Tpcn2,Gm…
positive regulation of cytokine production	GO:BP	1.64473e-43	0.073262	0.2751	498	137	1870	Cd300c2,Trem2,Laptm5,Irf5,Adam8,Tyrobp,Mmp12,Fcer1g,C3ar1,Tgfb1,Irf8,Rab7b,Ly9,Cd83,C5ar1,Slc11a1,P2rx7,Cyba,Nfam1,Panx1,Hpse,Rftn1,Ptafr,Tlr1,Btk,Tlr6,Csf1r,Mcoln2,Cybb,Syk,Lum,Ccl3,Gpsm3,Casp1,Fgr,Ccr5,Cd276,Fcer1a,Runx1,Tlr8,Tlr7,Ccdc88b,Ptprc,Nlrp10,Aim2,Oas1a,Lacc1,Havcr2,Tlr2,Nlrc4,Ifi207,Ticam2,Spn,Hc,Batf,Cyp1b1,Card11,Cd14,Brca1,Ccl2,Htr2b,Gsdmd,Il27ra,Aif1,Ccl4,Cadm1,Naip5,Frmd8,Il1rl1,…
positive regulation of metabolic process	GO:BP	6.16168e-42	0.264939	0.126006	3976	501	1891	Itgax,Cd300c2,Trem2,Gpnmb,Laptm5,Itgb2,Cd300a,Irf5,Adam8,Tyrobp,Spi1,Wfs1,Mmp12,Fcer1g,C3ar1,Atf3,Pirb,Cd37,Tgfb1,Fcgr1,Nckap1l,Irf8,Was,Rab7b,P2ry6,Ly9,Ncf1,Cd83,C5ar1,Slc11a1,Aph1c,Mmp14,Apobec1,Cdt1,Grn,Pik3cd,P2rx7,Il7r,Cyba,Nfam1,Panx1,Hpse,Rftn1,Ptafr,Tlr1,Btk,Plekhn1,Tnfrsf1b,Tlr6,Tnfrsf11a,Csf1r,Mcoln2,Cybb,Syk,Eef1a2,Lum,Daglb,Ccl3,Itgam,Gpsm3,Cd300ld3,Hcls1,Lgmn,S1pr2,Hvcn1,Mafb,Pcolce,…
regulation of cell migration	GO:BP	8.96071e-42	0.104178	0.205637	958	197	1891	Itgax,Trem2,Lgals3,Gpnmb,Fermt3,Cd300a,Adam8,Spi1,Mmp12,Evl,Rac2,C3ar1,F7,Tgfb1,Cd9,Nckap1l,P2ry6,Coro1a,C5ar1,Mmp14,Grn,Pik3cd,Pla2g7,Cd63,Hpse,Ptafr,C5ar2,Csf1r,Ccl3,Gpsm3,Cd200r1,Arhgdib,Lgmn,Prcp,S1pr2,Emilin1,Hmox1,Timp1,Sh3bp1,Ninj1,Fgr,Ccr5,Plxnc1,Icam1,Il1rn,P2rx4,Sdc3,Dock8,Padi2,Ptprc,Ccr1,Camk2a,Itgb3,Sema4d,Fn1,Pik3cg,Gcnt1,Cxcl16,Ripk3,Gpr183,Camk1d,Sap30,Col1a1,Rhog,Ada,Mmp2,Spn,Pdg…
regulation of cell motility	GO:BP	9.0248e-42	0.110429	0.19469	1017	198	1793	Itgax,Trem2,Lgals3,Gpnmb,Fermt3,Cd300a,Adam8,Spi1,Mmp12,Evl,Rac2,C3ar1,F7,Tgfb1,Cd9,Nckap1l,Was,P2ry6,Coro1a,C5ar1,Mmp14,Grn,Pik3cd,Pla2g7,Cd63,Hpse,Ptafr,C5ar2,Csf1r,Ccl3,Gpsm3,Cd200r1,Arhgdib,Lgmn,Prcp,S1pr2,Emilin1,Hmox1,Timp1,Sh3bp1,Ninj1,Fgr,Ccr5,Plxnc1,Icam1,Il1rn,P2rx4,Sdc3,Dock8,Padi2,Ptprc,Ccr1,Camk2a,Itgb3,Sema4d,Fn1,Pik3cg,Gcnt1,Cxcl16,Ripk3,Gpr183,Camk1d,Sap30,Col1a1,Fes,Rhog,Ada,Mmp2…
response to biotic stimulus	GO:BP	9.52349e-42	0.154705	0.161757	1799	291	1881	Itgax,Cd68,Trem2,Lgals3,Ncf2,Cotl1,Laptm5,Irf5,Adam8,Clec7a,Tyrobp,Spi1,Mmp12,Evl,Fcer1g,Rgs1,Vav1,Cd37,Hck,Tgfb1,Fcgr1,Irf8,Was,Tlr13,Rab7b,Ly9,Ncf1,Clec4a2,Slfn2,Cd300lb,Coro1a,C5ar1,Slc11a1,Slc15a3,Apobec1,Ly86,Pld3,Grn,Pik3cd,Cd180,Serpinb9b,P2rx7,Lyz2,Il7r,Cyba,Tnip3,Ptafr,Tlr1,Btk,Tnfrsf1b,Tlr6,Tnfrsf11a,Wfdc17,Csf1r,Mcoln2,Cybb,Stmn1,Syk,Ccl9,Ccl3,C1qb,Il10ra,Emilin1,Clec4d,Casp1,Gm49339,F…
innate immune response	GO:BP	1.08443e-41	0.106745	0.196332	927	182	1705	Trem2,Lgals3,Irf5,Adam8,Tyrobp,Spi1,Mmp12,Evl,Fcer1g,Vav1,Hck,Fcgr1,Irf8,Was,Tlr13,Rab7b,Ly9,Ncf1,Clec4a2,Coro1a,Slc11a1,Slc15a3,Ly86,Pld3,Grn,Pik3cd,Cd180,Serpinb9b,Cyba,Tlr1,Btk,Tlr6,Wfdc17,Csf1r,Mcoln2,Cybb,Syk,Ccl9,Ccl3,C1qb,Clec4d,Casp1,Fgr,Sirpa,Sla,Tnfaip8l2,Clec4a3,Unc13d,Ikbke,Tlr8,Ccl6,Tlr7,Naip2,Ubd,Oasl1,Plekhm2,Nlrp10,Aim2,Ccr1,C1qc,Oas1a,Lacc1,Tifa,Cfp,Clec4b1,Havcr2,Cxcl16,Pld4,Tlr…
positive regulation of signal transduction	GO:BP	1.64782e-41	0.138298	0.175225	1558	273	1974	Trem2,Gpnmb,Laptm5,Cd300a,Adam8,Kcnn4,Spi1,Mmp12,Atf3,F7,F10,Tgfb1,Nckap1l,P2ry6,Ncf1,C5ar1,Slc15a3,Ly86,Pik3cd,Cd180,P2rx7,Il7r,Cd63,Cyba,Nfam1,Hpse,Tlr1,Tlr6,Dock2,Tnfrsf11a,C5ar2,Csf1r,Psap,Syk,Ccl9,Ccl3,Cd300ld3,Shc2,Hcls1,Il10ra,Clec4d,Casp1,S100a4,Rassf2,Ninj1,Fgr,Pik3r5,Map4k1,Incenp,Icam1,Cd44,Gpr137b,Pik3ap1,Il1rn,Fcer1a,Ikbke,P2rx4,Taok3,Ccl6,Tlr7,Naip2,Ubd,Atp6v0c,Oasl1,Aurkb,Ptprc,Ccr…
regulation of developmental process	GO:BP	2.7574e-41	0.200202	0.145374	2724	396	1978	Itgax,Trem2,Cma1,Laptm5,Itgb2,Adam8,Tyrobp,Spi1,Vat1,Rac2,C3ar1,Ctsk,Hck,Tgfb1,Nckap1l,Rab7b,Lilrb4b,Cd83,Coro1a,C5ar1,Mmp14,Tcirg1,Grn,Pik3cd,Inpp5d,P2rx7,Il7r,Nfam1,Prex1,Hpse,Tnfrsf1b,Msr1,Csf1r,Cybb,Syk,Rnh1,Ccl9,Ccl3,Tifab,Plekho1,Hcls1,Fblim1,Lgmn,S1pr2,Mafb,Cd53,Emilin1,Tnfsf13,Hmox1,Arap1,Rassf2,Ninj1,Ubash3b,Ccr3,Gm49339,Fgr,Ccr5,Plxnc1,Rgs14,B4galt5,Icam1,Cd44,Lilrb4a,Cd276,Unc13d,Lmo2,…
response to other organism	GO:BP	4.63606e-41	0.151515	0.162301	1756	285	1881	Itgax,Cd68,Trem2,Lgals3,Ncf2,Cotl1,Irf5,Adam8,Clec7a,Tyrobp,Spi1,Mmp12,Evl,Fcer1g,Rgs1,Vav1,Cd37,Hck,Tgfb1,Fcgr1,Irf8,Was,Tlr13,Rab7b,Ly9,Ncf1,Clec4a2,Slfn2,Cd300lb,Coro1a,C5ar1,Slc11a1,Slc15a3,Apobec1,Ly86,Pld3,Grn,Pik3cd,Cd180,Serpinb9b,P2rx7,Lyz2,Il7r,Cyba,Tnip3,Ptafr,Tlr1,Btk,Tnfrsf1b,Tlr6,Tnfrsf11a,Wfdc17,Csf1r,Mcoln2,Cybb,Stmn1,Syk,Ccl9,Ccl3,C1qb,Il10ra,Emilin1,Clec4d,Casp1,Gm49339,Fgr,Sirp…
myeloid leukocyte activation	GO:BP	5.54089e-41	0.0506193	0.367188	256	94	1857	Trem2,Lat2,Cd300a,Tyrobp,Spi1,Cd84,Fcer1g,Rac2,Pirb,Cd37,Tgfb1,Lilrb4b,Cd300lb,C5ar1,Slc11a1,Grn,Cd48,Milr1,Ptafr,Tlr1,Btk,Tlr6,Dock2,Syk,Ccl3,Itgam,Clec4d,Hmox1,Casp1,Gm49339,Fgr,Lcp2,Fcgr4,Lilrb4a,Fcer1a,Unc13d,Ubd,Pi4k2a,Lat,Fn1,Havcr2,Tlr2,Mrgprb1,Fes,Rhoh,Dcstamp,Batf,Cnr2,Mrgprb2,C1qa,Aif1,Ms4a2,Ptpre,Il1rl1,Lyn,Mrgprx2,Ifngr2,Tnf,Ulbp1,Ccr2,Tmem106a,Cd33,Anxa3,Myo18a,Sbno2,Tlr9,Pycard,Pla2…
response to external biotic stimulus	GO:BP	7.27958e-41	0.151515	0.161932	1760	285	1881	Itgax,Cd68,Trem2,Lgals3,Ncf2,Cotl1,Irf5,Adam8,Clec7a,Tyrobp,Spi1,Mmp12,Evl,Fcer1g,Rgs1,Vav1,Cd37,Hck,Tgfb1,Fcgr1,Irf8,Was,Tlr13,Rab7b,Ly9,Ncf1,Clec4a2,Slfn2,Cd300lb,Coro1a,C5ar1,Slc11a1,Slc15a3,Apobec1,Ly86,Pld3,Grn,Pik3cd,Cd180,Serpinb9b,P2rx7,Lyz2,Il7r,Cyba,Tnip3,Ptafr,Tlr1,Btk,Tnfrsf1b,Tlr6,Tnfrsf11a,Wfdc17,Csf1r,Mcoln2,Cybb,Stmn1,Syk,Ccl9,Ccl3,C1qb,Il10ra,Emilin1,Clec4d,Casp1,Gm49339,Fgr,Sirp…
cytoskeleton organization	GO:BP	8.68549e-41	0.132524	0.177989	1472	262	1977	Cotl1,Tyrobp,Evl,Rac2,Hck,Tgfb1,Arhgap25,Nckap1l,Was,Myo1g,Coro1a,P2rx7,Dock2,Csf1r,Stmn1,Ccl3,Gas2l3,Arhgdib,Myo1e,Hcls1,Gpr65,S1pr2,Arhgef10l,Plek,Arap1,Tuba1c,Flnc,Sh3bp1,Stard8,Fgr,Sirpa,Pdlim4,Nuak2,Rgs14,Incenp,Icam1,Lcp1,Kifc1,Cln8,Cenpa,Capg,Ccdc88b,Aurkb,Haus8,Specc1,Birc5,Plk1,Arhgap6,Itgb3,Mical1,Ttc12,Tpx2,Iqgap3,Spag5,Tubb2a,Arpc1b,Ndc80,Fes,Ccnf,Rhog,Sh3pxd2b,Pdgfra,Cdca8,Ptpn1,Myo7…
regulation of locomotion	GO:BP	1.15841e-40	0.109995	0.195305	1065	208	1891	Itgax,Trem2,Lgals3,Gpnmb,Fermt3,Cd300a,Adam8,Spi1,Mmp12,Evl,Rac2,C3ar1,F7,Tgfb1,Cd9,Nckap1l,Was,P2ry6,Coro1a,C5ar1,Mmp14,Grn,Pik3cd,Pla2g7,Cd63,Hpse,Ptafr,C5ar2,Csf1r,Ccl3,Gpsm3,Cd200r1,Arhgdib,Lgmn,Prcp,S1pr2,Emilin1,Hmox1,Timp1,Sh3bp1,Ninj1,Fgr,Ccr5,Plxnc1,Icam1,Il1rn,P2rx4,Sdc3,Dock8,Padi2,Ptprc,Ccr1,Camk2a,Itgb3,Sema4d,Fn1,Pik3cg,Gcnt1,Cxcl16,Ripk3,Gpr183,Camk1d,St6gal1,Sap30,Col1a1,Fes,Rhog,…
regulation of cell adhesion	GO:BP	3.11191e-39	0.0900901	0.218228	779	170	1887	Gpnmb,Laptm5,Fermt3,Cd300a,Adam8,Spi1,Mmp12,Rac2,Vav1,Cd37,Lpxn,Tgfb1,Cd9,Nckap1l,Lilrb4b,Cd83,Coro1a,Mmp14,Il7r,Cd63,Prex1,Hpse,Ptafr,Apbb1ip,Sirpb1c,Syk,Emilin1,Ninj1,Ubash3b,Gm49339,Sirpa,Ccr5,Tnfaip8l2,Rasal3,Plxnc1,Icam1,Cd44,Il1rn,Lilrb4a,Cd276,Unc13d,Akna,Ccdc88b,Dock8,Ptprc,Col16a1,Plaur,Arhgap6,Itgb3,Adam19,Gm5150,Sema4d,Fn1,Gcnt1,Havcr2,St6gal1,Col1a1,Fes,Ada,Mmp2,Spn,Sirpb1a,Itga4,Rhoh…
regulation of biological quality	GO:BP	3.19016e-39	0.259091	0.128154	4003	513	1980	Trem2,Ctss,Hk3,Ncf2,Cotl1,Cma1,Laptm5,Atp1a3,Tbxas1,Fermt3,Adam8,Tyrobp,Kcnn4,Spi1,Wfs1,Anpep,Evl,Fcer1g,Kcnab2,Rac2,C3ar1,F7,F10,Ctsk,Pirb,Vav1,Tgfb1,Cd9,Ckb,Nckap1l,Was,P2ry6,Syngr1,Coro1a,C5ar1,Slc11a1,Apobec1,Tcirg1,Kcnk13,Grn,Pik3cd,Inpp5d,P2rx7,Cpa3,Il7r,Cyba,Hpse,Ptafr,Btk,Plekhn1,Tnfrsf1b,Tnfrsf11a,C5ar2,Csf1r,Mcoln2,Pip5k1c,Stmn1,Syk,Daglb,Ccl3,Tifab,Aprt,Atp6v0d2,Hcls1,Il10ra,Lgmn,Prcp,…
immune effector process	GO:BP	4.39376e-39	0.0942472	0.203974	755	154	1634	Trem2,Lat2,Laptm5,Cd300a,Tyrobp,Spi1,Cd84,Fcer1g,Rac2,Pirb,Vav1,Cd37,Tgfb1,Fcgr1,Nckap1l,Irf8,Was,Ly9,Ncf1,Lilrb4b,Myo1g,Cd300lb,Coro1a,Slc11a1,Csf2rb2,Tcirg1,Grn,Inpp5d,Cd180,Serpinb9b,P2rx7,Il7r,Milr1,Panx1,Rftn1,Ptafr,Btk,Apbb1ip,Tnfrsf1b,Dock2,Syk,Ccl3,Itgam,C1qb,Clec4d,Tnfsf13,Hmox1,Casp1,Gm49339,Fgr,Icam1,Lcp1,Lilrb4a,Fcer1a,Unc13d,Tlr7,Ptprc,Plekhm2,Pi4k2a,C1qc,Lacc1,Lat,Cfp,Havcr2,Ripk3,G…
leukocyte migration	GO:BP	4.79058e-39	0.0594111	0.302139	374	113	1902	Trem2,Lgals3,Itgb2,Cd300a,Adam8,Spi1,Fcer1g,Rac2,C3ar1,F7,Vav1,Tgfb1,Cd9,Nckap1l,Myo1g,Coro1a,C5ar1,Mmp14,Pla2g7,Prex1,Ptafr,C5ar2,Csf1r,Mcoln2,Syk,Ccl9,Ccl3,Gpsm3,Cd200r1,Lgmn,Itgb7,Emilin1,Ninj1,Ccr3,Sirpa,Icam1,P2rx4,Ccl6,Dock8,Padi2,Ccr1,Itgb3,Gcnt1,Cxcl16,Ripk3,Gpr183,Camk1d,Rhog,Ada,Spn,Itga4,Rhoh,Csf3r,Hc,Cnr2,Plec,Gpr35,Akt1,Ccl2,Il27ra,Aif1,Ccl4,Cadm1,Cxcl14,Cnn2,Gba,Cd74,Wdr1,Bst1,Ptprj…
positive regulation of macromolecule metabolic process	GO:BP	6.6733e-39	0.245373	0.12688	3657	464	1891	Itgax,Cd300c2,Trem2,Gpnmb,Laptm5,Cd300a,Irf5,Adam8,Tyrobp,Spi1,Wfs1,Mmp12,Fcer1g,C3ar1,Atf3,Pirb,Cd37,Tgfb1,Fcgr1,Nckap1l,Irf8,Was,Rab7b,Ly9,Ncf1,Cd83,C5ar1,Slc11a1,Aph1c,Mmp14,Apobec1,Cdt1,Grn,Pik3cd,P2rx7,Il7r,Cyba,Nfam1,Panx1,Hpse,Rftn1,Ptafr,Tlr1,Btk,Plekhn1,Tnfrsf1b,Tlr6,Tnfrsf11a,Csf1r,Mcoln2,Cybb,Syk,Lum,Ccl3,Gpsm3,Cd300ld3,Hcls1,Lgmn,S1pr2,Mafb,Pcolce,Emilin1,Tnfsf13,Arap1,Casp1,Rassf2,Fg…
negative regulation of response to stimulus	GO:BP	7.80123e-39	0.139394	0.169221	1631	276	1980	Trem2,Hk3,Lgals3,Laptm5,Cd300a,Rgs10,Spi1,Wfs1,Mmp12,Cd84,Atf3,Rgs1,Lpxn,Tgfb1,Cd9,Arhgap25,Nckap1l,Rab7b,Lilrb4b,Aph1c,Mmp14,Cdt1,Grn,Inpp5d,Serpinb9b,P2rx7,Il7r,Tnip3,Tnfrsf1b,Tlr6,C5ar2,Psap,Fabp7,Stmn1,Cd200r1,Dok2,Lgmn,S1pr2,Plek,Emilin1,Cilp,Hmox1,Sh3bp1,Rassf2,Ubash3b,Gm49339,Sirpa,Uchl1,Tnfaip8l2,Rasal3,Nrros,Rgs14,Icam1,Cd44,Pik3ap1,Il1rn,Lilrb4a,Cd276,Ucp2,Dok1,Taok3,Rgs18,Naip2,Metrnl,…
positive regulation of molecular function	GO:BP	7.95251e-39	0.137339	0.166018	1542	256	1864	Trem2,Ctss,Laptm5,Itgb2,Cd300a,Adam8,Rgs10,Stac2,Rgs1,Vav1,Tgfb1,Fcgr1,Arhgap25,Nckap1l,Rab7b,P2ry6,Ncf1,Slc11a1,Aph1c,Cdt1,Grn,P2rx7,Cyba,Nfam1,Prex1,Ptafr,Tlr1,Tlr6,Tnfrsf11a,Csf1r,Psap,Stmn1,Syk,Eef1a2,Ccl9,Ccl3,Hcls1,Lgmn,Gpr65,Pcolce,Arhgap45,Plek,Arap1,Casp1,Sh3bp1,Rassf2,Fgr,Lcp2,Pik3r5,Ctsd,Rgs14,Incenp,Icam1,Il1rn,Gmip,Fcer1a,Ikbke,Taok3,Ccl6,Dock8,Aurkb,Ptprc,Aim2,Plk1,Camk2a,Plaur,Prkc…
cellular developmental process	GO:BP	8.1327e-39	0.289687	0.122331	4684	573	1978	Trem2,Lgals3,Gpnmb,Laptm5,Fermt3,Adam8,Tyrobp,Spi1,Anpep,Evl,Fcer1g,Kcnab2,Rac2,Atf3,Pirb,Vav1,Arl11,Lpxn,Hck,Tgfb1,Cd9,Nckap1l,Irf8,Rab7b,Ly9,Lilrb4b,Cd83,C5ar1,Mmp14,Tcirg1,Pld3,Grn,Pik3cd,Inpp5d,Hexa,Il7r,Tnfaip2,Cd63,Nfam1,Prex1,Hpse,Btk,Tnfrsf1b,Msr1,Dock2,Tnfrsf11a,Csf1r,Pip5k1c,Psap,Fabp7,Stmn1,Syk,Ccl9,Daglb,Ccl3,Itgam,Plekho1,Nfasc,Cmtm7,Speg,Rilpl2,Myo1e,Hcls1,S1pr2,Mafb,Cd53,Itgb7,Plek…
cell differentiation	GO:BP	9.08367e-39	0.28817	0.122528	4652	570	1978	Trem2,Lgals3,Gpnmb,Laptm5,Fermt3,Adam8,Tyrobp,Spi1,Anpep,Evl,Fcer1g,Kcnab2,Rac2,Atf3,Pirb,Vav1,Arl11,Lpxn,Hck,Tgfb1,Cd9,Nckap1l,Irf8,Rab7b,Ly9,Lilrb4b,Cd83,C5ar1,Mmp14,Tcirg1,Pld3,Grn,Pik3cd,Inpp5d,Hexa,Il7r,Tnfaip2,Cd63,Nfam1,Prex1,Hpse,Btk,Tnfrsf1b,Msr1,Dock2,Tnfrsf11a,Csf1r,Pip5k1c,Psap,Fabp7,Stmn1,Syk,Ccl9,Daglb,Ccl3,Itgam,Plekho1,Nfasc,Cmtm7,Speg,Rilpl2,Myo1e,Hcls1,S1pr2,Mafb,Cd53,Itgb7,Plek…
cell death	GO:BP	1.07763e-38	0.172065	0.151921	2238	340	1976	Trem2,Hk3,Lgals3,Gpnmb,Ncf2,Laptm5,Irf5,Adam8,Tyrobp,Spi1,Wfs1,Fcer1g,Atf3,Hck,Tgfb1,Nckap1l,Ncf1,Coro1a,C5ar1,Tcirg1,Bcl2a1b,Grn,Pik3cd,Inpp5d,Serpinb9b,P2rx7,Emp3,Il7r,Btk,Plekhn1,Tnfrsf1b,Tlr6,Csf1r,Plekho2,Psap,Syk,Eef1a2,Ccl3,Cd200r1,Hcls1,Lgmn,Emilin1,Hmox1,Casp1,Timp1,Rassf2,Ninj1,Ccr5,Tnfaip8l2,Nuak2,Ctsd,Icam1,Cd44,Il1rn,Cln8,Ucp2,Ctsz,Ikbke,P2rx4,Cdk1,Naip2,Dock8,Ubd,Atp6v0c,Aurkb,Ptprc…
vesicle-mediated transport	GO:BP	1.1575e-38	0.144241	0.161058	1664	268	1858	Trem2,Lat2,Lgals3,Ncf2,Laptm5,Itgb2,Cd300a,Tyrobp,Spi1,Cd84,Fcer1g,Ncf4,Rac2,Vav1,Arl11,Hck,Tgfb1,Fcgr1,Cd9,Arhgap25,Nckap1l,Irf8,Was,Rab7b,P2ry6,Syngr1,Lilrb4b,Myo1g,Coro1a,Slc11a1,Grn,Ankrd13b,P2rx7,Tnfaip2,Cd63,Bin2,Milr1,Cyba,Ptafr,Btk,Msr1,Dock2,Pip5k1c,Sirpb1c,Syk,Ccl3,Itgam,Myo1e,Il10ra,Wdr91,Snx8,Plek,Hmox1,Sh3bp1,Tpcn2,Rhov,Gm49339,Fgr,Sirpa,Fcgr4,Sdc1,Lilrb4a,Fcer1a,Unc13d,Nostrin,Mrc2,…
regulation of cell activation	GO:BP	1.45454e-38	0.0894621	0.21504	758	163	1822	Trem2,Lgals3,Gpnmb,Laptm5,Cd300a,Adam8,Tyrobp,Spi1,Cd84,Fcer1g,Rac2,Cd37,Tgfb1,Cd9,Nckap1l,Lilrb4b,Cd300lb,Cd83,Coro1a,Mmp14,Grn,Inpp5d,Il7r,Milr1,Nfam1,Ptafr,Btk,Tnfrsf1b,Tlr6,Sirpb1c,Syk,Itgam,Plek,Emilin1,Clec4d,Tnfsf13,Hmox1,Ubash3b,Gm49339,Fgr,Sirpa,Tnfaip8l2,Rasal3,Lilrb4a,Cd276,Fcer1a,Unc13d,Ccdc88b,Dock8,Ptprc,Nfatc2,Gm5150,Rassf5,Lat,Fn1,Rps6ka1,Havcr2,Themis2,Ripk3,Gpr183,Fes,Ada,Samsn1…
negative regulation of multicellular organismal process	GO:BP	2.86726e-38	0.108586	0.193345	1112	215	1980	Trem2,Gpnmb,Laptm5,Tyrobp,Spi1,Anpep,Evl,Cd84,Ctsk,Tgfb1,Cd9,Nckap1l,Hpgds,Clec4a2,Lilrb4b,Cd83,Slc11a1,Grn,Inpp5d,P2rx7,Cd63,Cyba,Btk,Tnfrsf1b,Tlr6,C5ar2,Ccl3,Tifab,Cd200r1,Arhgdib,Lgmn,Mafb,Emilin1,Hmox1,Timp1,Ubash3b,Gm49339,Sirpa,Ccr5,Lilrb4a,Clec4a3,Cd276,P2rx4,Tlr8,Ptprc,Ccr1,Plaur,Fbxo32,C1qc,Oas1a,Sema4d,Fn1,Clec4b1,Stab1,Havcr2,Ptprs,Rab11fip5,Serpinb1a,Clec4a1,Sap30,Nlrc3,Ada,Mmp2,Hmga2…
animal organ development	GO:BP	1.73519e-37	0.248602	0.127877	3824	489	1967	Trem2,Gpnmb,Cma1,Laptm5,Atp1a3,Adam8,Tyrobp,Spi1,Wfs1,Mmp12,Fcer1g,Kcnab2,C3ar1,Atf3,F7,Ctsk,Pirb,Vav1,Arl11,Tgfb1,Ckb,Nckap1l,Irf8,Rab7b,Ly9,Lilrb4b,Cd83,C5ar1,Aph1c,Mmp14,Tcirg1,Grn,Plxdc1,Inpp5d,P2rx7,Il7r,Nfam1,Prex1,Hpse,Btk,Tnfrsf1b,Dock2,Tnfrsf11a,Csf1r,Psap,Fabp7,Stmn1,Syk,Ccl3,Tifab,Slc6a8,Nfasc,Aprt,Cmtm7,Speg,Myo1e,Hcls1,C1qb,Mafb,Plek,Emilin1,Clec4d,Hmox1,Timp1,Rassf2,Ninj1,Bgn,Ubash3…
leukocyte differentiation	GO:BP	1.88336e-37	0.0774428	0.236884	629	149	1924	Trem2,Laptm5,Adam8,Tyrobp,Spi1,Fcer1g,Pirb,Vav1,Tgfb1,Nckap1l,Irf8,Ly9,Lilrb4b,Cd83,Mmp14,Tcirg1,Inpp5d,Il7r,Nfam1,Prex1,Btk,Dock2,Tnfrsf11a,Csf1r,Psap,Syk,Ccl3,Cmtm7,Hcls1,Mafb,Clec4d,Rassf2,Ninj1,Ubash3b,Gm49339,Nrros,Lilrb4a,Runx1,Ubd,Ptprc,Ccr1,Itgb3,C1qc,Ripk3,Gpr183,Ocstamp,Fes,Bcl2a1d,Ifi207,Ada,Spn,Junb,Rhoh,Dcstamp,Batf,Gpr68,Nfkbid,Ctsl,Card11,Il2rg,Gba,Axl,Cd74,Fos,Ptprj,Bak1,Lyn,Lyl1,…
immune system development	GO:BP	1.92088e-37	0.108921	0.188849	1112	210	1928	Trem2,Laptm5,Adam8,Tyrobp,Spi1,Fcer1g,Kcnab2,C3ar1,Pirb,Vav1,Arl11,Tgfb1,Nckap1l,Irf8,Rab7b,Ly9,Lilrb4b,Cd83,Mmp14,Tcirg1,Inpp5d,Il7r,Nfam1,Prex1,Btk,Dock2,Tnfrsf11a,Csf1r,Psap,Syk,Ccl3,Cmtm7,Myo1e,Hcls1,Mafb,Plek,Clec4d,Tnfsf13,Rassf2,Ninj1,Ubash3b,Gm49339,Sirpa,Nrros,Lilrb4a,Lmo2,Runx1,Ubd,Ptprc,Ccr1,Itgb3,C1qc,Havcr2,Pld4,Ripk3,Gpr183,Ocstamp,Fes,Bcl2a1d,Pip4k2a,Ifi207,Ada,Samhd1,Spn,Tnfrsf13b…
regulation of cell population proliferation	GO:BP	3.3101e-37	0.146107	0.161905	1785	289	1978	Itgax,Trem2,Lgals3,Gpnmb,Laptm5,Cd300a,Tyrobp,Mmp12,Rac2,C3ar1,Atf3,Cd37,Hck,Tgfb1,Cd9,Nckap1l,Hpgds,P2ry6,Slfn2,Lilrb4b,Coro1a,C5ar1,Apobec1,Csf2rb2,Grn,Pik3cd,Inpp5d,Csf2ra,Il7r,Cyba,Hpse,Ptafr,Btk,Tnfrsf1b,C5ar2,Csf1r,Syk,Hcls1,Lgmn,S1pr2,Emilin1,Hmox1,Timp1,Ccr3,Gm49339,Ccr5,Rasal3,Lilrb4a,Cd276,Ctsz,Cdk1,Ccdc88b,Ptprc,Ier5,Birc5,Nfatc2,Itgb3,Rassf5,Fn1,Iqgap3,Slc35f6,Prrx1,Havcr2,Lbh,Tlr2,Ri…
T cell activation	GO:BP	4.50366e-37	0.0717256	0.249097	554	138	1924	Lgals3,Gpnmb,Laptm5,Cd300a,Adam8,Spi1,Fcer1g,Rac2,Vav1,Cd37,Tgfb1,Nckap1l,Was,Ly9,Clec4a2,Lilrb4b,Cd83,Coro1a,Slc11a1,Tcirg1,P2rx7,Cd48,Il7r,Prex1,Apbb1ip,Tnfrsf1b,Dock2,Psap,Sirpb1c,Syk,Mafb,Clec4d,Gm49339,Sirpa,Tnfaip8l2,Rasal3,Icam1,Cd44,Lcp1,Lilrb4a,Clec4a3,Cd276,Ebi3,Wdfy4,Ccdc88b,Dock8,Ptprc,Gm5150,Lat,Clec4b1,Havcr2,Ripk3,Gpr183,Clec4a1,Nlrc3,Bcl2a1d,Ada,Spn,Sirpb1a,Itgad,Rhoh,Batf,Nfkbid,…
regulation of response to stress	GO:BP	9.77467e-37	0.12247	0.176513	1371	242	1976	Trem2,Ctss,Hk3,Cma1,Adam8,Tyrobp,Spi1,Wfs1,Mmp12,Fcer1g,F7,Vav1,Cd37,Fcgr1,Cd9,Was,Ncf1,Grn,Serpinb9b,Alox5ap,Cyba,Hpse,Btk,Tnfrsf1b,Tlr6,Tnfrsf11a,Psap,Syk,Daglb,Ccl3,Gpsm3,Cd200r1,Emilin1,Casp1,Rassf2,Ninj1,Ubash3b,Fgr,Sirpa,Ccr5,Tnfaip8l2,Cd44,Pik3ap1,Cd276,Fcer1a,Ikbke,Taok3,Tlr8,Akna,Naip2,Metrnl,Ier5,Nlrp10,Aim2,Cd200r4,Ccr1,Plaur,Oas1a,Lacc1,Pik3cg,Prrx1,Havcr2,Pcna,Ptprs,Tlr2,Serpinb1a,Nl…
actin cytoskeleton organization	GO:BP	1.36042e-36	0.0842275	0.218056	720	157	1864	Cotl1,Tyrobp,Evl,Rac2,Hck,Tgfb1,Arhgap25,Nckap1l,Was,Myo1g,Coro1a,Dock2,Csf1r,Stmn1,Gas2l3,Arhgdib,Myo1e,Hcls1,Gpr65,S1pr2,Arhgef10l,Plek,Arap1,Flnc,Sh3bp1,Stard8,Fgr,Sirpa,Pdlim4,Nuak2,Icam1,Lcp1,Capg,Specc1,Arhgap6,Itgb3,Mical1,Iqgap3,Arpc1b,Fes,Rhog,Sh3pxd2b,Pdgfra,Ptpn1,Myo7a,Mrtfa,Rhoh,Coro1c,Cln3,Plec,Sdcbp,Arhgdia,Arpc5,Pfn1,Cap1,Gmfg,Arpc2,Arhgap17,Actr3,Cass4,Fhl3,Micall2,Wipf1,Aif1,Antx…
hematopoietic or lymphoid organ development	GO:BP	3.15071e-36	0.103734	0.191022	1047	200	1928	Trem2,Laptm5,Adam8,Tyrobp,Spi1,Fcer1g,Kcnab2,Pirb,Vav1,Arl11,Tgfb1,Nckap1l,Irf8,Rab7b,Ly9,Lilrb4b,Cd83,Mmp14,Tcirg1,Inpp5d,Il7r,Nfam1,Prex1,Btk,Dock2,Tnfrsf11a,Csf1r,Psap,Syk,Ccl3,Cmtm7,Myo1e,Hcls1,Mafb,Plek,Clec4d,Rassf2,Ninj1,Ubash3b,Gm49339,Sirpa,Nrros,Lilrb4a,Lmo2,Runx1,Ubd,Ptprc,Ccr1,Itgb3,C1qc,Pld4,Ripk3,Gpr183,Ocstamp,Fes,Bcl2a1d,Pip4k2a,Ifi207,Ada,Spn,Tnfrsf13b,Junb,Pdgfra,Rhoh,Csf3r,Dcst…
regulation of defense response	GO:BP	9.53964e-36	0.0768817	0.229167	624	143	1860	Trem2,Ctss,Cma1,Adam8,Tyrobp,Spi1,Mmp12,Fcer1g,Vav1,Cd37,Fcgr1,Ncf1,Grn,Serpinb9b,Alox5ap,Cyba,Hpse,Btk,Tnfrsf1b,Tlr6,Tnfrsf11a,Syk,Daglb,Ccl3,Gpsm3,Cd200r1,Emilin1,Casp1,Ninj1,Fgr,Ccr5,Tnfaip8l2,Pik3ap1,Cd276,Fcer1a,Ikbke,Tlr8,Akna,Metrnl,Nlrp10,Aim2,Cd200r4,Ccr1,Oas1a,Lacc1,Pik3cg,Havcr2,Tlr2,Serpinb1a,Nlrc4,Nlrc3,Ifi207,Ada,Samhd1,Spn,Cnr2,Aoah,Ahsg,Arg1,Cadm1,Lrp8,Il1rl1,Cd74,Sting1,Bst1,Lyn,…
positive regulation of catalytic activity	GO:BP	2.19632e-35	0.10967	0.179646	1130	203	1851	Trem2,Laptm5,Cd300a,Adam8,Rgs10,Rgs1,Vav1,Tgfb1,Fcgr1,Arhgap25,Nckap1l,Ncf1,Slc11a1,Aph1c,Grn,P2rx7,Cyba,Prex1,Ptafr,Tlr1,Tlr6,Tnfrsf11a,Csf1r,Psap,Syk,Eef1a2,Ccl9,Ccl3,Lgmn,Gpr65,Pcolce,Arhgap45,Plek,Arap1,Casp1,Sh3bp1,Rassf2,Fgr,Lcp2,Pik3r5,Ctsd,Rgs14,Incenp,Icam1,Il1rn,Gmip,Fcer1a,Taok3,Ccl6,Dock8,Aurkb,Ptprc,Aim2,Plk1,Arhgap6,Itgb3,Tpx2,Lat,Sema4d,Fn1,Arhgap22,Pik3cg,Pcna,Tbc1d2b,Ripk3,Nlrc4,…
positive regulation of intracellular signal transduction	GO:BP	5.95677e-35	0.0982776	0.195171	994	194	1974	Trem2,Gpnmb,Laptm5,Adam8,Spi1,F7,F10,Tgfb1,Nckap1l,P2ry6,Ncf1,C5ar1,Slc15a3,Pik3cd,P2rx7,Hpse,Tlr6,Dock2,Tnfrsf11a,C5ar2,Csf1r,Psap,Syk,Ccl9,Ccl3,Shc2,Hcls1,Clec4d,Casp1,S100a4,Rassf2,Fgr,Pik3r5,Map4k1,Incenp,Icam1,Cd44,Gpr137b,Pik3ap1,Il1rn,Fcer1a,Ikbke,P2rx4,Taok3,Ccl6,Tlr7,Naip2,Ubd,Atp6v0c,Oasl1,Aurkb,Ptprc,Ccr1,Birc5,Prkcb,Itgb3,Sema4d,Tifa,Fn1,Pik3cg,Iqgap3,Havcr2,Tlr2,Ripk3,Gpr183,Ndc80,P2…
hemopoiesis	GO:BP	6.81248e-35	0.0995851	0.191808	1001	192	1928	Trem2,Laptm5,Adam8,Tyrobp,Spi1,Fcer1g,Kcnab2,Pirb,Vav1,Arl11,Tgfb1,Nckap1l,Irf8,Rab7b,Ly9,Lilrb4b,Cd83,Mmp14,Tcirg1,Inpp5d,Il7r,Nfam1,Prex1,Btk,Dock2,Tnfrsf11a,Csf1r,Psap,Syk,Ccl3,Cmtm7,Myo1e,Hcls1,Mafb,Plek,Clec4d,Rassf2,Ninj1,Ubash3b,Gm49339,Sirpa,Nrros,Lilrb4a,Lmo2,Runx1,Ubd,Ptprc,Ccr1,Itgb3,C1qc,Pld4,Ripk3,Gpr183,Ocstamp,Fes,Bcl2a1d,Pip4k2a,Ifi207,Ada,Spn,Tnfrsf13b,Junb,Pdgfra,Rhoh,Csf3r,Dcst…
organelle organization	GO:BP	9.16793e-35	0.2261	0.130017	3438	447	1977	Trem2,Cotl1,Laptm5,Tyrobp,Evl,Vat1,Rac2,Hck,Tgfb1,Arhgap25,Nckap1l,Was,Rab7b,Myo1g,Coro1a,Tcirg1,Cdt1,Grn,P2rx7,Hexa,Bin2,Dock2,Csf1r,Stmn1,Ccl3,Gas2l3,Arhgdib,Rilpl2,Myo1e,Hcls1,Gpr65,S1pr2,Arhgef10l,Plek,Arap1,Atp8b4,Tuba1c,Flnc,Sh3bp1,Tpcn2,Stard8,Fgr,Sirpa,Pdlim4,Nuak2,Ctsd,Rgs14,Incenp,Mcm5,Icam1,Lcp1,Sdc1,Kifc1,Cln8,Mcm3,Cenpa,Cdk1,Capg,Ccdc88b,Tmem165,Atp6v0c,Aurkb,Haus8,Plekhm2,Abcg1,Spec…
phosphorylation	GO:BP	1.44012e-34	0.151079	0.153045	1921	294	1946	Trem2,Hk3,Gpnmb,Cd300a,Adam8,Hck,Tgfb1,Fcgr1,Ckb,Nckap1l,Ncf1,Lilrb4b,C5ar1,Matk,Slc11a1,Csf2rb2,Pik3cd,Csf2ra,P2rx7,Tlr1,Btk,Tlr6,Tnfrsf11a,Csf1r,Pip5k1c,Tk1,Syk,Eef1a2,Ccl3,Cdk18,Speg,Hcls1,S1pr2,Wdr91,Emilin1,Rassf2,Ubash3b,Gm49339,Fgr,Sirpa,Lcp2,Uchl1,Pik3r5,Map4k1,Nuak2,Rgs14,Incenp,Icam1,Cd44,Il1rn,Lilrb4a,Fcer1a,Ikbke,Taok3,Tlr8,Tlr7,Cdk1,Aurkb,Ptprc,Cerk,Birc5,Plk1,Pi4k2a,Camk2a,Plaur,Prk…
phosphate-containing compound metabolic process	GO:BP	1.8787e-34	0.19596	0.137442	2823	388	1980	Trem2,Hk3,Gpnmb,Ncf2,Cd300a,Adam8,Adssl1,Kcnab2,Pirb,Hck,Tgfb1,Fcgr1,Ckb,Nckap1l,P2ry6,Slc37a2,Ncf1,Lilrb4b,C5ar1,Matk,Slc11a1,Csf2rb2,Pik3cd,Inpp5d,Csf2ra,P2rx7,Pla2g7,Ptafr,Tlr1,Btk,Tlr6,Tnfrsf11a,Csf1r,Pip5k1c,Tk1,Syk,Eef1a2,Ccl3,Nceh1,Aprt,Cdk18,Speg,Hcls1,S1pr2,Wdr91,Plek,Emilin1,Rassf2,Ptpn7,Ubash3b,Gm49339,Fgr,Sirpa,Lcp2,Uchl1,Pik3r5,Map4k1,Agpat4,Nuak2,Rgs14,Incenp,Icam1,Cd44,Il1rn,Lilrb4…
programmed cell death	GO:BP	4.42247e-34	0.156883	0.150705	2057	310	1976	Trem2,Hk3,Lgals3,Ncf2,Laptm5,Irf5,Adam8,Tyrobp,Spi1,Wfs1,Fcer1g,Atf3,Hck,Tgfb1,Nckap1l,Ncf1,Coro1a,C5ar1,Tcirg1,Bcl2a1b,Grn,Pik3cd,Inpp5d,Serpinb9b,P2rx7,Il7r,Btk,Plekhn1,Tnfrsf1b,Csf1r,Plekho2,Syk,Eef1a2,Ccl3,Hcls1,Lgmn,Emilin1,Hmox1,Casp1,Timp1,Rassf2,Ninj1,Ccr5,Tnfaip8l2,Nuak2,Ctsd,Icam1,Cd44,Il1rn,Cln8,Ucp2,Ctsz,Ikbke,P2rx4,Cdk1,Naip2,Dock8,Ubd,Atp6v0c,Aurkb,Ptprc,Aim2,Birc5,Plk1,Camk2a,Plaur…
phosphorus metabolic process	GO:BP	4.82235e-34	0.196465	0.136731	2845	389	1980	Trem2,Hk3,Gpnmb,Ncf2,Cd300a,Adam8,Adssl1,Kcnab2,Pirb,Hck,Tgfb1,Fcgr1,Ckb,Nckap1l,P2ry6,Slc37a2,Ncf1,Lilrb4b,C5ar1,Matk,Slc11a1,Csf2rb2,Pik3cd,Inpp5d,Csf2ra,P2rx7,Pla2g7,Uap1l1,Ptafr,Tlr1,Btk,Tlr6,Tnfrsf11a,Csf1r,Pip5k1c,Tk1,Syk,Eef1a2,Ccl3,Nceh1,Aprt,Cdk18,Speg,Hcls1,S1pr2,Wdr91,Plek,Emilin1,Rassf2,Ptpn7,Ubash3b,Gm49339,Fgr,Sirpa,Lcp2,Uchl1,Pik3r5,Map4k1,Agpat4,Nuak2,Rgs14,Incenp,Icam1,Cd44,Il1rn…
mitotic cell cycle process	GO:BP	5.16681e-34	0.0828465	0.211096	739	156	1883	Gpnmb,Tgfb1,Cdt1,Stmn1,Cdk18,Incenp,Kifc1,Mcm3,Cenpa,Taok3,Cdk1,Ubd,Aurkb,Birc5,Plk1,Camk2a,Tpx2,Cdk15,Iqgap3,Pcna,Spag5,Ndc80,Ccnf,Kif22,Dgkz,Mki67,Hmga2,Cdca8,Dna2,Plk2,Bub1,Ccna2,Nuf2,Ccnb2,Kif23,Ncaph,Cdc20,Kif20a,Nup62,Rnaseh2b,Prc1,Brca1,Ccnb1,Akt1,Tpra1,Foxm1,Ccl2,Gpsm2,Mcm6,Aif1,Kif18b,Bub1b,Spc24,Kif11,Flna,Cfl1,Psrc1,Ube2c,Clspn,Racgap1,Kif15,Ckap2,Crlf3,Ccsap,Tnf,Kif4,Ttk,Kif14,Dbf4,Nu…
protein phosphorylation	GO:BP	7.28871e-34	0.133603	0.162362	1626	264	1976	Trem2,Gpnmb,Cd300a,Adam8,Hck,Tgfb1,Fcgr1,Nckap1l,Ncf1,Lilrb4b,C5ar1,Matk,Slc11a1,Csf2rb2,Csf2ra,P2rx7,Tlr1,Btk,Tlr6,Tnfrsf11a,Csf1r,Syk,Ccl3,Cdk18,Speg,Hcls1,S1pr2,Emilin1,Rassf2,Ubash3b,Gm49339,Fgr,Sirpa,Lcp2,Uchl1,Pik3r5,Map4k1,Nuak2,Rgs14,Incenp,Icam1,Cd44,Il1rn,Lilrb4a,Fcer1a,Ikbke,Taok3,Tlr8,Tlr7,Cdk1,Aurkb,Ptprc,Birc5,Plk1,Camk2a,Plaur,Prkcb,Ehd4,Itgb3,Mical1,Tpx2,Lat,Sema4d,Fn1,Pik3cg,Cdk1…
regulation of multicellular organismal development	GO:BP	8.60906e-34	0.127907	0.165902	1525	253	1978	Itgax,Trem2,Cma1,Itgb2,Adam8,Tyrobp,Spi1,C3ar1,Ctsk,Tgfb1,Nckap1l,Rab7b,Lilrb4b,Cd83,C5ar1,Mmp14,Grn,Pik3cd,Inpp5d,P2rx7,Il7r,Nfam1,Hpse,Tnfrsf1b,Csf1r,Cybb,Syk,Rnh1,Ccl3,Hcls1,S1pr2,Mafb,Emilin1,Hmox1,Rassf2,Ninj1,Ubash3b,Ccr3,Gm49339,Ccr5,Plxnc1,Rgs14,B4galt5,Lilrb4a,Cd276,Lmo2,Runx1,Cdk1,Ptprc,Ccr1,Prkcb,Itgb3,C1qc,Sema4d,Fn1,Stab1,Ptprs,Tlr2,Ocstamp,Fes,Ada,Hmga2,Rhoh,Csf3r,Hc,Plk2,Dcstamp,Cy…
multicellular organismal process	GO:BP	9.40978e-34	0.456566	0.101825	8878	904	1980	Itgax,Cd300c2,Trem2,Ctss,Gpnmb,Ncf2,Cma1,Laptm5,Itgb2,Atp1a3,Tbxas1,Fermt3,Cd300a,Irf5,Adam8,Tyrobp,Kcnn4,Spi1,Wfs1,Stac2,Anpep,Mmp12,Evl,Cd84,Fcer1g,Kcnab2,Rac2,C3ar1,F7,F10,Ctsk,Pirb,Vav1,Arl11,Lpxn,Tgfb1,Fcgr1,Cd9,Ckb,Nckap1l,Hpgds,Irf8,Rab7b,Ly9,Ncf1,Clec4a2,Lilrb4b,Cd83,Coro1a,C5ar1,Slc11a1,Aph1c,Mmp14,Tcirg1,Pld3,Grn,Pik3cd,Plxdc1,Inpp5d,P2rx7,Hexa,Cpa3,Il7r,Tnfaip2,Pla2g7,Cd63,Alox5ap,Cyba…
mitotic cell cycle	GO:BP	1.66378e-33	0.090081	0.20113	885	178	1976	Gpnmb,Tgfb1,Cdt1,Stmn1,Cdk18,Lgmn,Tuba1c,Rgs14,Incenp,Kifc1,Mcm3,Cenpa,Taok3,Cdk1,Ubd,Aurkb,Birc5,Plk1,Camk2a,Tpx2,Cdk15,Iqgap3,Pcna,Spag5,Tubb2a,Ndc80,Ccnf,Kif22,Dgkz,Mki67,Hmga2,Dnmt3a,Cdca8,Dna2,Plk2,Bub1,Ccna2,E2f8,Nuf2,Tubb6,Ccnb2,Kif23,Ncaph,Sdcbp,Cdc20,Kif20a,Nup62,Rnaseh2b,Prc1,Brca1,Ccnb1,Akt1,Tpra1,Foxm1,Ccl2,Gpsm2,Gmnn,Mcm6,Aif1,Kif18b,Bub1b,Spc24,Kif11,Flna,Cfl1,Psrc1,Ube2c,Clspn,Racg…
regulation of leukocyte activation	GO:BP	1.7196e-33	0.0800212	0.214184	705	151	1887	Trem2,Lgals3,Gpnmb,Laptm5,Cd300a,Adam8,Tyrobp,Spi1,Cd84,Fcer1g,Rac2,Cd37,Tgfb1,Nckap1l,Lilrb4b,Cd300lb,Cd83,Coro1a,Mmp14,Grn,Inpp5d,Il7r,Milr1,Nfam1,Ptafr,Btk,Tnfrsf1b,Tlr6,Sirpb1c,Syk,Itgam,Clec4d,Tnfsf13,Hmox1,Gm49339,Fgr,Sirpa,Tnfaip8l2,Rasal3,Lilrb4a,Cd276,Fcer1a,Unc13d,Ccdc88b,Dock8,Ptprc,Nfatc2,Gm5150,Rassf5,Lat,Fn1,Havcr2,Themis2,Ripk3,Gpr183,Fes,Ada,Samsn1,Spn,Tnfrsf13b,Sirpb1a,Rhoh,Lst1,…
organonitrogen compound metabolic process	GO:BP	1.85686e-33	0.361616	0.109246	6554	716	1980	Trem2,Ctss,Hk3,Mcpt4,Gpnmb,Ncf2,Cma1,Laptm5,Cd300a,Adam8,Adssl1,Spi1,Wfs1,Anpep,Renbp,Mmp12,Cd84,Tpsb2,Kcnab2,F7,F10,Ctsk,Pirb,Galnt6,Hck,Tgfb1,Fcgr1,Ckb,Nckap1l,Hpgds,Ncf1,Lilrb4b,C5ar1,Matk,Slc11a1,Aph1c,Mmp14,Apobec1,Csf2rb2,Tcirg1,Grn,Csf2ra,Serpinb9b,P2rx7,Hexa,Cpa3,Amz1,Pla2g7,Hpse,Ptafr,Tlr1,Btk,Plekhn1,Tnfrsf1b,Tlr6,Tnfrsf11a,Wfdc17,Csf1r,Cstb,Psap,Tk1,Syk,Eef1a2,Ccl3,Nceh1,Cd300ld3,Aprt,…
positive regulation of signaling	GO:BP	2.43437e-33	0.150442	0.150052	1926	289	1921	Trem2,Gpnmb,Laptm5,Cd300a,Adam8,Tyrobp,Kcnn4,Spi1,Mmp12,Atf3,F7,F10,Pirb,Tgfb1,Nckap1l,P2ry6,Ncf1,C5ar1,Slc15a3,Ly86,Pik3cd,Cd180,P2rx7,Il7r,Cd63,Cyba,Nfam1,Hpse,Tlr1,Tlr6,Dock2,Tnfrsf11a,C5ar2,Csf1r,Psap,Syk,Ccl9,Ccl3,Cd300ld3,Shc2,Hcls1,Il10ra,Lgmn,Clec4d,Arap1,Casp1,S100a4,Rassf2,Ninj1,Fgr,Pik3r5,Map4k1,Rgs14,Incenp,Icam1,Cd44,Gpr137b,Pik3ap1,Il1rn,Fcer1a,Ikbke,P2rx4,Taok3,Ccl6,Tlr7,Naip2,Ubd,…
actin filament-based process	GO:BP	2.68168e-33	0.0869099	0.201242	805	162	1864	Cotl1,Tyrobp,Evl,Rac2,Hck,Tgfb1,Arhgap25,Nckap1l,Was,Myo1g,Coro1a,Dock2,Csf1r,Stmn1,Gas2l3,Arhgdib,Myo1e,Hcls1,Gpr65,S1pr2,Arhgef10l,Plek,Arap1,Flnc,Sh3bp1,Stard8,Fgr,Sirpa,Pdlim4,Nuak2,Icam1,Lcp1,Capg,Specc1,Arhgap6,Itgb3,Mical1,Iqgap3,Arpc1b,Fes,Rhog,Sh3pxd2b,Pdgfra,Ptpn1,Myo7a,Mrtfa,Rhoh,Coro1c,Cln3,Myo9b,Plec,Sdcbp,Arhgdia,Arpc5,Pfn1,Kcnj2,Cap1,Gmfg,Arpc2,Arhgap17,Actr3,Cass4,Fhl3,Micall2,Wip…
response to cytokine	GO:BP	4.17647e-33	0.108338	0.175862	1160	204	1883	Trem2,Laptm5,Irf5,Spi1,Mmp12,Evl,Fcer1g,Pirb,Irf8,Was,Rab7b,Syngr1,Coro1a,Slc11a1,Csf2rb2,Tcirg1,Csf2ra,Il7r,Cyba,Btk,Tnfrsf1b,Tnfrsf11a,Csf1r,Syk,Ccl9,Ccl3,Hcls1,Il10ra,Pcolce,Casp1,Timp1,Ccr3,Sirpa,Ccr5,Icam1,Cd44,Il1rn,Ikbke,Dok1,Ebi3,Ccl6,Ccrl2,Naip2,Dock8,Ubd,Oasl1,Padi2,Ptprc,Aim2,Ccr1,Pira2,Oas1a,Fn1,Cxcl16,Tlr2,Rab11fip5,Ocstamp,Col1a1,B3gnt2,Ifi207,Ticam2,Samhd1,Mmp2,Itga4,Csf3r,Fosl1,Dc…
positive regulation of cell communication	GO:BP	9.07631e-33	0.149401	0.149479	1920	287	1921	Trem2,Gpnmb,Laptm5,Cd300a,Adam8,Tyrobp,Kcnn4,Spi1,Mmp12,Atf3,F7,F10,Pirb,Tgfb1,Nckap1l,P2ry6,Ncf1,C5ar1,Slc15a3,Ly86,Pik3cd,Cd180,P2rx7,Il7r,Cd63,Cyba,Nfam1,Hpse,Tlr1,Tlr6,Dock2,Tnfrsf11a,C5ar2,Csf1r,Psap,Syk,Ccl9,Ccl3,Cd300ld3,Shc2,Hcls1,Il10ra,Lgmn,Clec4d,Casp1,S100a4,Rassf2,Ninj1,Fgr,Pik3r5,Map4k1,Rgs14,Incenp,Icam1,Cd44,Gpr137b,Pik3ap1,Il1rn,Fcer1a,Ikbke,P2rx4,Taok3,Ccl6,Tlr7,Naip2,Ubd,Atp6v0…
positive regulation of response to external stimulus	GO:BP	1.21944e-32	0.0610966	0.257143	455	117	1915	Trem2,Ctss,Adam8,Tyrobp,Spi1,Mmp12,Fcer1g,Rac2,C3ar1,F7,Vav1,Tgfb1,Fcgr1,Nckap1l,C5ar1,Ly86,Grn,Cd180,Pla2g7,Alox5ap,Cyba,Btk,Tlr6,Tnfrsf11a,Csf1r,Syk,Ccl3,Gpsm3,Lgmn,Emilin1,Casp1,Ninj1,Ccr5,Fcer1a,Ikbke,P2rx4,Tlr8,Oasl1,Nlrp10,Aim2,Ccr1,Fn1,Pik3cg,Havcr2,Tlr2,Camk1d,Nlrc4,Ifi207,Cd14,Ccl2,Arg1,Aif1,Cadm1,Cxcl14,Flna,Il1rl1,Cd74,Sting1,Ptprj,Fcna,Tnf,Ulbp1,Ifi211,Nlrp1a,Plat,Ccr2,C3,Nlrp1b,Plau,…
positive regulation of developmental process	GO:BP	2.19424e-32	0.12487	0.162838	1480	241	1930	Itgax,Trem2,Cma1,Itgb2,Adam8,Tyrobp,C3ar1,Tgfb1,Nckap1l,Rab7b,Lilrb4b,Cd83,C5ar1,Mmp14,Grn,Pik3cd,Inpp5d,P2rx7,Il7r,Prex1,Hpse,Tnfrsf1b,Msr1,Csf1r,Cybb,Syk,Ccl3,Hcls1,S1pr2,Cd53,Emilin1,Tnfsf13,Hmox1,Ninj1,Ccr3,Gm49339,Ccr5,Plxnc1,Rgs14,B4galt5,Lilrb4a,Cd276,Unc13d,Runx1,Cdk1,Metrnl,Ptprc,Slc6a6,Ccr1,Nfatc2,Prkcb,Itgb3,Sema4d,Fn1,Iqgap3,Lbh,Tlr2,Ocstamp,Sap30,Col1a1,Fes,Ada,Sh3pxd2b,Hmga2,Junb,Pd…
regulation of phosphorus metabolic process	GO:BP	3.20804e-32	0.123391	0.160839	1430	230	1864	Trem2,Gpnmb,Cd300a,Adam8,Pirb,Tgfb1,Fcgr1,Nckap1l,P2ry6,Ncf1,Lilrb4b,C5ar1,Slc11a1,P2rx7,Ptafr,Tlr1,Tlr6,Tnfrsf11a,Csf1r,Syk,Eef1a2,Hcls1,S1pr2,Wdr91,Plek,Emilin1,Rassf2,Ubash3b,Gm49339,Fgr,Sirpa,Lcp2,Uchl1,Pik3r5,Rgs14,Incenp,Icam1,Cd44,Il1rn,Lilrb4a,Fcer1a,Taok3,Tlr8,Tlr7,Aurkb,Ptprc,Birc5,Plk1,Plaur,Ehd4,Itgb3,Mical1,Lacc1,Tpx2,Lat,Sema4d,Fn1,Pik3cg,Iqgap3,Ripk3,Fnip2,Ccnf,Pip4k2a,Dgkz,Samsn1,…
cellular process	GO:BP	7.01363e-32	0.873761	0.0800172	20933	1675	1917	Itgax,Cd68,Trem2,Ctss,Lat2,Hk3,Lgals3,Gpnmb,Ahnak2,Ncf2,Cotl1,Ms4a7,Cma1,Laptm5,Itgb2,Atp1a3,Tbxas1,Fermt3,Cd300a,Irf5,Adam8,Clec7a,Rgs10,Tyrobp,Kcnn4,Adssl1,Spi1,Wfs1,Stac2,Anpep,Renbp,Arhgap9,Mmp12,Evl,Cd84,Fcer1g,Ncf4,Vat1,Kcnab2,Rac2,C3ar1,Atf3,F7,F10,Ctsk,Rgs1,Pirb,Mfsd12,Vav1,Cd37,Arl11,Lpxn,Galnt6,Hck,Tgfb1,Fcgr1,Cyth4,Cd9,Ckb,Arhgap25,Nckap1l,Hpgds,Irf8,Was,Tlr13,Rab7b,P2ry6,Ly9,Slc37a2,N…
regulation of phosphate metabolic process	GO:BP	8.20185e-32	0.122854	0.160252	1429	229	1864	Trem2,Gpnmb,Cd300a,Adam8,Pirb,Tgfb1,Fcgr1,Nckap1l,P2ry6,Ncf1,Lilrb4b,C5ar1,Slc11a1,P2rx7,Ptafr,Tlr1,Tlr6,Tnfrsf11a,Csf1r,Syk,Eef1a2,Hcls1,S1pr2,Wdr91,Plek,Emilin1,Rassf2,Ubash3b,Gm49339,Fgr,Sirpa,Lcp2,Uchl1,Pik3r5,Rgs14,Incenp,Icam1,Cd44,Il1rn,Lilrb4a,Fcer1a,Taok3,Tlr8,Tlr7,Aurkb,Ptprc,Birc5,Plk1,Plaur,Ehd4,Itgb3,Mical1,Lacc1,Tpx2,Lat,Sema4d,Fn1,Pik3cg,Iqgap3,Ripk3,Fnip2,Ccnf,Pip4k2a,Dgkz,Samsn1,…
regulation of hydrolase activity	GO:BP	1.46386e-31	0.102385	0.171206	1028	176	1719	Laptm5,Cd300a,Rgs10,Renbp,Arhgap9,Rgs1,Vav1,Arhgap25,Nckap1l,C5ar1,Aph1c,Grn,Serpinb9b,Prex1,Ptafr,Wfdc17,Cstb,Psap,Stmn1,Syk,Ccl9,Ccl3,Lgmn,Gpr65,Pcolce,Arhgap45,Plek,Arap1,Casp1,Timp1,Sh3bp1,Rasal3,Ctsd,Plxnc1,Rgs14,Icam1,Cd44,Gpr137b,Gmip,Timp2,Ccl6,Naip2,Dock8,Oasl1,Ptprc,Aim2,Birc5,Camk2a,Plaur,Arhgap6,Mical1,Oas1a,Rasa4,Sema4d,Fn1,Arhgap22,Iqgap3,Rps6ka1,Pcna,Tbc1d2b,Ripk3,Serpinb1a,Nlrc4,R…
cellular localization	GO:BP	1.87902e-31	0.223712	0.121823	3423	417	1864	Cd68,Trem2,Lat2,Lgals3,Laptm5,Cd300a,Tyrobp,Kcnn4,Spi1,Stac2,Mmp12,Cd84,Fcer1g,Kcnab2,Rac2,Arl11,Tgfb1,Nckap1l,Was,Rab7b,P2ry6,Ncf1,Syngr1,Lilrb4b,Myo1g,Coro1a,Slc11a1,Mmp14,Slc15a3,Apobec1,Tcirg1,Stra6l,Cdt1,Grn,P2rx7,Hexa,Cd63,Milr1,Cyba,Hpse,Rftn1,Ptafr,Btk,Msr1,Dock2,Mcoln2,Pip5k1c,Psap,Syk,Fyb,Ccl3,Itgam,Snx20,Nfasc,Atp6v0d2,Rilpl2,Myo1e,Hcls1,Il10ra,Wdr91,Itgb7,Snx8,Plek,Hmox1,Ubash3b,Tpcn2…
cellular component organization	GO:BP	2.03256e-31	0.396055	0.104707	7478	783	1977	Trem2,Ctss,Lgals3,Cotl1,Cma1,Laptm5,Atp1a3,Fermt3,Cd300a,Adam8,Tyrobp,Kcnn4,Spi1,Mmp12,Evl,Fcer1g,Vat1,Rac2,Vav1,Hck,Tgfb1,Fcgr1,Cd9,Arhgap25,Nckap1l,Was,Rab7b,Syngr1,Myo1g,Coro1a,C5ar1,Mmp14,Apobec1,Tcirg1,Cdt1,Grn,Ankrd13b,P2rx7,Hexa,Emp3,Il7r,Pla2g7,Cd63,Bin2,Alox5ap,Cyba,Rftn1,Tnfrsf1b,Msr1,Tlr6,Dock2,Csf1r,Pip5k1c,Psap,Stmn1,Tk1,Syk,Lum,Pltp,Ccl3,Plekho1,Gas2l3,Nfasc,Arhgdib,Rilpl2,Myo1e,Hcl…
regulation of immune effector process	GO:BP	2.12677e-31	0.0605875	0.2475	400	99	1634	Trem2,Laptm5,Cd300a,Tyrobp,Spi1,Cd84,Fcer1g,Rac2,Vav1,Cd37,Tgfb1,Fcgr1,Nckap1l,Was,Ncf1,Lilrb4b,Grn,Serpinb9b,P2rx7,Il7r,Panx1,Ptafr,Btk,Tnfrsf1b,Syk,Itgam,Tnfsf13,Hmox1,Casp1,Gm49339,Fgr,Lilrb4a,Fcer1a,Unc13d,Tlr7,Ptprc,Lacc1,Cfp,Havcr2,Ripk3,Fes,Spn,Litaf,Tnfsfm13,Nfkbid,Ccl2,Arg1,Il27ra,Cadm1,H2-T23,Ms4a2,Pkn1,Axl,Cd74,Ptprj,Lyn,Cd5l,Tnf,Loxl3,Arrb2,Ulbp1,Ccr2,C3,Clcf1,Fut7,Serping1,Myo18a,Tlr…
cellular response to cytokine stimulus	GO:BP	8.49563e-31	0.0993096	0.178095	1050	187	1883	Trem2,Laptm5,Irf5,Spi1,Mmp12,Evl,Fcer1g,Pirb,Irf8,Was,Rab7b,Syngr1,Coro1a,Csf2rb2,Tcirg1,Csf2ra,Il7r,Cyba,Btk,Tnfrsf1b,Tnfrsf11a,Csf1r,Syk,Ccl9,Ccl3,Hcls1,Il10ra,Pcolce,Casp1,Ccr3,Sirpa,Ccr5,Icam1,Cd44,Il1rn,Ikbke,Dok1,Ebi3,Ccl6,Ccrl2,Naip2,Dock8,Oasl1,Padi2,Ptprc,Aim2,Ccr1,Pira2,Oas1a,Fn1,Tlr2,Rab11fip5,Ocstamp,Col1a1,B3gnt2,Ifi207,Ticam2,Samhd1,Mmp2,Itga4,Csf3r,Dcstamp,St18,Cyp1b1,Gpr35,Brca1,A…
chemotaxis	GO:BP	1.37222e-30	0.0701933	0.223663	617	138	1966	Trem2,Lgals3,Adam8,Spi1,Evl,Fcer1g,Rac2,C3ar1,F7,Vav1,Tgfb1,Nckap1l,Coro1a,C5ar1,Pik3cd,Pla2g7,Bin2,Prex1,Ptafr,Dock2,C5ar2,Csf1r,Pip5k1c,Syk,Ccl9,Ccl3,Gpsm3,Nfasc,Cmtm7,Lgmn,Ninj1,Ccr3,Ccr5,Plxnc1,P2rx4,Ccl6,Ccrl2,Padi2,Ccr1,Cmtm3,Itgb3,Sema4d,Fn1,Pik3cg,Cxcl16,Gpr183,Camk1d,St6gal1,Fes,Rhog,B3gnt2,Pdgfra,Rhoh,Csf3r,Hc,Cnr2,Plec,Gpr35,Ccl2,Aif1,Ccl4,Adgra2,Cxcl14,Cd74,Nrp2,Bst1,Lama2,Ptprj,Flrt2…
taxis	GO:BP	1.97613e-30	0.0701933	0.22294	619	138	1966	Trem2,Lgals3,Adam8,Spi1,Evl,Fcer1g,Rac2,C3ar1,F7,Vav1,Tgfb1,Nckap1l,Coro1a,C5ar1,Pik3cd,Pla2g7,Bin2,Prex1,Ptafr,Dock2,C5ar2,Csf1r,Pip5k1c,Syk,Ccl9,Ccl3,Gpsm3,Nfasc,Cmtm7,Lgmn,Ninj1,Ccr3,Ccr5,Plxnc1,P2rx4,Ccl6,Ccrl2,Padi2,Ccr1,Cmtm3,Itgb3,Sema4d,Fn1,Pik3cg,Cxcl16,Gpr183,Camk1d,St6gal1,Fes,Rhog,B3gnt2,Pdgfra,Rhoh,Csf3r,Hc,Cnr2,Plec,Gpr35,Ccl2,Aif1,Ccl4,Adgra2,Cxcl14,Cd74,Nrp2,Bst1,Lama2,Ptprj,Flrt2…
regulation of organelle organization	GO:BP	2.00703e-30	0.106061	0.171743	1182	203	1914	Trem2,Cotl1,Evl,Vat1,Rac2,Hck,Tgfb1,Nckap1l,Was,Coro1a,Cdt1,Grn,P2rx7,Csf1r,Stmn1,Arhgdib,Hcls1,Gpr65,Arhgef10l,Plek,Arap1,Sh3bp1,Fgr,Pdlim4,Incenp,Icam1,Lcp1,Sdc1,Kifc1,Capg,Aurkb,Abcg1,Birc5,Plk1,Plaur,Arhgap6,Itgb3,Tpx2,Iqgap3,Slc35f6,Spag5,Ptprs,Arpc1b,Ndc80,Fes,Ccnf,Rhog,Pip4k2a,Sh3pxd2b,Atp13a2,Mki67,Cdca8,Rhoh,Plk2,Bub1,Top2a,Nuf2,Cln3,Fen1,Septin9,Ncaph,Sdcbp,Cdc20,Nup62,Arhgdia,Arpc5,Pfn…
regulation of phosphorylation	GO:BP	3.38897e-30	0.111581	0.16562	1274	211	1891	Trem2,Gpnmb,Cd300a,Adam8,Tgfb1,Fcgr1,Nckap1l,Ncf1,Lilrb4b,C5ar1,Slc11a1,P2rx7,Tlr1,Tlr6,Tnfrsf11a,Csf1r,Syk,Eef1a2,Hcls1,S1pr2,Wdr91,Emilin1,Rassf2,Ubash3b,Gm49339,Fgr,Sirpa,Lcp2,Uchl1,Pik3r5,Rgs14,Incenp,Icam1,Cd44,Il1rn,Lilrb4a,Fcer1a,Taok3,Tlr8,Tlr7,Aurkb,Ptprc,Birc5,Plk1,Plaur,Ehd4,Itgb3,Mical1,Tpx2,Lat,Sema4d,Fn1,Pik3cg,Iqgap3,Ripk3,Fnip2,Ccnf,Pip4k2a,Dgkz,Samsn1,Spn,Hmga2,Pdgfra,Cdca8,Ptpn1…
leukocyte activation involved in immune response	GO:BP	4.1532e-30	0.0507701	0.279874	318	89	1753	Trem2,Lat2,Cd300a,Tyrobp,Spi1,Cd84,Fcer1g,Rac2,Tgfb1,Nckap1l,Irf8,Ly9,Coro1a,Slc11a1,Grn,Cd180,Milr1,Ptafr,Btk,Apbb1ip,Dock2,Syk,Ccl3,Itgam,Clec4d,Tnfsf13,Hmox1,Gm49339,Fgr,Icam1,Lcp1,Lilrb4a,Fcer1a,Unc13d,Ptprc,Pi4k2a,Lat,Havcr2,Gpr183,Mrgprb1,Fes,Ada,Spn,Batf,Tnfsfm13,Mrgprb2,Nfkbid,Il27ra,Ms4a2,Cd74,Lyn,Mrgprx2,Plcl2,Loxl3,Ccr2,Clcf1,Itgal,Clec4e,Anxa3,Bcl3,Sbno2,Pycard,Il10,Ticam1,Adora2b,Fox…
regulation of cell death	GO:BP	4.70855e-30	0.140102	0.150737	1831	276	1970	Trem2,Hk3,Lgals3,Gpnmb,Ncf2,Laptm5,Irf5,Adam8,Tyrobp,Wfs1,Fcer1g,Atf3,Hck,Tgfb1,Nckap1l,Coro1a,C5ar1,Bcl2a1b,Grn,Pik3cd,Inpp5d,Serpinb9b,P2rx7,Il7r,Plekhn1,Tnfrsf1b,Tlr6,Csf1r,Psap,Syk,Eef1a2,Ccl3,Cd200r1,Hcls1,Lgmn,Emilin1,Hmox1,Casp1,Timp1,Rassf2,Ccr5,Tnfaip8l2,Nuak2,Ctsd,Icam1,Cd44,Il1rn,Cln8,Ucp2,Ctsz,Cdk1,Naip2,Dock8,Ubd,Atp6v0c,Aurkb,Ptprc,Slc6a6,Birc5,Plk1,Camk2a,Plaur,Fbxo32,Itgb3,Mical1,…
regulation of localization	GO:BP	5.51141e-30	0.164687	0.135375	2253	305	1852	Trem2,Ctss,Lgals3,Cd300a,Tyrobp,Kcnn4,Spi1,Wfs1,Stac2,Anpep,Cd84,Fcer1g,Kcnab2,Rac2,Hck,Tgfb1,Fcgr1,Nckap1l,P2ry6,Lilrb4b,Coro1a,Slc11a1,Mmp14,Tcirg1,Slc43a2,Cdt1,Kcnk13,Ankrd13b,P2rx7,Cd63,Cyba,Ptafr,Btk,Tnfrsf1b,Msr1,Dock2,Tnfrsf11a,Mcoln2,Pip5k1c,Cybb,Sirpb1c,Syk,Pltp,Ccl3,Itgam,Tifab,Hcls1,Hvcn1,Hmox1,Ubash3b,Tpcn2,Gm49339,Fgr,Sirpa,Ccr5,Ctsd,Incenp,Icam1,Lcp1,Gpr137b,Sdc1,Il1rn,Lilrb4a,Fcer1…
adaptive immune response	GO:BP	6.03936e-30	0.0710784	0.209765	553	116	1632	Trem2,Ctss,Lat2,Fcer1g,C3ar1,Pirb,Tgfb1,Fcgr1,Nckap1l,Was,Ly9,Clec4a2,Lilrb4b,Myo1g,Slc11a1,Csf2rb2,Tcirg1,Pik3cd,Inpp5d,Serpinb9b,P2rx7,Cd48,Il7r,Rftn1,Btk,Tnfrsf1b,Tnfrsf11a,Mcoln2,Syk,C1qb,Clec4d,Tnfsf13,Adgre1,Gm49339,Icam1,Lilrb4a,Fcer1a,Unc13d,H2-DMb1,Klhl6,Ptprc,Nlrp10,Prkcb,C1qc,Lat,Havcr2,Ripk3,Gpr183,Ada,Samsn1,Spn,Tnfrsf13b,Hc,Batf,Tnfsfm13,Nfkbid,Csk,Tec,C1qa,H2-DMa,Arg1,Il27ra,H2-T23…
cell activation involved in immune response	GO:BP	9.14883e-30	0.0507701	0.277259	321	89	1753	Trem2,Lat2,Cd300a,Tyrobp,Spi1,Cd84,Fcer1g,Rac2,Tgfb1,Nckap1l,Irf8,Ly9,Coro1a,Slc11a1,Grn,Cd180,Milr1,Ptafr,Btk,Apbb1ip,Dock2,Syk,Ccl3,Itgam,Clec4d,Tnfsf13,Hmox1,Gm49339,Fgr,Icam1,Lcp1,Lilrb4a,Fcer1a,Unc13d,Ptprc,Pi4k2a,Lat,Havcr2,Gpr183,Mrgprb1,Fes,Ada,Spn,Batf,Tnfsfm13,Mrgprb2,Nfkbid,Il27ra,Ms4a2,Cd74,Lyn,Mrgprx2,Plcl2,Loxl3,Ccr2,Clcf1,Itgal,Clec4e,Anxa3,Bcl3,Sbno2,Pycard,Il10,Ticam1,Adora2b,Fox…
cell cycle process	GO:BP	1.39604e-29	0.105182	0.171548	1195	205	1949	Gpnmb,Tgfb1,Cdt1,Stmn1,Cdk18,Rgs14,Incenp,Kifc1,Mcm3,Cenpa,Taok3,Cdk1,Ubd,Aurkb,Haus8,Ptprc,Birc5,Plk1,Camk2a,Tpx2,Cdk15,Iqgap3,Pcna,Spag5,Ndc80,Mrgprb1,Fes,Ccnf,Kif22,Dgkz,Mki67,Hmga2,Cdca8,Dna2,Plk2,Bub1,Top2a,Ccna2,E2f8,Nuf2,Ccnb2,Kif23,Fen1,Mrgprb2,Plec,Septin9,Ncaph,Cdc20,Kif20a,Nup62,Rnaseh2b,Fignl1,Prc1,Brca1,Ccnb1,Akt1,Tpra1,Pclaf,Actr3,Foxm1,Ccl2,Gpsm2,Gmnn,Mcm6,Aif1,Kif18b,Bub1b,Spc24,D…
regulation of protein phosphorylation	GO:BP	1.49e-29	0.101169	0.175795	1132	199	1967	Trem2,Gpnmb,Cd300a,Adam8,Tgfb1,Fcgr1,Nckap1l,Ncf1,Lilrb4b,C5ar1,Slc11a1,P2rx7,Tlr1,Tlr6,Tnfrsf11a,Csf1r,Syk,Hcls1,S1pr2,Emilin1,Rassf2,Ubash3b,Gm49339,Fgr,Sirpa,Lcp2,Uchl1,Pik3r5,Rgs14,Incenp,Icam1,Cd44,Il1rn,Lilrb4a,Fcer1a,Taok3,Tlr8,Tlr7,Aurkb,Ptprc,Birc5,Plk1,Plaur,Ehd4,Itgb3,Mical1,Tpx2,Lat,Sema4d,Fn1,Pik3cg,Iqgap3,Ripk3,Fnip2,Ccnf,Samsn1,Spn,Hmga2,Pdgfra,Cdca8,Ptpn1,Coro1c,Ccna2,Ccnb2,Cln3,P…
apoptotic process	GO:BP	3.45714e-29	0.147773	0.145781	2003	292	1976	Trem2,Lgals3,Ncf2,Irf5,Adam8,Tyrobp,Spi1,Wfs1,Fcer1g,Atf3,Hck,Tgfb1,Nckap1l,Ncf1,Coro1a,C5ar1,Tcirg1,Bcl2a1b,Grn,Pik3cd,Inpp5d,Serpinb9b,P2rx7,Il7r,Btk,Plekhn1,Tnfrsf1b,Csf1r,Plekho2,Eef1a2,Ccl3,Hcls1,Lgmn,Emilin1,Hmox1,Casp1,Timp1,Rassf2,Ccr5,Tnfaip8l2,Nuak2,Ctsd,Icam1,Cd44,Il1rn,Cln8,Ucp2,Ctsz,Ikbke,P2rx4,Cdk1,Naip2,Dock8,Ubd,Aurkb,Ptprc,Aim2,Birc5,Plk1,Camk2a,Plaur,Prkcb,Fbxo32,Mical1,Tpx2,Ras…
positive regulation of gene expression	GO:BP	4.50947e-29	0.108556	0.164239	1236	203	1870	Itgax,Cd300c2,Trem2,Laptm5,Irf5,Adam8,Tyrobp,Spi1,Mmp12,Fcer1g,C3ar1,Atf3,Cd37,Tgfb1,Irf8,Rab7b,Ly9,Cd83,C5ar1,Slc11a1,Mmp14,Apobec1,Pik3cd,P2rx7,Il7r,Cyba,Nfam1,Panx1,Hpse,Rftn1,Ptafr,Tlr1,Btk,Tlr6,Csf1r,Mcoln2,Cybb,Syk,Lum,Ccl3,Gpsm3,Emilin1,Tnfsf13,Casp1,Fgr,Ccr5,Cd276,Fcer1a,Ikbke,Runx1,Tlr8,Tlr7,Cdk1,Ccdc88b,Padi2,Ptprc,Nlrp10,Aim2,Nfatc2,Itgb3,Blnk,Adam19,Oas1a,Lacc1,Fn1,Iqgap3,Havcr2,Tlr2,…
regulation of metabolic process	GO:BP	6.96844e-29	0.389535	0.100027	7368	737	1892	Itgax,Cd300c2,Trem2,Gpnmb,Ahnak2,Ncf2,Laptm5,Itgb2,Cd300a,Irf5,Adam8,Tyrobp,Spi1,Wfs1,Renbp,Mmp12,Cd84,Fcer1g,Rac2,C3ar1,Atf3,Pirb,Mfsd12,Cd37,Lpxn,Hck,Tgfb1,Fcgr1,Nckap1l,Irf8,Was,Rab7b,P2ry6,Ly9,Ncf1,Clec4a2,Lilrb4b,Cd83,C5ar1,Slc11a1,Aph1c,Mmp14,Apobec1,Tcirg1,Pld3,Cdt1,Grn,Pik3cd,Inpp5d,Serpinb9b,P2rx7,Il7r,Creg1,Cyba,Tnip3,Nfam1,Panx1,Hpse,Rftn1,Ptafr,Tlr1,Btk,Plekhn1,Tnfrsf1b,Msr1,Tlr6,Tnfr…
regulation of protein metabolic process	GO:BP	7.13753e-29	0.181094	0.129609	2631	341	1883	Trem2,Gpnmb,Laptm5,Cd300a,Adam8,Spi1,Wfs1,Renbp,Cd84,Pirb,Tgfb1,Fcgr1,Nckap1l,Ncf1,Lilrb4b,C5ar1,Slc11a1,Aph1c,Mmp14,Grn,Serpinb9b,P2rx7,Hpse,Ptafr,Tlr1,Plekhn1,Tnfrsf1b,Tlr6,Tnfrsf11a,Wfdc17,Csf1r,Cstb,Syk,Cd300ld3,Hcls1,Lgmn,S1pr2,Wdr91,Pcolce,Emilin1,Casp1,Timp1,Rassf2,Ubash3b,Gm49339,Fgr,Sirpa,Lcp2,Uchl1,Pik3r5,Ctsd,Rgs14,Incenp,Icam1,Cd44,Il1rn,Lilrb4a,Fcer1a,Ctsz,Timp2,Taok3,Tlr8,Tlr7,Naip2…
MAPK cascade	GO:BP	7.2414e-29	0.079798	0.199495	792	158	1980	Trem2,Gpnmb,Laptm5,Cd300a,Adam8,Spi1,Atf3,Tgfb1,Tlr13,P2ry6,Ncf1,Lilrb4b,C5ar1,Slc11a1,P2rx7,Tlr6,Tnfrsf11a,C5ar2,Csf1r,Psap,Syk,Ccl9,Ccl3,Shc2,Dok2,Emilin1,Rassf2,Ccr3,Gm49339,Sirpa,Uchl1,Pik3r5,Map4k1,Rgs14,Icam1,Cd44,Il1rn,Lilrb4a,Fcer1a,Dok1,Taok3,Ccl6,Tlr7,Naip2,Atp6v0c,Ptprc,Ccr1,Itgb3,Rnf149,Fn1,Pik3cg,Iqgap3,Havcr2,Lbh,Gpr183,Pdgfra,Ptpn1,Arl6ip5,Prdx1,Csk,Nup62,Akt1,Foxm1,Ccl2,Htr2b,Map3…
mononuclear cell differentiation	GO:BP	7.75552e-29	0.0620198	0.231084	489	113	1822	Trem2,Laptm5,Adam8,Spi1,Fcer1g,Pirb,Vav1,Tgfb1,Nckap1l,Irf8,Ly9,Lilrb4b,Cd83,Mmp14,Tcirg1,Inpp5d,Il7r,Nfam1,Prex1,Btk,Dock2,Psap,Syk,Cmtm7,Mafb,Clec4d,Gm49339,Lilrb4a,Ubd,Ptprc,Ripk3,Gpr183,Fes,Bcl2a1d,Ifi207,Ada,Spn,Rhoh,Dcstamp,Batf,Gpr68,Nfkbid,Ctsl,Card11,Il2rg,Gba,Axl,Cd74,Ptprj,Bak1,Lyn,Lyl1,Plcl2,Loxl3,Pou2f2,Il1rl2,Ccr2,Clcf1,Runx2,Fut7,Myc,Clec4e,Ifi204,Bcl3,Tlr9,Prdm1,Il10,Fzd7,Bax,Foxp…
regulation of MAPK cascade	GO:BP	7.92721e-29	0.0747475	0.207574	713	148	1980	Trem2,Gpnmb,Laptm5,Cd300a,Adam8,Spi1,Atf3,Tgfb1,Tlr13,P2ry6,Ncf1,Lilrb4b,C5ar1,P2rx7,Tlr6,Tnfrsf11a,C5ar2,Csf1r,Psap,Syk,Ccl9,Ccl3,Shc2,Dok2,Emilin1,Rassf2,Gm49339,Sirpa,Uchl1,Pik3r5,Map4k1,Rgs14,Icam1,Cd44,Il1rn,Lilrb4a,Fcer1a,Dok1,Taok3,Ccl6,Naip2,Atp6v0c,Ptprc,Ccr1,Itgb3,Rnf149,Fn1,Pik3cg,Iqgap3,Havcr2,Lbh,Gpr183,Pdgfra,Ptpn1,Arl6ip5,Prdx1,Csk,Nup62,Akt1,Foxm1,Ccl2,Htr2b,Ccl4,Dab2,Naip5,Gba,Cd…
positive regulation of immune response	GO:BP	1.54324e-28	0.0744868	0.198128	641	127	1705	Trem2,Lat2,Laptm5,Cd300a,Adam8,Tyrobp,Kcnn4,Spi1,Mmp12,Fcer1g,C3ar1,Vav1,Lpxn,Tgfb1,Fcgr1,Nckap1l,Lilrb4b,Myo1g,C5ar1,Slc11a1,P2rx7,Nfam1,Rftn1,Ptafr,Btk,C5ar2,Syk,Fyb,Itgam,C1qb,Tnfsf13,Gm49339,Fgr,Lcp2,Lilrb4a,Cd276,Fcer1a,Ikbke,Tlr8,Klhl6,Ptprc,Nlrp10,Aim2,Cmtm3,Nfatc2,Prkcb,Blnk,C1qc,Cfp,Havcr2,Themis2,Nlrc4,Bcl2a1d,Ifi207,Ada,Dgkz,Hc,Tnfsfm13,Nfkbid,Csk,Tec,C1qa,Card11,Il27ra,Cadm1,H2-T23,Ms…
positive regulation of cell population proliferation	GO:BP	1.56501e-28	0.0967408	0.175752	1064	187	1933	Itgax,Mmp12,Rac2,C3ar1,Atf3,Hck,Tgfb1,Nckap1l,P2ry6,Coro1a,C5ar1,Csf2rb2,Grn,Pik3cd,Csf2ra,Il7r,Cyba,Hpse,Ptafr,Btk,C5ar2,Csf1r,Syk,Hcls1,Lgmn,Hmox1,Timp1,Ccr3,Rasal3,Cd276,Ctsz,Cdk1,Ccdc88b,Ptprc,Nfatc2,Itgb3,Fn1,Iqgap3,Slc35f6,Prrx1,Havcr2,Lbh,Gpr183,St6gal1,Ocstamp,Ada,Mmp2,Spn,Hmga2,Pdgfra,Itga4,Acer3,Ccna2,Sdcbp,Cdc20,Card11,Rnaseh2b,Prc1,Ccnb1,Akt1,Etv5,Foxm1,Ccl2,Folr2,Htr2b,Arg1,Il27ra,Ai…
regulation of interleukin-6 production	GO:BP	1.60085e-28	0.0337983	0.391304	161	63	1864	Trem2,Laptm5,Tyrobp,Fcer1g,Nckap1l,Rab7b,Lilrb4b,Inpp5d,P2rx7,Cyba,Ptafr,Tlr1,Btk,Tlr6,C5ar2,Cd300ld,Syk,Cd200r1,Gm49339,Sirpa,Ccr5,Lilrb4a,Tlr8,Tlr7,Nlrp10,Havcr2,Tlr2,Nlrc3,Ticam2,Csk,Il27ra,Aif1,Gba,Cd74,Tnf,Arrb2,Pou2f2,Il1rl2,Tmem106a,Tlr9,Pycard,Il10,Grk2,Ticam1,Adora2b,Il17ra,Syt11,Plcg2,Il1rap,Ptpn6,F2r,Mbp,Arrb1,Trim30a,Zc3h12a,Setd4,Tlr4,Gas6,Scimp,Il6ra,Hgf,Irak3,Arhgef2
interleukin-6 production	GO:BP	1.60085e-28	0.0337983	0.391304	161	63	1864	Trem2,Laptm5,Tyrobp,Fcer1g,Nckap1l,Rab7b,Lilrb4b,Inpp5d,P2rx7,Cyba,Ptafr,Tlr1,Btk,Tlr6,C5ar2,Cd300ld,Syk,Cd200r1,Gm49339,Sirpa,Ccr5,Lilrb4a,Tlr8,Tlr7,Nlrp10,Havcr2,Tlr2,Nlrc3,Ticam2,Csk,Il27ra,Aif1,Gba,Cd74,Tnf,Arrb2,Pou2f2,Il1rl2,Tmem106a,Tlr9,Pycard,Il10,Grk2,Ticam1,Adora2b,Il17ra,Syt11,Plcg2,Il1rap,Ptpn6,F2r,Mbp,Arrb1,Trim30a,Zc3h12a,Setd4,Tlr4,Gas6,Scimp,Il6ra,Hgf,Irak3,Arhgef2
cellular component organization or biogenesis	GO:BP	2.81801e-28	0.397572	0.102504	7668	786	1977	Trem2,Ctss,Lgals3,Cotl1,Cma1,Laptm5,Atp1a3,Fermt3,Cd300a,Adam8,Tyrobp,Kcnn4,Spi1,Mmp12,Evl,Fcer1g,Vat1,Rac2,Vav1,Hck,Tgfb1,Fcgr1,Cd9,Arhgap25,Nckap1l,Was,Rab7b,Syngr1,Myo1g,Coro1a,C5ar1,Mmp14,Apobec1,Tcirg1,Cdt1,Grn,Ankrd13b,P2rx7,Hexa,Emp3,Il7r,Pla2g7,Cd63,Bin2,Alox5ap,Cyba,Rftn1,Tnfrsf1b,Msr1,Tlr6,Dock2,Csf1r,Pip5k1c,Psap,Stmn1,Tk1,Syk,Lum,Pltp,Ccl3,Plekho1,Gas2l3,Nfasc,Arhgdib,Rilpl2,Myo1e,Hcl…
protein metabolic process	GO:BP	3.82137e-28	0.313305	0.105131	5555	584	1864	Trem2,Ctss,Mcpt4,Gpnmb,Cma1,Laptm5,Cd300a,Adam8,Spi1,Wfs1,Anpep,Renbp,Mmp12,Cd84,Tpsb2,F7,F10,Ctsk,Pirb,Galnt6,Hck,Tgfb1,Fcgr1,Nckap1l,Ncf1,Lilrb4b,C5ar1,Matk,Slc11a1,Aph1c,Mmp14,Apobec1,Csf2rb2,Tcirg1,Grn,Csf2ra,Serpinb9b,P2rx7,Cpa3,Amz1,Hpse,Ptafr,Tlr1,Btk,Plekhn1,Tnfrsf1b,Tlr6,Tnfrsf11a,Wfdc17,Csf1r,Cstb,Psap,Syk,Eef1a2,Ccl3,Nceh1,Cd300ld3,Cdk18,Speg,Hcls1,Aopep,Lgmn,Prcp,S1pr2,Wdr91,Mafb,Cndp…
leukocyte proliferation	GO:BP	5.71039e-28	0.052284	0.258152	368	95	1817	Trem2,Lgals3,Gpnmb,Laptm5,Cd300a,Tyrobp,Rac2,Cd37,Tgfb1,Nckap1l,Lilrb4b,Coro1a,Slc11a1,Csf2rb2,Tcirg1,Inpp5d,Csf2ra,Cd180,P2rx7,Il7r,Btk,Tnfrsf1b,Dock2,Csf1r,Syk,Gm49339,Rasal3,Lilrb4a,Cd276,Ebi3,Ccdc88b,Dock8,Ptprc,Nfatc2,Rassf5,Havcr2,Ripk3,Gpr183,St6gal1,Ocstamp,Ada,Spn,Tnfrsf13b,Itgad,Junb,Lst1,Card11,Arg1,Il27ra,Aif1,Cnn2,Pkn1,Gba,Cd74,Cd80,Lyn,Csf2rb,Elf4,Tyk2,Plcl2,Ccr2,Clcf1,Itgal,Fyn,Myc…
regulation of inflammatory response	GO:BP	6.31404e-28	0.0490038	0.272455	334	91	1857	Trem2,Ctss,Cma1,Adam8,Fcer1g,Fcgr1,Ncf1,Grn,Alox5ap,Hpse,Btk,Tnfrsf1b,Tlr6,Tnfrsf11a,Daglb,Ccl3,Gpsm3,Cd200r1,Casp1,Ninj1,Ccr5,Tnfaip8l2,Pik3ap1,Cd276,Fcer1a,Akna,Metrnl,Nlrp10,Aim2,Cd200r4,Lacc1,Pik3cg,Tlr2,Nlrc3,Ada,Spn,Cnr2,Aoah,Ahsg,Il1rl1,Sting1,Bst1,Lyn,Tnf,Pbk,Il1rl2,Nlrp1a,Ccr2,C3,Clcf1,Cd200r3,Nlrp1b,Alox5,Serpinf1,Fut7,Zyx,Slit2,Osm,Tnfaip6,Sbno2,Tlr9,Pycard,Pla2g4a,Il10,Adora2b,Casp4,I…
positive regulation of cell adhesion	GO:BP	7.13014e-28	0.0586451	0.239175	485	116	1978	Adam8,Vav1,Tgfb1,Nckap1l,Lilrb4b,Cd83,Coro1a,Il7r,Cd63,Prex1,Hpse,Ptafr,Apbb1ip,Sirpb1c,Syk,Emilin1,Ninj1,Gm49339,Sirpa,Ccr5,Rasal3,Icam1,Cd44,Lilrb4a,Cd276,Unc13d,Ccdc88b,Dock8,Ptprc,Col16a1,Plaur,Itgb3,Adam19,Gm5150,Fn1,Gcnt1,Havcr2,Ada,Spn,Sirpb1a,Itga4,Rhoh,Nfkbid,Card11,Arpc2,Cass4,Ccl2,Il2rg,Il27ra,Aif1,Dab2,Flna,Cfl1,Cd74,Lama2,Ptprj,Cd80,Efemp2,Tnf,Tyk2,Cyth3,Iqgap1,Itga5,Il1rl2,Ccr2,Itga…
supramolecular fiber organization	GO:BP	1.11838e-27	0.0793319	0.193384	786	152	1916	Trem2,Cotl1,Evl,Rac2,Arhgap25,Nckap1l,Was,Myo1g,Coro1a,Stmn1,Lum,Myo1e,Hcls1,Gpr65,Arhgef10l,Plek,Emilin1,Arap1,Flnc,Sh3bp1,Sirpa,Pdlim4,Icam1,Lcp1,Capg,Ccdc88b,Arhgap6,Mical1,Tpx2,Col1a2,Ripk3,Arpc1b,Col1a1,Fes,Rhog,Sh3pxd2b,Colgalt1,Pdgfra,Myo7a,Rhoh,Coro1c,Cyp1b1,Aebp1,Plec,Fkbp10,Arpc5,Pfn1,Gmfg,Arpc2,Arhgap17,Adamts14,Actr3,Cass4,Micall2,Wipf1,Aif1,Kif18b,Diaph1,Vill,Actn1,Arpc4,Flna,Cfl1,Ps…
cytokine-mediated signaling pathway	GO:BP	1.50141e-27	0.0575269	0.237778	450	107	1860	Trem2,Laptm5,Irf5,Spi1,Mmp12,Fcer1g,Pirb,Csf2rb2,Csf2ra,Il7r,Tnfrsf1b,Tnfrsf11a,Csf1r,Syk,Ccl9,Ccl3,Il10ra,Casp1,Ccr3,Ccr5,Cd44,Il1rn,Ikbke,Dok1,Ebi3,Ccl6,Ccrl2,Naip2,Oasl1,Padi2,Ptprc,Aim2,Ccr1,Pira2,Oas1a,Ticam2,Samhd1,Csf3r,St18,Gpr35,Akt1,Ccl2,Il2rg,Arg1,Il27ra,Ccl4,Naip5,Axl,Il1rl1,Cd74,Sting1,Oasl2,Lyn,Ccl22,Csf2rb,Ifngr2,Naip6,Tnf,Tyk2,Pira12,Il3ra,Il1rl2,Cxcl2,Ccr2,Ecm1,Slit2,Osm,Irak4,Pa…
immune response-regulating signaling pathway	GO:BP	1.77574e-27	0.117761	0.119843	509	61	518	Trem2,Lat2,Laptm5,Cd300a,Tyrobp,Kcnn4,Fcer1g,C3ar1,Lpxn,Fcgr1,Nckap1l,Tlr13,Rab7b,Lilrb4b,Myo1g,C5ar1,Slc15a3,Cd180,Cyba,Tnip3,Nfam1,Rftn1,Tlr1,Btk,Tlr6,C5ar2,Syk,Fyb,Cd300ld3,Unc93b1,Clec4d,Casp1,Ninj1,Gm49339,Lcp2,Fcgr4,Pik3ap1,Lilrb4a,Cd276,Fcer1a,Tlr8,Tlr7,Klhl6,Oasl1,Ptprc,Aim2,Cmtm3,Nfatc2,Prkcb,Blnk,Oas1a,Lacc1,Tifa,Havcr2,Themis2,Ptprs,Tlr2,Bcl2a1d,Ada,Ticam2,Dgkz
positive regulation of cell migration	GO:BP	2.44533e-27	0.0645161	0.218638	558	122	1891	Itgax,Trem2,Lgals3,Gpnmb,Fermt3,Adam8,Spi1,Rac2,C3ar1,F7,Tgfb1,Nckap1l,P2ry6,Coro1a,C5ar1,Mmp14,Grn,Pik3cd,Pla2g7,Hpse,Ptafr,Csf1r,Ccl3,Gpsm3,Lgmn,Hmox1,Fgr,Icam1,P2rx4,Dock8,Ptprc,Ccr1,Itgb3,Sema4d,Fn1,Pik3cg,Cxcl16,Camk1d,Col1a1,Mmp2,Spn,Pdgfra,Itga4,Plk2,Cyp1b1,Sdcbp,Pfn1,Arpc2,Akt1,Actr3,Cass4,Ccl2,Aif1,Adgra2,Dab2,Diaph1,Cxcl14,Flna,Cd74,Ptprj,Lyn,Iqgap1,Itga5,Actg1,Ccr2,Postn,Prl2c2,Snai1,F…
regulation of leukocyte migration	GO:BP	2.70227e-27	0.0392781	0.324561	228	74	1884	Trem2,Lgals3,Cd300a,Adam8,Spi1,Rac2,C3ar1,F7,Tgfb1,Cd9,Nckap1l,Coro1a,C5ar1,Mmp14,Pla2g7,Ptafr,C5ar2,Csf1r,Ccl3,Gpsm3,Cd200r1,Lgmn,Emilin1,Ninj1,Icam1,P2rx4,Dock8,Padi2,Ccr1,Itgb3,Gcnt1,Ripk3,Camk1d,Rhog,Ada,Spn,Itga4,Rhoh,Hc,Akt1,Ccl2,Il27ra,Aif1,Cxcl14,Cnn2,Cd74,Bst1,Ptprj,Lyn,Ccr2,Ecm1,Fut7,Thy1,Slit2,Tnfaip6,Pycard,Adam17,Anxa1,Ptk2b,Mcu,Cxcr3,Gcsam,Stk10,Rtn4,Ccl7,Ccr7,Slc8b1,Gas6,Mdk,Msn,Cc…
regulation of programmed cell death	GO:BP	3.34335e-27	0.127411	0.151296	1659	251	1970	Trem2,Hk3,Lgals3,Ncf2,Laptm5,Irf5,Adam8,Tyrobp,Wfs1,Fcer1g,Atf3,Hck,Tgfb1,Nckap1l,Coro1a,C5ar1,Bcl2a1b,Grn,Pik3cd,Inpp5d,Serpinb9b,P2rx7,Il7r,Plekhn1,Tnfrsf1b,Csf1r,Syk,Eef1a2,Ccl3,Hcls1,Lgmn,Emilin1,Hmox1,Casp1,Timp1,Rassf2,Ccr5,Tnfaip8l2,Nuak2,Ctsd,Icam1,Cd44,Il1rn,Cln8,Ucp2,Ctsz,Cdk1,Naip2,Dock8,Ubd,Atp6v0c,Aurkb,Ptprc,Birc5,Plk1,Camk2a,Plaur,Fbxo32,Mical1,Rassf5,Fn1,Pik3cg,Slc35f6,Rps6ka1,Alx…
regulation of anatomical structure morphogenesis	GO:BP	3.96165e-27	0.088518	0.181724	963	175	1977	Itgax,Cma1,Itgb2,Vat1,Rac2,C3ar1,Hck,Tgfb1,Coro1a,C5ar1,Grn,Pik3cd,Prex1,Hpse,Csf1r,Cybb,Rnh1,Ccl3,Plekho1,Fblim1,Emilin1,Hmox1,Arap1,Ninj1,Ccr3,Fgr,Ccr5,Plxnc1,Icam1,Cd44,Unc13d,Prkcb,Itgb3,Sema4d,Fn1,Stab1,Ptprs,St6gal1,Fes,Rhog,Ada,Hmga2,Pdgfra,Rhoh,Hc,Coro1c,Plk2,Cyp1b1,Arhgdia,Arpc2,Brca1,Pkm,Etv5,Mag,Arhgap15,Actr3,Cass4,Ccl2,Adgra2,Dab2,Diaph1,Flna,Cfl1,Pkn1,Lrp8,Wdr1,Fmnl1,Cacna1a,Tnf,Dip…
negative regulation of immune system process	GO:BP	4.26522e-27	0.0551062	0.245495	444	109	1978	Cd68,Trem2,Gpnmb,Laptm5,Cd300a,Tyrobp,Spi1,Mmp12,Cd84,Fcer1g,Cd37,Lpxn,Tgfb1,Nckap1l,Lilrb4b,Grn,Inpp5d,Serpinb9b,Il7r,Milr1,Btk,C5ar2,Ccl3,Cd200r1,Mafb,Emilin1,Hmox1,Ubash3b,Gm49339,Fgr,Tnfaip8l2,Lilrb4a,Cd276,Padi2,Ptprc,Ccr1,C1qc,Oas1a,Rassf5,Havcr2,Nlrc3,Ifi207,Ada,Dgkz,Samhd1,Samsn1,Spn,Tnfrsf13b,Hc,Lst1,Gpr68,Cnr2,Nfkbid,Akt1,Ccl2,Arg1,Il27ra,Cnn2,Pkn1,Axl,Il1rl1,Cd74,Ptprj,Cd80,Lyn,Tnf,Plc…
response to oxygen-containing compound	GO:BP	4.37952e-27	0.147208	0.141809	2045	290	1970	Cd68,Trem2,Hk3,Ncf2,Cma1,Atp1a3,Tbxas1,Irf5,Rgs10,Spi1,F7,Tgfb1,Irf8,P2ry6,Ncf1,Cd300lb,C5ar1,Slc11a1,Apobec1,Ly86,Cdt1,Grn,Cd180,P2rx7,Cyba,Tnip3,Panx1,Ptafr,Btk,Tnfrsf1b,Tlr6,Tnfrsf11a,Cybb,Psap,Ccl3,Aprt,Il10ra,Lgmn,Hmox1,Casp1,Gna15,Timp1,Tpcn2,Gm49339,Sirpa,Ccr5,Map4k1,Icam1,Fcgr4,Sdc1,Lilrb4a,Ucp2,P2rx4,Cdk1,Abcg1,Col16a1,Birc5,Rab31,Camk2a,Prkcb,Fbxo32,Itgb3,Pik3cg,Slc29a1,Gcnt1,Havcr2,Cxc…
leukocyte mediated immunity	GO:BP	8.07816e-27	0.0640047	0.212062	514	109	1703	Trem2,Lat2,Cd300a,Tyrobp,Spi1,Cd84,Fcer1g,Rac2,Pirb,Vav1,Tgfb1,Fcgr1,Nckap1l,Was,Ncf1,Lilrb4b,Myo1g,Cd300lb,Coro1a,Csf2rb2,Tcirg1,Inpp5d,Serpinb9b,P2rx7,Il7r,Milr1,Rftn1,Ptafr,Btk,Tnfrsf1b,Syk,Ccl3,Itgam,C1qb,Tnfsf13,Hmox1,Gm49339,Fgr,Icam1,Lilrb4a,Fcer1a,Unc13d,Ptprc,Plekhm2,Pi4k2a,C1qc,Lat,Havcr2,Ripk3,Mrgprb1,Fes,Spn,Hc,Batf,Prdx1,Tnfsfm13,Mrgprb2,C1qa,Ccl2,Arg1,Il27ra,Cadm1,H2-T23,Ms4a2,Cd74,…
regulation of transport	GO:BP	8.54593e-27	0.142009	0.138494	1899	263	1852	Trem2,Ctss,Lgals3,Cd300a,Kcnn4,Spi1,Wfs1,Stac2,Anpep,Cd84,Fcer1g,Kcnab2,Rac2,Hck,Tgfb1,Fcgr1,Nckap1l,P2ry6,Coro1a,Slc11a1,Tcirg1,Slc43a2,Kcnk13,Ankrd13b,P2rx7,Cd63,Cyba,Ptafr,Btk,Tnfrsf1b,Dock2,Tnfrsf11a,Pip5k1c,Cybb,Sirpb1c,Syk,Pltp,Ccl3,Itgam,Tifab,Hcls1,Hvcn1,Hmox1,Ubash3b,Tpcn2,Fgr,Sirpa,Icam1,Lcp1,Sdc1,Il1rn,Fcer1a,Ucp2,Unc13d,P2rx4,Cdk1,Fxyd5,Ptprc,Abcg1,Ccr1,Birc5,Camk2a,Prkcb,Ehd4,Itgb3,A…
negative regulation of signaling	GO:BP	1.09756e-26	0.112583	0.158764	1392	221	1963	Trem2,Lgals3,Laptm5,Cd300a,Rgs10,Spi1,Wfs1,Mmp12,Atf3,Rgs1,Pirb,Lpxn,Arhgap25,Rab7b,Lilrb4b,Mmp14,Cdt1,Inpp5d,P2rx7,Tnip3,Tlr6,Stmn1,Dok2,Lgmn,S1pr2,Plek,Emilin1,Cilp,Hmox1,Sh3bp1,Rassf2,Ubash3b,Gm49339,Sirpa,Uchl1,Rasal3,Nrros,Rgs14,Icam1,Cd44,Pik3ap1,Il1rn,Lilrb4a,Ucp2,Dok1,Taok3,Rgs18,Naip2,Padi2,Ptprc,Plaur,Prkcb,Rnf149,Oas1a,Rasa4,Slc35f6,Lbh,Ptprs,Rab11fip5,Sap30,Nlrc3,Pip4k2a,Ada,Dgkz,Samh…
regulation of transferase activity	GO:BP	1.58204e-26	0.0840825	0.181714	875	159	1891	Trem2,Cd300a,Adam8,Tgfb1,Fcgr1,Nckap1l,Ncf1,Lilrb4b,C5ar1,Slc11a1,P2rx7,Tlr1,Tlr6,Tnfrsf11a,Csf1r,Syk,Eef1a2,Wdr91,Rassf2,Ubash3b,Gm49339,Fgr,Lcp2,Uchl1,Pik3r5,Rgs14,Incenp,Il1rn,Lilrb4a,Fcer1a,Taok3,Aurkb,Ptprc,Plk1,Itgb3,Tpx2,Lat,Pik3cg,Pcna,Ripk3,Bsn,Ccnf,Pip4k2a,Dgkz,Hmga2,Pdgfra,Ptpn1,Coro1c,Ccna2,Ccnb2,Plec,Csk,Cdc20,Nup62,Ccnb1,Akt1,Cass4,Ahsg,Htr2b,Dab2,Bub1b,Pkn1,Gba,Lrp8,Axl,Psrc1,Cd74,…
negative regulation of cell communication	GO:BP	1.90924e-26	0.112073	0.158501	1388	220	1963	Trem2,Lgals3,Laptm5,Cd300a,Rgs10,Spi1,Wfs1,Mmp12,Atf3,Rgs1,Pirb,Lpxn,Arhgap25,Rab7b,Lilrb4b,Mmp14,Cdt1,Inpp5d,P2rx7,Tnip3,Tlr6,Stmn1,Dok2,Lgmn,S1pr2,Plek,Emilin1,Cilp,Hmox1,Sh3bp1,Rassf2,Ubash3b,Gm49339,Sirpa,Uchl1,Rasal3,Nrros,Rgs14,Icam1,Cd44,Pik3ap1,Il1rn,Lilrb4a,Ucp2,Dok1,Taok3,Rgs18,Naip2,Padi2,Ptprc,Plaur,Prkcb,Rnf149,Oas1a,Rasa4,Slc35f6,Lbh,Ptprs,Rab11fip5,Sap30,Nlrc3,Pip4k2a,Ada,Dgkz,Samh…
positive regulation of locomotion	GO:BP	2.49348e-26	0.0670601	0.207297	603	125	1864	Itgax,Trem2,Lgals3,Gpnmb,Fermt3,Adam8,Spi1,Rac2,C3ar1,F7,Tgfb1,Nckap1l,P2ry6,Coro1a,C5ar1,Mmp14,Grn,Pik3cd,Pla2g7,Hpse,Ptafr,Csf1r,Ccl3,Gpsm3,Lgmn,Hmox1,Fgr,Icam1,P2rx4,Dock8,Ptprc,Ccr1,Itgb3,Sema4d,Fn1,Pik3cg,Cxcl16,Camk1d,Col1a1,Mmp2,Spn,Pdgfra,Itga4,Plk2,Cyp1b1,Sdcbp,Pfn1,Arpc2,Akt1,Actr3,Cass4,Ccl2,Aif1,Adgra2,Dab2,Diaph1,Cxcl14,Flna,Cfl1,Cd74,Ptprj,Lyn,Iqgap1,Itga5,Actg1,Ccr2,Postn,Prl2c2,Sn…
regulation of cell differentiation	GO:BP	3.98448e-26	0.131446	0.147225	1766	260	1978	Trem2,Adam8,Tyrobp,Spi1,Tgfb1,Nckap1l,Rab7b,Lilrb4b,Cd83,Mmp14,Tcirg1,Grn,Inpp5d,Il7r,Nfam1,Prex1,Hpse,Tnfrsf1b,Msr1,Csf1r,Syk,Ccl9,Ccl3,Hcls1,S1pr2,Mafb,Rassf2,Ninj1,Ubash3b,Gm49339,Ccr5,Plxnc1,Rgs14,Lilrb4a,Cd276,Unc13d,Lmo2,Runx1,Metrnl,Ptprc,Abcg1,Slc6a6,Ccr1,Nfatc2,Itgb3,C1qc,Sema4d,Fn1,Lbh,Ptprs,Tlr2,Ocstamp,Col1a1,Fes,Slc45a3,Ada,Sh3pxd2b,Hmga2,Junb,Pdgfra,Rhoh,Csf3r,Coro1c,Dcstamp,Gpr68,N…
negative regulation of signal transduction	GO:BP	4.01419e-26	0.103923	0.163593	1247	204	1963	Trem2,Lgals3,Laptm5,Cd300a,Rgs10,Spi1,Wfs1,Mmp12,Atf3,Rgs1,Lpxn,Arhgap25,Rab7b,Lilrb4b,Mmp14,Cdt1,Inpp5d,P2rx7,Tnip3,Tlr6,Stmn1,Dok2,Lgmn,S1pr2,Plek,Emilin1,Cilp,Hmox1,Sh3bp1,Rassf2,Ubash3b,Gm49339,Sirpa,Uchl1,Rasal3,Nrros,Rgs14,Icam1,Cd44,Pik3ap1,Il1rn,Lilrb4a,Dok1,Taok3,Rgs18,Naip2,Padi2,Ptprc,Plaur,Prkcb,Rnf149,Oas1a,Rasa4,Slc35f6,Lbh,Ptprs,Sap30,Nlrc3,Pip4k2a,Ada,Dgkz,Samhd1,Hmga2,Ptpn1,Vps18…
regulation of tumor necrosis factor superfamily cytokine production	GO:BP	6.25358e-26	0.036385	0.336957	184	62	1704	Trem2,Gpnmb,Adam8,Tyrobp,Fcer1g,Clec4a2,Lilrb4b,Cyba,Ptafr,Tlr1,Btk,Tlr6,C5ar2,Cd300ld,Cybb,Syk,Ccl3,Gm49339,Sirpa,Ccr5,Lilrb4a,Clec4a3,Ptprc,Oas1a,Clec4b1,Havcr2,Clec4a1,Nlrc3,Spn,Cd14,Ccl2,Il27ra,Ccl4,Frmd8,Axl,Ptprj,Arrb2,Ccr2,Tmem106a,Cd33,Bcl3,Tlr9,Pycard,Il10,Ticam1,Foxp1,Trex1,Syt11,Plcg2,Oas3,Ccr7,Ptpn6,Ly96,Sash3,Vsir,Trim30a,Nfatc4,Zc3h12a,Oas1g,Setd4,Tlr4,Gas6
tumor necrosis factor superfamily cytokine production	GO:BP	6.25358e-26	0.036385	0.336957	184	62	1704	Trem2,Gpnmb,Adam8,Tyrobp,Fcer1g,Clec4a2,Lilrb4b,Cyba,Ptafr,Tlr1,Btk,Tlr6,C5ar2,Cd300ld,Cybb,Syk,Ccl3,Gm49339,Sirpa,Ccr5,Lilrb4a,Clec4a3,Ptprc,Oas1a,Clec4b1,Havcr2,Clec4a1,Nlrc3,Spn,Cd14,Ccl2,Il27ra,Ccl4,Frmd8,Axl,Ptprj,Arrb2,Ccr2,Tmem106a,Cd33,Bcl3,Tlr9,Pycard,Il10,Ticam1,Foxp1,Trex1,Syt11,Plcg2,Oas3,Ccr7,Ptpn6,Ly96,Sash3,Vsir,Trim30a,Nfatc4,Zc3h12a,Oas1g,Setd4,Tlr4,Gas6
positive regulation of cell motility	GO:BP	6.81697e-26	0.0650449	0.210256	585	123	1891	Itgax,Trem2,Lgals3,Gpnmb,Fermt3,Adam8,Spi1,Rac2,C3ar1,F7,Tgfb1,Nckap1l,P2ry6,Coro1a,C5ar1,Mmp14,Grn,Pik3cd,Pla2g7,Hpse,Ptafr,Csf1r,Ccl3,Gpsm3,Lgmn,Hmox1,Fgr,Icam1,P2rx4,Dock8,Ptprc,Ccr1,Itgb3,Sema4d,Fn1,Pik3cg,Cxcl16,Camk1d,Col1a1,Mmp2,Spn,Pdgfra,Itga4,Plk2,Cyp1b1,Sdcbp,Pfn1,Arpc2,Akt1,Actr3,Cass4,Ccl2,Aif1,Adgra2,Dab2,Diaph1,Cxcl14,Flna,Cfl1,Cd74,Ptprj,Lyn,Iqgap1,Itga5,Actg1,Ccr2,Postn,Prl2c2,Sn…
cell-cell adhesion	GO:BP	7.11886e-26	0.0847545	0.18022	910	164	1935	Itgax,Gpnmb,Laptm5,Itgb2,Fermt3,Cd300a,Adam8,Spi1,Rac2,Cd37,Tgfb1,Cd9,Nckap1l,Lilrb4b,Cd83,Coro1a,Il7r,Milr1,Ptafr,Pip5k1c,Sirpb1c,Syk,Nfasc,Cd200r1,Fblim1,Itgb7,Plek,Emilin1,Ninj1,Ubash3b,Gm49339,Sirpa,Ccr5,Tnfaip8l2,Rasal3,Icam1,Cd44,Il1rn,Lilrb4a,Cd276,Akna,Ccdc88b,Dock8,Ptprc,Plaur,Itgb3,Adam19,Gm5150,Sema4d,Fn1,Gcnt1,Havcr2,Ptprs,Ada,Spn,Sirpb1a,Itgad,Pdgfra,Itga4,Rhoh,Olr1,Cyp1b1,Cdh11,Nfkb…
cell cycle	GO:BP	1.41036e-25	0.133751	0.142301	1799	256	1914	Gpnmb,Wfs1,Tgfb1,Cdt1,Stmn1,Cdk18,Lgmn,Tuba1c,Rassf2,Rgs14,Incenp,Mcm5,Kifc1,Mcm3,Cenpa,Taok3,Cdk1,Ubd,Aurkb,Haus8,Ptprc,Birc5,Plk1,Camk2a,Tpx2,Cdk15,Iqgap3,Pcna,Spag5,Tubb2a,Rassf4,Ndc80,Mrgprb1,Fes,Ccnf,Kif22,Dgkz,Mki67,Hmga2,Junb,Dnmt3a,Cdca8,Dna2,Pimreg,Fosl1,Plk2,Bub1,Top2a,Cdca3,Ccna2,E2f8,Nuf2,Tubb6,Ccnb2,Kif23,Melk,Fen1,Mrgprb2,Plec,Septin9,Uhrf1,Ncaph,Sdcbp,Cdc20,Kif20a,Nup62,Rnaseh2b,Fi…
tumor necrosis factor production	GO:BP	1.74948e-25	0.0357981	0.337017	181	61	1704	Trem2,Gpnmb,Tyrobp,Fcer1g,Clec4a2,Lilrb4b,Cyba,Ptafr,Tlr1,Btk,Tlr6,C5ar2,Cd300ld,Cybb,Syk,Ccl3,Gm49339,Sirpa,Ccr5,Lilrb4a,Clec4a3,Ptprc,Oas1a,Clec4b1,Havcr2,Clec4a1,Nlrc3,Spn,Cd14,Ccl2,Il27ra,Ccl4,Frmd8,Axl,Ptprj,Arrb2,Ccr2,Tmem106a,Cd33,Bcl3,Tlr9,Pycard,Il10,Ticam1,Foxp1,Trex1,Syt11,Plcg2,Oas3,Ccr7,Ptpn6,Ly96,Sash3,Vsir,Trim30a,Nfatc4,Zc3h12a,Oas1g,Setd4,Tlr4,Gas6
regulation of tumor necrosis factor production	GO:BP	1.74948e-25	0.0357981	0.337017	181	61	1704	Trem2,Gpnmb,Tyrobp,Fcer1g,Clec4a2,Lilrb4b,Cyba,Ptafr,Tlr1,Btk,Tlr6,C5ar2,Cd300ld,Cybb,Syk,Ccl3,Gm49339,Sirpa,Ccr5,Lilrb4a,Clec4a3,Ptprc,Oas1a,Clec4b1,Havcr2,Clec4a1,Nlrc3,Spn,Cd14,Ccl2,Il27ra,Ccl4,Frmd8,Axl,Ptprj,Arrb2,Ccr2,Tmem106a,Cd33,Bcl3,Tlr9,Pycard,Il10,Ticam1,Foxp1,Trex1,Syt11,Plcg2,Oas3,Ccr7,Ptpn6,Ly96,Sash3,Vsir,Trim30a,Nfatc4,Zc3h12a,Oas1g,Setd4,Tlr4,Gas6
mononuclear cell migration	GO:BP	1.98448e-25	0.0339703	0.349727	183	64	1884	Lgals3,Adam8,Spi1,C3ar1,Tgfb1,Myo1g,Coro1a,C5ar1,Pla2g7,Csf1r,Ccl9,Ccl3,Cd200r1,Lgmn,Itgb7,Ninj1,Sirpa,Icam1,Ccl6,Dock8,Padi2,Ccr1,Itgb3,Cxcl16,Ripk3,Gpr183,Spn,Itga4,Plec,Akt1,Ccl2,Il27ra,Aif1,Ccl4,Cadm1,Cxcl14,Gba,Ptprj,Lyn,Ccl22,Ccr2,Ecm1,Itgal,Alox5,Fut7,Slit2,Pycard,Eps8,Adam17,Anxa1,Ptk2b,Cxcr3,Gcsam,Stk10,Ccl7,Ccr7,Slc8b1,Gas6,Mdk,Msn,Cklf,Ccl5,Dusp1,Nbl1
cell chemotaxis	GO:BP	3.38285e-25	0.0443633	0.274194	310	85	1916	Lgals3,Adam8,Spi1,Fcer1g,Rac2,C3ar1,F7,Vav1,Nckap1l,Coro1a,C5ar1,Pla2g7,Bin2,Prex1,C5ar2,Csf1r,Syk,Ccl9,Ccl3,Gpsm3,Lgmn,Ninj1,Ccr3,Ccr5,P2rx4,Ccl6,Ccrl2,Padi2,Ccr1,Cxcl16,Gpr183,Camk1d,Rhog,Pdgfra,Csf3r,Hc,Cnr2,Plec,Gpr35,Ccl2,Aif1,Ccl4,Cxcl14,Cd74,Bst1,Ptprj,Lyn,Ccl22,Arrb2,Cxcl2,Ccr2,Alox5,Slit2,Spp1,Lpar1,Tnfaip6,Pf4,Il17ra,Adam17,Elmo2,Anxa1,Vav3,Ptk2b,Mcu,Tpbg,Cxcr3,Ccl7,Prkcd,Ccr7,Slc8b1,Pd…
lymphocyte differentiation	GO:BP	5.2508e-25	0.0530839	0.23918	439	105	1978	Laptm5,Adam8,Spi1,Fcer1g,Vav1,Tgfb1,Nckap1l,Irf8,Ly9,Lilrb4b,Cd83,Mmp14,Tcirg1,Inpp5d,Il7r,Nfam1,Prex1,Btk,Dock2,Psap,Syk,Cmtm7,Mafb,Clec4d,Gm49339,Lilrb4a,Ptprc,Ripk3,Gpr183,Bcl2a1d,Ada,Spn,Rhoh,Batf,Nfkbid,Ctsl,Card11,Il2rg,Gba,Axl,Cd74,Ptprj,Bak1,Lyl1,Plcl2,Loxl3,Pou2f2,Il1rl2,Ccr2,Clcf1,Runx2,Fut7,Clec4e,Bcl3,Tlr9,Prdm1,Il10,Fzd7,Bax,Foxp1,Adam17,Cbfb,H2-Ab1,Anxa1,H2-Aa,Actb,Nlrp3,Ptk2b,Fgl2,…
regulation of apoptotic process	GO:BP	6.23852e-25	0.122843	0.148649	1628	242	1970	Trem2,Lgals3,Ncf2,Irf5,Adam8,Tyrobp,Wfs1,Fcer1g,Atf3,Hck,Tgfb1,Nckap1l,Coro1a,C5ar1,Bcl2a1b,Grn,Pik3cd,Inpp5d,Serpinb9b,P2rx7,Il7r,Plekhn1,Tnfrsf1b,Csf1r,Eef1a2,Ccl3,Hcls1,Lgmn,Emilin1,Hmox1,Casp1,Timp1,Rassf2,Ccr5,Tnfaip8l2,Nuak2,Ctsd,Icam1,Cd44,Il1rn,Cln8,Ucp2,Ctsz,Cdk1,Naip2,Dock8,Ubd,Aurkb,Ptprc,Birc5,Plk1,Camk2a,Plaur,Fbxo32,Mical1,Rassf5,Fn1,Pik3cg,Slc35f6,Rps6ka1,Alx4,Ripk3,Card19,Camk1d,N…
regulation of kinase activity	GO:BP	1.08174e-24	0.0745637	0.18775	751	141	1891	Trem2,Cd300a,Adam8,Tgfb1,Fcgr1,Nckap1l,Ncf1,Lilrb4b,C5ar1,Slc11a1,P2rx7,Tlr1,Tlr6,Tnfrsf11a,Csf1r,Syk,Eef1a2,Wdr91,Rassf2,Ubash3b,Gm49339,Fgr,Lcp2,Uchl1,Pik3r5,Rgs14,Incenp,Il1rn,Lilrb4a,Fcer1a,Taok3,Ptprc,Plk1,Itgb3,Tpx2,Lat,Pik3cg,Ripk3,Ccnf,Pip4k2a,Dgkz,Hmga2,Pdgfra,Ptpn1,Coro1c,Ccna2,Ccnb2,Plec,Csk,Nup62,Ccnb1,Akt1,Cass4,Ahsg,Htr2b,Dab2,Pkn1,Gba,Lrp8,Axl,Psrc1,Cd74,Rgs2,Ptprj,Clspn,Lyn,Tnf,Ar…
regulation of leukocyte differentiation	GO:BP	1.1149e-24	0.0452183	0.266055	327	87	1924	Trem2,Adam8,Tyrobp,Tgfb1,Nckap1l,Lilrb4b,Cd83,Mmp14,Inpp5d,Il7r,Nfam1,Csf1r,Syk,Ccl3,Hcls1,Mafb,Rassf2,Ninj1,Ubash3b,Gm49339,Lilrb4a,Runx1,Ptprc,Ccr1,Itgb3,C1qc,Ocstamp,Fes,Ada,Rhoh,Dcstamp,Gpr68,Nfkbid,Card11,Il2rg,Axl,Cd74,Fos,Lyn,Tnf,Loxl3,Il1rl2,Ccr2,Tfe3,Myc,Tnfaip6,Cd101,Tlr9,Prdm1,Il10,Foxp1,Cbfb,Anxa1,Mitf,H2-Aa,Actb,Nlrp3,Fgl2,Zmiz1,Ccr7,Ptpn6,Fancd2,Hlx,Sash3,Id2,Cdkn2a,Zfp36l2,Vsir,Cd2…
vasculature development	GO:BP	1.50244e-24	0.0750643	0.188387	775	146	1945	Itgax,Cma1,Itgb2,Adam8,Spi1,Anpep,C3ar1,Tgfb1,C5ar1,Mmp14,Grn,Pik3cd,Plxdc1,Tnfaip2,Hpse,Cybb,Syk,Rnh1,Myo1e,Prcp,Emilin1,Hmox1,Ninj1,Ccr3,Hs6st1,Tgfbi,Nfatc2,Prkcb,Itgb3,Fn1,Arhgap22,Pik3cg,Stab1,Prrx1,Col1a2,Col1a1,Mmp2,Hmga2,Junb,Pdgfra,Tnfsf12,Hc,Fosl1,Plk2,E2f8,Cyp1b1,Fkbp10,Dhcr7,Brca1,Pkm,Akt1,Ccl2,Antxr1,Adgra2,Mmp19,Flna,Loxl2,Nrp2,Ptprj,Bak1,Efemp2,Lyl1,Tnf,Mfge8,Nrcam,Itga5,Flvcr1,Egr2…
blood vessel development	GO:BP	1.59122e-24	0.0730077	0.191375	742	142	1945	Itgax,Cma1,Itgb2,Adam8,Spi1,Anpep,C3ar1,Tgfb1,C5ar1,Mmp14,Grn,Pik3cd,Plxdc1,Tnfaip2,Hpse,Cybb,Syk,Rnh1,Myo1e,Prcp,Emilin1,Hmox1,Ninj1,Ccr3,Hs6st1,Tgfbi,Prkcb,Itgb3,Fn1,Arhgap22,Pik3cg,Stab1,Prrx1,Col1a2,Col1a1,Mmp2,Hmga2,Junb,Pdgfra,Tnfsf12,Hc,Fosl1,Plk2,E2f8,Cyp1b1,Fkbp10,Dhcr7,Brca1,Pkm,Akt1,Ccl2,Antxr1,Adgra2,Mmp19,Flna,Loxl2,Nrp2,Ptprj,Bak1,Efemp2,Lyl1,Tnf,Mfge8,Nrcam,Itga5,Flvcr1,Egr2,Actg1,…
regulation of leukocyte proliferation	GO:BP	2.22125e-24	0.0412768	0.283019	265	75	1817	Lgals3,Gpnmb,Laptm5,Cd300a,Tyrobp,Rac2,Cd37,Tgfb1,Nckap1l,Lilrb4b,Coro1a,Csf2rb2,Inpp5d,Csf2ra,Btk,Tnfrsf1b,Csf1r,Syk,Gm49339,Rasal3,Lilrb4a,Cd276,Ccdc88b,Ptprc,Nfatc2,Rassf5,Havcr2,Ripk3,Gpr183,St6gal1,Ocstamp,Ada,Spn,Tnfrsf13b,Lst1,Card11,Arg1,Il27ra,Aif1,Cnn2,Pkn1,Cd74,Cd80,Lyn,Csf2rb,Tyk2,Ccr2,Clcf1,Itgal,Tlr9,Cdkn1a,Pycard,Il10,Ticam1,Anxa1,Cd40,H2-Aa,Slc39a10,Vav3,Cd244a,Hhex,Ccr7,Ptpn6,Vsi…
mononuclear cell proliferation	GO:BP	2.58014e-24	0.0467804	0.254491	334	85	1817	Lgals3,Gpnmb,Laptm5,Cd300a,Tyrobp,Rac2,Cd37,Tgfb1,Nckap1l,Lilrb4b,Coro1a,Slc11a1,Inpp5d,Cd180,P2rx7,Il7r,Btk,Tnfrsf1b,Dock2,Csf1r,Syk,Gm49339,Rasal3,Lilrb4a,Cd276,Ebi3,Ccdc88b,Dock8,Ptprc,Nfatc2,Rassf5,Havcr2,Ripk3,Gpr183,St6gal1,Ada,Spn,Tnfrsf13b,Itgad,Lst1,Card11,Arg1,Il27ra,Aif1,Pkn1,Cd74,Cd80,Lyn,Elf4,Tyk2,Plcl2,Ccr2,Clcf1,Itgal,Fyn,Myc,Tlr9,Cdkn1a,Pycard,Il10,Ticam1,Bax,Anxa1,Cd40,H2-Aa,Slc3…
positive regulation of cell differentiation	GO:BP	2.82783e-24	0.0870466	0.171955	977	168	1930	Trem2,Adam8,Tyrobp,Tgfb1,Nckap1l,Rab7b,Lilrb4b,Cd83,Mmp14,Inpp5d,Il7r,Prex1,Hpse,Tnfrsf1b,Msr1,Csf1r,Syk,Ccl3,Hcls1,S1pr2,Ninj1,Gm49339,Ccr5,Plxnc1,Rgs14,Lilrb4a,Cd276,Unc13d,Runx1,Metrnl,Ptprc,Slc6a6,Ccr1,Itgb3,Sema4d,Fn1,Tlr2,Ocstamp,Col1a1,Fes,Ada,Sh3pxd2b,Junb,Rhoh,Dcstamp,Gpr68,Nfkbid,Tph1,Sdcbp,Arpc2,Akt1,Clic1,Etv5,Mag,Actr3,Cass4,Il2rg,Dab2,Flna,Lrp8,Axl,Loxl2,Cd74,Lama2,Fos,Lyn,Efemp2,Lm…
cell morphogenesis	GO:BP	3.20987e-24	0.0925645	0.168199	1088	183	1977	Fermt3,Adam8,Spi1,Evl,Rac2,Lpxn,Hck,Tgfb1,Nckap1l,Coro1a,P2rx7,Hexa,Il7r,Prex1,Hpse,Csf1r,Pip5k1c,Stmn1,Ccl3,Plekho1,Nfasc,Rilpl2,Fblim1,Itgb7,Arap1,Fgr,Ccr5,Uchl1,Plxnc1,B4galt5,Icam1,Cd44,Unc13d,Lipa,Taok3,Camk2a,Itgb3,Sema4d,Fn1,Ptprs,St6gal1,Fes,Rhog,B3gnt2,Myo7a,Itga4,Rhoh,B4galt6,Coro1c,Lst1,Cdh11,Plec,Arhgdia,Cap1,Arpc2,Mag,Arhgap15,Actr3,Pitpna,Cass4,Micall2,Ccl2,Antxr1,Dab2,Cadm1,Diaph1,…
leukocyte cell-cell adhesion	GO:BP	3.79837e-24	0.0490394	0.247449	392	97	1978	Gpnmb,Laptm5,Itgb2,Fermt3,Cd300a,Adam8,Rac2,Cd37,Tgfb1,Nckap1l,Lilrb4b,Cd83,Coro1a,Il7r,Ptafr,Sirpb1c,Syk,Itgb7,Gm49339,Sirpa,Tnfaip8l2,Rasal3,Icam1,Cd44,Lilrb4a,Cd276,Ccdc88b,Dock8,Ptprc,Gm5150,Sema4d,Gcnt1,Havcr2,Ada,Spn,Sirpb1a,Itga4,Rhoh,Olr1,Nfkbid,Card11,Akt1,Ccl2,Il2rg,Arg1,Il27ra,Aif1,Cd74,Cd80,Tnf,Tyk2,Loxl3,Itga5,Il1rl2,Ccr2,Itgal,Alox5,Fut7,Thy1,Pycard,Cfh,Cbfb,H2-Ab1,Cyrib,Anxa1,H2-Aa…
positive regulation of protein metabolic process	GO:BP	4.68543e-24	0.118562	0.144539	1529	221	1864	Trem2,Gpnmb,Laptm5,Cd300a,Adam8,Wfs1,Pirb,Tgfb1,Fcgr1,Nckap1l,Ncf1,Slc11a1,Aph1c,Mmp14,Grn,P2rx7,Hpse,Ptafr,Tlr1,Tnfrsf1b,Tlr6,Tnfrsf11a,Csf1r,Syk,Cd300ld3,Hcls1,Lgmn,S1pr2,Pcolce,Casp1,Rassf2,Lcp2,Pik3r5,Ctsd,Incenp,Icam1,Cd44,Il1rn,Fcer1a,Taok3,Aurkb,Ptprc,Abcg1,Aim2,Birc5,Plk1,Plaur,Ehd4,Itgb3,Tpx2,Rassf5,Lat,Sema4d,Fn1,Pik3cg,Iqgap3,Ripk3,Fnip2,Nlrc4,Ifi207,Spn,Hmga2,Pdgfra,Cdca8,Ptpn1,Gsap,T…
response to chemical	GO:BP	5.51128e-24	0.317259	0.105539	5922	625	1970	Cd68,Trem2,Ctss,Hk3,Lgals3,Ncf2,Cma1,Laptm5,Atp1a3,Tbxas1,Irf5,Adam8,Clec7a,Rgs10,Spi1,Wfs1,Mmp12,Evl,Fcer1g,Rac2,C3ar1,Atf3,F7,Pirb,Vav1,Lpxn,Tgfb1,Cd9,Nckap1l,Irf8,Was,Rab7b,P2ry6,Ncf1,Syngr1,Cd300lb,Cd83,Coro1a,C5ar1,Slc11a1,Mmp14,Apobec1,Csf2rb2,Tcirg1,Ly86,Cdt1,Grn,Pik3cd,Csf2ra,Cd180,P2rx7,Il7r,Pla2g7,Cd63,Bin2,Alox5ap,Cyba,Tnip3,Prex1,Panx1,Hpse,Rftn1,Ptafr,Tlr1,Btk,Tnfrsf1b,Tlr6,Dock2,Tnf…
myeloid leukocyte migration	GO:BP	6.0538e-24	0.0373291	0.304721	233	71	1902	Trem2,Lgals3,Cd300a,Adam8,Spi1,Fcer1g,Rac2,C3ar1,Vav1,Cd9,Nckap1l,C5ar1,Mmp14,Pla2g7,Prex1,C5ar2,Csf1r,Mcoln2,Syk,Ccl9,Ccl3,Cd200r1,Lgmn,Emilin1,Ninj1,Ccr3,Sirpa,P2rx4,Ccl6,Ccr1,Camk1d,Rhog,Rhoh,Csf3r,Hc,Gpr35,Ccl2,Aif1,Ccl4,Cnn2,Cd74,Wdr1,Bst1,Ptprj,Lyn,Ccl22,Cxcl2,Ccr2,Fut7,Slit2,Spp1,Irak4,Tnfaip6,Pf4,Il17ra,Anxa1,Vav3,Ptk2b,Mcu,Rtn4,Ccl7,Ccr7,Mdk,Cklf,Ror2,Ccl5,P2ry12,Hrh1,Dusp1,Nbl1,Cxcl1
positive regulation of nitrogen compound metabolic process	GO:BP	6.17508e-24	0.201481	0.117884	3232	381	1891	Trem2,Gpnmb,Laptm5,Itgb2,Cd300a,Irf5,Adam8,Spi1,Wfs1,Mmp12,C3ar1,Atf3,Pirb,Tgfb1,Fcgr1,Nckap1l,Irf8,Was,Ncf1,Slc11a1,Aph1c,Mmp14,Apobec1,Cdt1,Grn,P2rx7,Hpse,Ptafr,Tlr1,Plekhn1,Tnfrsf1b,Tlr6,Tnfrsf11a,Csf1r,Syk,Lum,Ccl3,Cd300ld3,Hcls1,Lgmn,S1pr2,Mafb,Pcolce,Tnfsf13,Arap1,Casp1,Rassf2,Lcp2,Pik3r5,Ctsd,Incenp,Icam1,Cd44,Il1rn,Fcer1a,Lmo2,Taok3,Runx1,Tlr7,Cdk1,Akna,Tfec,Aurkb,Ptprc,Abcg1,Ier5,Aim2,Bi…
regulation of protein kinase activity	GO:BP	6.56439e-24	0.0671602	0.196594	646	127	1891	Cd300a,Adam8,Tgfb1,Fcgr1,Nckap1l,Ncf1,Lilrb4b,C5ar1,Slc11a1,P2rx7,Tlr1,Tlr6,Tnfrsf11a,Csf1r,Syk,Rassf2,Ubash3b,Gm49339,Fgr,Lcp2,Uchl1,Pik3r5,Rgs14,Incenp,Il1rn,Lilrb4a,Fcer1a,Taok3,Ptprc,Plk1,Itgb3,Tpx2,Lat,Pik3cg,Ripk3,Ccnf,Hmga2,Ptpn1,Coro1c,Ccna2,Ccnb2,Plec,Csk,Nup62,Ccnb1,Akt1,Cass4,Ahsg,Htr2b,Dab2,Pkn1,Gba,Lrp8,Psrc1,Rgs2,Ptprj,Clspn,Lyn,Tnf,Arrb2,Kif14,Iqgap1,Dusp7,Dbf4,Pim1,Rap2b,Thy1,Cenp…
regulation of protein modification process	GO:BP	9.1528e-24	0.118421	0.148571	1575	234	1976	Trem2,Gpnmb,Laptm5,Cd300a,Adam8,Spi1,Wfs1,Pirb,Tgfb1,Fcgr1,Nckap1l,Ncf1,Lilrb4b,C5ar1,Slc11a1,P2rx7,Tlr1,Tlr6,Tnfrsf11a,Csf1r,Syk,Cd300ld3,Hcls1,S1pr2,Emilin1,Rassf2,Ubash3b,Gm49339,Fgr,Sirpa,Lcp2,Uchl1,Pik3r5,Rgs14,Incenp,Icam1,Cd44,Il1rn,Lilrb4a,Fcer1a,Taok3,Tlr8,Tlr7,Aurkb,Ptprc,Birc5,Plk1,Plaur,Ehd4,Itgb3,Mical1,Tpx2,Rassf5,Lat,Sema4d,Fn1,Pik3cg,Iqgap3,Ripk3,Fnip2,Nlrc3,Ccnf,Samsn1,Spn,Hmga2,…
positive regulation of phosphorus metabolic process	GO:BP	1.31373e-23	0.0853004	0.168969	941	159	1864	Trem2,Gpnmb,Cd300a,Adam8,Pirb,Tgfb1,Fcgr1,Nckap1l,P2ry6,Ncf1,Slc11a1,P2rx7,Ptafr,Tlr1,Tlr6,Tnfrsf11a,Csf1r,Syk,Eef1a2,Hcls1,S1pr2,Plek,Rassf2,Fgr,Lcp2,Pik3r5,Incenp,Icam1,Cd44,Il1rn,Fcer1a,Taok3,Aurkb,Ptprc,Birc5,Plk1,Plaur,Ehd4,Itgb3,Tpx2,Lat,Sema4d,Pik3cg,Iqgap3,Ripk3,Fnip2,Dgkz,Spn,Hmga2,Pdgfra,Cdca8,Ptpn1,Cln3,Csk,Sdcbp,Ccnb1,Akt1,Dhx34,Cass4,Htr2b,Txn1,Aif1,Dab2,Gba,Lrp8,Axl,Psrc1,Cd74,Ptprj…
positive regulation of phosphate metabolic process	GO:BP	1.31373e-23	0.0853004	0.168969	941	159	1864	Trem2,Gpnmb,Cd300a,Adam8,Pirb,Tgfb1,Fcgr1,Nckap1l,P2ry6,Ncf1,Slc11a1,P2rx7,Ptafr,Tlr1,Tlr6,Tnfrsf11a,Csf1r,Syk,Eef1a2,Hcls1,S1pr2,Plek,Rassf2,Fgr,Lcp2,Pik3r5,Incenp,Icam1,Cd44,Il1rn,Fcer1a,Taok3,Aurkb,Ptprc,Birc5,Plk1,Plaur,Ehd4,Itgb3,Tpx2,Lat,Sema4d,Pik3cg,Iqgap3,Ripk3,Fnip2,Dgkz,Spn,Hmga2,Pdgfra,Cdca8,Ptpn1,Cln3,Csk,Sdcbp,Ccnb1,Akt1,Dhx34,Cass4,Htr2b,Txn1,Aif1,Dab2,Gba,Lrp8,Axl,Psrc1,Cd74,Ptprj…
lymphocyte proliferation	GO:BP	1.31811e-23	0.0456797	0.253823	327	83	1817	Lgals3,Gpnmb,Laptm5,Cd300a,Tyrobp,Rac2,Cd37,Tgfb1,Nckap1l,Lilrb4b,Coro1a,Slc11a1,Inpp5d,Cd180,P2rx7,Il7r,Btk,Tnfrsf1b,Dock2,Syk,Gm49339,Rasal3,Lilrb4a,Cd276,Ebi3,Ccdc88b,Dock8,Ptprc,Nfatc2,Rassf5,Havcr2,Ripk3,Gpr183,Ada,Spn,Tnfrsf13b,Itgad,Lst1,Card11,Arg1,Il27ra,Aif1,Pkn1,Cd74,Cd80,Lyn,Elf4,Tyk2,Plcl2,Ccr2,Clcf1,Itgal,Fyn,Myc,Tlr9,Cdkn1a,Pycard,Il10,Ticam1,Bax,Anxa1,Cd40,H2-Aa,Slc39a10,Vav3,Cd24…
regulation of lymphocyte activation	GO:BP	1.98304e-23	0.0649422	0.196013	602	118	1817	Lgals3,Gpnmb,Laptm5,Cd300a,Adam8,Tyrobp,Rac2,Cd37,Tgfb1,Nckap1l,Lilrb4b,Cd83,Coro1a,Mmp14,Inpp5d,Il7r,Nfam1,Btk,Tnfrsf1b,Sirpb1c,Syk,Tnfsf13,Gm49339,Fgr,Sirpa,Tnfaip8l2,Rasal3,Lilrb4a,Cd276,Ccdc88b,Dock8,Ptprc,Nfatc2,Gm5150,Rassf5,Lat,Havcr2,Themis2,Ripk3,Gpr183,Ada,Samsn1,Spn,Tnfrsf13b,Sirpb1a,Rhoh,Lst1,Tnfsfm13,Nfkbid,Csk,Card11,Ccl2,Il2rg,Arg1,Il27ra,Aif1,Pkn1,Axl,Cd74,Cd80,Lyn,Tyk2,Loxl3,Ulbp…
actin filament organization	GO:BP	2.05619e-23	0.0541845	0.222958	453	101	1864	Cotl1,Evl,Rac2,Arhgap25,Nckap1l,Was,Myo1g,Coro1a,Stmn1,Myo1e,Hcls1,Gpr65,Arhgef10l,Plek,Arap1,Sh3bp1,Sirpa,Pdlim4,Icam1,Lcp1,Capg,Arhgap6,Mical1,Arpc1b,Rhog,Sh3pxd2b,Myo7a,Rhoh,Coro1c,Plec,Arpc5,Pfn1,Gmfg,Arpc2,Arhgap17,Actr3,Cass4,Micall2,Wipf1,Aif1,Diaph1,Vill,Actn1,Arpc4,Flna,Cfl1,Grb2,Wdr1,Arpc3,Cyfip2,Coro7,Diaph3,Actg1,Mical2,Elmo1,Shtn1,Rufy3,Zyx,Myo5a,Slit2,Rhoc,Limk1,Lpar1,Rasa1,Capzb,Py…
anatomical structure formation involved in morphogenesis	GO:BP	2.18467e-23	0.0980493	0.159833	1195	191	1948	Itgax,Trem2,Cma1,Itgb2,Adam8,Tyrobp,Anpep,C3ar1,Tgfb1,Cd9,C5ar1,Mmp14,Tcirg1,Grn,Pik3cd,Plxdc1,Tnfaip2,Hpse,Cybb,Psap,Syk,Rnh1,Tifab,Plekho1,Nfasc,Prcp,Mafb,Cd53,Emilin1,Hmox1,Casp1,Flnc,Ninj1,Ccr3,Hs6st1,Unc13d,Tgfbi,Klhl6,Nfatc2,Prkcb,Itgb3,Fn1,Arhgap22,Pik3cg,Stab1,Tlr2,Ocstamp,Col1a1,Myof,Ada,Mmp2,Adamts15,Hmga2,Junb,Pdgfra,Itga4,Tnfsf12,Ptpn18,Hc,Plk2,Dcstamp,E2f8,Cyp1b1,Plec,Ptgfrn,Pfn1,Brc…
regulation of macromolecule metabolic process	GO:BP	3.54725e-23	0.356765	0.0983678	6862	675	1892	Itgax,Cd300c2,Trem2,Gpnmb,Ahnak2,Laptm5,Itgb2,Cd300a,Irf5,Adam8,Tyrobp,Spi1,Wfs1,Renbp,Mmp12,Cd84,Fcer1g,C3ar1,Atf3,Pirb,Cd37,Lpxn,Hck,Tgfb1,Fcgr1,Nckap1l,Irf8,Was,Rab7b,Ly9,Ncf1,Clec4a2,Lilrb4b,Cd83,C5ar1,Slc11a1,Aph1c,Mmp14,Apobec1,Tcirg1,Pld3,Cdt1,Grn,Pik3cd,Inpp5d,Serpinb9b,P2rx7,Il7r,Creg1,Cyba,Tnip3,Nfam1,Panx1,Hpse,Rftn1,Ptafr,Tlr1,Btk,Plekhn1,Tnfrsf1b,Msr1,Tlr6,Tnfrsf11a,C5ar2,Wfdc17,Csf1…
positive regulation of immune effector process	GO:BP	8.32277e-23	0.0438095	0.253676	272	69	1575	Trem2,Laptm5,Cd300a,Tyrobp,Spi1,Cd84,Fcer1g,Rac2,Vav1,Cd37,Tgfb1,Fcgr1,P2rx7,Panx1,Ptafr,Btk,Syk,Itgam,Tnfsf13,Hmox1,Casp1,Gm49339,Fgr,Lilrb4a,Fcer1a,Unc13d,Tlr7,Ptprc,Lacc1,Cfp,Fes,Tnfsfm13,Nfkbid,Ccl2,Arg1,Cadm1,H2-T23,Ms4a2,Cd74,Ptprj,Lyn,Tnf,Ulbp1,Ccr2,C3,Clcf1,Myo18a,Tlr9,Pycard,Stx7,Il10,Ticam1,Adora2b,Casp4,Foxp1,Cyrib,Anxa1,Cd40,Nlrp3,Cd244a,Lamp1,Plcg2,Rtn4,Ccr7,Ptpn6,Hlx,Sash3,H2-M3,Cd28
phagocytosis	GO:BP	1.11121e-22	0.0518033	0.218232	362	79	1525	Trem2,Ncf2,Itgb2,Cd300a,Tyrobp,Fcer1g,Ncf4,Rac2,Vav1,Hck,Tgfb1,Fcgr1,Arhgap25,Nckap1l,Irf8,Rab7b,P2ry6,Myo1g,Coro1a,Slc11a1,P2rx7,Bin2,Cyba,Btk,Msr1,Dock2,Pip5k1c,Sirpb1c,Syk,Sh3bp1,Fgr,Sirpa,Unc13d,Ptprc,Itgb3,Gm5150,Cfp,Pld4,Camk1d,Rhog,Ticam2,Sirpb1a,Myo7a,Rhoh,Coro1c,Cln3,Csk,Srpx,Ahsg,Ccl2,Il2rg,Aif1,Cnn2,Axl,Ptprj,Tnf,Mfge8,Abca7,Ccr2,C3,Lrp1,Elmo1,Itgal,Colec12,Anxa3,Anxa11,Myo18a,Pycard,E…
regulation of mononuclear cell proliferation	GO:BP	1.37403e-22	0.0379747	0.286307	241	69	1817	Lgals3,Gpnmb,Laptm5,Cd300a,Tyrobp,Rac2,Cd37,Tgfb1,Nckap1l,Lilrb4b,Coro1a,Inpp5d,Btk,Tnfrsf1b,Csf1r,Syk,Gm49339,Rasal3,Lilrb4a,Cd276,Ccdc88b,Ptprc,Nfatc2,Rassf5,Havcr2,Ripk3,Gpr183,St6gal1,Ada,Spn,Tnfrsf13b,Lst1,Card11,Arg1,Il27ra,Aif1,Pkn1,Cd74,Cd80,Lyn,Tyk2,Ccr2,Clcf1,Itgal,Tlr9,Cdkn1a,Pycard,Il10,Ticam1,Anxa1,Cd40,H2-Aa,Slc39a10,Vav3,Cd244a,Ccr7,Ptpn6,Vsig4,Sash3,Cdkn2a,Vsir,Cd28,Cd4,Tgfbr2,Tlr…
regulation of nitrogen compound metabolic process	GO:BP	1.52278e-22	0.310101	0.105335	5829	614	1980	Trem2,Gpnmb,Ahnak2,Laptm5,Itgb2,Cd300a,Irf5,Adam8,Spi1,Wfs1,Renbp,Mmp12,Cd84,C3ar1,Atf3,Pirb,Lpxn,Hck,Tgfb1,Fcgr1,Nckap1l,Irf8,Was,Rab7b,Ncf1,Lilrb4b,C5ar1,Slc11a1,Aph1c,Mmp14,Apobec1,Cdt1,Grn,Serpinb9b,P2rx7,Creg1,Tnip3,Nfam1,Hpse,Ptafr,Tlr1,Plekhn1,Tnfrsf1b,Tlr6,Tnfrsf11a,Wfdc17,Csf1r,Cstb,Syk,Lum,Ccl3,Cd300ld3,Cdk18,Hcls1,Lgmn,S1pr2,Wdr91,Mafb,Gla,Pcolce,Emilin1,Tnfsf13,Hmox1,Arap1,Casp1,Timp1…
myeloid leukocyte differentiation	GO:BP	1.75709e-22	0.0367069	0.294118	238	70	1907	Trem2,Adam8,Tyrobp,Spi1,Fcer1g,Pirb,Tgfb1,Lilrb4b,Tcirg1,Inpp5d,Tnfrsf11a,Csf1r,Ccl3,Hcls1,Mafb,Rassf2,Ninj1,Ubash3b,Gm49339,Nrros,Lilrb4a,Runx1,Ubd,Ccr1,Itgb3,C1qc,Gpr183,Ocstamp,Fes,Ifi207,Junb,Dcstamp,Batf,Gpr68,Gba,Cd74,Fos,Lyn,Tnf,Fam20c,Siglec15,Tfe3,Myc,Ifi204,Tnfaip6,Sbno2,Cd101,Foxp1,Mitf,Cd109,Rbpj,Ccn4,Hhex,Ccr7,Id2,Batf2,Batf3,Gab3,Sfrp1,Cd4,Tgfbr2,Mef2c,Ror2,Ccl5,Fbn1,Il15,Cdk6,Klf10…
interleukin-1 production	GO:BP	1.94328e-22	0.027566	0.391667	120	47	1705	Trem2,Tyrobp,Lilrb4b,P2rx7,Panx1,Tlr6,Ccl3,Casp1,Gm49339,Sirpa,Ccr5,Lilrb4a,Tlr8,Nlrp10,Aim2,Havcr2,Serpinb1a,Nlrc4,Nlrc3,Ifi207,Gsdmd,Naip5,Tnf,Arrb2,Ifi211,Nlrp1a,Tmem106a,Nlrp1b,Serpinb1c,Cd33,Ifi204,Pycard,Serpinb1b,Casp4,Foxp1,Anxa1,Nlrp3,Mefv,Ccr7,S1pr3,Ifnar1,Il1r2,F2r,Zc3h12a,Tlr4,Gas6,Ifi205
regulation of interleukin-1 production	GO:BP	1.94328e-22	0.027566	0.391667	120	47	1705	Trem2,Tyrobp,Lilrb4b,P2rx7,Panx1,Tlr6,Ccl3,Casp1,Gm49339,Sirpa,Ccr5,Lilrb4a,Tlr8,Nlrp10,Aim2,Havcr2,Serpinb1a,Nlrc4,Nlrc3,Ifi207,Gsdmd,Naip5,Tnf,Arrb2,Ifi211,Nlrp1a,Tmem106a,Nlrp1b,Serpinb1c,Cd33,Ifi204,Pycard,Serpinb1b,Casp4,Foxp1,Anxa1,Nlrp3,Mefv,Ccr7,S1pr3,Ifnar1,Il1r2,F2r,Zc3h12a,Tlr4,Gas6,Ifi205
regulation of vesicle-mediated transport	GO:BP	2.02154e-22	0.0631749	0.195652	598	117	1852	Trem2,Lgals3,Cd300a,Spi1,Cd84,Fcer1g,Rac2,Hck,Tgfb1,Fcgr1,Nckap1l,Coro1a,Slc11a1,Ankrd13b,P2rx7,Cd63,Cyba,Ptafr,Btk,Dock2,Pip5k1c,Sirpb1c,Syk,Itgam,Hmox1,Tpcn2,Fgr,Sirpa,Sdc1,Fcer1a,Unc13d,Ptprc,Prkcb,Ehd4,Itgb3,Ap2m1,Mical1,Gm5150,Cfp,Camk1d,Bsn,Fes,Atp13a2,Sirpb1a,Rab8b,Ptpn1,Vps18,Syn1,Rims3,Glrx,Cln3,Csk,Sdcbp,Cd14,Ahsg,Ccl2,Il2rg,Dab2,Ms4a2,Cnn2,Axl,Ptprj,Lyn,Cacna1a,Tnf,Mfge8,Abca7,Arrb2,Mc…
positive regulation of cellular component organization	GO:BP	2.55339e-22	0.0963203	0.153979	1156	178	1848	Trem2,Lgals3,Tyrobp,Evl,Rac2,Hck,Tgfb1,Fcgr1,Nckap1l,Was,Cdt1,Grn,P2rx7,Cd63,Tlr6,Syk,Gpr65,Cd53,Arhgef10l,Plek,Emilin1,Arap1,Pdlim4,Plxnc1,Icam1,Lcp1,Sdc1,Aurkb,Plekhm2,Abcg1,Col16a1,Nfatc2,Plaur,Ap2m1,Sema4d,Fn1,Spag5,Camk1d,Fnip2,Ocstamp,Fes,Pip4k2a,Sh3pxd2b,Colgalt1,Rab8b,Coro1c,Dcstamp,Cln3,Fen1,Septin9,Ncaph,Sdcbp,Cdc20,Nup62,Cd14,Pfn1,Arpc2,Actr3,Gpsm2,Dab2,Flna,Ank1,Cfl1,Abcb4,Gba,Lrp8,Ax…
positive regulation of cell activation	GO:BP	2.92914e-22	0.0556117	0.215686	510	110	1978	Trem2,Adam8,Tyrobp,Fcer1g,Tgfb1,Nckap1l,Lilrb4b,Cd300lb,Cd83,Coro1a,Mmp14,Inpp5d,Il7r,Ptafr,Btk,Tlr6,Sirpb1c,Syk,Itgam,Plek,Clec4d,Tnfsf13,Gm49339,Fgr,Sirpa,Rasal3,Lilrb4a,Cd276,Fcer1a,Ccdc88b,Dock8,Ptprc,Nfatc2,Gm5150,Rps6ka1,Havcr2,Gpr183,Ada,Spn,Sirpb1a,Rhoh,Tnfsfm13,Nfkbid,Card11,Ccl2,Il2rg,Il27ra,Aif1,Ms4a2,Flna,Axl,Il1rl1,Cd74,Ptprj,Cd80,Tnf,Tyk2,Ulbp1,Il1rl2,Ccr2,Clcf1,Itgal,Thy1,Tlr9,Cdkn…
wound healing	GO:BP	2.96895e-22	0.0488565	0.233831	402	94	1924	Fermt3,Mmp12,Evl,Fcer1g,F7,F10,Tgfb1,Cd9,Slc11a1,Hpse,Pip5k1c,Syk,Prcp,Plek,Emilin1,Hmox1,Timp1,Ubash3b,Gm49339,Cd44,Sdc1,Lilrb4a,Plaur,Itgb3,Fn1,Col1a1,Myof,Pdgfra,Mrtfa,Entpd1,Plec,Fkbp10,Tec,Ccl2,Flna,Cnn2,Axl,Ptprj,Lyn,Cadm4,Tnf,Procr,Itga5,Actg1,Cxcl2,Rap2b,Plat,Ccr2,C3,Alox5,Clec10a,Fgf7,Plau,Rhoc,Serping1,Col3a1,Pf4,Cxcr4,Cdkn1a,Pdpn,Pla2g4a,Fzd7,Cfh,Fbln1,Gna13,Adam17,Anxa1,Cd109,Syt11,Cc…
regulation of cell-cell adhesion	GO:BP	4.05422e-22	0.0530839	0.221519	474	105	1978	Gpnmb,Laptm5,Fermt3,Cd300a,Adam8,Spi1,Cd37,Tgfb1,Cd9,Nckap1l,Lilrb4b,Cd83,Coro1a,Il7r,Ptafr,Sirpb1c,Syk,Emilin1,Ubash3b,Gm49339,Sirpa,Ccr5,Tnfaip8l2,Rasal3,Icam1,Cd44,Il1rn,Lilrb4a,Cd276,Akna,Ccdc88b,Dock8,Ptprc,Plaur,Adam19,Gm5150,Gcnt1,Havcr2,Ada,Spn,Sirpb1a,Itga4,Rhoh,Nfkbid,Card11,Akt1,Ccl2,Il2rg,Arg1,Il27ra,Aif1,Cd74,Cd80,Lyn,Tnf,Tyk2,Loxl3,Il1rl2,Ccr2,Itgal,Alox5,Fut7,Thy1,Mdga1,Pycard,Pdpn…
negative regulation of cytokine production	GO:BP	5.61101e-22	0.0403226	0.266904	281	75	1860	Trem2,Gpnmb,Laptm5,Tyrobp,Cd84,Tgfb1,Nckap1l,Clec4a2,Lilrb4b,Cd83,Slc11a1,Inpp5d,Btk,Tlr6,C5ar2,Cd200r1,Hmox1,Gm49339,Sirpa,Lilrb4a,Clec4a3,Cd276,Tlr8,Ptprc,Oas1a,Fn1,Clec4b1,Havcr2,Ptprs,Serpinb1a,Clec4a1,Nlrc3,Csk,Anxa4,Ssc5d,Abcd1,Arg1,Il27ra,Homer3,Gba,Axl,Il1rl1,Tnf,Arrb2,Serpinb1c,Cd33,Rel,Bcl3,Tlr9,Pycard,Il10,Serpinb1b,Fbln1,Anxa1,Nlrp3,Syt11,Mefv,Oas3,Ccr7,Ptpn6,Vsig4,Il1r2,Vsir,Macir,Ar…
positive regulation of cellular metabolic process	GO:BP	6.09104e-22	0.196109	0.116635	3198	373	1902	Trem2,Gpnmb,Laptm5,Itgb2,Cd300a,Irf5,Adam8,Tyrobp,Spi1,Mmp12,C3ar1,Atf3,Pirb,Tgfb1,Fcgr1,Nckap1l,Irf8,Was,P2ry6,Ncf1,Slc11a1,Apobec1,Cdt1,P2rx7,Cyba,Hpse,Ptafr,Tlr1,Plekhn1,Tnfrsf1b,Tlr6,Tnfrsf11a,Csf1r,Syk,Eef1a2,Lum,Daglb,Ccl3,Itgam,Hcls1,S1pr2,Hvcn1,Mafb,Plek,Tnfsf13,Hmox1,Arap1,Rassf2,Fgr,Lcp2,Pik3r5,Incenp,Icam1,Cd44,Il1rn,Fcer1a,Lmo2,Taok3,Runx1,Tlr7,Cdk1,Akna,Tfec,Aurkb,Ptprc,Abcg1,Ier5,Bi…
blood vessel morphogenesis	GO:BP	6.81306e-22	0.0660841	0.187017	647	121	1831	Itgax,Cma1,Itgb2,Adam8,Spi1,Anpep,C3ar1,Tgfb1,C5ar1,Mmp14,Grn,Pik3cd,Plxdc1,Tnfaip2,Hpse,Cybb,Syk,Rnh1,Myo1e,Prcp,Emilin1,Hmox1,Ninj1,Ccr3,Hs6st1,Tgfbi,Prkcb,Itgb3,Fn1,Arhgap22,Pik3cg,Stab1,Prrx1,Mmp2,Hmga2,Junb,Pdgfra,Tnfsf12,Hc,Plk2,E2f8,Cyp1b1,Fkbp10,Brca1,Pkm,Akt1,Ccl2,Adgra2,Mmp19,Flna,Loxl2,Nrp2,Ptprj,Bak1,Efemp2,Tnf,Mfge8,Nrcam,Itga5,Actg1,Ccr2,Ecm1,C3,Prl2c2,Alox5,Serpinf1,Plau,Thy1,Slit2…
leukocyte chemotaxis	GO:BP	7.76445e-22	0.0352261	0.297778	225	67	1902	Lgals3,Adam8,Spi1,Fcer1g,Rac2,C3ar1,F7,Vav1,Nckap1l,Coro1a,C5ar1,Pla2g7,Prex1,C5ar2,Csf1r,Syk,Ccl9,Ccl3,Gpsm3,Lgmn,Ninj1,Ccr3,Ccl6,Padi2,Ccr1,Cxcl16,Gpr183,Camk1d,Csf3r,Hc,Cnr2,Plec,Gpr35,Ccl2,Aif1,Ccl4,Cxcl14,Cd74,Bst1,Ptprj,Lyn,Ccl22,Cxcl2,Ccr2,Alox5,Slit2,Spp1,Tnfaip6,Pf4,Il17ra,Adam17,Anxa1,Vav3,Ptk2b,Mcu,Cxcr3,Ccl7,Ccr7,Slc8b1,Gas6,Mdk,Cklf,Ccl5,Hrh1,Dusp1,Nbl1,Cxcl1
response to wounding	GO:BP	8.79424e-22	0.0592516	0.202847	562	114	1924	Trem2,Fermt3,Tyrobp,Mmp12,Evl,Fcer1g,F7,F10,Tgfb1,Cd9,Slc11a1,Grn,Hpse,Pip5k1c,Syk,Prcp,Plek,Emilin1,Hmox1,Timp1,Ubash3b,Gm49339,Cd44,Lcp1,Sdc1,Lilrb4a,P2rx4,Cdk1,Plaur,Itgb3,Fn1,Ptprs,Col1a1,Myof,Mmp2,Pdgfra,Mrtfa,Entpd1,Plec,Fkbp10,Tec,Mag,Ccl2,Arg1,Flna,Cnn2,Axl,Ptprj,Lyn,Cadm4,Tnf,Procr,Itga5,Actg1,Cxcl2,Rap2b,Plat,Ccr2,C3,Aurka,Alox5,Clec10a,Fgf7,Plau,Myc,Rhoc,Serping1,Col3a1,Pf4,Cxcr4,Cdkn1…
regulation of adaptive immune response	GO:BP	8.80355e-22	0.0355392	0.295918	196	58	1632	Trem2,Fcer1g,Tgfb1,Fcgr1,Nckap1l,Was,Lilrb4b,Slc11a1,P2rx7,Cd48,Il7r,Btk,Tnfrsf1b,Tnfsf13,Gm49339,Lilrb4a,Fcer1a,Ptprc,Nlrp10,Havcr2,Ripk3,Ada,Samsn1,Spn,Tnfsfm13,Nfkbid,Arg1,Il27ra,H2-T23,Pkn1,Il1rl1,Cd74,Tnf,Tyk2,Loxl3,Ccr2,C3,Clcf1,Fut7,Pycard,Pla2g4a,Stx7,H2-Ab1,Cyrib,Anxa1,Cd40,Nlrp3,Clec4n,Slc15a4,Ccr7,Ptpn6,Hlx,Sash3,Vsir,H2-M3,Cd28,Cd4,Zc3h12a
regulation of hemopoiesis	GO:BP	1.18065e-21	0.049896	0.226415	424	96	1924	Trem2,Adam8,Tyrobp,Spi1,Tgfb1,Nckap1l,Rab7b,Lilrb4b,Cd83,Mmp14,Inpp5d,Il7r,Nfam1,Csf1r,Syk,Ccl3,Hcls1,Mafb,Rassf2,Ninj1,Ubash3b,Gm49339,Lilrb4a,Lmo2,Runx1,Ptprc,Ccr1,Itgb3,C1qc,Ocstamp,Fes,Ada,Rhoh,Csf3r,Dcstamp,Gpr68,Nfkbid,Card11,Il2rg,Axl,Cd74,Fos,Lyn,Tnf,Loxl3,Il1rl2,Ccr2,Tfe3,Myc,Tnfaip6,Pf4,Cd101,Tlr9,Prdm1,Il10,Foxp1,Cbfb,Anxa1,Mitf,H2-Aa,Actb,Nlrp3,Ptk2b,Fgl2,Zmiz1,Ccr7,Ptpn6,Fancd2,Hlx,S…
regulation of lymphocyte proliferation	GO:BP	1.21574e-21	0.036874	0.283898	236	67	1817	Lgals3,Gpnmb,Laptm5,Cd300a,Tyrobp,Rac2,Cd37,Tgfb1,Nckap1l,Lilrb4b,Coro1a,Inpp5d,Btk,Tnfrsf1b,Syk,Gm49339,Rasal3,Lilrb4a,Cd276,Ccdc88b,Ptprc,Nfatc2,Rassf5,Havcr2,Ripk3,Gpr183,Ada,Spn,Tnfrsf13b,Lst1,Card11,Arg1,Il27ra,Aif1,Pkn1,Cd74,Cd80,Lyn,Tyk2,Ccr2,Clcf1,Itgal,Tlr9,Cdkn1a,Pycard,Il10,Ticam1,Anxa1,Cd40,H2-Aa,Slc39a10,Vav3,Cd244a,Ccr7,Ptpn6,Vsig4,Sash3,Cdkn2a,Vsir,Cd28,Cd4,Tgfbr2,Tlr4,Mef2c,Ccl5,I…
positive regulation of phosphorylation	GO:BP	1.38701e-21	0.0782609	0.168618	854	144	1840	Trem2,Gpnmb,Cd300a,Adam8,Tgfb1,Fcgr1,Nckap1l,Ncf1,Slc11a1,P2rx7,Tlr1,Tlr6,Tnfrsf11a,Csf1r,Syk,Eef1a2,Hcls1,S1pr2,Rassf2,Fgr,Lcp2,Pik3r5,Incenp,Icam1,Cd44,Il1rn,Fcer1a,Taok3,Aurkb,Ptprc,Birc5,Plk1,Plaur,Ehd4,Itgb3,Tpx2,Lat,Sema4d,Pik3cg,Iqgap3,Ripk3,Fnip2,Dgkz,Spn,Hmga2,Pdgfra,Cdca8,Ptpn1,Cln3,Csk,Sdcbp,Ccnb1,Akt1,Dhx34,Cass4,Htr2b,Txn1,Aif1,Dab2,Lrp8,Axl,Psrc1,Cd74,Ptprj,Clspn,Cd80,Lyn,Tnf,Arrb2,…
regulation of leukocyte mediated immunity	GO:BP	1.51034e-21	0.0393423	0.266932	251	67	1703	Trem2,Cd300a,Tyrobp,Spi1,Cd84,Fcer1g,Rac2,Vav1,Tgfb1,Fcgr1,Nckap1l,Was,Lilrb4b,Serpinb9b,P2rx7,Il7r,Ptafr,Btk,Tnfrsf1b,Syk,Itgam,Tnfsf13,Hmox1,Gm49339,Fgr,Lilrb4a,Fcer1a,Unc13d,Ptprc,Havcr2,Ripk3,Fes,Spn,Tnfsfm13,Ccl2,Arg1,Il27ra,Cadm1,H2-T23,Ms4a2,Lyn,Tnf,Arrb2,Ulbp1,Ccr2,C3,Clcf1,Fut7,Tlr9,Stx7,Ticam1,Adora2b,Cyrib,Cd40,Nlrp3,Lamp1,Plcg2,Slc15a4,Ptpn6,Klrb1b,Sash3,Vsir,H2-M3,Cd28,Pik3r6,Tlr4,St…
positive regulation of defense response	GO:BP	1.87927e-21	0.041713	0.254237	295	75	1798	Trem2,Ctss,Adam8,Tyrobp,Spi1,Mmp12,Fcer1g,Vav1,Fcgr1,Grn,Alox5ap,Cyba,Btk,Tlr6,Tnfrsf11a,Syk,Ccl3,Gpsm3,Emilin1,Casp1,Ninj1,Ccr5,Fcer1a,Ikbke,Tlr8,Nlrp10,Aim2,Pik3cg,Havcr2,Tlr2,Nlrc4,Ifi207,Arg1,Cadm1,Il1rl1,Cd74,Sting1,Fcna,Tnf,Ulbp1,Ifi211,Nlrp1a,Ccr2,C3,Nlrp1b,Osm,Ifi204,Tlr9,Pycard,Pla2g4a,Adora2b,Casp4,Il17ra,Nlrp3,Clec4n,Lamp1,Plcg2,Mefv,Ccn4,Slc15a4,Ccr7,Plscr1,H2-M3,Cd28,Cgas,Trim30a,Set…
regulation of primary metabolic process	GO:BP	1.92098e-21	0.317653	0.10005	6007	601	1892	Trem2,Gpnmb,Ahnak2,Laptm5,Itgb2,Cd300a,Irf5,Adam8,Spi1,Wfs1,Renbp,Mmp12,Cd84,C3ar1,Atf3,Pirb,Lpxn,Hck,Tgfb1,Fcgr1,Nckap1l,Irf8,Was,Rab7b,P2ry6,Ncf1,Lilrb4b,C5ar1,Slc11a1,Aph1c,Mmp14,Apobec1,Cdt1,Grn,Serpinb9b,P2rx7,Creg1,Tnip3,Nfam1,Hpse,Ptafr,Tlr1,Plekhn1,Tnfrsf1b,Tlr6,Tnfrsf11a,Wfdc17,Csf1r,Cstb,Psap,Syk,Eef1a2,Lum,Daglb,Ccl3,Cd300ld3,Cdk18,Hcls1,Lgmn,S1pr2,Wdr91,Mafb,Pcolce,Plek,Emilin1,Tnfsf1…
positive regulation of leukocyte cell-cell adhesion	GO:BP	2.01284e-21	0.036906	0.282946	258	73	1978	Adam8,Tgfb1,Nckap1l,Lilrb4b,Cd83,Coro1a,Il7r,Ptafr,Sirpb1c,Syk,Gm49339,Sirpa,Rasal3,Icam1,Cd44,Lilrb4a,Cd276,Ccdc88b,Dock8,Ptprc,Gm5150,Gcnt1,Havcr2,Ada,Spn,Sirpb1a,Itga4,Rhoh,Nfkbid,Card11,Ccl2,Il2rg,Il27ra,Aif1,Cd74,Cd80,Tnf,Tyk2,Il1rl2,Ccr2,Itgal,Alox5,Fut7,Thy1,Pycard,Cbfb,H2-Ab1,Cyrib,Anxa1,H2-Aa,Actb,Nlrp3,Cd244a,Zmiz1,Ccr7,Hlx,Sash3,Vsir,Cd28,Cd4,Pik3r6,Tgfbr2,Mdk,Ccl5,Egr3,Il15,Sirpb1b,Vc…
cell division	GO:BP	2.54332e-21	0.0621762	0.194805	616	120	1930	Tgfb1,Cdt1,Stmn1,Rgs14,Incenp,Kifc1,Cenpa,Cdk1,Akna,Aurkb,Haus8,Birc5,Plk1,Tpx2,Spag5,Lbh,Ndc80,Mrgprb1,Ccnf,Hmga2,Cdca8,Pimreg,Plk2,Top2a,Cdca3,Ccna2,E2f8,Nuf2,Ccnb2,Kif23,Mrgprb2,Plec,Septin9,Ncaph,Cdc20,Kif20a,Nup62,Prc1,Ccnb1,Etv5,Tpra1,Actr3,Htr2b,Gpsm2,Kif18b,Bub1b,Spc24,Bin3,Kif11,Cfl1,Dppa3,Psrc1,Ube2c,Ercc6l,Racgap1,Cdk20,Ckap2,Mrgprx2,Ccsap,Kif4,Kif14,Ska3,Nusap1,Spdl1,Aspm,Cdca5,Ctdp1,…
regulation of cytoskeleton organization	GO:BP	2.57863e-21	0.0580544	0.202555	548	111	1912	Cotl1,Evl,Rac2,Hck,Tgfb1,Nckap1l,Was,Coro1a,P2rx7,Csf1r,Stmn1,Arhgdib,Hcls1,Gpr65,Arhgef10l,Plek,Arap1,Sh3bp1,Fgr,Pdlim4,Icam1,Kifc1,Capg,Plk1,Arhgap6,Itgb3,Tpx2,Iqgap3,Spag5,Arpc1b,Fes,Ccnf,Rhog,Sh3pxd2b,Rhoh,Cln3,Nup62,Arhgdia,Arpc5,Pfn1,Gmfg,Arpc2,Arhgap17,Actr3,Gpsm2,Diaph1,Vill,Arpc4,Flna,Cfl1,Psrc1,Grb2,Wdr1,Bst1,Arpc3,Kif15,Cyfip2,Ckap2,Ccsap,Iqgap1,Ska3,Actg1,Siglec15,Ska1,Slit2,Rhoc,Limk…
regulation of leukocyte cell-cell adhesion	GO:BP	2.65565e-21	0.0439838	0.246459	353	87	1978	Gpnmb,Laptm5,Cd300a,Adam8,Cd37,Tgfb1,Nckap1l,Lilrb4b,Cd83,Coro1a,Il7r,Ptafr,Sirpb1c,Syk,Gm49339,Sirpa,Tnfaip8l2,Rasal3,Icam1,Cd44,Lilrb4a,Cd276,Ccdc88b,Dock8,Ptprc,Gm5150,Gcnt1,Havcr2,Ada,Spn,Sirpb1a,Itga4,Rhoh,Nfkbid,Card11,Akt1,Ccl2,Il2rg,Arg1,Il27ra,Aif1,Cd74,Cd80,Tnf,Tyk2,Loxl3,Il1rl2,Ccr2,Itgal,Alox5,Fut7,Thy1,Pycard,Cbfb,H2-Ab1,Cyrib,Anxa1,H2-Aa,Actb,Nlrp3,Fgl2,Cd244a,Zmiz1,Ccr7,Ptpn6,Vsig4…
interleukin-1 beta production	GO:BP	2.85764e-21	0.0246334	0.42	100	42	1705	Trem2,Tyrobp,Lilrb4b,P2rx7,Panx1,Tlr6,Ccl3,Casp1,Gm49339,Sirpa,Ccr5,Lilrb4a,Tlr8,Aim2,Serpinb1a,Nlrc4,Nlrc3,Ifi207,Gsdmd,Naip5,Tnf,Arrb2,Ifi211,Nlrp1a,Tmem106a,Nlrp1b,Serpinb1c,Cd33,Ifi204,Pycard,Serpinb1b,Casp4,Foxp1,Nlrp3,Mefv,Ccr7,S1pr3,Ifnar1,F2r,Zc3h12a,Tlr4,Ifi205
regulation of interleukin-1 beta production	GO:BP	2.85764e-21	0.0246334	0.42	100	42	1705	Trem2,Tyrobp,Lilrb4b,P2rx7,Panx1,Tlr6,Ccl3,Casp1,Gm49339,Sirpa,Ccr5,Lilrb4a,Tlr8,Aim2,Serpinb1a,Nlrc4,Nlrc3,Ifi207,Gsdmd,Naip5,Tnf,Arrb2,Ifi211,Nlrp1a,Tmem106a,Nlrp1b,Serpinb1c,Cd33,Ifi204,Pycard,Serpinb1b,Casp4,Foxp1,Nlrp3,Mefv,Ccr7,S1pr3,Ifnar1,F2r,Zc3h12a,Tlr4,Ifi205
positive regulation of cell-cell adhesion	GO:BP	3.357e-21	0.0404449	0.261438	306	80	1978	Adam8,Tgfb1,Nckap1l,Lilrb4b,Cd83,Coro1a,Il7r,Ptafr,Sirpb1c,Syk,Emilin1,Gm49339,Sirpa,Ccr5,Rasal3,Icam1,Cd44,Lilrb4a,Cd276,Ccdc88b,Dock8,Ptprc,Plaur,Adam19,Gm5150,Gcnt1,Havcr2,Ada,Spn,Sirpb1a,Itga4,Rhoh,Nfkbid,Card11,Ccl2,Il2rg,Il27ra,Aif1,Cd74,Cd80,Tnf,Tyk2,Il1rl2,Ccr2,Itgal,Alox5,Fut7,Thy1,Pycard,Pdpn,Cbfb,H2-Ab1,Cyrib,Anxa1,H2-Aa,Actb,Nlrp3,Cd244a,Zmiz1,Ccr7,Hlx,Sash3,Vsir,Cd28,Cd4,Pik3r6,Tgfbr…
ion transport	GO:BP	3.79442e-21	0.119846	0.135068	1614	218	1819	Trem2,Ctss,Lgals3,Atp1a3,Cd300a,Kcnn4,Wfs1,Stac2,Cd84,Fcer1g,Kcnab2,Mfsd12,Tgfb1,P2ry6,Slc37a2,Coro1a,Slc11a1,Tcirg1,Slc43a2,Kcnk13,P2rx7,Cd63,Cyba,Panx1,Ptafr,Btk,Tnfrsf11a,Mcoln2,Cybb,Psap,Syk,Ccl3,Slc6a8,Atp6v0d2,Mcub,Hvcn1,Slc38a1,Ubash3b,Tpcn2,Ccr5,Icam1,Slc9a9,Il1rn,Cln8,Fcer1a,Ucp2,Slc13a3,P2rx4,Atp6v1b2,Atp6v0a1,Fxyd5,Tmem165,Atp6v0c,Ptprc,Slc6a6,Pacc1,Ccr1,Camk2a,Prkcb,Itgb3,Clec4b1,Slc9…
cellular response to oxygen-containing compound	GO:BP	4.35394e-21	0.110152	0.146325	1483	217	1970	Cd68,Trem2,Hk3,Cma1,Atp1a3,Rgs10,Spi1,Tgfb1,Irf8,P2ry6,Ncf1,Cd300lb,Ly86,Cd180,Cyba,Tnip3,Ptafr,Btk,Tnfrsf1b,Tlr6,Cybb,Psap,Ccl3,Aprt,Lgmn,Casp1,Gna15,Gm49339,Sirpa,Map4k1,Icam1,Fcgr4,Lilrb4a,Ucp2,P2rx4,Cdk1,Abcg1,Col16a1,Birc5,Rab31,Camk2a,Prkcb,Fbxo32,Itgb3,Pik3cg,Slc29a1,Havcr2,Cxcl16,Pcna,Col1a2,Tlr2,Rab11fip5,Ripk3,Esd,Cyp11a1,Col1a1,Fes,Pip4k2a,Ticam2,Mmp2,Dnmt3a,Akr1a1,Pdgfra,Rab8b,Ptpn1,I…
positive regulation of MAPK cascade	GO:BP	4.52255e-21	0.0565217	0.202335	514	104	1840	Trem2,Gpnmb,Laptm5,Adam8,Spi1,Tgfb1,P2ry6,Ncf1,C5ar1,P2rx7,Tlr6,Tnfrsf11a,C5ar2,Csf1r,Psap,Syk,Ccl9,Ccl3,Shc2,Rassf2,Pik3r5,Map4k1,Icam1,Cd44,Il1rn,Fcer1a,Taok3,Ccl6,Naip2,Atp6v0c,Ptprc,Ccr1,Itgb3,Pik3cg,Iqgap3,Havcr2,Gpr183,Pdgfra,Ptpn1,Arl6ip5,Csk,Ccl2,Htr2b,Ccl4,Naip5,Cd74,Ptprj,Ccl22,Naip6,Tnf,Abca7,Arrb2,Iqgap1,Ccr2,Tmem106a,C3,Rap1b,Osm,Lpar1,Fgd4,Tlr9,Pycard,Fgd2,Adam17,Cd40,Gnai2,Gadd45b,…
positive regulation of hydrolase activity	GO:BP	4.62902e-21	0.0606596	0.188645	546	103	1698	Laptm5,Cd300a,Rgs10,Rgs1,Vav1,Arhgap25,Aph1c,Grn,Prex1,Ptafr,Psap,Syk,Ccl9,Ccl3,Lgmn,Gpr65,Pcolce,Arhgap45,Plek,Arap1,Casp1,Sh3bp1,Ctsd,Rgs14,Icam1,Gmip,Ccl6,Dock8,Ptprc,Aim2,Arhgap6,Sema4d,Fn1,Arhgap22,Pcna,Tbc1d2b,Ripk3,Nlrc4,Rhog,Ifi207,Pdgfra,Coro1c,Arl6ip5,St18,Akt1,Ccl2,Htr2b,Ccl4,Antxr1,Ms4a2,Cyfip2,Bak1,Lyn,Ccl22,Chn2,Rcn3,Tnf,Nlrp1a,Rasgef1a,Nlrp1b,Fyn,Apaf1,Cd33,Gna12,Thy1,Tbc1d22a,Myc,…
regulation of T cell activation	GO:BP	6.13098e-21	0.0439838	0.243697	357	87	1978	Lgals3,Gpnmb,Laptm5,Cd300a,Adam8,Rac2,Cd37,Tgfb1,Nckap1l,Lilrb4b,Cd83,Coro1a,Il7r,Tnfrsf1b,Sirpb1c,Syk,Gm49339,Sirpa,Tnfaip8l2,Rasal3,Lilrb4a,Cd276,Ccdc88b,Dock8,Ptprc,Gm5150,Lat,Havcr2,Ripk3,Ada,Spn,Sirpb1a,Rhoh,Nfkbid,Csk,Card11,Ccl2,Il2rg,Arg1,Il27ra,Aif1,Cd74,Cd80,Tyk2,Loxl3,Il1rl2,Ccr2,Itgal,Thy1,Prdm1,Pycard,Cbfb,H2-Ab1,Cyrib,Anxa1,H2-Aa,Actb,Nlrp3,Fgl2,Trex1,Cd244a,Zmiz1,Ccr7,Ptpn6,Vsig4,F…
circulatory system development	GO:BP	7.8585e-21	0.0944559	0.155013	1187	184	1948	Itgax,Cma1,Itgb2,Adam8,Spi1,Anpep,C3ar1,Tgfb1,C5ar1,Mmp14,Grn,Pik3cd,Plxdc1,Tnfaip2,Hpse,Tnfrsf1b,Cybb,Syk,Rnh1,Speg,Myo1e,Prcp,Emilin1,Hmox1,Ninj1,Ccr3,Pdlim4,Hs6st1,Tgfbi,Cdk1,Nfatc2,Prkcb,Itgb3,Adam19,Fn1,Arhgap22,Pik3cg,Stab1,Prrx1,Pcna,Col1a2,Col1a1,Sh3pxd2b,Mmp2,Hmga2,Junb,Pdgfra,Tnfsf12,Hc,Fosl1,Plk2,E2f8,Cyp1b1,Plec,Fkbp10,Dhcr7,Brca1,Ccnb1,Pkm,Akt1,Ccl2,Htr2b,Antxr1,Adgra2,Mmp19,Flna,Lox…
myeloid cell differentiation	GO:BP	9.11952e-21	0.05	0.220183	436	96	1920	Trem2,Adam8,Tyrobp,Spi1,Fcer1g,Pirb,Tgfb1,Nckap1l,Irf8,Rab7b,Lilrb4b,Tcirg1,Inpp5d,Tnfrsf11a,Csf1r,Ccl3,Hcls1,Mafb,Rassf2,Ninj1,Ubash3b,Gm49339,Nrros,Lilrb4a,Lmo2,Runx1,Ubd,Ccr1,Itgb3,C1qc,Gpr183,Ocstamp,Fes,Pip4k2a,Ifi207,Junb,Csf3r,Dcstamp,Batf,Gpr68,Actn1,Flna,Ank1,Gba,Cd74,Wdr1,Fos,Lyn,Tnf,Fam20c,Flvcr1,Siglec15,Tfe3,Myc,Clec5a,Ifi204,Tnfaip6,Pf4,Sbno2,Cd101,Foxp1,Dnase2a,Cbfb,Mitf,Ptk2b,Cd10…
response to endogenous stimulus	GO:BP	9.37342e-21	0.126012	0.13795	1805	249	1976	Cd68,Trem2,Ctss,Ncf2,Atp1a3,Spi1,Fcer1g,F7,Lpxn,Tgfb1,Cd9,P2ry6,Coro1a,Mmp14,Cyba,Ptafr,Tlr6,Cybb,Syk,Aprt,Hcls1,Lgmn,Prcp,Emilin1,Cilp,Hmox1,Arap1,Gna15,Timp1,Nrros,Icam1,Cd44,Sdc1,Il1rn,Ucp2,Lmo2,Ebi3,P2rx4,Naip2,Padi2,Col16a1,Rab31,Camk2a,Prkcb,Fbxo32,Itgb3,Pik3cg,Gcnt1,Pcna,Col1a2,Lbh,Tlr2,Arpc1b,Cyp11a1,Ocstamp,Sap30,Col1a1,Gatm,Pip4k2a,Mmp2,Hmga2,Dnmt3a,Pdgfra,Rab8b,Ptpn1,Ctsb,Vps18,Itga4,F…
regulation of adaptive immune response based on somatic recombination of immune receptors built from immunoglobulin superfamily domains	GO:BP	1.7041e-20	0.0324101	0.305556	180	55	1697	Trem2,Fcer1g,Tgfb1,Fcgr1,Nckap1l,Was,Lilrb4b,Slc11a1,P2rx7,Il7r,Btk,Tnfrsf1b,Tnfsf13,Gm49339,Lilrb4a,Fcer1a,Ptprc,Nlrp10,Havcr2,Ripk3,Ada,Spn,Tnfsfm13,Nfkbid,Arg1,Il27ra,H2-T23,Pkn1,Il1rl1,Tnf,Tyk2,Loxl3,Ccr2,C3,Clcf1,Fut7,Pla2g4a,Stx7,H2-Ab1,Cyrib,Anxa1,Cd40,Nlrp3,Clec4n,Slc15a4,Ccr7,Ptpn6,Hlx,Sash3,Vsir,H2-M3,Cd28,Cd4,Zc3h12a,Mef2c
cation transport	GO:BP	1.90939e-20	0.0959833	0.15144	1215	184	1917	Trem2,Ctss,Lgals3,Atp1a3,Cd300a,Kcnn4,Wfs1,Stac2,Cd84,Fcer1g,Kcnab2,Mfsd12,Tgfb1,P2ry6,Coro1a,Slc11a1,Tcirg1,Slc43a2,Kcnk13,P2rx7,Cd63,Cyba,Panx1,Btk,Mcoln2,Syk,Ccl3,Slc6a8,Atp6v0d2,Mcub,Hvcn1,Slc38a1,Ubash3b,Tpcn2,Ccr5,Icam1,Slc9a9,Fcer1a,Ucp2,Slc13a3,P2rx4,Atp6v1b2,Atp6v0a1,Tmem165,Atp6v0c,Ptprc,Slc6a6,Ccr1,Camk2a,Prkcb,Itgb3,Clec4b1,Slc9a4,Pik3cg,Kcnk6,Slc29a1,Orai2,Sfxn3,Ada,Atp13a2,Glrx,Cln3…
tube development	GO:BP	2.6201e-20	0.0930353	0.153516	1166	179	1924	Itgax,Cma1,Itgb2,Adam8,Spi1,Anpep,Mmp12,C3ar1,Tgfb1,C5ar1,Mmp14,Grn,Pik3cd,Plxdc1,Tnfaip2,Hpse,Cybb,Syk,Rnh1,Myo1e,Prcp,Emilin1,Hmox1,Ninj1,Ccr3,Sdc1,Hs6st1,Ctsz,Tgfbi,Lipa,Prkcb,Itgb3,Fn1,Arhgap22,Pik3cg,Stab1,Prrx1,Cic,Alx4,Ada,Mmp2,Hmga2,Junb,Pdgfra,Tnfsf12,Hc,Plk2,E2f8,Cyp1b1,Fkbp10,Dhcr7,Pfn1,Brca1,Pkm,Akt1,Etv5,Ccl2,Arg1,Adgra2,Mmp19,Flna,Cfl1,Loxl2,Nrp2,Ptprj,Cdk20,Bak1,Atp6ap2,Rcn3,Efemp2…
positive regulation of leukocyte activation	GO:BP	2.83133e-20	0.0525784	0.211813	491	104	1978	Trem2,Adam8,Tyrobp,Fcer1g,Tgfb1,Nckap1l,Lilrb4b,Cd300lb,Cd83,Coro1a,Mmp14,Inpp5d,Il7r,Ptafr,Btk,Tlr6,Sirpb1c,Syk,Itgam,Clec4d,Tnfsf13,Gm49339,Fgr,Sirpa,Rasal3,Lilrb4a,Cd276,Fcer1a,Ccdc88b,Dock8,Ptprc,Nfatc2,Gm5150,Havcr2,Gpr183,Ada,Spn,Sirpb1a,Rhoh,Tnfsfm13,Nfkbid,Card11,Ccl2,Il2rg,Il27ra,Aif1,Ms4a2,Axl,Il1rl1,Cd74,Cd80,Tnf,Tyk2,Ulbp1,Il1rl2,Ccr2,Clcf1,Itgal,Thy1,Tlr9,Cdkn1a,Pycard,Pla2g4a,Il10,T…
regulation of cell cycle process	GO:BP	3.05091e-20	0.0674456	0.179126	709	127	1883	Gpnmb,Tgfb1,Cdt1,Incenp,Kifc1,Taok3,Cdk1,Ubd,Aurkb,Birc5,Plk1,Tpx2,Spag5,Ndc80,Mrgprb1,Ccnf,Dgkz,Mki67,Hmga2,Cdca8,Dna2,Plk2,Bub1,E2f8,Nuf2,Kif23,Fen1,Mrgprb2,Ncaph,Cdc20,Kif20a,Nup62,Rnaseh2b,Prc1,Brca1,Ccnb1,Akt1,Tpra1,Ccl2,Gpsm2,Aif1,Bub1b,Spc24,Dot1l,Kif11,Psrc1,Ube2c,Clspn,Racgap1,Kif15,Mrgprx2,Crlf3,Ccsap,Tnf,Ttk,Kif14,Dbf4,Nusap1,Spdl1,Ywhah,Cdca5,Eme1,Aurka,Ncapg,Gpr132,Myc,Cenpe,Osm,Mad2…
adaptive immune response based on somatic recombination of immune receptors built from immunoglobulin superfamily domains	GO:BP	3.13329e-20	0.0514706	0.20438	411	84	1632	Trem2,Fcer1g,C3ar1,Pirb,Tgfb1,Fcgr1,Nckap1l,Was,Ly9,Lilrb4b,Myo1g,Slc11a1,Csf2rb2,Tcirg1,Inpp5d,Serpinb9b,P2rx7,Il7r,Rftn1,Btk,Tnfrsf1b,C1qb,Tnfsf13,Gm49339,Icam1,Lilrb4a,Fcer1a,Unc13d,Klhl6,Ptprc,Nlrp10,C1qc,Havcr2,Ripk3,Ada,Spn,Hc,Batf,Tnfsfm13,Nfkbid,C1qa,Arg1,Il27ra,H2-T23,Pkn1,Il1rl1,Cd74,Csf2rb,Tnf,Tyk2,Loxl3,Ccr2,C3,Clcf1,Fut7,Serping1,Bcl3,Pla2g4a,Stx7,Il17ra,Adam17,H2-Ab1,Cyrib,Anxa1,Cd4…
lymphocyte migration	GO:BP	3.81121e-20	0.0246499	0.392857	112	44	1785	Adam8,Myo1g,Coro1a,Ccl9,Ccl3,Cd200r1,Itgb7,Icam1,Ccl6,Dock8,Padi2,Itgb3,Cxcl16,Ripk3,Gpr183,Spn,Itga4,Plec,Akt1,Ccl2,Il27ra,Aif1,Ccl4,Cadm1,Cxcl14,Gba,Ccl22,Ccr2,Ecm1,Itgal,Fut7,Pycard,Adam17,Ptk2b,Cxcr3,Gcsam,Stk10,Ccl7,Ccr7,Slc8b1,Gas6,Msn,Cklf,Ccl5
endocytosis	GO:BP	4.18715e-20	0.0707317	0.164773	704	116	1640	Trem2,Lgals3,Cd300a,Fcer1g,Rac2,Fcgr1,Cd9,Arhgap25,Nckap1l,Lilrb4b,Grn,Ankrd13b,Cd63,Bin2,Msr1,Dock2,Pip5k1c,Syk,Myo1e,Il10ra,Sh3bp1,Tpcn2,Rhov,Gm49339,Sirpa,Fcgr4,Lilrb4a,Nostrin,Mrc2,Rab31,Ehd4,Itgb3,Ap2m1,Cfp,Pik3cg,Stab1,Cxcl16,Tbc1d2b,Rinl,Apobr,Rhog,Stab2,Ptpn1,Itga4,Rhoh,Olr1,Dennd1c,Cln3,Clta,Sdcbp,Ctsl,Cd14,Cap1,Necap2,Npc1,Ssc5d,Htr2b,Aif1,Dab2,Bin3,Lrp8,Axl,Loxl2,Grb2,Tpcn1,Cd5l,Loxl3,…
positive regulation of protein phosphorylation	GO:BP	4.32689e-20	0.0722826	0.170077	782	133	1840	Trem2,Gpnmb,Cd300a,Adam8,Tgfb1,Fcgr1,Nckap1l,Ncf1,Slc11a1,P2rx7,Tlr1,Tlr6,Tnfrsf11a,Csf1r,Syk,Hcls1,S1pr2,Rassf2,Lcp2,Pik3r5,Incenp,Icam1,Cd44,Il1rn,Fcer1a,Taok3,Aurkb,Ptprc,Birc5,Plk1,Plaur,Ehd4,Itgb3,Tpx2,Lat,Sema4d,Pik3cg,Iqgap3,Ripk3,Fnip2,Spn,Hmga2,Pdgfra,Cdca8,Ptpn1,Cln3,Csk,Sdcbp,Ccnb1,Akt1,Cass4,Htr2b,Txn1,Aif1,Dab2,Lrp8,Psrc1,Cd74,Ptprj,Clspn,Cd80,Lyn,Tnf,Arrb2,Kif14,Iqgap1,Itga5,Dbf4,Tm…
myeloid cell activation involved in immune response	GO:BP	6.38666e-20	0.028715	0.350877	114	40	1393	Trem2,Lat2,Cd300a,Tyrobp,Spi1,Cd84,Fcer1g,Rac2,Grn,Milr1,Ptafr,Btk,Dock2,Syk,Ccl3,Itgam,Hmox1,Gm49339,Fgr,Lilrb4a,Fcer1a,Unc13d,Pi4k2a,Lat,Havcr2,Mrgprb1,Fes,Mrgprb2,Ms4a2,Lyn,Mrgprx2,Ccr2,Anxa3,Sbno2,Pycard,Ticam1,Adora2b,Trex1,Plcg2,Cbl
regulation of cellular metabolic process	GO:BP	6.58242e-20	0.29899	0.103896	5698	592	1980	Trem2,Gpnmb,Ahnak2,Ncf2,Laptm5,Itgb2,Cd300a,Irf5,Adam8,Tyrobp,Spi1,Wfs1,Mmp12,C3ar1,Atf3,Pirb,Mfsd12,Lpxn,Hck,Tgfb1,Fcgr1,Nckap1l,Irf8,Was,Rab7b,P2ry6,Ncf1,Lilrb4b,C5ar1,Slc11a1,Apobec1,Cdt1,P2rx7,Creg1,Cyba,Tnip3,Nfam1,Hpse,Ptafr,Tlr1,Plekhn1,Tnfrsf1b,Tlr6,Tnfrsf11a,Csf1r,Syk,Eef1a2,Lum,Daglb,Ccl3,Itgam,Cdk18,Hcls1,Il10ra,Prcp,S1pr2,Wdr91,Hvcn1,Mafb,Gla,Plek,Emilin1,Tnfsf13,Hmox1,Arap1,Casp1,Tim…
cell-substrate adhesion	GO:BP	7.14103e-20	0.0450842	0.228022	364	83	1841	Itgax,Itgb2,Fermt3,Adam8,Mmp12,Rac2,Lpxn,Myo1g,Coro1a,Mmp14,Cd63,Prex1,Hpse,Itgb7,Emilin1,Ninj1,Sirpa,Unc13d,Col16a1,Arhgap6,Itgb3,Fn1,St6gal1,Col1a1,Itgad,Itga4,Coro1c,Arpc2,Cass4,Micall2,Antxr1,Dab2,Actn1,Flna,Cfl1,Axl,Bst1,Ptprj,Efemp2,Kif14,Iqgap1,Itga5,Actg1,Postn,Itgal,Zyx,Plau,Thy1,Lamc3,Spp1,Col3a1,Gm49368,Parvb,Itgbl1,Rasa1,Pdpn,Rin2,Fzd7,Fbln1,Fbln2,Ptk2b,Ptpra,Tnxb,Gpm6b,Ndnf,Col8a1,Bc…
regulation of actin cytoskeleton organization	GO:BP	8.67247e-20	0.045283	0.227027	370	84	1855	Cotl1,Evl,Rac2,Hck,Tgfb1,Nckap1l,Was,Coro1a,Csf1r,Stmn1,Arhgdib,Hcls1,Gpr65,Arhgef10l,Plek,Arap1,Sh3bp1,Fgr,Pdlim4,Icam1,Capg,Arhgap6,Itgb3,Iqgap3,Arpc1b,Fes,Rhog,Sh3pxd2b,Rhoh,Arhgdia,Arpc5,Pfn1,Gmfg,Arpc2,Arhgap17,Actr3,Vill,Arpc4,Flna,Cfl1,Grb2,Wdr1,Bst1,Arpc3,Cyfip2,Iqgap1,Actg1,Siglec15,Slit2,Rhoc,Limk1,Lpar1,Rasa1,Capzb,Pycard,Cyfip1,Pam,Eps8,Cyrib,Iqgap2,Ptk2b,Tmsb4x,Cit,Capza1,Plekhh2,Gpm…
peptidyl-tyrosine phosphorylation	GO:BP	1.15063e-19	0.0461373	0.223377	385	86	1864	Trem2,Cd300a,Hck,Tgfb1,Fcgr1,Ncf1,Lilrb4b,Matk,Btk,Csf1r,Syk,Hcls1,Gm49339,Fgr,Icam1,Cd44,Lilrb4a,Fcer1a,Ptprc,Ehd4,Itgb3,Sema4d,Fes,Samsn1,Pdgfra,Ptpn1,Melk,Csk,Tec,Pkm,Cass4,Ahsg,Lrp8,Axl,Cd74,Bst1,Ptprj,Cd80,Lyn,Cadm4,Tnf,Tyk2,Arrb2,Ttk,Iqgap1,Pbk,Itga5,Rap2b,Clcf1,Fgf7,Fyn,Thy1,Osm,Abl2,Dlg3,Rasa1,Ror1,Zfyve28,Adam17,Cd40,Ptk2b,Socs3,Clec4n,Flt3,Mvp,Ncapg2,Plcg2,Cbl,Abi1,Prkcd,Ptpn6,Ifnar1,Pd…
protein modification process	GO:BP	1.43161e-19	0.210856	0.111325	3629	404	1916	Trem2,Gpnmb,Laptm5,Cd300a,Adam8,Spi1,Wfs1,Pirb,Galnt6,Hck,Tgfb1,Fcgr1,Nckap1l,Ncf1,Lilrb4b,C5ar1,Matk,Slc11a1,Csf2rb2,Csf2ra,P2rx7,Tlr1,Btk,Tlr6,Tnfrsf11a,Csf1r,Syk,Ccl3,Nceh1,Cd300ld3,Cdk18,Speg,Hcls1,S1pr2,Galnt12,Emilin1,Neurl3,Qpct,St6galnac4,Rassf2,Bgn,Ptpn7,Ubash3b,Gm49339,Fgr,Sirpa,Lcp2,Uchl1,Pik3r5,Map4k1,Nuak2,Rgs14,B4galt5,Incenp,Icam1,Cd44,Il1rn,Lilrb4a,Fcer1a,Ikbke,Taok3,Tlr8,Tlr7,Cdk…
peptidyl-tyrosine modification	GO:BP	1.6643e-19	0.0461373	0.222222	387	86	1864	Trem2,Cd300a,Hck,Tgfb1,Fcgr1,Ncf1,Lilrb4b,Matk,Btk,Csf1r,Syk,Hcls1,Gm49339,Fgr,Icam1,Cd44,Lilrb4a,Fcer1a,Ptprc,Ehd4,Itgb3,Sema4d,Fes,Samsn1,Pdgfra,Ptpn1,Melk,Csk,Tec,Pkm,Cass4,Ahsg,Lrp8,Axl,Cd74,Bst1,Ptprj,Cd80,Lyn,Cadm4,Tnf,Tyk2,Arrb2,Ttk,Iqgap1,Pbk,Itga5,Rap2b,Clcf1,Fgf7,Fyn,Thy1,Osm,Abl2,Dlg3,Rasa1,Ror1,Zfyve28,Adam17,Cd40,Ptk2b,Socs3,Clec4n,Flt3,Mvp,Ncapg2,Plcg2,Cbl,Abi1,Prkcd,Ptpn6,Ifnar1,Pd…
homeostatic process	GO:BP	1.90198e-19	0.123572	0.133934	1777	238	1926	Trem2,Ctss,Hk3,Cma1,Atp1a3,Tbxas1,Adam8,Kcnn4,Spi1,Wfs1,Anpep,Fcer1g,Rac2,Ctsk,Pirb,Tgfb1,Ckb,Nckap1l,P2ry6,Coro1a,Slc11a1,Tcirg1,Grn,Pik3cd,Inpp5d,P2rx7,Il7r,Cyba,Btk,Tnfrsf11a,Csf1r,Mcoln2,Stmn1,Syk,Ccl3,Atp6v0d2,Hcls1,Prcp,Mcub,Hvcn1,Mafb,Hmox1,Rassf2,Ubash3b,Tpcn2,Gm49339,Ccr5,Icam1,Slc9a9,Fcgr4,Il1rn,Lilrb4a,Cln8,Ucp2,P2ry14,Lipa,Lmo2,Oit3,Atp6v0a1,Tmem165,Metrnl,Atp6v0c,Ptprc,Abcg1,Ccr1,Bir…
positive regulation of hemopoiesis	GO:BP	1.97604e-19	0.0308392	0.305	200	61	1978	Trem2,Adam8,Tyrobp,Tgfb1,Nckap1l,Lilrb4b,Cd83,Mmp14,Inpp5d,Il7r,Csf1r,Syk,Ccl3,Hcls1,Ninj1,Gm49339,Lilrb4a,Runx1,Ptprc,Ccr1,Itgb3,Ocstamp,Fes,Ada,Rhoh,Dcstamp,Gpr68,Nfkbid,Il2rg,Axl,Cd74,Fos,Tnf,Il1rl2,Ccr2,Cd101,Il10,Cbfb,Anxa1,H2-Aa,Actb,Nlrp3,Zmiz1,Ccr7,Hlx,Sash3,Id2,Vsir,Cd4,Pik3r6,Tgfbr2,Gas6,Mdk,Ror2,Ccl5,Egr3,Il15,Klf10,Runx3,Gli3,Il4i1
positive regulation of leukocyte differentiation	GO:BP	1.97604e-19	0.0308392	0.305	200	61	1978	Trem2,Adam8,Tyrobp,Tgfb1,Nckap1l,Lilrb4b,Cd83,Mmp14,Inpp5d,Il7r,Csf1r,Syk,Ccl3,Hcls1,Ninj1,Gm49339,Lilrb4a,Runx1,Ptprc,Ccr1,Itgb3,Ocstamp,Fes,Ada,Rhoh,Dcstamp,Gpr68,Nfkbid,Il2rg,Axl,Cd74,Fos,Tnf,Il1rl2,Ccr2,Cd101,Il10,Cbfb,Anxa1,H2-Aa,Actb,Nlrp3,Zmiz1,Ccr7,Hlx,Sash3,Id2,Vsir,Cd4,Pik3r6,Tgfbr2,Gas6,Mdk,Ror2,Ccl5,Egr3,Il15,Klf10,Runx3,Gli3,Il4i1
alpha-beta T cell activation	GO:BP	2.23416e-19	0.029106	0.32	175	56	1924	Cd300a,Tgfb1,Nckap1l,Ly9,Clec4a2,Lilrb4b,Cd83,Tcirg1,Dock2,Psap,Syk,Gm49339,Rasal3,Lilrb4a,Clec4a3,Wdfy4,Ptprc,Clec4b1,Gpr183,Clec4a1,Ada,Spn,Batf,Nfkbid,Ctsl,Card11,Il2rg,Cd80,Elf4,Tyk2,Loxl3,Ccr2,Fut7,Myc,Bcl3,Prdm1,Foxp1,Cbfb,H2-Ab1,Anxa1,Nlrp3,Cd244a,Ccr7,Hlx,Sash3,Vsir,H2-M3,Cd28,Zc3h12a,Tgfbr2,Entpd7,Il15,Il6ra,Runx3,Hsph1,Gli3
cellular response to stress	GO:BP	2.26434e-19	0.132591	0.132323	1980	262	1976	Trem2,Hk3,Adam8,Spi1,Wfs1,Atf3,Was,Ncf1,Bcl2a1b,Grn,Btk,Tnfrsf1b,Tlr6,Cybb,Psap,Arhgef10l,Hmox1,Casp1,Rassf2,Sirpa,Map4k1,Nrros,Nuak2,Rgs14,Mcm5,Cd44,Ucp2,Ikbke,Mcm3,Taok3,Tlr7,Cdk1,Naip2,Tfec,Ier5,Plk1,Nfatc2,Aldh3b1,Slc29a1,Prrx1,Pcna,Ptprs,Ripk3,Fnip2,Plin2,Crip1,Bcl2a1d,Ifi207,Myof,Kif22,Dgkz,Samhd1,Mmp2,Atp13a2,Hmga2,Dnmt3a,Pdgfra,Ptpn1,Dna2,Arl6ip5,Plk2,Top2a,Ccna2,Batf,Prdx1,Glrx,Cyp1b1,Mc…
nuclear division	GO:BP	2.97035e-19	0.0501012	0.211991	467	99	1976	Tgfb1,Cdt1,Incenp,Kifc1,Aurkb,Birc5,Plk1,Tpx2,Spag5,Ndc80,Kif22,Mki67,Cdca8,Bub1,Top2a,Nuf2,Ccnb2,Kif23,Ncaph,Cdc20,Nup62,Fignl1,Prc1,Ccnb1,Actr3,Kif18b,Bub1b,Spc24,Kif11,Flna,Rad54l,Psrc1,Ube2c,Racgap1,Kif15,Ccsap,Tnf,Kif4,Ttk,Kif14,Nusap1,Spdl1,Ywhah,Aspm,Cdca5,Eme1,Ctdp1,Aurka,Ncapg,Cenpe,Osm,Mad2l1,Rad51,Obsl1,Nsl1,Dscc1,Mybl2,Eps8,Rad51ap1,Kntc1,Spc25,Actr2,Rad54b,Mastl,Cenps,Knstrn,Actb,Tri…
pattern recognition receptor signaling pathway	GO:BP	3.24045e-19	0.029595	0.313187	182	57	1926	Trem2,Cd300a,Tlr13,Rab7b,Slc15a3,Cd180,Cyba,Tnip3,Rftn1,Tlr1,Tlr6,Cd300ld3,Unc93b1,Casp1,Ninj1,Pik3ap1,Tlr8,Tlr7,Oasl1,Aim2,Oas1a,Lacc1,Tifa,Havcr2,Ptprs,Tlr2,Ticam2,Cd14,Lyn,Fcna,Tnf,Arrb2,Nlrp1a,Nlrp1b,Colec12,Alpk1,Clec4e,Tlr9,Pycard,Ticam1,Cd40,Nlrp3,Plcg2,Mefv,Rtn4,Oas3,Slc15a4,Ly96,Trim30a,Treml4,Oas1g,Tlr4,Mapkapk3,Scimp,Mfhas1,Irak3,Gm6377
positive regulation of transferase activity	GO:BP	3.29708e-19	0.0581703	0.190311	578	110	1891	Trem2,Cd300a,Adam8,Tgfb1,Fcgr1,Nckap1l,Ncf1,Slc11a1,P2rx7,Tlr1,Tlr6,Tnfrsf11a,Csf1r,Syk,Eef1a2,Rassf2,Fgr,Lcp2,Pik3r5,Incenp,Il1rn,Fcer1a,Taok3,Aurkb,Ptprc,Plk1,Itgb3,Tpx2,Lat,Pik3cg,Pcna,Ripk3,Dgkz,Hmga2,Pdgfra,Ptpn1,Csk,Cdc20,Ccnb1,Akt1,Cass4,Htr2b,Lrp8,Axl,Psrc1,Cd74,Clspn,Lyn,Tnf,Arrb2,Kif14,Iqgap1,Dbf4,Pim1,Myc,Cenpe,Itsn1,Fgd4,Dlg3,Tlr9,Mob3a,Cdkn1a,Dscc1,Chtf18,Fgd2,Ror1,Adam17,Mastl,Cd40,…
negative regulation of cell activation	GO:BP	3.40702e-19	0.0349265	0.270142	211	57	1632	Trem2,Gpnmb,Laptm5,Cd300a,Tyrobp,Spi1,Cd84,Cd37,Tgfb1,Cd9,Nckap1l,Lilrb4b,Grn,Inpp5d,Milr1,Btk,Emilin1,Hmox1,Ubash3b,Gm49339,Fgr,Tnfaip8l2,Lilrb4a,Cd276,Rassf5,Havcr2,Samsn1,Spn,Tnfrsf13b,Pdgfra,Lst1,Cnr2,Nfkbid,Arg1,Pkn1,Axl,Cd74,Cd80,Lyn,Loxl3,Ccr2,Cygb,Il10,Cbfb,Anxa1,H2-Aa,Fgl2,Syt11,Prkcd,Ptpn6,Vsig4,Hlx,Id2,Cdkn2a,Vsir,Sfrp1,Zc3h12a
establishment of localization in cell	GO:BP	3.55789e-19	0.142704	0.123721	2150	266	1864	Lat2,Laptm5,Cd300a,Kcnn4,Spi1,Mmp12,Cd84,Fcer1g,Rac2,Arl11,Tgfb1,Nckap1l,Was,Rab7b,Ncf1,Syngr1,Myo1g,Coro1a,Slc11a1,Apobec1,Tcirg1,Stra6l,Cdt1,Grn,P2rx7,Cd63,Milr1,Cyba,Rftn1,Ptafr,Btk,Msr1,Pip5k1c,Psap,Syk,Ccl3,Itgam,Atp6v0d2,Rilpl2,Myo1e,Hcls1,Wdr91,Snx8,Plek,Hmox1,Tpcn2,Fgr,Uchl1,Rgs14,Incenp,Lcp1,Sdc1,Kifc1,Cln8,Fcer1a,Ucp2,Unc13d,Cenpa,Nostrin,Cdk1,Ccdc88b,Aurkb,Abcg1,Birc5,Plk1,Pi4k2a,Camk2…
mitotic nuclear division	GO:BP	3.83574e-19	0.0389676	0.250814	307	77	1976	Tgfb1,Cdt1,Incenp,Kifc1,Aurkb,Birc5,Plk1,Tpx2,Spag5,Ndc80,Kif22,Mki67,Cdca8,Bub1,Nuf2,Kif23,Ncaph,Cdc20,Nup62,Prc1,Ccnb1,Kif18b,Bub1b,Spc24,Kif11,Flna,Psrc1,Ube2c,Racgap1,Kif15,Ccsap,Tnf,Kif4,Ttk,Kif14,Nusap1,Spdl1,Ywhah,Cdca5,Ctdp1,Aurka,Ncapg,Cenpe,Mad2l1,Obsl1,Nsl1,Dscc1,Mybl2,Eps8,Kntc1,Spc25,Knstrn,Actb,Trip13,Nek2,Ncapg2,Reep4,Smc2,Sgo2a,Kif20b,Pdgfrb,Ncapd2,Cd28,Cdca2,Sgo1,Espl1,Fbxo5,Cdc6…
regulation of cell cycle	GO:BP	5.06515e-19	0.0865435	0.153414	1069	164	1895	Gpnmb,Wfs1,Tgfb1,Cdt1,Cdk18,Lgmn,Incenp,Kifc1,Taok3,Cdk1,Ubd,Aurkb,Ptprc,Birc5,Plk1,Tpx2,Cdk15,Spag5,Ndc80,Mrgprb1,Ccnf,Dgkz,Mki67,Hmga2,Junb,Cdca8,Dna2,Fosl1,Plk2,Bub1,Ccna2,E2f8,Nuf2,Ccnb2,Kif23,Fen1,Mrgprb2,Ncaph,Sdcbp,Cdc20,Kif20a,Nup62,Rnaseh2b,Fignl1,Prc1,Brca1,Ccnb1,Akt1,Clic1,Tpra1,Pclaf,Foxm1,Ccl2,Gpsm2,Gmnn,Aif1,Bub1b,Spc24,Dot1l,Kif11,Psrc1,Ube2c,Mnt,Clspn,Racgap1,Kif15,Cdk20,Bak1,Mrgp…
organelle fission	GO:BP	6.65356e-19	0.0531377	0.202312	519	105	1976	Tgfb1,Cdt1,Incenp,Kifc1,Aurkb,Birc5,Plk1,Tpx2,Spag5,Ndc80,Kif22,Mki67,Cdca8,Coro1c,Bub1,Top2a,Nuf2,Ccnb2,Kif23,Ncaph,Cdc20,Nup62,Fignl1,Prc1,Ccnb1,Actr3,Kif18b,Bub1b,Spc24,Kif11,Flna,Rad54l,Psrc1,Ube2c,Racgap1,Kif15,Mtfr2,Ccsap,Tnf,Kif4,Ttk,Kif14,Nusap1,Spdl1,Ywhah,Aspm,Cdca5,Eme1,Ctdp1,Aurka,Ncapg,Cenpe,Osm,Mad2l1,Rad51,Obsl1,Nsl1,Dscc1,Mybl2,Eps8,Rad51ap1,Kntc1,Spc25,Actr2,Rad54b,Mastl,Cyrib,Ce…
regulation of peptidyl-tyrosine phosphorylation	GO:BP	7.87172e-19	0.0370172	0.255556	270	69	1864	Trem2,Cd300a,Tgfb1,Fcgr1,Ncf1,Lilrb4b,Csf1r,Syk,Hcls1,Gm49339,Icam1,Cd44,Lilrb4a,Fcer1a,Ptprc,Ehd4,Itgb3,Sema4d,Samsn1,Pdgfra,Ptpn1,Cass4,Ahsg,Lrp8,Cd74,Bst1,Ptprj,Cd80,Lyn,Cadm4,Tnf,Arrb2,Iqgap1,Itga5,Rap2b,Clcf1,Fgf7,Fyn,Thy1,Osm,Dlg3,Rasa1,Zfyve28,Adam17,Cd40,Ptk2b,Socs3,Clec4n,Mvp,Ncapg2,Plcg2,Cbl,Abi1,Prkcd,Ptpn6,Ifnar1,Pdgfrb,Htr2a,Sfrp1,Cd4,Tlr4,Dlg4,Gas6,Ccl5,Il15,Crlf1,Il6ra,Hgf,Arhgef2
tube morphogenesis	GO:BP	8.36976e-19	0.0774428	0.162309	918	149	1924	Itgax,Cma1,Itgb2,Adam8,Spi1,Anpep,C3ar1,Tgfb1,C5ar1,Mmp14,Grn,Pik3cd,Plxdc1,Tnfaip2,Hpse,Cybb,Syk,Rnh1,Myo1e,Prcp,Emilin1,Hmox1,Ninj1,Ccr3,Hs6st1,Ctsz,Tgfbi,Prkcb,Itgb3,Fn1,Arhgap22,Pik3cg,Stab1,Prrx1,Mmp2,Hmga2,Junb,Pdgfra,Tnfsf12,Hc,Plk2,E2f8,Cyp1b1,Fkbp10,Pfn1,Brca1,Pkm,Akt1,Etv5,Ccl2,Adgra2,Mmp19,Flna,Cfl1,Loxl2,Nrp2,Ptprj,Cdk20,Bak1,Efemp2,Tnf,Mfge8,Nrcam,Itga5,Actg1,Ccr2,Ecm1,C3,Prl2c2,Mica…
nervous system development	GO:BP	8.49878e-19	0.157436	0.122408	2508	307	1950	Itgax,Trem2,Cma1,Atp1a3,Tyrobp,Evl,Rac2,Tgfb1,Cd9,Ckb,Nckap1l,C5ar1,Mmp14,Tcirg1,Grn,Plxdc1,Hexa,Tnfrsf1b,Csf1r,Pip5k1c,Psap,Fabp7,Stmn1,Daglb,Ccl3,Tifab,Nfasc,Mafb,Ccr5,Uchl1,Nrros,Plxnc1,Rgs14,B4galt5,Cln8,Hs6st1,Ctsz,P2rx4,Taok3,Akna,Camk2a,Sema4d,Fn1,Prrx1,Cic,Ptprs,Tlr2,Tubb2a,Gpr183,Camk1d,Bsn,Fes,Slc45a3,Rhog,Galc,B3gnt2,Mmp2,Hmga2,Dnmt3a,Myo7a,Mrtfa,Itga4,Rhoh,B4galt6,Syn1,Lst1,Plk2,Acer3…
tissue development	GO:BP	1.29747e-18	0.13574	0.129235	2066	267	1967	Itgax,Lgals3,Gpnmb,Adam8,Spi1,Mmp12,C3ar1,Atf3,Ctsk,Tgfb1,Mmp14,Tcirg1,Pik3cd,P2rx7,Cd63,Hpse,Psap,Itgam,Speg,Rilpl2,Myo1e,S1pr2,Mafb,Timp1,Sh3bp1,Bgn,Fgr,Icam1,Cd44,Sdc1,Cd276,Ctsz,Tgfbi,Cdk1,Akna,Ptprc,Ccr1,Plaur,Itgb3,Myh15,Sema4d,Fn1,Slc9a4,Iqgap3,Prrx1,Gcnt1,Pcna,Col1a2,Lbh,Alx4,Ptprs,Sap30,Col1a1,Ada,Sh3pxd2b,Mmp2,Hmga2,Junb,Pdgfra,Ctsb,Myo7a,Mrtfa,Itga4,Coro1c,E2f8,Cyp1b1,Plec,Sdcbp,Ctsl,C…
regulation of actin filament-based process	GO:BP	1.54297e-18	0.0474394	0.211031	417	88	1855	Cotl1,Evl,Rac2,Hck,Tgfb1,Nckap1l,Was,Coro1a,Csf1r,Stmn1,Arhgdib,Hcls1,Gpr65,Arhgef10l,Plek,Arap1,Sh3bp1,Fgr,Pdlim4,Icam1,Capg,Arhgap6,Itgb3,Iqgap3,Arpc1b,Fes,Rhog,Sh3pxd2b,Rhoh,Arhgdia,Arpc5,Pfn1,Kcnj2,Gmfg,Arpc2,Arhgap17,Actr3,Vill,Arpc4,Flna,Cnn2,Cfl1,Grb2,Wdr1,Bst1,Arpc3,Cyfip2,Iqgap1,Actg1,Siglec15,Slit2,Rhoc,Limk1,Lpar1,Rasa1,Capzb,Pycard,Pdpn,Cyfip1,Pam,Eps8,Cyrib,Iqgap2,Ptk2b,Tmsb4x,Cit,Fr…
response to lipid	GO:BP	2.09178e-18	0.0886802	0.150576	1129	170	1917	Cd68,Trem2,Ncf2,Atp1a3,Tbxas1,Spi1,F7,Tgfb1,Irf8,P2ry6,Cd300lb,Slc11a1,Ly86,Grn,Cd180,P2rx7,Cyba,Tnip3,Ptafr,Btk,Tnfrsf1b,Tnfrsf11a,Cybb,Syk,Ccl3,Il10ra,Casp1,Tpcn2,Gm49339,Sirpa,Ccr5,Map4k1,Fcgr4,Sdc1,Il1rn,Lilrb4a,Ucp2,Padi2,Abcg1,Fbxo32,Havcr2,Cxcl16,Pcna,Lbh,Tlr2,Arpc1b,Nlrc3,Col1a1,Fes,Ticam2,Mmp2,Hmga2,Dnmt3a,Vps18,Fosl1,Ptger2,Ccna2,Glrx,Cyp1b1,Litaf,Cnr2,Ctsl,Car9,Cd14,Eno2,Npc1,Brca1,Got…
negative regulation of cell death	GO:BP	2.10089e-18	0.0913706	0.150754	1194	180	1970	Trem2,Hk3,Lgals3,Gpnmb,Laptm5,Adam8,Wfs1,Fcer1g,Hck,Nckap1l,Coro1a,C5ar1,Bcl2a1b,Grn,Serpinb9b,Il7r,Tnfrsf1b,Csf1r,Psap,Cd200r1,Hcls1,Lgmn,Hmox1,Timp1,Ccr5,Nuak2,Icam1,Cd44,Il1rn,Cln8,Ucp2,Cdk1,Naip2,Dock8,Atp6v0c,Aurkb,Birc5,Plk1,Plaur,Itgb3,Mical1,Fn1,Pik3cg,Slc35f6,Rps6ka1,Camk1d,St6gal1,Niban2,Bcl2a1d,Ada,Hmga2,Ptpn1,Ctsb,Mrtfa,Plk2,Glrx,Cln3,Nup62,Bcl2a1a,Eno2,Fignl1,Npc1,Brca1,Akt1,Mag,Ccl2…
positive regulation of T cell activation	GO:BP	2.88282e-18	0.0328615	0.276596	235	65	1978	Adam8,Tgfb1,Nckap1l,Lilrb4b,Cd83,Coro1a,Il7r,Sirpb1c,Syk,Gm49339,Sirpa,Rasal3,Lilrb4a,Cd276,Ccdc88b,Dock8,Ptprc,Gm5150,Havcr2,Ada,Spn,Sirpb1a,Rhoh,Nfkbid,Card11,Ccl2,Il2rg,Il27ra,Aif1,Cd74,Cd80,Tyk2,Il1rl2,Ccr2,Itgal,Thy1,Pycard,Cbfb,H2-Ab1,Cyrib,Anxa1,H2-Aa,Actb,Nlrp3,Cd244a,Zmiz1,Ccr7,Hlx,Sash3,Vsir,Cd28,Cd4,Pik3r6,Tgfbr2,Mdk,Ccl5,Egr3,Il15,Sirpb1b,Vcam1,Runx3,Hsph1,Gli3,Fcho1,Il4i1
positive regulation of kinase activity	GO:BP	5.24267e-18	0.0516304	0.195876	485	95	1840	Trem2,Cd300a,Adam8,Tgfb1,Fcgr1,Nckap1l,Ncf1,Slc11a1,P2rx7,Tlr1,Tlr6,Tnfrsf11a,Csf1r,Syk,Eef1a2,Rassf2,Fgr,Lcp2,Pik3r5,Incenp,Il1rn,Fcer1a,Taok3,Ptprc,Itgb3,Tpx2,Lat,Pik3cg,Ripk3,Dgkz,Hmga2,Pdgfra,Ptpn1,Csk,Ccnb1,Akt1,Cass4,Htr2b,Lrp8,Axl,Psrc1,Cd74,Clspn,Lyn,Tnf,Arrb2,Kif14,Iqgap1,Dbf4,Pim1,Cenpe,Itsn1,Fgd4,Dlg3,Tlr9,Mob3a,Cdkn1a,Fgd2,Ror1,Adam17,Cd40,Vav3,Osbpl8,Ptk2b,Nab2,Ccnd1,Akap13,Ect2,Abi1…
angiogenesis	GO:BP	7.20629e-18	0.0557073	0.185792	549	102	1831	Itgax,Cma1,Itgb2,Adam8,Anpep,C3ar1,C5ar1,Mmp14,Grn,Pik3cd,Plxdc1,Tnfaip2,Hpse,Cybb,Syk,Rnh1,Prcp,Emilin1,Hmox1,Ninj1,Ccr3,Hs6st1,Tgfbi,Prkcb,Itgb3,Fn1,Arhgap22,Pik3cg,Stab1,Mmp2,Hmga2,Pdgfra,Tnfsf12,Hc,Plk2,E2f8,Cyp1b1,Brca1,Pkm,Akt1,Ccl2,Adgra2,Mmp19,Flna,Loxl2,Nrp2,Tnf,Mfge8,Nrcam,Itga5,Actg1,Ccr2,Ecm1,C3,Prl2c2,Alox5,Serpinf1,Plau,Thy1,Slit2,Spred1,Pf4,Anxa3,Cxcr4,Il10,Cfh,Gna13,Anxa1,Cd40,Vav…
macromolecule localization	GO:BP	1.22907e-17	0.178974	0.115563	3020	349	1950	Cd68,Trem2,Lgals3,Laptm5,Tyrobp,Kcnn4,Spi1,Stac2,Mmp12,Fcer1g,Kcnab2,Arl11,Tgfb1,Rab7b,Ncf1,Syngr1,Lilrb4b,Mmp14,Slc15a3,Apobec1,Tcirg1,Stra6l,Cdt1,P2rx7,Hexa,Cd63,Hpse,Rftn1,Msr1,Tnfrsf11a,Mcoln2,Psap,Fabp7,Syk,Pltp,Fyb,Snx20,Nfasc,Rilpl2,Hcls1,Il10ra,Itgb7,Snx8,Plek,Atp8b4,Tpcn2,Gm49339,Nrros,Nuak2,Ctsd,Lcp1,Gpr137b,Il1rn,Lilrb4a,Ucp2,Ikbke,Cenpa,Cdk1,Aurkb,Rab3il1,Plekhm2,Abcg1,Birc5,Plk1,Rab3…
positive regulation of transport	GO:BP	1.40232e-17	0.0819423	0.155769	1040	162	1977	Trem2,Ctss,Lgals3,Kcnn4,Wfs1,Stac2,Fcer1g,Tgfb1,Fcgr1,Nckap1l,P2ry6,Slc11a1,P2rx7,Cd63,Cyba,Ptafr,Btk,Dock2,Tnfrsf11a,Sirpb1c,Syk,Pltp,Ccl3,Itgam,Hcls1,Fgr,Sirpa,Sdc1,Fcer1a,Unc13d,P2rx4,Cdk1,Ptprc,Abcg1,Ccr1,Camk2a,Ap2m1,Gm5150,Cfp,Clec4b1,Spag5,Tlr2,Camk1d,Atp13a2,Sirpb1a,Rab8b,Glrx,Cln3,Gpr68,Sdcbp,Cd14,Kcnj2,Arpc2,Brca1,Akt1,Actr3,Ahsg,Ccl2,Il2rg,Wipf1,Dab2,Ms4a2,Flna,Cfl1,Abcb4,Axl,Ptprj,Bak…
mitotic cell cycle phase transition	GO:BP	1.51808e-17	0.0475444	0.205882	442	91	1914	Gpnmb,Tgfb1,Cdt1,Cdk18,Incenp,Taok3,Cdk1,Ubd,Aurkb,Birc5,Plk1,Camk2a,Cdk15,Iqgap3,Ndc80,Ccnf,Dgkz,Hmga2,Cdca8,Plk2,Bub1,Ccna2,Nuf2,Ccnb2,Cdc20,Rnaseh2b,Brca1,Ccnb1,Akt1,Tpra1,Foxm1,Ccl2,Aif1,Bub1b,Spc24,Ube2c,Clspn,Crlf3,Ttk,Kif14,Dbf4,Spdl1,Cdca5,Ctdp1,Gpr132,Myc,Cenpe,Mad2l1,E2f1,Cdkn1a,Cenpf,Pdpn,Cdc25c,Eps8,Kntc1,Spc25,Adam17,Mastl,Anxa1,Stil,Actb,Trip13,Cit,Trex1,Nes,Lmnb1,Ccnd1,Bard1,Orc1,S…
regulation of mononuclear cell migration	GO:BP	1.80971e-17	0.0228891	0.365854	123	45	1966	Lgals3,Adam8,Spi1,C3ar1,Tgfb1,Coro1a,C5ar1,Pla2g7,Csf1r,Ccl3,Cd200r1,Lgmn,Ninj1,Dock8,Padi2,Ccr1,Itgb3,Ripk3,Spn,Itga4,Akt1,Ccl2,Il27ra,Aif1,Cxcl14,Ptprj,Lyn,Ccr2,Ecm1,Slit2,Pycard,Adam17,Ptk2b,Gcsam,Stk10,Ccl7,Ccr7,Slc8b1,Gas6,Mdk,Msn,Ccl5,Dusp1,Nbl1,Klrk1
mast cell activation	GO:BP	2.08056e-17	0.0326721	0.314607	89	28	857	Lat2,Cd300a,Cd84,Fcer1g,Rac2,Lilrb4b,Cd300lb,Cd48,Milr1,Btk,Syk,Hmox1,Gm49339,Fgr,Lcp2,Lilrb4a,Fcer1a,Unc13d,Lat,Mrgprb1,Fes,Rhoh,Cnr2,Mrgprb2,Ms4a2,Ptpre,Lyn,Mrgprx2
activation of immune response	GO:BP	2.38871e-17	0.0486804	0.194836	426	83	1705	Trem2,Lat2,Laptm5,Cd300a,Tyrobp,Kcnn4,Fcer1g,C3ar1,Lpxn,Nckap1l,Lilrb4b,Myo1g,C5ar1,Nfam1,Rftn1,Btk,C5ar2,Syk,Fyb,C1qb,Gm49339,Lcp2,Lilrb4a,Cd276,Klhl6,Ptprc,Aim2,Cmtm3,Nfatc2,Prkcb,Blnk,C1qc,Cfp,Themis2,Nlrc4,Bcl2a1d,Ifi207,Ada,Dgkz,Hc,Nfkbid,Csk,Tec,C1qa,Card11,Sting1,Ptprj,Lyn,Cd5l,Fcna,Plcl2,Ifi211,C3,Fyn,Thy1,Serping1,Ifi204,Tlr9,Pycard,Cfh,Cacnb3,Bax,Foxp1,Slc39a10,Vav3,Clec4n,Trex1,Plcg2,G…
positive regulation of protein modification process	GO:BP	2.40824e-17	0.0835537	0.150047	1053	158	1891	Trem2,Gpnmb,Laptm5,Cd300a,Adam8,Wfs1,Pirb,Tgfb1,Fcgr1,Nckap1l,Ncf1,Slc11a1,P2rx7,Tlr1,Tlr6,Tnfrsf11a,Csf1r,Syk,Cd300ld3,Hcls1,S1pr2,Rassf2,Lcp2,Pik3r5,Incenp,Icam1,Cd44,Il1rn,Fcer1a,Taok3,Aurkb,Ptprc,Birc5,Plk1,Plaur,Ehd4,Itgb3,Tpx2,Rassf5,Lat,Sema4d,Pik3cg,Iqgap3,Ripk3,Fnip2,Spn,Hmga2,Pdgfra,Cdca8,Ptpn1,Cln3,Csk,Sdcbp,Cdc20,Brca1,Ccnb1,Akt1,Cass4,Htr2b,Txn1,Aif1,Dab2,Gba,Lrp8,Psrc1,Cd74,Ptprj,Cl…
regulation of cell morphogenesis	GO:BP	4.02444e-17	0.0401955	0.224924	329	74	1841	Rac2,Hck,Coro1a,Prex1,Hpse,Csf1r,Ccl3,Plekho1,Fblim1,Arap1,Fgr,Plxnc1,Icam1,Cd44,Unc13d,Itgb3,Sema4d,Fn1,St6gal1,Fes,Rhog,Rhoh,Coro1c,Arhgdia,Arpc2,Arhgap15,Actr3,Cass4,Ccl2,Dab2,Diaph1,Flna,Cfl1,Lrp8,Wdr1,Fmnl1,Postn,Fyn,Plxnb2,Gna12,Rhoc,Palm3,Lpar1,Fgd4,Cxcr4,Parvb,Obsl1,Plxna1,Capzb,Pdpn,Cyfip1,Eps8,Fbln1,Gna13,Actr2,Anxa1,Ptk2b,Nedd4l,Slc23a2,Xlr4b,Cdc42se2,Ccl7,Ago4,Marcks,Rasal1,Sh3kbp1,Pl…
myeloid leukocyte mediated immunity	GO:BP	4.79817e-17	0.0292683	0.302521	119	36	1230	Lat2,Cd300a,Tyrobp,Spi1,Cd84,Fcer1g,Rac2,Fcgr1,Ncf1,Cd300lb,Milr1,Ptafr,Btk,Syk,Ccl3,Itgam,Hmox1,Fgr,Fcer1a,Unc13d,Pi4k2a,Lat,Mrgprb1,Fes,Mrgprb2,Arg1,Ms4a2,Wdr1,Lyn,Mrgprx2,Ccr2,C3,Irak4,Anxa3,Ticam1,Adora2b
T cell differentiation	GO:BP	4.79972e-17	0.0379882	0.234323	303	71	1869	Adam8,Spi1,Fcer1g,Vav1,Tgfb1,Nckap1l,Ly9,Lilrb4b,Cd83,Tcirg1,Il7r,Prex1,Dock2,Psap,Syk,Mafb,Clec4d,Gm49339,Lilrb4a,Ptprc,Ripk3,Gpr183,Bcl2a1d,Ada,Spn,Rhoh,Batf,Nfkbid,Ctsl,Card11,Il2rg,Gba,Cd74,Loxl3,Il1rl2,Ccr2,Runx2,Fut7,Clec4e,Bcl3,Prdm1,Fzd7,Foxp1,Adam17,Cbfb,Anxa1,H2-Aa,Actb,Nlrp3,Fgl2,Zmiz1,Wwp1,Ccr7,Fancd2,Hlx,Sash3,Cdkn2a,Zfp36l2,Vsir,Cd28,Cd4,Zc3h12a,Pik3r6,Tgfbr2,Mdk,Entpd7,Egr3,Il15,Cd…
regulation of phagocytosis	GO:BP	4.85514e-17	0.0226269	0.366071	112	41	1812	Trem2,Cd300a,Fcer1g,Hck,Tgfb1,Fcgr1,Nckap1l,Slc11a1,Cyba,Btk,Dock2,Sirpb1c,Syk,Fgr,Sirpa,Ptprc,Gm5150,Cfp,Camk1d,Sirpb1a,Csk,Ahsg,Ccl2,Il2rg,Cnn2,Ptprj,Tnf,Mfge8,Abca7,C3,Myo18a,Pycard,Syt11,Plcg2,Ptx3,Pros1,Ccr7,Plscr1,Gas6,Il15,Sirpb1b
macromolecule modification	GO:BP	5.65721e-17	0.213987	0.107358	3819	410	1916	Trem2,Gpnmb,Laptm5,Cd300a,Adam8,Spi1,Wfs1,Pirb,Galnt6,Hck,Tgfb1,Fcgr1,Nckap1l,Ncf1,Lilrb4b,C5ar1,Matk,Slc11a1,Apobec1,Csf2rb2,Csf2ra,P2rx7,Tlr1,Btk,Tlr6,Tnfrsf11a,Csf1r,Syk,Ccl3,Nceh1,Cd300ld3,Cdk18,Speg,Hcls1,S1pr2,Galnt12,Emilin1,Neurl3,Qpct,St6galnac4,Rassf2,Bgn,Ptpn7,Ubash3b,Gm49339,Fgr,Sirpa,Lcp2,Uchl1,Pik3r5,Map4k1,Nuak2,Rgs14,B4galt5,Incenp,Icam1,Cd44,Il1rn,Lilrb4a,Fcer1a,Ikbke,Taok3,Tlr8,…
negative regulation of molecular function	GO:BP	5.74754e-17	0.091224	0.136442	1158	158	1732	Cd300a,Spi1,Wfs1,Renbp,Nckap1l,Lilrb4b,C5ar1,Grn,Serpinb9b,Wfdc17,Cstb,Stmn1,Rnh1,Gla,Hmox1,Timp1,Ubash3b,Gm49339,Uchl1,Rgs14,Cd44,Lilrb4a,Gmip,Ctsz,Timp2,Naip2,Aurkb,Ptprc,Aim2,Birc5,Plk1,Camk2a,Plaur,Itgb3,Mical1,Sema4d,Rps6ka1,Havcr2,Serpinb1a,Nlrc3,Bcl2a1d,Pip4k2a,Ifi207,Dgkz,Zfp90,Hmga2,Ptpn1,Ctsb,Mrtfa,Itga4,Rhoh,Hc,Coro1c,Cyp1b1,Cln3,Cnr2,Serpinb6b,Nfkbid,Plec,Csk,Cdc20,Nup62,Gpr35,Ugt1a7c…
response to abiotic stimulus	GO:BP	8.08667e-17	0.0946356	0.143957	1299	187	1976	Ctss,Atp1a3,Adam8,F7,Tgfb1,Mmp14,Apobec1,P2rx7,Cyba,Ptafr,Plekhn1,Tnfrsf11a,Cybb,Tifab,Lgmn,Gpr65,Hvcn1,Hmox1,Casp1,Timp1,Rgs14,Ucp2,Tlr8,Tlr7,Tfec,Metrnl,Aurkb,Ptprc,Ier5,Fbxo32,Itgb3,Slc9a4,Slc29a1,Pcna,Tlr2,Rab11fip5,Col1a1,Crip1,Ifi207,Myof,Ada,Mmp2,Hmga2,Dnmt3a,Fosl1,Ccna2,Cln3,Gpr68,Serpinb6b,Plec,Car9,Arhgdia,Cd14,Kcnj2,Fignl1,Serpinb6a,Brca1,Got1,Zranb3,Akt1,Pclaf,Mag,Ccl2,Ciita,Htr2b,Map…
protein localization	GO:BP	8.5415e-17	0.155385	0.119291	2540	303	1950	Cd68,Trem2,Lgals3,Laptm5,Tyrobp,Kcnn4,Spi1,Stac2,Mmp12,Fcer1g,Kcnab2,Arl11,Tgfb1,Rab7b,Ncf1,Syngr1,Lilrb4b,Mmp14,Slc15a3,Apobec1,Tcirg1,Cdt1,P2rx7,Cd63,Hpse,Rftn1,Msr1,Mcoln2,Psap,Syk,Fyb,Snx20,Nfasc,Rilpl2,Hcls1,Il10ra,Itgb7,Snx8,Plek,Gm49339,Nrros,Nuak2,Ctsd,Lcp1,Gpr137b,Il1rn,Lilrb4a,Ucp2,Cenpa,Cdk1,Aurkb,Rab3il1,Plekhm2,Abcg1,Birc5,Plk1,Rab31,Camk2a,Ehd4,Itgb3,Ap2m1,Rassf5,Spag5,Tlr2,Rab11fip…
exocytosis	GO:BP	1.13833e-16	0.0738994	0.118687	396	47	636	Lat2,Cd300a,Spi1,Cd84,Fcer1g,Rac2,Hck,Nckap1l,Syngr1,Myo1g,Coro1a,P2rx7,Tnfaip2,Milr1,Ptafr,Btk,Pip5k1c,Syk,Ccl3,Itgam,Plek,Hmox1,Tpcn2,Fgr,Sdc1,Fcer1a,Unc13d,Rab3il1,Ccr1,Pi4k2a,Rab31,Camk2a,Prkcb,Mical1,Lat,Rab11fip5,Mrgprb1,Fes,Syngr2,Atp13a2,Rab8b,Vps18,Rims3,Glrx,Mrgprb2,Tph1,Sdcbp
integrin-mediated signaling pathway	GO:BP	1.15992e-16	0.0262763	0.327103	107	35	1332	Itgax,Itgb2,Fermt3,Tyrobp,Fcer1g,Vav1,Cd63,Syk,Fyb,Itgam,Itgb7,Plek,Timp1,Fgr,Itgb3,Lat,Fn1,Itgad,Itga4,Tec,Adamts14,Flna,Lama2,Loxl3,Itga5,Itgal,Zyx,Thy1,Col3a1,Gm49368,Itgbl1,Tln1,Vav3,Ptk2b,Ptpra
granulocyte migration	GO:BP	1.20598e-16	0.0297297	0.280255	157	44	1480	Lgals3,Cd300a,Adam8,Fcer1g,Rac2,C3ar1,Vav1,Nckap1l,C5ar1,Prex1,C5ar2,Csf1r,Mcoln2,Syk,Ccl9,Ccl3,Ccr3,Sirpa,Ccl6,Camk1d,Rhog,Rhoh,Csf3r,Ccl2,Ccl4,Cd74,Wdr1,Bst1,Ptprj,Ccl22,Cxcl2,Fut7,Slit2,Spp1,Irak4,Tnfaip6,Pf4,Il17ra,Anxa1,Vav3,Mcu,Rtn4,Ccl7,Ccr7
I-kappaB kinase/NF-kappaB signaling	GO:BP	1.28665e-16	0.0347021	0.243902	246	60	1729	Trem2,Lilrb4b,Tnip3,Btk,Tlr6,Tifab,Clec4d,Casp1,S100a4,Gm49339,Sirpa,Lilrb4a,Ikbke,Tlr8,Tlr7,Ubd,Prkcb,Tifa,Tlr2,Ripk3,Nlrc3,Ticam2,Rhoh,Litaf,Nfkbid,Nup62,Card11,Akt1,Htr2b,Map3k14,Flna,Cd74,Tnf,Tmem106a,Fyn,Trim25,Sqstm1,Trim59,Alpk1,Irak4,Lpar1,Rel,Myo18a,Bcl3,Tlr9,Pycard,Ticam1,Ror1,Cd40,Clec4n,Plcg2,Akap13,Ccdc22,Traf5,F2r,Trim30a,Cd4,Zc3h12a,Tlr4,Traf1
cellular macromolecule localization	GO:BP	1.28771e-16	0.155385	0.118963	2547	303	1950	Cd68,Trem2,Lgals3,Laptm5,Tyrobp,Kcnn4,Spi1,Stac2,Mmp12,Fcer1g,Kcnab2,Arl11,Tgfb1,Rab7b,Ncf1,Syngr1,Lilrb4b,Mmp14,Slc15a3,Apobec1,Tcirg1,Cdt1,P2rx7,Cd63,Hpse,Rftn1,Msr1,Mcoln2,Psap,Syk,Fyb,Snx20,Nfasc,Rilpl2,Hcls1,Il10ra,Itgb7,Snx8,Plek,Gm49339,Nrros,Nuak2,Ctsd,Lcp1,Gpr137b,Il1rn,Lilrb4a,Ucp2,Cenpa,Cdk1,Aurkb,Rab3il1,Plekhm2,Abcg1,Birc5,Plk1,Rab31,Camk2a,Ehd4,Itgb3,Ap2m1,Rassf5,Spag5,Tlr2,Rab11fip…
positive regulation of leukocyte proliferation	GO:BP	1.40486e-16	0.0269675	0.302469	162	49	1817	Rac2,Nckap1l,Coro1a,Csf2rb2,Csf2ra,Btk,Csf1r,Syk,Rasal3,Cd276,Ccdc88b,Ptprc,Nfatc2,Havcr2,Gpr183,St6gal1,Ocstamp,Ada,Spn,Card11,Il27ra,Aif1,Cd74,Cd80,Lyn,Csf2rb,Tyk2,Ccr2,Clcf1,Itgal,Tlr9,Cdkn1a,Pycard,Ticam1,Anxa1,Cd40,Slc39a10,Vav3,Cd244a,Ccr7,Sash3,Cd28,Cd4,Tgfbr2,Tlr4,Mef2c,Ccl5,Il15,Vcam1
hemostasis	GO:BP	1.5503e-16	0.0282818	0.289617	183	53	1874	Fermt3,Evl,Fcer1g,F7,F10,Cd9,Hpse,Pip5k1c,Syk,Plek,Emilin1,Ubash3b,Gm49339,Lilrb4a,Plaur,Itgb3,Fn1,Pdgfra,Entpd1,Tph1,Tec,Flna,Axl,Ptprj,Lyn,Procr,Rap2b,Plat,C3,Plau,Serping1,Pf4,Pdpn,Pla2g4a,Cfh,Fbln1,Gna13,Pros1,Prkcd,Ptpn6,F2r,Anxa5,F2rl2,Stxbp3,Tlr4,Emilin2,Stxbp1,Gas6,Entpd2,Tfpi2,P2ry12,Il6ra,Kng2
transmembrane transport	GO:BP	2.33545e-16	0.109307	0.129404	1561	202	1848	Trem2,Ctss,Atp1a3,Kcnn4,Stac2,Kcnab2,Mfsd12,Tgfb1,P2ry6,Slc37a2,Coro1a,Slc11a1,Slc15a3,Tcirg1,Slc43a2,Stra6l,Kcnk13,P2rx7,Cd63,Cyba,Panx1,Hpse,Ptafr,Mcoln2,Cybb,Ccl3,Slc6a8,Atp6v0d2,Mcub,Hvcn1,Slc38a1,Ubash3b,Tpcn2,Ccr5,Slc9a9,Cln8,Ucp2,Slc13a3,P2rx4,Atp6v1b2,Atp6v0a1,Tmem165,Atp6v0c,Ptprc,Abcg1,Slc6a6,Pacc1,Prkcb,Itgb3,Clec4b1,Slc9a4,Pik3cg,Kcnk6,Slc35f6,Slc29a1,Slc7a7,Orai2,Sfxn3,Slc45a3,Atp13a…
positive regulation of cell death	GO:BP	2.4084e-16	0.0630524	0.16042	667	107	1697	Ncf2,Laptm5,Irf5,Adam8,Tyrobp,Atf3,Tgfb1,Grn,Pik3cd,Inpp5d,P2rx7,Plekhn1,Tnfrsf1b,Tlr6,Syk,Eef1a2,Ccl3,Emilin1,Hmox1,Casp1,Rassf2,Ccr5,Ctsd,Ucp2,Ctsz,Ubd,Ptprc,Slc6a6,Camk2a,Fbxo32,Ripk3,Camk1d,Nlrc4,Mmp2,Hmga2,Dnmt3a,Itga4,Tnfsf12,Arl6ip5,Fosl1,Itm2c,Top2a,Cyp1b1,Calhm2,Melk,Nfkbid,C1qa,Srpx,Akt1,Ccl2,Fos,Bak1,Lyn,Cd248,Tnfrsf26,Tnf,Arrb2,Lrp1,Fyn,Apaf1,Igf2r,Slit2,Myc,Osm,E2f1,Lpar1,Clip3,Cdkn1…
chromosome segregation	GO:BP	2.4651e-16	0.042841	0.207084	367	76	1774	Cdt1,Rgs14,Incenp,Kifc1,Aurkb,Birc5,Plk1,Spag5,Ndc80,Kif22,Mki67,Cdca8,Bub1,Top2a,Nuf2,Kif23,Fen1,Ncaph,Cdc20,Nup62,Prc1,Brca1,Ccnb1,Actr3,Kif18b,Bub1b,Spc24,Psrc1,Ube2c,Racgap1,Kif4,Ttk,Kif14,Ska3,Nusap1,Spdl1,Cdca5,Eme1,Ncapg,Ska1,Cenpe,Mad2l1,Map1s,Nsl1,Cenpf,Dscc1,Knl1,Ciao2a,Kntc1,Spc25,Actr2,Cenps,Knstrn,Actb,Trip13,Esco2,Nek2,Ncapg2,Cenph,Ect2,Arl8a,Smc2,Fancd2,Ago4,Sgo2a,Plscr1,Ncapd2,Cdc…
leukocyte homeostasis	GO:BP	2.605e-16	0.0238928	0.336066	122	41	1716	Fcer1g,Pirb,Tgfb1,Nckap1l,Coro1a,Tcirg1,Pik3cd,P2rx7,Il7r,Btk,Gm49339,Lilrb4a,Lipa,Lat,Ripk3,Gpr183,Ada,Tnfrsf13b,Ccnb2,Bcl2a1a,Akt1,Ccl2,Pkn1,Axl,Cd74,Bak1,Lyn,Ccr2,Slc40a1,Bax,Chst3,Adam17,Anxa1,Slc15a4,Bcl2l11,Sash3,Pmaip1,F2r,Mef2c,Tnfrsf23,Gcnt4
secretion	GO:BP	3.61169e-16	0.083423	0.144725	1071	155	1858	Trem2,Lat2,Cd300a,Kcnn4,Spi1,Anpep,Cd84,Fcer1g,Rac2,Hck,Tgfb1,Nckap1l,Syngr1,Myo1g,Coro1a,Tcirg1,P2rx7,Tnfaip2,Milr1,Cyba,Ptafr,Btk,Tnfrsf1b,Tnfrsf11a,Pip5k1c,Psap,Syk,Ccl3,Itgam,Tifab,Aprt,Plek,Hmox1,Tpcn2,Fgr,Sdc1,Il1rn,Fcer1a,Ucp2,Unc13d,Rab3il1,Abcg1,Ccr1,Birc5,Pi4k2a,Rab31,Camk2a,Prkcb,Mical1,Lat,Slc9a4,Slc29a1,Tlr2,Rab11fip5,Niban2,Mrgprb1,Fes,Ada,Syngr2,Nagpa,Atp13a2,Hmga2,Rab8b,Vps18,Syn1…
negative regulation of leukocyte activation	GO:BP	3.77355e-16	0.0278059	0.289474	190	55	1978	Gpnmb,Laptm5,Cd300a,Tyrobp,Spi1,Cd84,Cd37,Tgfb1,Nckap1l,Lilrb4b,Grn,Inpp5d,Milr1,Btk,Hmox1,Gm49339,Fgr,Tnfaip8l2,Lilrb4a,Cd276,Rassf5,Havcr2,Samsn1,Spn,Tnfrsf13b,Lst1,Cnr2,Nfkbid,Arg1,Pkn1,Axl,Cd74,Cd80,Lyn,Loxl3,Ccr2,Il10,Cbfb,Anxa1,H2-Aa,Fgl2,Syt11,Ptpn6,Vsig4,Hlx,Id2,Cdkn2a,Vsir,Sfrp1,Zc3h12a,Mdk,Ldlr,Runx3,Gli3,Il4i1
blood coagulation	GO:BP	3.91873e-16	0.0277481	0.288889	180	52	1874	Fermt3,Evl,Fcer1g,F7,F10,Cd9,Hpse,Pip5k1c,Syk,Plek,Emilin1,Ubash3b,Gm49339,Lilrb4a,Plaur,Itgb3,Fn1,Pdgfra,Entpd1,Tec,Flna,Axl,Ptprj,Lyn,Procr,Rap2b,Plat,C3,Plau,Serping1,Pf4,Pdpn,Pla2g4a,Cfh,Fbln1,Gna13,Pros1,Prkcd,Ptpn6,F2r,Anxa5,F2rl2,Stxbp3,Tlr4,Emilin2,Stxbp1,Gas6,Entpd2,Tfpi2,P2ry12,Il6ra,Kng2
negative regulation of cellular component organization	GO:BP	4.29243e-16	0.0622155	0.171309	718	123	1977	Trem2,Lgals3,Cd300a,Evl,Vat1,Was,Coro1a,Mmp14,Apobec1,Cdt1,Ankrd13b,Tnfrsf1b,Stmn1,Emilin1,Arap1,Ccr5,Incenp,Kifc1,Ctsz,Capg,Aurkb,Birc5,Plk1,Arhgap6,Itgb3,Tpx2,Sema4d,Slc35f6,Ptprs,Ndc80,Nlrc3,Ccnf,Cdca8,Coro1c,Bub1,Itm2c,Top2a,Nuf2,Sdcbp,Cdc20,Pfn1,Gmfg,Arpc2,Ccnb1,Akt1,Mag,Actr3,Antxr1,Dab2,Bub1b,Spc24,Vill,Flna,Cfl1,Gba,Bak1,Ckap2,Lmna,Tnf,Abca7,Arrb2,Mctp1,Ttk,Kif14,Dip2b,Spdl1,Ywhah,Rufy3,F…
actin polymerization or depolymerization	GO:BP	4.58661e-16	0.0296496	0.272277	202	55	1855	Cotl1,Evl,Nckap1l,Was,Coro1a,Hcls1,Plek,Sh3bp1,Icam1,Capg,Mical1,Arpc1b,Arpc5,Pfn1,Arpc2,Actr3,Micall2,Wipf1,Aif1,Diaph1,Vill,Arpc4,Cfl1,Grb2,Wdr1,Arpc3,Cyfip2,Coro7,Diaph3,Mical2,Slit2,Rasa1,Capzb,Pycard,Cyfip1,Eps8,Cyrib,Ptk2b,Tmsb4x,Cit,Capza1,Plekhh2,Fhdc1,Pstpip2,Abi1,Prkcd,Fchsd1,Bin1,Snx9,Mtpn,Capza2,Fmn1,Ang,Dbn1,Tmod1
positive regulation of inflammatory response	GO:BP	5.26269e-16	0.0242326	0.323741	139	45	1857	Trem2,Ctss,Adam8,Fcer1g,Fcgr1,Grn,Alox5ap,Btk,Tlr6,Tnfrsf11a,Ccl3,Gpsm3,Casp1,Ninj1,Ccr5,Fcer1a,Nlrp10,Aim2,Pik3cg,Tlr2,Il1rl1,Tnf,Nlrp1a,Ccr2,C3,Nlrp1b,Osm,Tlr9,Pycard,Pla2g4a,Adora2b,Casp4,Il17ra,Nlrp3,Plcg2,Mefv,Ccn4,Ccr7,Cd28,Setd4,Tlr4,Zbp1,Mdk,Ccl5,Ldlr
negative regulation of programmed cell death	GO:BP	5.39159e-16	0.0812183	0.150517	1063	160	1970	Trem2,Hk3,Lgals3,Laptm5,Adam8,Wfs1,Fcer1g,Hck,Nckap1l,Coro1a,C5ar1,Bcl2a1b,Grn,Serpinb9b,Il7r,Csf1r,Hcls1,Lgmn,Hmox1,Timp1,Ccr5,Nuak2,Icam1,Cd44,Il1rn,Cln8,Ucp2,Cdk1,Naip2,Dock8,Atp6v0c,Aurkb,Birc5,Plk1,Plaur,Mical1,Fn1,Pik3cg,Slc35f6,Rps6ka1,Camk1d,St6gal1,Niban2,Bcl2a1d,Ada,Hmga2,Ptpn1,Mrtfa,Plk2,Glrx,Cln3,Nup62,Bcl2a1a,Fignl1,Brca1,Akt1,Mag,Ccl2,Htr2b,Il27ra,Aif1,Dab2,Naip5,Flna,Gba,Axl,Cd74,M…
positive regulation of protein kinase activity	GO:BP	5.60155e-16	0.0451087	0.199519	416	83	1840	Cd300a,Adam8,Tgfb1,Fcgr1,Nckap1l,Ncf1,Slc11a1,P2rx7,Tlr1,Tlr6,Tnfrsf11a,Csf1r,Syk,Rassf2,Lcp2,Pik3r5,Incenp,Il1rn,Fcer1a,Taok3,Ptprc,Itgb3,Tpx2,Lat,Pik3cg,Ripk3,Hmga2,Ptpn1,Csk,Ccnb1,Akt1,Cass4,Htr2b,Lrp8,Psrc1,Clspn,Tnf,Arrb2,Kif14,Iqgap1,Dbf4,Pim1,Cenpe,Fgd4,Dlg3,Tlr9,Mob3a,Cdkn1a,Fgd2,Adam17,Cd40,Osbpl8,Ptk2b,Nab2,Ccnd1,Akap13,Ect2,Abi1,Prkcd,Ccr7,Marcks,Snx9,Pdgfrb,Ccdc88a,Htr2a,Cd4,Pik3r6,Tg…
regulation of response to biotic stimulus	GO:BP	6.41862e-16	0.041713	0.208333	360	75	1798	Trem2,Adam8,Tyrobp,Spi1,Mmp12,Vav1,Cd37,Ncf1,Ly86,Grn,Cd180,Serpinb9b,Cyba,Syk,Emilin1,Fgr,Ikbke,Tlr8,Oasl1,Nlrp10,Aim2,Ccr1,Oas1a,Havcr2,Serpinb1a,Nlrc4,Nlrc3,Ifi207,Samhd1,Spn,Cd14,Arg1,Cadm1,Lrp8,Cd74,Sting1,Fcna,Arrb2,Ulbp1,Ifi211,C3,Serping1,Ifi204,Tlr9,Pycard,Cfh,Foxp1,Clec4n,Fgl2,Otop1,Trex1,Syt11,Lamp1,Plcg2,Oas3,Slc15a4,Vsig4,Ly96,Klrb1b,Plscr1,H2-M3,Cgas,Trim30a,Treml4,Zc3h12a,Pik3r6,Oa…
neurogenesis	GO:BP	7.12604e-16	0.120384	0.129067	1844	238	1977	Trem2,Evl,Rac2,Tgfb1,Cd9,Nckap1l,C5ar1,Mmp14,Grn,Hexa,Tnfrsf1b,Csf1r,Pip5k1c,Psap,Fabp7,Stmn1,Daglb,Ccl3,Nfasc,Ccr5,Uchl1,Nrros,Plxnc1,Rgs14,B4galt5,Cln8,Hs6st1,Ctsz,P2rx4,Taok3,Akna,Camk2a,Sema4d,Fn1,Prrx1,Ptprs,Tlr2,Tubb2a,Gpr183,Camk1d,Fes,Slc45a3,Rhog,B3gnt2,Mmp2,Hmga2,Dnmt3a,Myo7a,Mrtfa,Itga4,Rhoh,B4galt6,Syn1,Lst1,Plk2,Itm2c,Naglu,Cdh11,Plec,Csk,Cdc20,C1qa,Akt1,Etv5,Mag,Actr3,Pitpna,Micall2…
coagulation	GO:BP	8.77464e-16	0.0277481	0.284153	183	52	1874	Fermt3,Evl,Fcer1g,F7,F10,Cd9,Hpse,Pip5k1c,Syk,Plek,Emilin1,Ubash3b,Gm49339,Lilrb4a,Plaur,Itgb3,Fn1,Pdgfra,Entpd1,Tec,Flna,Axl,Ptprj,Lyn,Procr,Rap2b,Plat,C3,Plau,Serping1,Pf4,Pdpn,Pla2g4a,Cfh,Fbln1,Gna13,Pros1,Prkcd,Ptpn6,F2r,Anxa5,F2rl2,Stxbp3,Tlr4,Emilin2,Stxbp1,Gas6,Entpd2,Tfpi2,P2ry12,Il6ra,Kng2
cell cycle phase transition	GO:BP	9.60286e-16	0.0517241	0.184701	536	99	1914	Gpnmb,Tgfb1,Cdt1,Cdk18,Incenp,Taok3,Cdk1,Ubd,Aurkb,Ptprc,Birc5,Plk1,Camk2a,Cdk15,Iqgap3,Ndc80,Ccnf,Dgkz,Hmga2,Cdca8,Dna2,Plk2,Bub1,Ccna2,Nuf2,Ccnb2,Cdc20,Rnaseh2b,Brca1,Ccnb1,Akt1,Tpra1,Foxm1,Ccl2,Aif1,Bub1b,Spc24,Dot1l,Ube2c,Clspn,Crlf3,Ttk,Kif14,Dbf4,Spdl1,Cdca5,Eme1,Ctdp1,Gpr132,Myc,Cenpe,Mad2l1,E2f1,Rad51,Cdkn1a,Cenpf,Pdpn,Cdc25c,Eps8,Kntc1,Spc25,Adam17,Mastl,Anxa1,Stil,Actb,Trip13,Cit,Trex1,…
collagen metabolic process	GO:BP	1.08229e-15	0.0214323	0.356522	115	41	1913	Ctss,Mmp12,Ctsk,Tgfb1,Mmp14,P2rx7,Emilin1,Mrc2,Fn1,Col1a2,Col1a1,Mmp2,Ctsb,Ctsl,Got1,Ccl2,Arg1,Mmp19,Rcn3,Mmp13,Arrb2,Mmp11,Vipas39,P3h3,Cygb,Adora2b,Pepd,Mmp27,Mmp23,Tnxb,Vim,Fap,Prkcd,Pdgfrb,F2r,Vsir,Larp6,Adamts2,Creb3l1,Il6ra,Col5a1
secretion by cell	GO:BP	1.16126e-15	0.0741144	0.149945	907	136	1835	Trem2,Lat2,Cd300a,Kcnn4,Spi1,Cd84,Fcer1g,Rac2,Hck,Tgfb1,Nckap1l,Syngr1,Myo1g,Coro1a,Tcirg1,P2rx7,Tnfaip2,Milr1,Ptafr,Btk,Tnfrsf1b,Tnfrsf11a,Pip5k1c,Psap,Syk,Ccl3,Itgam,Plek,Hmox1,Tpcn2,Fgr,Sdc1,Il1rn,Fcer1a,Ucp2,Unc13d,Rab3il1,Abcg1,Ccr1,Birc5,Pi4k2a,Rab31,Camk2a,Prkcb,Mical1,Lat,Tlr2,Rab11fip5,Niban2,Mrgprb1,Fes,Syngr2,Nagpa,Atp13a2,Hmga2,Rab8b,Vps18,Syn1,Rims3,Glrx,Gpr68,Entpd1,Mrgprb2,Tph1,Sdc…
mitotic sister chromatid segregation	GO:BP	1.35665e-15	0.0277065	0.282723	191	54	1949	Cdt1,Incenp,Kifc1,Aurkb,Birc5,Plk1,Spag5,Ndc80,Kif22,Cdca8,Bub1,Nuf2,Kif23,Ncaph,Cdc20,Nup62,Prc1,Ccnb1,Kif18b,Bub1b,Spc24,Psrc1,Ube2c,Racgap1,Kif4,Ttk,Kif14,Nusap1,Spdl1,Cdca5,Ncapg,Cenpe,Mad2l1,Nsl1,Dscc1,Kntc1,Spc25,Knstrn,Actb,Trip13,Nek2,Ncapg2,Smc2,Sgo2a,Ncapd2,Sgo1,Espl1,Fbxo5,Cdc6,Smc4,Zwilch,Dusp1,Nek6,Naa50
positive regulation of lymphocyte activation	GO:BP	1.56846e-15	0.0444894	0.202765	434	88	1978	Adam8,Tyrobp,Tgfb1,Nckap1l,Lilrb4b,Cd83,Coro1a,Mmp14,Inpp5d,Il7r,Btk,Sirpb1c,Syk,Tnfsf13,Gm49339,Sirpa,Rasal3,Lilrb4a,Cd276,Ccdc88b,Dock8,Ptprc,Nfatc2,Gm5150,Havcr2,Gpr183,Ada,Spn,Sirpb1a,Rhoh,Tnfsfm13,Nfkbid,Card11,Ccl2,Il2rg,Il27ra,Aif1,Axl,Cd74,Cd80,Tyk2,Ulbp1,Il1rl2,Ccr2,Clcf1,Itgal,Thy1,Tlr9,Cdkn1a,Pycard,Il10,Ticam1,Cbfb,H2-Ab1,Cyrib,Anxa1,Cd40,H2-Aa,Slc39a10,Vav3,Actb,Nlrp3,Cd244a,Lamp1,Zm…
small GTPase mediated signal transduction	GO:BP	1.78823e-15	0.046659	0.188372	430	81	1736	Rac2,Vav1,Cyth4,Arhgap25,Was,Dock2,Arhgap19,Stmn1,Arhgdib,Dok2,Hmox1,Dok3,Sh3bp1,Stard8,Rhov,Rasal3,Dok1,Dennd4b,Dock8,Rasa4,Lat,Pik3cg,Iqgap3,Col1a2,Rhog,P2ry10b,Dgkz,Psd4,Rhoh,Plk2,Ccna2,Myo9b,Sdcbp,Nup62,Arhgdia,Gpr35,Arhgap17,Foxm1,Gpsm2,Aif1,Grb2,Cadm4,Chn2,Kif14,Cyth3,Rap2b,Rasgef1a,Elmo1,Shtn1,Rap1b,Gna12,Slit2,Rhoc,Itsn1,Col3a1,Dock10,Lpar1,Rasa1,Cdkn1a,Pdpn,Cyfip1,Eps8,Gna13,Cyrib,Vav3,D…
leukocyte degranulation	GO:BP	2.36417e-15	0.0446247	0.236559	93	22	493	Lat2,Cd300a,Spi1,Cd84,Fcer1g,Rac2,Nckap1l,Coro1a,Milr1,Ptafr,Btk,Syk,Ccl3,Itgam,Hmox1,Fgr,Fcer1a,Unc13d,Pi4k2a,Lat,Mrgprb1,Fes
export from cell	GO:BP	2.82523e-15	0.0768392	0.145963	966	141	1835	Trem2,Lat2,Atp1a3,Cd300a,Kcnn4,Spi1,Cd84,Fcer1g,Rac2,Hck,Tgfb1,Nckap1l,Syngr1,Myo1g,Coro1a,Tcirg1,P2rx7,Tnfaip2,Milr1,Ptafr,Btk,Tnfrsf1b,Tnfrsf11a,Pip5k1c,Psap,Syk,Ccl3,Itgam,Plek,Hmox1,Tpcn2,Fgr,Sdc1,Il1rn,Fcer1a,Ucp2,Unc13d,Rab3il1,Abcg1,Ccr1,Birc5,Pi4k2a,Rab31,Camk2a,Prkcb,Mical1,Lat,Tlr2,Rab11fip5,Niban2,Mrgprb1,Fes,Syngr2,Nagpa,Atp13a2,Hmga2,Rab8b,Vps18,Syn1,Rims3,Glrx,Gpr68,Entpd1,Mrgprb2,T…
regulation of cellular component biogenesis	GO:BP	3.39452e-15	0.0767167	0.146968	973	143	1864	Trem2,Lgals3,Cotl1,Evl,Rac2,Hck,Tgfb1,Nckap1l,Was,Coro1a,Mmp14,Cdt1,P2rx7,Tlr6,Stmn1,Syk,Hcls1,Fblim1,Gpr65,Arhgef10l,Plek,Emilin1,Arap1,Pdlim4,Icam1,Lcp1,Sdc1,Ikbke,Capg,Col16a1,Plk1,Arhgap6,Sema4d,Spag5,Ptprs,Fnip2,Arpc1b,Nlrc3,Fes,Rhog,Pip4k2a,Sh3pxd2b,Atp13a2,Coro1c,Plk2,Cln3,Septin9,Sdcbp,Nup62,Arpc5,Pfn1,Arpc2,Actr3,Gpsm2,Antxr1,Vill,Bin3,Arpc4,Flna,Cfl1,Gba,Psrc1,Grb2,Arpc3,Ptprj,Kif15,Cyf…
positive regulation of programmed cell death	GO:BP	4.31292e-15	0.0571597	0.163025	595	97	1697	Ncf2,Laptm5,Irf5,Adam8,Tyrobp,Atf3,Tgfb1,Grn,Pik3cd,Inpp5d,P2rx7,Plekhn1,Tnfrsf1b,Syk,Eef1a2,Ccl3,Emilin1,Hmox1,Casp1,Rassf2,Ccr5,Ctsd,Ctsz,Ubd,Ptprc,Camk2a,Fbxo32,Ripk3,Camk1d,Nlrc4,Mmp2,Hmga2,Itga4,Tnfsf12,Arl6ip5,Fosl1,Itm2c,Top2a,Cyp1b1,Calhm2,Melk,Nfkbid,Srpx,Akt1,Ccl2,Bak1,Lyn,Cd248,Tnfrsf26,Tnf,Arrb2,Apaf1,Igf2r,Slit2,Myc,Osm,E2f1,Lpar1,Clip3,Cdkn1a,Pycard,Pla2g4a,Il10,Mybl2,Grk2,Bax,Adam1…
cellular response to endogenous stimulus	GO:BP	5.06683e-15	0.102227	0.134577	1501	202	1976	Trem2,Ctss,Ncf2,Atp1a3,Spi1,Lpxn,Tgfb1,P2ry6,Coro1a,Cyba,Ptafr,Tlr6,Cybb,Aprt,Lgmn,Prcp,Emilin1,Cilp,Arap1,Gna15,Nrros,Icam1,Cd44,Ucp2,Lmo2,Ebi3,P2rx4,Naip2,Padi2,Col16a1,Rab31,Camk2a,Prkcb,Fbxo32,Itgb3,Pik3cg,Col1a2,Lbh,Cyp11a1,Ocstamp,Sap30,Col1a1,Pip4k2a,Mmp2,Hmga2,Dnmt3a,Pdgfra,Rab8b,Ptpn1,Ctsb,Vps18,Itga4,Ptger2,Ccna2,Cyp1b1,Csk,Sdcbp,Arpc2,Npc1,Brca1,Got1,Pkm,Akt1,Actr3,Ahsg,Ccl2,Folr2,Htr2…
negative regulation of apoptotic process	GO:BP	5.21266e-15	0.0786802	0.149038	1040	155	1970	Trem2,Lgals3,Adam8,Wfs1,Fcer1g,Hck,Nckap1l,Coro1a,C5ar1,Bcl2a1b,Grn,Serpinb9b,Il7r,Csf1r,Hcls1,Lgmn,Hmox1,Timp1,Ccr5,Nuak2,Icam1,Cd44,Il1rn,Cln8,Ucp2,Cdk1,Naip2,Dock8,Aurkb,Birc5,Plk1,Plaur,Mical1,Fn1,Pik3cg,Slc35f6,Rps6ka1,Camk1d,St6gal1,Niban2,Bcl2a1d,Ada,Hmga2,Ptpn1,Mrtfa,Plk2,Cln3,Nup62,Bcl2a1a,Fignl1,Brca1,Akt1,Mag,Ccl2,Htr2b,Il27ra,Aif1,Dab2,Naip5,Flna,Gba,Axl,Cd74,Mnt,Bak1,Lmna,Cacna1a,Nai…
toll-like receptor signaling pathway	GO:BP	6.53488e-15	0.0218069	0.336	125	42	1926	Trem2,Cd300a,Tlr13,Rab7b,Cd180,Cyba,Tnip3,Rftn1,Tlr1,Tlr6,Cd300ld3,Unc93b1,Ninj1,Pik3ap1,Tlr8,Tlr7,Oas1a,Havcr2,Ptprs,Tlr2,Ticam2,Cd14,Lyn,Tnf,Arrb2,Colec12,Tlr9,Ticam1,Cd40,Plcg2,Rtn4,Slc15a4,Ly96,Trim30a,Treml4,Oas1g,Tlr4,Mapkapk3,Scimp,Mfhas1,Irak3,Gm6377
positive regulation of interleukin-6 production	GO:BP	7.13741e-15	0.0203863	0.358491	106	38	1864	Laptm5,Tyrobp,Fcer1g,Rab7b,P2rx7,Cyba,Ptafr,Tlr1,Btk,Tlr6,Syk,Ccr5,Tlr8,Tlr7,Nlrp10,Tlr2,Ticam2,Aif1,Cd74,Tnf,Pou2f2,Il1rl2,Tmem106a,Tlr9,Pycard,Grk2,Ticam1,Adora2b,Il17ra,Plcg2,Il1rap,F2r,Mbp,Setd4,Tlr4,Scimp,Il6ra,Arhgef2
response to interferon-gamma	GO:BP	7.23978e-15	0.0244551	0.302632	152	46	1881	Evl,Irf8,Was,Rab7b,Slc11a1,Ccl9,Ccl3,Casp1,Sirpa,Ccl6,Ubd,Cxcl16,Tlr2,Rab11fip5,Actr3,Ccl2,Ciita,Arg1,Aif1,Ccl4,Cd74,Gch1,Rab43,Ccl22,Tnf,Mrc1,Actg1,Zyx,Myc,Myo18a,Actr2,H2-Ab1,Cd40,H2-Aa,Otop1,Mefv,Vim,Vamp4,Ccl7,Stxbp3,Tlr4,Stxbp1,Slc26a6,Ccl5,Ifitm2,Ass1
regulation of chemotaxis	GO:BP	7.96731e-15	0.0306716	0.251082	231	58	1891	Trem2,Spi1,Rac2,C3ar1,F7,Tgfb1,Nckap1l,C5ar1,Pla2g7,C5ar2,Csf1r,Ccl3,Gpsm3,Lgmn,Ninj1,P2rx4,Padi2,Ccr1,Sema4d,Fn1,Gpr183,Camk1d,St6gal1,Pdgfra,Hc,Ccl2,Aif1,Adgra2,Cxcl14,Cd74,Bst1,Ptprj,Lyn,Ccr2,Slit2,Lpar1,Tnfaip6,Cxcr4,Adam17,Cyrib,Tubb2b,Ptk2b,Mcu,Tpbg,Cxcr3,Ccl7,Ccr7,Slc8b1,Pdgfrb,Robo1,Plxna4,Gas6,Mdk,Ccl5,P2ry12,Dusp1,Nbl1,Fgf18
osteoclast differentiation	GO:BP	8.10138e-15	0.0211193	0.344828	116	40	1894	Trem2,Adam8,Tyrobp,Fcer1g,Tgfb1,Lilrb4b,Tcirg1,Inpp5d,Tnfrsf11a,Csf1r,Ccl3,Mafb,Rassf2,Ninj1,Ubash3b,Gm49339,Lilrb4a,Ccr1,Itgb3,Gpr183,Ocstamp,Junb,Dcstamp,Gpr68,Fos,Tnf,Fam20c,Siglec15,Tfe3,Tnfaip6,Sbno2,Foxp1,Mitf,Cd109,Ccn4,Sfrp1,Ccl5,Fbn1,Klf10,Lrrc17
lymphocyte mediated immunity	GO:BP	8.11022e-15	0.0452876	0.18408	402	74	1634	Trem2,Fcer1g,Pirb,Vav1,Tgfb1,Fcgr1,Nckap1l,Was,Lilrb4b,Myo1g,Coro1a,Csf2rb2,Tcirg1,Inpp5d,Serpinb9b,P2rx7,Il7r,Rftn1,Btk,Tnfrsf1b,C1qb,Tnfsf13,Gm49339,Icam1,Lilrb4a,Fcer1a,Unc13d,Ptprc,Plekhm2,C1qc,Havcr2,Ripk3,Spn,Hc,Batf,Prdx1,Tnfsfm13,C1qa,Arg1,Il27ra,Cadm1,H2-T23,Cd74,Csf2rb,Tnf,Arrb2,Ulbp1,Ccr2,C3,Clcf1,Fut7,Serping1,Bcl3,Raet1d,Stx7,H2-Ab1,Cyrib,Cd40,Nlrp3,Trex1,Lamp1,C7,Slc15a4,Prkcd,Ptpn6…
lymphocyte activation involved in immune response	GO:BP	8.12665e-15	0.0308043	0.247706	218	54	1753	Spi1,Fcer1g,Tgfb1,Nckap1l,Irf8,Ly9,Coro1a,Slc11a1,Cd180,Apbb1ip,Clec4d,Tnfsf13,Gm49339,Icam1,Lcp1,Lilrb4a,Unc13d,Ptprc,Havcr2,Gpr183,Ada,Spn,Batf,Tnfsfm13,Nfkbid,Il27ra,Cd74,Plcl2,Loxl3,Ccr2,Clcf1,Itgal,Clec4e,Bcl3,Il10,Foxp1,Anxa1,Cd40,Nlrp3,Ptk2b,Fgl2,Cd244a,Lamp1,Plcg2,Slc15a4,Ccr7,Hlx,Exo1,H2-M3,Cd28,Zc3h12a,Tlr4,Mdk,Entpd7
sister chromatid segregation	GO:BP	1.01329e-14	0.0292458	0.260274	219	57	1949	Cdt1,Incenp,Kifc1,Aurkb,Birc5,Plk1,Spag5,Ndc80,Kif22,Cdca8,Bub1,Top2a,Nuf2,Kif23,Fen1,Ncaph,Cdc20,Nup62,Prc1,Ccnb1,Kif18b,Bub1b,Spc24,Psrc1,Ube2c,Racgap1,Kif4,Ttk,Kif14,Nusap1,Spdl1,Cdca5,Ncapg,Cenpe,Mad2l1,Nsl1,Dscc1,Kntc1,Spc25,Knstrn,Actb,Trip13,Esco2,Nek2,Ncapg2,Smc2,Sgo2a,Ncapd2,Sgo1,Espl1,Fbxo5,Cdc6,Smc4,Zwilch,Dusp1,Nek6,Naa50
cation transmembrane transport	GO:BP	1.14102e-14	0.0725108	0.148066	905	134	1848	Trem2,Ctss,Atp1a3,Kcnn4,Stac2,Kcnab2,Mfsd12,Tgfb1,P2ry6,Coro1a,Slc11a1,Tcirg1,Slc43a2,Kcnk13,P2rx7,Cd63,Cyba,Panx1,Mcoln2,Ccl3,Slc6a8,Atp6v0d2,Mcub,Hvcn1,Ubash3b,Tpcn2,Ccr5,Slc9a9,Ucp2,P2rx4,Atp6v1b2,Atp6v0a1,Tmem165,Atp6v0c,Ptprc,Slc6a6,Itgb3,Clec4b1,Slc9a4,Pik3cg,Kcnk6,Orai2,Sfxn3,Atp13a2,Glrx,Cln3,Calhm2,Gpr35,Kcnj2,Akt1,Atp6v0b,Ccl2,Htr2b,Arg1,Tmem37,Diaph1,Ms4a2,Flna,Slc39a11,Ank1,Cfl1,Slc41…
regulation of mitotic cell cycle phase transition	GO:BP	1.15562e-14	0.0376176	0.216216	333	72	1914	Gpnmb,Tgfb1,Cdt1,Incenp,Taok3,Cdk1,Ubd,Aurkb,Birc5,Plk1,Ndc80,Dgkz,Hmga2,Cdca8,Bub1,Nuf2,Cdc20,Rnaseh2b,Brca1,Ccnb1,Akt1,Tpra1,Ccl2,Aif1,Bub1b,Spc24,Ube2c,Clspn,Crlf3,Ttk,Kif14,Dbf4,Spdl1,Cdca5,Gpr132,Cenpe,Mad2l1,E2f1,Cdkn1a,Cenpf,Pdpn,Cdc25c,Kntc1,Spc25,Adam17,Anxa1,Stil,Actb,Trip13,Trex1,Lmnb1,Ccnd1,Bard1,Orc1,Ptpn6,Lsm11,Id2,Cdkn2a,Zfp36l2,Ticrr,Fbxo5,Cdc6,Cdc25b,Cdkn1c,Zwilch,Ezh2,Sass6,Dtl,…
regulation of mitotic cell cycle	GO:BP	1.41568e-14	0.0475444	0.186475	488	91	1914	Gpnmb,Tgfb1,Cdt1,Lgmn,Incenp,Taok3,Cdk1,Ubd,Aurkb,Birc5,Plk1,Ndc80,Dgkz,Mki67,Hmga2,Cdca8,Bub1,Nuf2,Sdcbp,Cdc20,Nup62,Rnaseh2b,Brca1,Ccnb1,Akt1,Tpra1,Ccl2,Gmnn,Aif1,Bub1b,Spc24,Ube2c,Clspn,Crlf3,Tnf,Ttk,Kif14,Iqgap1,Dbf4,Nusap1,Spdl1,Ywhah,Cdca5,Eme1,Gpr132,Myc,Cenpe,Mad2l1,E2f1,Obsl1,Cdkn1a,Cenpf,Pdpn,Cdc25c,Kntc1,Spc25,Adam17,Anxa1,Stil,Actb,Trip13,Trex1,Lmnb1,Ccnd1,Bard1,Orc1,Ptpn6,Fancd2,Lsm1…
regulation of innate immune response	GO:BP	1.48108e-14	0.0322581	0.235043	234	55	1705	Trem2,Adam8,Tyrobp,Spi1,Mmp12,Vav1,Ncf1,Grn,Serpinb9b,Syk,Fgr,Ikbke,Tlr8,Aim2,Ccr1,Oas1a,Havcr2,Serpinb1a,Nlrc4,Nlrc3,Ifi207,Samhd1,Arg1,Cadm1,Lrp8,Cd74,Sting1,Fcna,Arrb2,Ulbp1,Ifi211,C3,Serping1,Ifi204,Tlr9,Pycard,Cfh,Clec4n,Otop1,Trex1,Lamp1,Plcg2,Oas3,Slc15a4,Vsig4,Klrb1b,Plscr1,H2-M3,Cgas,Trim30a,Pik3r6,Oas1g,Tlr4,Zbp1,Ifi205
nuclear chromosome segregation	GO:BP	1.68443e-14	0.0354028	0.224756	307	69	1949	Cdt1,Incenp,Kifc1,Aurkb,Birc5,Plk1,Spag5,Ndc80,Kif22,Cdca8,Bub1,Top2a,Nuf2,Kif23,Fen1,Ncaph,Cdc20,Nup62,Prc1,Ccnb1,Actr3,Kif18b,Bub1b,Spc24,Psrc1,Ube2c,Racgap1,Kif4,Ttk,Kif14,Nusap1,Spdl1,Cdca5,Eme1,Ncapg,Cenpe,Mad2l1,Map1s,Nsl1,Cenpf,Dscc1,Knl1,Kntc1,Spc25,Actr2,Cenps,Knstrn,Actb,Trip13,Esco2,Nek2,Ncapg2,Ect2,Smc2,Fancd2,Ago4,Sgo2a,Ncapd2,Sgo1,Espl1,Fbxo5,Cdc6,Smc4,Gem,Zwilch,Dusp1,Brip1,Nek6,Na…
regulation of myeloid leukocyte differentiation	GO:BP	1.76178e-14	0.0225485	0.318519	135	43	1907	Trem2,Adam8,Tyrobp,Tgfb1,Lilrb4b,Inpp5d,Csf1r,Ccl3,Hcls1,Mafb,Rassf2,Ninj1,Ubash3b,Gm49339,Lilrb4a,Runx1,Ccr1,Itgb3,C1qc,Ocstamp,Fes,Dcstamp,Gpr68,Cd74,Fos,Lyn,Tnf,Tfe3,Myc,Tnfaip6,Cd101,Foxp1,Mitf,Id2,Sfrp1,Cd4,Ror2,Ccl5,Fbn1,Cdk6,Klf10,Lrrc17,Rbp1
T cell proliferation	GO:BP	2.4084e-14	0.0302697	0.246637	223	55	1817	Lgals3,Gpnmb,Laptm5,Rac2,Cd37,Tgfb1,Nckap1l,Lilrb4b,Coro1a,Slc11a1,P2rx7,Tnfrsf1b,Dock2,Syk,Gm49339,Rasal3,Lilrb4a,Cd276,Ebi3,Ccdc88b,Dock8,Ptprc,Havcr2,Ripk3,Spn,Itgad,Card11,Arg1,Il27ra,Aif1,Cd80,Elf4,Tyk2,Ccr2,Itgal,Fyn,Myc,Pycard,Bax,Anxa1,H2-Aa,Cd244a,Ccr7,Ptpn6,Vsig4,Sash3,Cdkn2a,Vsir,Cd28,Cd4,Tgfbr2,Msn,Ccl5,Il15,Vcam1
positive regulation of leukocyte migration	GO:BP	2.81116e-14	0.0250976	0.286624	157	45	1793	Trem2,Lgals3,Adam8,Spi1,Rac2,C3ar1,F7,Tgfb1,Nckap1l,Coro1a,C5ar1,Mmp14,Pla2g7,Ptafr,Csf1r,Ccl3,Gpsm3,Lgmn,Icam1,P2rx4,Dock8,Ccr1,Itgb3,Camk1d,Spn,Itga4,Ccl2,Aif1,Cxcl14,Cd74,Ptprj,Ccr2,Fut7,Thy1,Pycard,Adam17,Ptk2b,Mcu,Rtn4,Ccl7,Ccr7,Gas6,Mdk,Ccl5,P2ry12
regulation of supramolecular fiber organization	GO:BP	3.23831e-14	0.041309	0.198454	388	77	1864	Trem2,Cotl1,Evl,Nckap1l,Was,Coro1a,Stmn1,Hcls1,Gpr65,Arhgef10l,Plek,Emilin1,Arap1,Sh3bp1,Pdlim4,Icam1,Capg,Arhgap6,Tpx2,Arpc1b,Fes,Sh3pxd2b,Colgalt1,Aebp1,Arpc5,Pfn1,Gmfg,Arpc2,Actr3,Vill,Arpc4,Flna,Cfl1,Psrc1,Grb2,Wdr1,Arpc3,Cyfip2,Ckap2,Efemp2,Actg1,Slit2,Rhoc,Limk1,Map1s,Lpar1,Clip3,Rasa1,Capzb,Pycard,Cyfip1,Eps8,Cyrib,Ptk2b,Tmsb4x,Cit,Tnxb,Capza1,Plekhh2,Akap13,Prkcd,Map2,Fchsd1,Bin1,Snx9,Ccd…
positive regulation of phagocytosis	GO:BP	3.34613e-14	0.01766	0.4	80	32	1812	Trem2,Fcer1g,Fcgr1,Nckap1l,Slc11a1,Cyba,Btk,Dock2,Sirpb1c,Sirpa,Ptprc,Gm5150,Cfp,Camk1d,Sirpb1a,Ahsg,Ccl2,Il2rg,Ptprj,Tnf,Mfge8,Abca7,C3,Myo18a,Pycard,Plcg2,Ptx3,Pros1,Ccr7,Gas6,Il15,Sirpb1b
organic substance transport	GO:BP	3.47601e-14	0.148649	0.114859	2490	286	1924	Trem2,Laptm5,Cd300a,Kcnn4,Mmp12,Fcer1g,Mfsd12,Arl11,Tgfb1,Rab7b,Slc37a2,Ncf1,Syngr1,Slc11a1,Slc15a3,Apobec1,Tcirg1,Slc43a2,Stra6l,P2rx7,Cd63,Hpse,Rftn1,Btk,Msr1,Tnfrsf11a,Mcoln2,Psap,Fabp7,Syk,Pltp,Slc6a8,Snx20,Rilpl2,Hcls1,Il10ra,Snx8,Plek,Atp8b4,Slc38a1,Tpcn2,Lcp1,Il1rn,Cln8,Fcer1a,Ucp2,Slc13a3,Cdk1,Rab3il1,Abcg1,Slc6a6,Birc5,Rab31,Osbpl3,Prkcb,Itgb3,Ap2m1,Slc29a1,Slc7a7,Tlr2,Rab11fip5,Rinl,Sfx…
response to nitrogen compound	GO:BP	3.68113e-14	0.0915992	0.137643	1315	181	1976	Cd68,Trem2,Atp1a3,Irf5,Rgs10,Wfs1,Fcer1g,F7,Tgfb1,Cd9,P2ry6,C5ar1,P2rx7,Cyba,Panx1,Rftn1,Ptafr,Tlr6,Cybb,Syk,Aprt,Lgmn,Casp1,Gna15,Timp1,Nrros,Icam1,Sdc1,Ucp2,P2rx4,Cdk1,Col16a1,Rab31,Camk2a,Prkcb,Itgb3,Pik3cg,Gcnt1,Pcna,Col1a2,Tlr2,Cyp11a1,Col1a1,Gatm,Pip4k2a,Ada,Mmp2,Dnmt3a,Pdgfra,Rab8b,Ptpn1,Itga4,Fosl1,Ccna2,Cyp1b1,Csk,Slc18a2,Arpc2,Npc1,Brca1,Got1,Pkm,Akt1,Ahsg,Ccl2,Folr2,Ciita,Htr2b,Arg1,Tx…
extracellular matrix organization	GO:BP	3.75962e-14	0.0366279	0.21	300	63	1720	Ctss,Cma1,Mmp12,Tgfb1,Mmp14,Tnfrsf1b,Lum,Myo1e,Emilin1,Lcp1,Tgfbi,Col16a1,Itgb3,Fn1,Col1a2,Col1a1,Sh3pxd2b,Mmp2,Colgalt1,Adamts15,Pdgfra,Cyp1b1,Aebp1,Fkbp10,Adamts14,Adamtsl5,Antxr1,Mmp19,Loxl2,Lama2,Flrt2,Efemp2,Mmp13,Tnf,Loxl3,Mmp11,Postn,Vipas39,Col3a1,Bcl3,Pdpn,Prdx4,Fbln1,Fbln2,Col4a5,Mmp27,Mmp23,Tnxb,Gpm6b,P4ha1,Col5a2,Nfkb2,Ptx3,Fap,Ndnf,Col8a1,Scara3,Fmod,Tgfbr1,Spock2,Adamts2,Gas6,Olfml2b
response to organonitrogen compound	GO:BP	3.84201e-14	0.0860324	0.140962	1206	170	1976	Cd68,Trem2,Atp1a3,Irf5,Rgs10,Wfs1,Fcer1g,F7,Tgfb1,Cd9,P2ry6,C5ar1,P2rx7,Cyba,Panx1,Ptafr,Tlr6,Cybb,Syk,Aprt,Lgmn,Casp1,Gna15,Timp1,Nrros,Icam1,Sdc1,Ucp2,P2rx4,Cdk1,Col16a1,Rab31,Camk2a,Prkcb,Itgb3,Pik3cg,Gcnt1,Pcna,Col1a2,Tlr2,Cyp11a1,Col1a1,Gatm,Pip4k2a,Ada,Mmp2,Dnmt3a,Pdgfra,Rab8b,Ptpn1,Itga4,Fosl1,Ccna2,Cyp1b1,Csk,Slc18a2,Arpc2,Npc1,Brca1,Got1,Pkm,Akt1,Ahsg,Ccl2,Folr2,Htr2b,Arg1,Mmp19,Diaph1,F…
positive regulation of apoptotic process	GO:BP	3.90389e-14	0.0553919	0.160684	585	94	1697	Ncf2,Irf5,Adam8,Tyrobp,Atf3,Tgfb1,Grn,Pik3cd,Inpp5d,P2rx7,Plekhn1,Tnfrsf1b,Eef1a2,Ccl3,Emilin1,Hmox1,Casp1,Rassf2,Ccr5,Ctsd,Ctsz,Ubd,Ptprc,Camk2a,Fbxo32,Ripk3,Camk1d,Nlrc4,Mmp2,Hmga2,Itga4,Tnfsf12,Arl6ip5,Fosl1,Itm2c,Top2a,Cyp1b1,Calhm2,Melk,Nfkbid,Srpx,Akt1,Ccl2,Bak1,Lyn,Cd248,Tnfrsf26,Tnf,Arrb2,Apaf1,Igf2r,Slit2,Myc,Osm,E2f1,Lpar1,Clip3,Pycard,Pla2g4a,Il10,Mybl2,Grk2,Bax,Adam17,Anxa1,Cd40,Gadd4…
ion transmembrane transport	GO:BP	3.99532e-14	0.0835509	0.139983	1143	160	1915	Trem2,Ctss,Atp1a3,Kcnn4,Stac2,Kcnab2,Mfsd12,Tgfb1,P2ry6,Slc37a2,Coro1a,Slc11a1,Tcirg1,Slc43a2,Kcnk13,P2rx7,Cd63,Cyba,Panx1,Ptafr,Mcoln2,Cybb,Ccl3,Slc6a8,Atp6v0d2,Mcub,Hvcn1,Ubash3b,Tpcn2,Ccr5,Slc9a9,Cln8,Ucp2,Slc13a3,P2rx4,Atp6v1b2,Atp6v0a1,Tmem165,Atp6v0c,Ptprc,Slc6a6,Pacc1,Itgb3,Clec4b1,Slc9a4,Pik3cg,Kcnk6,Orai2,Sfxn3,Atp13a2,Arl6ip5,Glrx,Cln3,Calhm2,Gpr35,Kcnj2,Akt1,Clic1,Atp6v0b,Ccl2,Folr2,Ht…
negative regulation of interleukin-6 production	GO:BP	4.18416e-14	0.0139785	0.509804	51	26	1860	Nckap1l,Lilrb4b,Inpp5d,C5ar2,Cd200r1,Gm49339,Sirpa,Lilrb4a,Havcr2,Nlrc3,Csk,Il27ra,Gba,Tnf,Arrb2,Tlr9,Il10,Syt11,Ptpn6,Arrb1,Trim30a,Zc3h12a,Tlr4,Gas6,Hgf,Irak3
cell development	GO:BP	4.24401e-14	0.146154	0.116374	2449	285	1950	Trem2,Fermt3,Tyrobp,Spi1,Evl,Rac2,Lpxn,Tgfb1,Nckap1l,C5ar1,Grn,Hexa,Prex1,Hpse,Btk,Tnfrsf1b,Csf1r,Pip5k1c,Psap,Stmn1,Nfasc,Speg,Rilpl2,Myo1e,S1pr2,Itgb7,Flnc,Ninj1,Ccr5,Uchl1,Nrros,Plxnc1,Rgs14,B4galt5,Icam1,Sdc1,Hs6st1,Ctsz,Unc13d,Taok3,Cdk1,Ptprc,Nfatc2,Camk2a,Itgb3,Ttc12,Sema4d,Fn1,Slc9a4,Prrx1,Ptprs,Tlr2,Camk1d,St6gal1,Fes,Rhog,B3gnt2,Pip4k2a,Myof,Mmp2,Hmga2,Pdgfra,Myo7a,Mrtfa,Itga4,Rhoh,B4ga…
external encapsulating structure organization	GO:BP	4.46952e-14	0.0366279	0.209302	301	63	1720	Ctss,Cma1,Mmp12,Tgfb1,Mmp14,Tnfrsf1b,Lum,Myo1e,Emilin1,Lcp1,Tgfbi,Col16a1,Itgb3,Fn1,Col1a2,Col1a1,Sh3pxd2b,Mmp2,Colgalt1,Adamts15,Pdgfra,Cyp1b1,Aebp1,Fkbp10,Adamts14,Adamtsl5,Antxr1,Mmp19,Loxl2,Lama2,Flrt2,Efemp2,Mmp13,Tnf,Loxl3,Mmp11,Postn,Vipas39,Col3a1,Bcl3,Pdpn,Prdx4,Fbln1,Fbln2,Col4a5,Mmp27,Mmp23,Tnxb,Gpm6b,P4ha1,Col5a2,Nfkb2,Ptx3,Fap,Ndnf,Col8a1,Scara3,Fmod,Tgfbr1,Spock2,Adamts2,Gas6,Olfml2b
neutrophil migration	GO:BP	4.74467e-14	0.025	0.286822	129	37	1480	Lgals3,Adam8,Fcer1g,Rac2,C3ar1,Vav1,Nckap1l,C5ar1,Prex1,C5ar2,Mcoln2,Syk,Ccl9,Ccl3,Ccl6,Camk1d,Rhog,Rhoh,Csf3r,Ccl2,Ccl4,Cd74,Wdr1,Bst1,Ccl22,Cxcl2,Fut7,Slit2,Spp1,Irak4,Tnfaip6,Pf4,Vav3,Mcu,Rtn4,Ccl7,Ccr7
response to hormone	GO:BP	4.77371e-14	0.0737874	0.148187	965	143	1938	Ctss,Ncf2,Atp1a3,F7,Tgfb1,P2ry6,Mmp14,Cyba,Ptafr,Cybb,Aprt,Hcls1,Prcp,Hmox1,Timp1,Sdc1,Il1rn,Ucp2,Lmo2,Ebi3,Naip2,Padi2,Rab31,Camk2a,Prkcb,Fbxo32,Itgb3,Gcnt1,Pcna,Lbh,Tlr2,Arpc1b,Cyp11a1,Ocstamp,Col1a1,Gatm,Pip4k2a,Mmp2,Hmga2,Rab8b,Ptpn1,Ctsb,Vps18,Fosl1,Ptger2,Ccna2,Cyp1b1,Csk,Ctsl,Npc1,Brca1,Got1,Pkm,Akt1,Ahsg,Ccl2,Arg1,Dab2,Mmp19,Cfl1,Gba,Sstr2,Ptpre,Grb2,Fos,Ptprj,Lyn,H2az1,Agtrap,Naip6,Mmp13…
Ras protein signal transduction	GO:BP	5.14917e-14	0.0396635	0.195846	337	66	1664	Rac2,Cyth4,Was,Dock2,Stmn1,Arhgdib,Dok2,Dok3,Sh3bp1,Stard8,Rhov,Rasal3,Dok1,Dennd4b,Rasa4,Lat,Pik3cg,Iqgap3,Col1a2,Rhog,P2ry10b,Dgkz,Psd4,Rhoh,Plk2,Ccna2,Myo9b,Sdcbp,Nup62,Arhgdia,Gpr35,Arhgap17,Foxm1,Gpsm2,Aif1,Grb2,Cadm4,Kif14,Cyth3,Rap2b,Rasgef1a,Elmo1,Shtn1,Rap1b,Gna12,Col3a1,Lpar1,Rasa1,Cdkn1a,Pdpn,Cyfip1,Eps8,Gna13,Dynlt1a,Cbl,Akap13,Rtn4,Cdc42se2,Nras,Pdgfrb,F2r,Arrb1,Rasal1,F2rl2,Robo1,De…
extracellular structure organization	GO:BP	5.30881e-14	0.0366279	0.208609	302	63	1720	Ctss,Cma1,Mmp12,Tgfb1,Mmp14,Tnfrsf1b,Lum,Myo1e,Emilin1,Lcp1,Tgfbi,Col16a1,Itgb3,Fn1,Col1a2,Col1a1,Sh3pxd2b,Mmp2,Colgalt1,Adamts15,Pdgfra,Cyp1b1,Aebp1,Fkbp10,Adamts14,Adamtsl5,Antxr1,Mmp19,Loxl2,Lama2,Flrt2,Efemp2,Mmp13,Tnf,Loxl3,Mmp11,Postn,Vipas39,Col3a1,Bcl3,Pdpn,Prdx4,Fbln1,Fbln2,Col4a5,Mmp27,Mmp23,Tnxb,Gpm6b,P4ha1,Col5a2,Nfkb2,Ptx3,Fap,Ndnf,Col8a1,Scara3,Fmod,Tgfbr1,Spock2,Adamts2,Gas6,Olfml2b
B cell activation	GO:BP	6.4605e-14	0.0441956	0.182482	411	75	1697	Lat2,Laptm5,Cd300a,Tyrobp,Spi1,Tgfb1,Nckap1l,Irf8,Mmp14,Tcirg1,Pik3cd,Inpp5d,Cd180,Il7r,Nfam1,Btk,Syk,Cmtm7,Tnfsf13,Gm49339,Lilrb4a,Ptprc,Nfatc2,Prkcb,Blnk,Themis2,Gpr183,Ada,Samsn1,Tnfrsf13b,Batf,Tnfsfm13,Card11,Il2rg,Il27ra,Skap2,Pkn1,Cd74,Ptprj,Bak1,Lyn,Lyl1,Plcl2,Pou2f2,Clcf1,Bcl3,Tlr9,Cdkn1a,Il10,Ticam1,Bax,Foxp1,Adam17,H2-Ab1,Cd40,Slc39a10,Vav3,Ptk2b,Plcg2,Rbpj,Dclre1c,Slc15a4,Hhex,Prkcd,Pt…
regulation of protein serine/threonine kinase activity	GO:BP	6.4659e-14	0.0391327	0.203857	363	74	1891	Cd300a,Adam8,Tgfb1,P2rx7,Tlr6,Tnfrsf11a,Csf1r,Syk,Uchl1,Pik3r5,Rgs14,Incenp,Il1rn,Fcer1a,Taok3,Ptprc,Plk1,Pik3cg,Ccnf,Hmga2,Ptpn1,Ccna2,Ccnb2,Csk,Nup62,Ccnb1,Akt1,Htr2b,Dab2,Gba,Psrc1,Rgs2,Ptprj,Lyn,Tnf,Iqgap1,Dusp7,Dbf4,Pim1,Thy1,Fgd4,Tlr9,Cdkn1a,Pycard,Fgd2,Adam17,Cd40,Actb,Ptk2b,Tnxb,Ccnd1,Akap13,Hhex,Prkcd,Ccr7,Ptpn6,Marcks,Cdkn2a,Pdgfrb,Htr2a,Sfrp1,Pik3r6,Robo1,Pkib,Tlr4,Cdc6,Mef2c,Cdkn1c,Ro…
calcium ion transport	GO:BP	7.58167e-14	0.0443401	0.18931	449	85	1917	Lgals3,Kcnn4,Wfs1,Stac2,Cd84,Tgfb1,P2ry6,Coro1a,P2rx7,Cyba,Panx1,Mcoln2,Ccl3,Mcub,Ubash3b,Tpcn2,Ccr5,Icam1,P2rx4,Tmem165,Ptprc,Ccr1,Camk2a,Prkcb,Itgb3,Clec4b1,Pik3cg,Orai2,Gpr35,Akt1,Ccl2,Htr2b,Tmem37,Diaph1,Ms4a2,Flna,Homer3,Bak1,Lyn,Tpcn1,Trpc4,Cacna1a,Arrb2,Ncs1,Fyn,Cd33,Slc24a5,Thy1,Myo5a,Ryr1,Cxcr4,Tlr9,Slc8a1,Cacnb3,Bax,Gnai2,Ptk2b,Mcu,Cacna1g,Plcg2,Cxcr3,Bin1,Ptpn6,Hpca,Slc8b1,Orai1,Calcrl…
negative regulation of catalytic activity	GO:BP	8.98266e-14	0.0630722	0.158974	780	124	1966	Cd300a,Renbp,Nckap1l,Lilrb4b,C5ar1,Grn,Serpinb9b,Wfdc17,Cstb,Rnh1,Gla,Timp1,Ubash3b,Gm49339,Uchl1,Rgs14,Cd44,Lilrb4a,Gmip,Timp2,Naip2,Ptprc,Birc5,Plk1,Camk2a,Plaur,Mical1,Sema4d,Rps6ka1,Serpinb1a,Bcl2a1d,Pip4k2a,Ifi207,Dgkz,Ptpn1,Ctsb,Mrtfa,Rhoh,Hc,Coro1c,Cln3,Cnr2,Serpinb6b,Plec,Csk,Cdc20,Nup62,Ugt1a7c,Serpinb6a,Akt1,Col6a3,Ahsg,Bub1b,Naip5,Pkn1,Gba,Rgs2,Ptprj,Lyn,Naip6,Tnf,Arrb2,Dusp7,Ecm1,C3,S…
regulation of cell shape	GO:BP	1.23901e-13	0.0275292	0.254777	157	40	1453	Rac2,Hck,Coro1a,Csf1r,Ccl3,Plekho1,Fblim1,Arap1,Fgr,Plxnc1,Icam1,Sema4d,Fn1,Fes,Rhog,Rhoh,Arhgdia,Arhgap15,Ccl2,Diaph1,Cfl1,Wdr1,Fmnl1,Fyn,Plxnb2,Gna12,Rhoc,Palm3,Lpar1,Fgd4,Parvb,Plxna1,Pdpn,Cyfip1,Eps8,Gna13,Anxa1,Ptk2b,Cdc42se2,Ccl7
regulation of lymphocyte differentiation	GO:BP	1.29792e-13	0.0273003	0.26087	207	54	1978	Adam8,Tgfb1,Nckap1l,Lilrb4b,Cd83,Mmp14,Inpp5d,Il7r,Nfam1,Syk,Gm49339,Lilrb4a,Ptprc,Ada,Rhoh,Nfkbid,Card11,Il2rg,Axl,Cd74,Loxl3,Il1rl2,Ccr2,Tlr9,Prdm1,Il10,Cbfb,Anxa1,H2-Aa,Actb,Nlrp3,Fgl2,Zmiz1,Ccr7,Ptpn6,Fancd2,Hlx,Sash3,Id2,Cdkn2a,Zfp36l2,Vsir,Cd28,Sfrp1,Zc3h12a,Pik3r6,Tgfbr2,Gas6,Mdk,Egr3,Il15,Runx3,Gli3,Il4i1
regulation of lymphocyte mediated immunity	GO:BP	1.50503e-13	0.0281518	0.248649	185	46	1634	Trem2,Fcer1g,Vav1,Tgfb1,Fcgr1,Nckap1l,Was,Lilrb4b,Serpinb9b,P2rx7,Il7r,Btk,Tnfrsf1b,Tnfsf13,Gm49339,Lilrb4a,Fcer1a,Ptprc,Havcr2,Ripk3,Spn,Tnfsfm13,Arg1,Il27ra,Cadm1,H2-T23,Tnf,Arrb2,Ulbp1,Ccr2,C3,Clcf1,Fut7,Stx7,Cyrib,Cd40,Nlrp3,Lamp1,Slc15a4,Ptpn6,Klrb1b,Sash3,Vsir,H2-M3,Cd28,Pik3r6
regulation of peptidase activity	GO:BP	1.59922e-13	0.0492958	0.168337	499	84	1704	Laptm5,Renbp,C5ar1,Aph1c,Grn,Serpinb9b,Wfdc17,Cstb,Syk,Lgmn,Pcolce,Casp1,Timp1,Ctsd,Cd44,Timp2,Naip2,Aim2,Birc5,Plaur,Mical1,Fn1,Rps6ka1,Serpinb1a,Nlrc4,Bcl2a1d,Ifi207,Atp13a2,Ctsb,Mrtfa,Hc,Arl6ip5,St18,Serpinb6b,Serpinb6a,Akt1,Col6a3,Ahsg,Antxr1,Naip5,Cyfip2,Bak1,Lyn,Rcn3,Naip6,Tnf,Arrb2,Nlrp1a,Ecm1,C3,Nlrp1b,Serpinb1c,Serpinf1,Fyn,Apaf1,Serpinb8,Slpi,Myc,Serping1,Ifi204,Pycard,Serpinb1b,Grk2,Fb…
cell morphogenesis involved in differentiation	GO:BP	2.29018e-13	0.0627213	0.157962	785	124	1977	Fermt3,Spi1,Evl,Rac2,Lpxn,Hexa,Prex1,Hpse,Csf1r,Pip5k1c,Stmn1,Nfasc,Rilpl2,Itgb7,Ccr5,Uchl1,Plxnc1,B4galt5,Unc13d,Camk2a,Itgb3,Sema4d,Fn1,Ptprs,St6gal1,Rhog,B3gnt2,Myo7a,Itga4,Rhoh,B4galt6,Coro1c,Cdh11,Arpc2,Mag,Actr3,Pitpna,Cass4,Micall2,Antxr1,Dab2,Actn1,Flna,Cfl1,Lrp8,Axl,Wdr1,Nrp2,Lama2,Flrt2,Cacna1a,Kif14,Dip2b,Nrcam,Egr2,Ywhah,Postn,Shtn1,Rufy3,Fyn,Plxnb2,Thy1,Lamc3,Slit2,Limk1,Map1s,Parvb,…
ERK1 and ERK2 cascade	GO:BP	2.36969e-13	0.0371124	0.208571	350	73	1967	Trem2,Gpnmb,Atf3,Tgfb1,P2ry6,C5ar1,Tnfrsf11a,C5ar2,Csf1r,Syk,Ccl9,Ccl3,Emilin1,Ccr3,Sirpa,Rgs14,Icam1,Cd44,Ccl6,Atp6v0c,Ptprc,Ccr1,Itgb3,Fn1,Iqgap3,Havcr2,Gpr183,Pdgfra,Ptpn1,Csk,Ccl2,Htr2b,Ccl4,Dab2,Cd74,Lyn,Ccl22,Abca7,Arrb2,C3,Clcf1,Rap1b,Myc,Spred1,Tlr9,Pycard,Fbln1,Adam17,Gnai2,Ptk2b,Dynlt1a,Tpbg,Ccl7,Ptpn6,Marco,Pdgfrb,Zfp36l2,F2r,Htr2a,Arrb1,Nptn,Cd4,Epor,Tlr4,Gas6,Fgfbp3,Scimp,Ccl5,Mfhas1…
immune response-regulating cell surface receptor signaling pathway	GO:BP	2.44362e-13	0.0694981	0.104956	343	36	518	Lat2,Laptm5,Cd300a,Tyrobp,Kcnn4,Fcer1g,C3ar1,Lpxn,Fcgr1,Nckap1l,Lilrb4b,Myo1g,C5ar1,Nfam1,Rftn1,Btk,C5ar2,Syk,Fyb,Clec4d,Gm49339,Lcp2,Fcgr4,Lilrb4a,Cd276,Fcer1a,Klhl6,Ptprc,Cmtm3,Nfatc2,Prkcb,Blnk,Themis2,Bcl2a1d,Ada,Dgkz
positive regulation of mononuclear cell proliferation	GO:BP	2.70786e-13	0.023115	0.291667	144	42	1817	Nckap1l,Coro1a,Btk,Syk,Rasal3,Cd276,Ccdc88b,Ptprc,Nfatc2,Havcr2,Gpr183,St6gal1,Ada,Spn,Card11,Il27ra,Aif1,Cd74,Cd80,Tyk2,Ccr2,Clcf1,Itgal,Tlr9,Cdkn1a,Pycard,Ticam1,Anxa1,Cd40,Slc39a10,Vav3,Cd244a,Ccr7,Sash3,Cd28,Cd4,Tgfbr2,Tlr4,Mef2c,Ccl5,Il15,Vcam1
nitrogen compound transport	GO:BP	2.73076e-13	0.127557	0.115666	2049	237	1858	Trem2,Laptm5,Cd300a,Kcnn4,Mmp12,Fcer1g,Mfsd12,Arl11,Tgfb1,Rab7b,Ncf1,Syngr1,Slc11a1,Slc15a3,Apobec1,Tcirg1,Slc43a2,P2rx7,Cd63,Hpse,Rftn1,Btk,Msr1,Mcoln2,Psap,Syk,Pltp,Slc6a8,Snx20,Rilpl2,Hcls1,Il10ra,Snx8,Plek,Slc38a1,Lcp1,Il1rn,Cln8,Fcer1a,Ucp2,Slc13a3,Cdk1,Rab3il1,Abcg1,Slc6a6,Birc5,Rab31,Prkcb,Itgb3,Ap2m1,Slc29a1,Slc7a7,Tlr2,Rab11fip5,Rinl,Sfxn3,Col1a1,Ada,Ticam2,Syngr2,Nagpa,Atp13a2,Hmga2,Rab…
negative regulation of immune response	GO:BP	2.74396e-13	0.0275449	0.25	184	46	1670	Trem2,Cd300a,Spi1,Mmp12,Cd84,Tgfb1,Nckap1l,Lilrb4b,Grn,Inpp5d,Serpinb9b,Il7r,Hmox1,Gm49339,Lilrb4a,Ptprc,Ccr1,Oas1a,Havcr2,Nlrc3,Ifi207,Samhd1,Samsn1,Spn,Arg1,Il27ra,Il1rl1,Loxl3,Arrb2,Ccr2,Serping1,Col3a1,Ifi204,Il10,Anxa1,Fgl2,Otop1,Trex1,Oas3,Ptpn6,Vsig4,Klrb1b,Hlx,Vsir,Zc3h12a,Oas1g
organelle localization	GO:BP	2.84292e-13	0.0565781	0.145359	571	83	1467	Lat2,Cd300a,Cd84,Fcer1g,Rac2,Myo1g,Tcirg1,Cdt1,Milr1,Btk,Syk,Myo1e,Plek,Hmox1,Fgr,Uchl1,Incenp,Sdc1,Kifc1,Fcer1a,Unc13d,Cenpa,Aurkb,Plekhm2,Birc5,Plk1,Camk2a,Lat,Pik3cg,Spag5,Ndc80,Mrgprb1,Fes,Kif22,Atp13a2,Cdca8,Rab8b,Vps18,Myo7a,Itga4,Syn1,Nuf2,Cln3,Mrgprb2,Sdcbp,Nup62,Ccnb1,Actr3,Gpsm2,Ms4a2,Cfl1,Psrc1,Lyn,Mrgprx2,Lmna,Stard3nl,Tfeb,Kif14,Nusap1,Spdl1,Aspm,Cdca5,Dnm1,Myo5a,Stard3,Cenpe,Mad2l1,…
regulation of ion transport	GO:BP	2.85554e-13	0.0610329	0.157047	745	117	1917	Trem2,Ctss,Lgals3,Cd300a,Wfs1,Stac2,Cd84,Kcnab2,Tgfb1,P2ry6,Coro1a,Tcirg1,Slc43a2,Kcnk13,P2rx7,Cd63,Cyba,Ptafr,Tnfrsf11a,Cybb,Syk,Ccl3,Hvcn1,Ubash3b,Tpcn2,Icam1,Il1rn,P2rx4,Fxyd5,Ccr1,Camk2a,Prkcb,Itgb3,Clec4b1,Pik3cg,Arl6ip5,Glrx,Entpd1,Gpr35,Kcnj2,Akt1,Clic1,Ccl2,Arg1,Tmem37,Diaph1,Ms4a2,Flna,Cfl1,Homer3,Rgs2,Bak1,Lyn,Tpcn1,Trpc4,Ifngr2,Cacna1a,Tnf,Arrb2,Ywhah,Ccr2,Alox5,Fyn,Cd33,Thy1,Myo5a,Cxc…
positive regulation of interleukin-1 beta production	GO:BP	3.07113e-13	0.0158358	0.428571	63	27	1705	Tyrobp,P2rx7,Panx1,Tlr6,Ccl3,Casp1,Ccr5,Tlr8,Aim2,Nlrc4,Ifi207,Gsdmd,Naip5,Tnf,Ifi211,Nlrp1a,Tmem106a,Nlrp1b,Ifi204,Pycard,Casp4,Nlrp3,Mefv,Ccr7,Ifnar1,Tlr4,Ifi205
ameboidal-type cell migration	GO:BP	3.23557e-13	0.044618	0.179775	445	80	1793	Itgb2,Adam8,Mmp12,Evl,Lpxn,Tgfb1,Coro1a,Grn,Pik3cd,Cd63,Arhgdib,Lgmn,Prcp,Itgb7,Hmox1,Timp1,Sh3bp1,P2rx4,Itgb3,Sema4d,Fn1,Pik3cg,Itga4,Coro1c,Plk2,Cyp1b1,Cln3,Plec,Pfn1,Cap1,Akt1,Actr3,Htr2b,Adgra2,Cfl1,Pkn1,Loxl2,Nrp2,Cd248,Tnf,Iqgap1,Fstl1,Prl2c2,Snai1,Tns3,Serpinf1,Fgf7,Gna12,Slit2,Spred1,Anxa3,Arhgap4,Cygb,Rin2,Slc8a1,Adora2b,Gna13,Foxp1,Adam17,Anxa1,Cd40,Sgpl1,Ptk2b,Tpbg,Plcg2,Rtn4,Fap,Akt3,…
regulated exocytosis	GO:BP	3.24603e-13	0.0373295	0.190476	273	52	1393	Lat2,Cd300a,Spi1,Cd84,Fcer1g,Rac2,Nckap1l,Syngr1,Coro1a,P2rx7,Milr1,Ptafr,Btk,Syk,Ccl3,Itgam,Plek,Hmox1,Fgr,Fcer1a,Unc13d,Pi4k2a,Rab31,Camk2a,Prkcb,Mical1,Lat,Rab11fip5,Mrgprb1,Fes,Syngr2,Vps18,Rims3,Mrgprb2,Tph1,Arhgap17,Ms4a2,Lyn,Mrgprx2,Cacna1a,Ncs1,Ccr2,Rap1b,Anxa3,Adora2b,Stxbp5,Gnai2,Pex5l,Cacna1g,Syt11,Lamp1,Cbl
T cell migration	GO:BP	3.78168e-13	0.0156863	0.424242	66	28	1785	Adam8,Myo1g,Coro1a,Ccl3,Cd200r1,Itgb7,Icam1,Dock8,Itgb3,Cxcl16,Ripk3,Gpr183,Spn,Itga4,Plec,Ccl2,Il27ra,Aif1,Ccr2,Ecm1,Itgal,Fut7,Pycard,Adam17,Cxcr3,Ccr7,Msn,Ccl5
regulation of I-kappaB kinase/NF-kappaB signaling	GO:BP	3.80496e-13	0.0289184	0.239234	209	50	1729	Trem2,Lilrb4b,Tnip3,Tlr6,Clec4d,Casp1,S100a4,Gm49339,Lilrb4a,Ikbke,Ubd,Prkcb,Tifa,Nlrc3,Ticam2,Rhoh,Litaf,Nfkbid,Nup62,Card11,Htr2b,Map3k14,Flna,Cd74,Tnf,Tmem106a,Fyn,Trim25,Sqstm1,Trim59,Alpk1,Irak4,Lpar1,Rel,Tlr9,Pycard,Ticam1,Ror1,Cd40,Clec4n,Plcg2,Akap13,Ccdc22,Traf5,F2r,Trim30a,Cd4,Zc3h12a,Tlr4,Traf1
macrophage migration	GO:BP	3.9328e-13	0.0150586	0.442623	61	27	1793	Trem2,Lgals3,C3ar1,Cd9,C5ar1,Mmp14,Csf1r,Mcoln2,Ccl3,Cd200r1,Emilin1,Ninj1,P2rx4,Hc,Gpr35,Ccl2,Cnn2,Ptprj,Ccr2,Ptk2b,Rtn4,Ccr7,Mdk,Cklf,Ror2,Ccl5,P2ry12
chromosome organization	GO:BP	3.98028e-13	0.050152	0.174603	567	99	1974	Cdt1,Incenp,Mcm5,Kifc1,Mcm3,Cenpa,Cdk1,Aurkb,Birc5,Plk1,Pcna,Spag5,Ndc80,Kif22,Hmga2,Dnmt3a,Cdca8,Dna2,Bub1,Top2a,Nuf2,Kif23,Fen1,Ncaph,Cdc20,Nup62,Prc1,Ccnb1,Zranb3,Mcm6,Kif18b,Bub1b,Spc24,Rad54l,Psrc1,Ube2c,Ercc6l,Racgap1,Cenpi,Lmna,Kif4,Ttk,Kif14,Nusap1,Spdl1,Cdca5,Mthfs,Ncapg,Myc,Cenpe,Mad2l1,Rad51,Nsl1,Dscc1,Chtf18,Kntc1,Spc25,Pif1,Anxa1,Cenps,Knstrn,Actb,Trip13,Esco2,Nek2,Trex1,Ncapg2,Cenph…
platelet activation	GO:BP	4.70805e-13	0.0186608	0.350515	97	34	1822	Fermt3,Evl,Fcer1g,Cd9,Pip5k1c,Syk,Plek,Emilin1,Ubash3b,Itgb3,Fn1,Pdgfra,Entpd1,Tec,Flna,Axl,Ptprj,Lyn,Rap2b,Pf4,Pdpn,Pla2g4a,Cfh,Gna13,Prkcd,Ptpn6,F2r,Stxbp3,Tlr4,Emilin2,Stxbp1,Entpd2,P2ry12,Il6ra
microtubule cytoskeleton organization involved in mitosis	GO:BP	4.76909e-13	0.0266576	0.253247	154	39	1463	Stmn1,Incenp,Kifc1,Cenpa,Aurkb,Birc5,Plk1,Tpx2,Ndc80,Cdca8,Plk2,Nuf2,Kif23,Cdc20,Nup62,Prc1,Ccnb1,Gpsm2,Kif11,Flna,Psrc1,Racgap1,Kif15,Ccsap,Kif4,Nusap1,Spdl1,Aurka,Cenpe,Mad2l1,Map1s,Mybl2,Spc25,Stil,Dynlt1a,Nek2,Poc1a,Cenph,Sapcd2
negative regulation of lymphocyte activation	GO:BP	5.03393e-13	0.0257353	0.26087	161	42	1632	Gpnmb,Laptm5,Cd300a,Tyrobp,Cd37,Tgfb1,Nckap1l,Lilrb4b,Inpp5d,Btk,Gm49339,Fgr,Tnfaip8l2,Lilrb4a,Cd276,Rassf5,Havcr2,Samsn1,Spn,Tnfrsf13b,Lst1,Nfkbid,Arg1,Pkn1,Axl,Cd74,Cd80,Lyn,Loxl3,Il10,Cbfb,Anxa1,H2-Aa,Fgl2,Ptpn6,Vsig4,Hlx,Id2,Cdkn2a,Vsir,Sfrp1,Zc3h12a
regulation of proteolysis	GO:BP	5.27416e-13	0.0661637	0.142145	802	114	1723	Trem2,Laptm5,Adam8,Renbp,C5ar1,Aph1c,Mmp14,Grn,Serpinb9b,Hpse,Tnfrsf1b,Wfdc17,Cstb,Syk,Lgmn,Pcolce,Casp1,Timp1,Ctsd,Cd44,Ctsz,Timp2,Naip2,Aim2,Birc5,Plk1,Plaur,Mical1,Fn1,Rps6ka1,Serpinb1a,Nlrc4,Bcl2a1d,Ifi207,Atp13a2,Ctsb,Mrtfa,Gsap,Hc,Arl6ip5,Plk2,St18,Cln3,Serpinb6b,Sdcbp,Cdc20,Spon1,Serpinb6a,Akt1,Col6a3,Ahsg,Antxr1,Dab2,Naip5,Cfl1,Gba,Cyfip2,Bak1,Lyn,Rcn3,Naip6,Tnf,Arrb2,Pbk,Nlrp1a,Plat,Ecm1…
regulation of production of molecular mediator of immune response	GO:BP	5.72113e-13	0.0291139	0.233503	197	46	1580	Laptm5,Fcer1g,Cd37,Tgfb1,Lilrb4b,P2rx7,Panx1,Btk,Tnfrsf1b,Syk,Tnfsf13,Hmox1,Casp1,Gm49339,Lilrb4a,Fcer1a,Tlr7,Ptprc,Lacc1,Litaf,Tnfsfm13,Arg1,Il27ra,Pkn1,Axl,Cd74,Tnf,Ccr2,Clcf1,Tlr9,Pycard,Il10,Ticam1,Casp4,Foxp1,Cd40,Nlrp3,Trex1,Cd244a,Plcg2,Rtn4,Slc15a4,Sash3,Vsir,Cd28,Cgas
positive regulation of interleukin-1 production	GO:BP	6.5285e-13	0.0170088	0.386667	75	29	1705	Tyrobp,P2rx7,Panx1,Tlr6,Ccl3,Casp1,Ccr5,Tlr8,Nlrp10,Aim2,Havcr2,Nlrc4,Ifi207,Gsdmd,Naip5,Tnf,Ifi211,Nlrp1a,Tmem106a,Nlrp1b,Ifi204,Pycard,Casp4,Nlrp3,Mefv,Ccr7,Ifnar1,Tlr4,Ifi205
production of molecular mediator of immune response	GO:BP	6.65039e-13	0.0316456	0.217391	230	50	1580	Laptm5,Fcer1g,Cd37,Tgfb1,Lilrb4b,P2rx7,Panx1,Btk,Tnfrsf1b,Syk,Tnfsf13,Hmox1,Casp1,Gm49339,Lilrb4a,Fcer1a,Tlr7,Ptprc,Lacc1,Samhd1,Batf,Litaf,Tnfsfm13,Arg1,Il27ra,Pkn1,Axl,Cd74,Tnf,Ccr2,Clcf1,Tlr9,Pycard,Il10,Ticam1,Casp4,Foxp1,H2-Ab1,Cd40,Nlrp3,Trex1,Cd244a,Plcg2,Rtn4,Slc15a4,Exo1,Sash3,Vsir,Cd28,Cgas
antigen processing and presentation	GO:BP	7.00206e-13	0.0208575	0.313043	115	36	1726	Cd68,Trem2,Ctss,Fcer1g,Fcgr1,Was,Clec4a2,Slc11a1,Rftn1,Psap,Icam1,Fcgr4,Clec4a3,H2-DMb1,Wdfy4,Clec4b1,Clec4a1,Rab8b,Marchf1,Ctsl,H2-DMa,H2-T23,Gba,Cd74,Ifi30,Pycard,H2-Ab1,H2-Aa,Fgl2,Trex1,Ccr7,Psmb8,H2-M3,H2-Eb1,Treml4,H2-T24
enzyme-linked receptor protein signaling pathway	GO:BP	7.02253e-13	0.0723819	0.145211	971	141	1948	Spi1,F7,Lpxn,Hck,Tgfb1,Ncf1,Pik3cd,Hexa,Cd63,Csf1r,Stmn1,Syk,Nceh1,Shc2,Dok2,Myo1e,Lgmn,Emilin1,Cilp,Arap1,Dok3,Rassf2,Ubash3b,Fgr,Lcp2,Sla,Nrros,Rgs14,Dok1,Plaur,Prkcb,Itgb3,Blnk,Lat,Col1a2,Sap30,Col1a1,Fes,Pip4k2a,Myof,Pdgfra,Ptpn1,Glrx,Sdcbp,Nup62,Got1,Akt1,Cass4,Ahsg,Ccl2,Adgra2,Dab2,Axl,Ptpre,Grb2,Nrp2,Fos,Ptprj,Cyfip2,Flrt2,Lyn,Cadm4,Tyk2,Arrb2,Iqgap1,Fst,Fam20c,Shcbp1,Ptgir,Plat,Fstl1,Runx…
positive regulation of lymphocyte proliferation	GO:BP	7.03115e-13	0.0225647	0.29078	141	41	1817	Nckap1l,Coro1a,Btk,Syk,Rasal3,Cd276,Ccdc88b,Ptprc,Nfatc2,Havcr2,Gpr183,Ada,Spn,Card11,Il27ra,Aif1,Cd74,Cd80,Tyk2,Ccr2,Clcf1,Itgal,Tlr9,Cdkn1a,Pycard,Ticam1,Anxa1,Cd40,Slc39a10,Vav3,Cd244a,Ccr7,Sash3,Cd28,Cd4,Tgfbr2,Tlr4,Mef2c,Ccl5,Il15,Vcam1
positive regulation of cell cycle process	GO:BP	7.26118e-13	0.0313997	0.225191	262	59	1879	Tgfb1,Cdt1,Incenp,Cdk1,Aurkb,Birc5,Spag5,Ndc80,Mrgprb1,Cdca8,E2f8,Kif23,Fen1,Mrgprb2,Ncaph,Nup62,Ccnb1,Akt1,Gpsm2,Aif1,Ube2c,Racgap1,Mrgprx2,Tnf,Kif14,Dbf4,Nusap1,Cdca5,Ncapg,Mad2l1,Cdc25c,Rad51ap1,Adam17,Anxa1,Stil,Cit,Lmnb1,Ncapg2,Plcg2,Ccnd1,Poc1a,Orc1,Ect2,Smc2,Sgo2a,Lsm11,Plscr1,Kif20b,Pdgfrb,Cd28,Fbxo5,Cdc6,Cdc25b,Smc4,Ezh2,Sass6,Dtl,Rrm2,Cdc14b
production of molecular mediator involved in inflammatory response	GO:BP	7.51721e-13	0.0170367	0.375	88	33	1937	Trem2,Cd300a,Fcer1g,Ncf1,Lilrb4b,Pld3,Grn,Alox5ap,Btk,Tlr6,Syk,Gpsm3,Gm49339,Sirpa,Lilrb4a,Pld4,Nlrc3,Abcd1,Lyn,Tnf,Alox5,Pycard,Ticam1,Il17ra,Adam17,Slc7a2,Mefv,Il1r2,Macir,Zc3h12a,Tlr4,Ezh2,Adcy7
proteolysis	GO:BP	8.27494e-13	0.120139	0.111052	1864	207	1723	Trem2,Ctss,Mcpt4,Cma1,Laptm5,Adam8,Wfs1,Anpep,Renbp,Mmp12,Tpsb2,F7,F10,Ctsk,Tgfb1,C5ar1,Aph1c,Mmp14,Grn,Serpinb9b,P2rx7,Cpa3,Amz1,Hpse,Tnfrsf1b,Wfdc17,Cstb,Syk,Aopep,Lgmn,Prcp,Mafb,Cndp2,Pcolce,Casp1,Timp1,Uchl1,Nrros,Ctsd,Cd44,Clec4a3,Ctsz,Timp2,Naip2,Gm49369,Ubd,Aim2,Scpep1,Birc5,Plk1,Plaur,Mical1,Adam19,Rnf149,Fn1,Rps6ka1,Serpinb1a,Nlrc4,Ccnf,Bcl2a1d,Ifi207,Ctsa,Mmp2,Atp13a2,Adamts15,Ctsb,Mrtf…
actin filament polymerization	GO:BP	8.66161e-13	0.0247978	0.267442	172	46	1855	Cotl1,Evl,Nckap1l,Was,Coro1a,Hcls1,Icam1,Capg,Arpc1b,Arpc5,Pfn1,Arpc2,Actr3,Micall2,Aif1,Diaph1,Vill,Arpc4,Cfl1,Grb2,Arpc3,Cyfip2,Coro7,Diaph3,Slit2,Rasa1,Capzb,Pycard,Cyfip1,Eps8,Cyrib,Ptk2b,Tmsb4x,Capza1,Fhdc1,Pstpip2,Prkcd,Fchsd1,Bin1,Snx9,Mtpn,Capza2,Fmn1,Ang,Dbn1,Tmod1
regulation of ERK1 and ERK2 cascade	GO:BP	8.798e-13	0.0350788	0.211009	327	69	1967	Trem2,Gpnmb,Atf3,Tgfb1,P2ry6,C5ar1,Tnfrsf11a,C5ar2,Csf1r,Syk,Ccl9,Ccl3,Emilin1,Sirpa,Rgs14,Icam1,Cd44,Ccl6,Atp6v0c,Ptprc,Ccr1,Itgb3,Fn1,Havcr2,Gpr183,Pdgfra,Ptpn1,Csk,Ccl2,Htr2b,Ccl4,Dab2,Cd74,Lyn,Ccl22,Abca7,Arrb2,C3,Clcf1,Rap1b,Spred1,Tlr9,Pycard,Fbln1,Adam17,Gnai2,Ptk2b,Dynlt1a,Tpbg,Ccl7,Ptpn6,Marco,Pdgfrb,F2r,Htr2a,Arrb1,Nptn,Cd4,Epor,Tlr4,Gas6,Fgfbp3,Scimp,Ccl5,Mfhas1,Dusp1,Fgf18,Bmper,Nox4
regulation of MAP kinase activity	GO:BP	1.00406e-12	0.0254194	0.263158	190	50	1967	Cd300a,Adam8,Tgfb1,P2rx7,Tlr6,Tnfrsf11a,Syk,Uchl1,Pik3r5,Rgs14,Il1rn,Fcer1a,Taok3,Ptprc,Pik3cg,Ptpn1,Csk,Nup62,Htr2b,Gba,Rgs2,Ptprj,Lyn,Tnf,Iqgap1,Dusp7,Fgd4,Tlr9,Fgd2,Cd40,Ptk2b,Tnxb,Akap13,Prkcd,Ccr7,Ptpn6,Pdgfrb,Htr2a,Sfrp1,Pik3r6,Robo1,Tlr4,Mef2c,Ror2,Ezh2,Pak1,Irak3,Dusp1,Fgf18,Nox4
regulation of cell cycle phase transition	GO:BP	2.03195e-12	0.0412748	0.186761	423	79	1914	Gpnmb,Tgfb1,Cdt1,Incenp,Taok3,Cdk1,Ubd,Aurkb,Birc5,Plk1,Ndc80,Dgkz,Hmga2,Cdca8,Dna2,Bub1,Nuf2,Cdc20,Rnaseh2b,Brca1,Ccnb1,Akt1,Tpra1,Ccl2,Aif1,Bub1b,Spc24,Dot1l,Ube2c,Clspn,Crlf3,Ttk,Kif14,Dbf4,Spdl1,Cdca5,Eme1,Gpr132,Cenpe,Mad2l1,E2f1,Rad51,Cdkn1a,Cenpf,Pdpn,Cdc25c,Kntc1,Spc25,Adam17,Anxa1,Stil,Actb,Trip13,Trex1,Lmnb1,Plcg2,Ccnd1,Bard1,Orc1,Ptpn6,Fancd2,Lsm11,Id2,Cdkn2a,Zfp36l2,Ticrr,Fbxo5,Cdc6,G…
granulocyte chemotaxis	GO:BP	2.17993e-12	0.0205047	0.307087	127	39	1902	Lgals3,Fcer1g,Rac2,C3ar1,Vav1,Nckap1l,C5ar1,Prex1,C5ar2,Csf1r,Syk,Ccl9,Ccl3,Ccr3,Ccl6,Camk1d,Csf3r,Ccl2,Ccl4,Cd74,Bst1,Ptprj,Ccl22,Cxcl2,Slit2,Spp1,Tnfaip6,Pf4,Il17ra,Anxa1,Vav3,Mcu,Ccl7,Ccr7,Mdk,Cklf,Ccl5,Hrh1,Cxcl1
mast cell activation involved in immune response	GO:BP	2.28177e-12	0.0245041	0.308824	68	21	857	Lat2,Cd300a,Cd84,Fcer1g,Rac2,Milr1,Btk,Syk,Hmox1,Gm49339,Fgr,Lilrb4a,Fcer1a,Unc13d,Lat,Mrgprb1,Fes,Mrgprb2,Ms4a2,Lyn,Mrgprx2
response to molecule of bacterial origin	GO:BP	2.39083e-12	0.0436383	0.180043	461	83	1902	Cd68,Trem2,Ncf2,Irf5,Spi1,Tgfb1,Irf8,Cd300lb,C5ar1,Slc11a1,Ly86,Cd180,P2rx7,Tnip3,Ptafr,Tlr1,Btk,Tnfrsf1b,Tlr6,Tnfrsf11a,Ccl3,Il10ra,Casp1,Gm49339,Sirpa,Fcgr4,Lilrb4a,Havcr2,Cxcl16,Tlr2,Nlrc3,Ticam2,Ptger2,Litaf,Cnr2,Cd14,Ssc5d,Akt1,Ccl2,Arg1,Axl,Gch1,Fos,Cd80,Lyn,Tnf,Mrc1,Cxcl2,Ptgir,Slpi,Palm3,Pf4,Sbno2,Tlr9,Pycard,Il10,Ticam1,Foxp1,Adam17,Cyrib,Nlrp3,Plcg2,Vim,Dio2,Ccr7,Ifnar1,Ly96,Plscr1,F2r,…
regulation of myeloid leukocyte mediated immunity	GO:BP	2.58366e-12	0.0471698	0.227273	66	15	318	Cd300a,Tyrobp,Spi1,Cd84,Fcer1g,Rac2,Fcgr1,Ptafr,Btk,Syk,Itgam,Hmox1,Fgr,Fcer1a,Unc13d
negative regulation of tumor necrosis factor production	GO:BP	2.77205e-12	0.0150538	0.411765	68	28	1860	Trem2,Gpnmb,Clec4a2,Lilrb4b,Tlr6,C5ar2,Gm49339,Sirpa,Lilrb4a,Clec4a3,Clec4b1,Havcr2,Clec4a1,Nlrc3,Il27ra,Axl,Arrb2,Cd33,Bcl3,Il10,Syt11,Ptpn6,Vsir,Trim30a,Zc3h12a,Tlr4,Gas6,Irak3
positive regulation of cell cycle	GO:BP	2.7888e-12	0.0372539	0.196078	357	70	1879	Tgfb1,Cdt1,Lgmn,Incenp,Cdk1,Aurkb,Birc5,Spag5,Ndc80,Mrgprb1,Cdca8,Fosl1,E2f8,Kif23,Fen1,Mrgprb2,Ncaph,Nup62,Brca1,Ccnb1,Akt1,Gpsm2,Aif1,Psrc1,Ube2c,Racgap1,Mrgprx2,Tnf,Kif14,Dbf4,Nusap1,Pim1,Cdca5,Ncapg,Myc,Mad2l1,Cdc25c,Il10,Rad51ap1,Slc6a4,Adam17,Anxa1,Stil,Cit,Lmnb1,Ncapg2,Plcg2,Ccnd1,Bard1,Poc1a,Orc1,Ect2,Smc2,Bcl2l11,Sgo2a,Lsm11,Plscr1,Kif20b,Id2,Pdgfrb,Cd28,Fbxo5,Cdc6,Cdc25b,Smc4,Ezh2,Sass6…
negative regulation of response to external stimulus	GO:BP	3.07623e-12	0.0392781	0.189744	390	74	1884	Trem2,Mmp12,Cd9,Aph1c,Grn,Serpinb9b,Tnfrsf1b,C5ar2,Fabp7,Cd200r1,Ubash3b,Tnfaip8l2,Cd276,Metrnl,Padi2,Ccr1,Plaur,Oas1a,Sema4d,Havcr2,Ptprs,St6gal1,Nlrc3,Ifi207,Ada,Samhd1,Spn,Pdgfra,Hc,Cnr2,Aoah,Ccl2,Arg1,Aif1,Tnf,Arrb2,Pbk,Plat,Alox5,Serpinf1,Plau,Slit2,Serping1,Ifi204,Tnfaip6,Il10,Cacnb3,Nlrp3,Socs3,Fgl2,Cd109,Otop1,Trex1,Syt11,Mefv,Oas3,Pros1,Prkcd,Vsig4,Klrb1b,Calcrl,Anxa5,Macir,Robo1,Oas1g,M…
regulation of actin filament organization	GO:BP	3.08843e-12	0.032345	0.213523	281	60	1855	Cotl1,Evl,Nckap1l,Was,Coro1a,Stmn1,Hcls1,Gpr65,Arhgef10l,Plek,Arap1,Sh3bp1,Pdlim4,Icam1,Capg,Arhgap6,Arpc1b,Sh3pxd2b,Arpc5,Pfn1,Gmfg,Arpc2,Actr3,Vill,Arpc4,Flna,Cfl1,Grb2,Wdr1,Arpc3,Cyfip2,Actg1,Slit2,Rhoc,Limk1,Lpar1,Rasa1,Capzb,Pycard,Cyfip1,Eps8,Cyrib,Ptk2b,Tmsb4x,Cit,Capza1,Plekhh2,Prkcd,Fchsd1,Bin1,Snx9,Ccdc88a,Mtpn,Capza2,Tgfbr1,Fmn1,Washc4,Pak1,Dbn1,Tmod1
positive regulation of peptidyl-tyrosine phosphorylation	GO:BP	3.3988e-12	0.0262876	0.247475	198	49	1864	Trem2,Tgfb1,Fcgr1,Ncf1,Csf1r,Syk,Hcls1,Icam1,Cd44,Fcer1a,Ptprc,Ehd4,Itgb3,Sema4d,Pdgfra,Ptpn1,Cass4,Lrp8,Cd74,Ptprj,Cd80,Lyn,Tnf,Arrb2,Iqgap1,Itga5,Clcf1,Fgf7,Fyn,Osm,Dlg3,Rasa1,Adam17,Cd40,Ptk2b,Clec4n,Plcg2,Abi1,Htr2a,Cd4,Tlr4,Dlg4,Gas6,Ccl5,Il15,Crlf1,Il6ra,Hgf,Arhgef2
positive regulation of tumor necrosis factor superfamily cytokine production	GO:BP	3.40764e-12	0.020202	0.309091	110	34	1683	Adam8,Tyrobp,Fcer1g,Cyba,Ptafr,Tlr1,Btk,Cybb,Syk,Ccl3,Ccr5,Ptprc,Oas1a,Havcr2,Spn,Cd14,Ccl2,Ccl4,Frmd8,Ptprj,Ccr2,Tmem106a,Tlr9,Pycard,Ticam1,Plcg2,Oas3,Ccr7,Ly96,Sash3,Nfatc4,Oas1g,Setd4,Tlr4
transmembrane receptor protein tyrosine kinase signaling pathway	GO:BP	4.11171e-12	0.0512157	0.165275	599	99	1933	F7,Hck,Tgfb1,Ncf1,Pik3cd,Cd63,Csf1r,Stmn1,Syk,Shc2,Dok2,Myo1e,Lgmn,Emilin1,Cilp,Dok3,Rassf2,Ubash3b,Fgr,Lcp2,Sla,Rgs14,Dok1,Plaur,Prkcb,Itgb3,Blnk,Lat,Col1a1,Fes,Pip4k2a,Myof,Pdgfra,Ptpn1,Glrx,Nup62,Akt1,Cass4,Ahsg,Ccl2,Adgra2,Axl,Ptpre,Grb2,Nrp2,Ptprj,Cyfip2,Flrt2,Lyn,Cadm4,Tyk2,Iqgap1,Fam20c,Shcbp1,Ptgir,Plat,Runx2,Fut7,Fgf7,Fyn,Cyfip1,Ror1,Zfyve28,Svep1,Adam17,Col4a5,Gnai2,Sgpl1,Osbpl8,Ptk2b,S…
regulation of body fluid levels	GO:BP	4.88819e-12	0.0389682	0.186842	380	71	1822	Fermt3,Kcnn4,Wfs1,Evl,Fcer1g,F7,F10,Cd9,Cyba,Hpse,Pip5k1c,Stmn1,Syk,Tifab,Aprt,Plek,Emilin1,Ubash3b,Gm49339,Lilrb4a,Plaur,Itgb3,Fn1,Slc29a1,Ada,Pdgfra,Entpd1,Plec,Tph1,Tec,Flna,Gba,Axl,Ptprj,Lyn,Mmp13,Procr,Rap2b,Plat,C3,Prl2c2,Plau,Serping1,Pf4,Elovl1,Pdpn,Pla2g4a,Pam,Cfh,Fbln1,Gna13,Gnai2,Ccnd1,Pros1,Prkcd,Ptpn6,Atp7b,F2r,Anxa5,Akr1b3,F2rl2,Stxbp3,Tlr4,Emilin2,Stxbp1,Gas6,Entpd2,Tfpi2,P2ry12,P2…
tissue remodeling	GO:BP	5.03544e-12	0.0259447	0.245989	187	46	1773	Ctss,Gpnmb,Adam8,Rac2,Ctsk,Tgfb1,Mmp14,Tcirg1,Inpp5d,P2rx7,Tnfrsf11a,Csf1r,Syk,Timp1,Rassf2,Ubash3b,Fcgr4,Lipa,Itgb3,Mmp2,Dcstamp,Csk,Tph1,Ahsg,Arg1,Flna,Axl,Bak1,Tmem119,Ccr2,Tpp1,Clec10a,Siglec15,Spp1,Bax,Mitf,Ptk2b,Rbpj,Cbl,Cdkn2a,F2r,Cthrc1,Sfrp1,Mef2c,Mdk,Plekhm1
macrophage activation	GO:BP	5.26858e-12	0.0212299	0.298969	97	29	1366	Trem2,Tyrobp,C5ar1,Slc11a1,Grn,Tlr1,Tlr6,Syk,Casp1,Havcr2,Tlr2,C1qa,Aif1,Il1rl1,Ifngr2,Tnf,Ulbp1,Tmem106a,Myo18a,Sbno2,Tlr9,Pla2g4a,Il10,Ticam1,Foxp1,Slc7a2,Trex1,Syt11,Plcg2
regulation of protein-containing complex assembly	GO:BP	5.54254e-12	0.041309	0.181604	424	77	1864	Trem2,Lgals3,Cotl1,Evl,Hck,Tgfb1,Nckap1l,Coro1a,Cdt1,Tlr6,Stmn1,Syk,Hcls1,Fblim1,Plek,Icam1,Lcp1,Ikbke,Capg,Fnip2,Arpc1b,Nlrc3,Fes,Arpc5,Pfn1,Arpc2,Actr3,Vill,Arpc4,Cfl1,Gba,Psrc1,Grb2,Arpc3,Cyfip2,Bak1,Tnf,Kif14,Rap1b,Slit2,Rhoc,Mmp3,Clip3,Rasa1,Capzb,Pycard,Septin8,Cyfip1,Eps8,Ticam1,Bax,Cyrib,Stxbp5,Ptk2b,Tmsb4x,Capza1,Plcg2,Mefv,Prkcd,Map2,Fchsd1,Bin1,Lamp2,Bcl2l11,Snx9,Trim30a,Mtpn,Capza2,Tl…
regulation of lymphocyte migration	GO:BP	6.23347e-12	0.0151261	0.402985	67	27	1785	Adam8,Coro1a,Ccl3,Cd200r1,Dock8,Padi2,Itgb3,Ripk3,Spn,Itga4,Akt1,Ccl2,Il27ra,Aif1,Cxcl14,Ccr2,Ecm1,Pycard,Adam17,Ptk2b,Gcsam,Stk10,Ccl7,Ccr7,Slc8b1,Msn,Ccl5
spindle organization	GO:BP	6.67888e-12	0.0285317	0.221622	185	41	1437	Stmn1,Rgs14,Incenp,Kifc1,Aurkb,Haus8,Birc5,Plk1,Tpx2,Spag5,Ndc80,Cdca8,Plk2,Nuf2,Ccnb2,Kif23,Cdc20,Nup62,Prc1,Ccnb1,Gpsm2,Kif11,Flna,Psrc1,Racgap1,Kif15,Tubb5,Ccsap,Kif4,Aspm,Aurka,Cenpe,Aunip,Map1s,Mybl2,Spc25,Stil,Knstrn,Nek2,Poc1a,Cenph
negative regulation of tumor necrosis factor superfamily cytokine production	GO:BP	6.8032e-12	0.0150538	0.4	70	28	1860	Trem2,Gpnmb,Clec4a2,Lilrb4b,Tlr6,C5ar2,Gm49339,Sirpa,Lilrb4a,Clec4a3,Clec4b1,Havcr2,Clec4a1,Nlrc3,Il27ra,Axl,Arrb2,Cd33,Bcl3,Il10,Syt11,Ptpn6,Vsir,Trim30a,Zc3h12a,Tlr4,Gas6,Irak3
regulation of B cell proliferation	GO:BP	7.64499e-12	0.0153212	0.4	65	26	1697	Cd300a,Tyrobp,Nckap1l,Inpp5d,Btk,Ptprc,Nfatc2,Gpr183,Ada,Tnfrsf13b,Card11,Pkn1,Cd74,Lyn,Clcf1,Tlr9,Cdkn1a,Il10,Ticam1,Cd40,Slc39a10,Vav3,Sash3,Cdkn2a,Tlr4,Mef2c
positive regulation of lymphocyte differentiation	GO:BP	7.74743e-12	0.0202224	0.300752	133	40	1978	Adam8,Tgfb1,Nckap1l,Lilrb4b,Cd83,Mmp14,Inpp5d,Il7r,Syk,Gm49339,Lilrb4a,Ptprc,Ada,Rhoh,Nfkbid,Il2rg,Axl,Cd74,Il1rl2,Ccr2,Il10,Cbfb,Anxa1,H2-Aa,Actb,Nlrp3,Zmiz1,Ccr7,Hlx,Sash3,Vsir,Pik3r6,Tgfbr2,Gas6,Mdk,Egr3,Il15,Runx3,Gli3,Il4i1
interferon-gamma production	GO:BP	7.86876e-12	0.0205399	0.29661	118	35	1704	Laptm5,Irf8,Lilrb4b,Slc11a1,Gm49339,Lilrb4a,Cd276,Tlr8,Tlr7,Havcr2,Ripk3,Ticam2,Spn,Cd14,Il27ra,Axl,Il1rl1,Tnf,Tyk2,Ulbp1,Ccr2,Bcl3,Tlr9,Pycard,Il10,Cyrib,Cd244a,Ccr7,Ifnar1,Sash3,Vsir,H2-M3,Zc3h12a,Tlr4,Gas6
mitotic spindle organization	GO:BP	9.45844e-12	0.0229645	0.268293	123	33	1437	Stmn1,Incenp,Kifc1,Aurkb,Birc5,Plk1,Tpx2,Ndc80,Cdca8,Plk2,Nuf2,Kif23,Cdc20,Nup62,Prc1,Ccnb1,Gpsm2,Kif11,Flna,Psrc1,Racgap1,Kif15,Ccsap,Kif4,Aurka,Cenpe,Map1s,Mybl2,Spc25,Stil,Nek2,Poc1a,Cenph
response to peptide	GO:BP	9.82215e-12	0.0470402	0.168561	528	89	1892	Trem2,Atp1a3,Irf5,F7,Tgfb1,Cyba,Tlr6,Cybb,Aprt,Lgmn,Timp1,Icam1,Ucp2,Rab31,Camk2a,Prkcb,Itgb3,Gcnt1,Tlr2,Cyp11a1,Col1a1,Gatm,Pip4k2a,Mmp2,Rab8b,Ptpn1,Itga4,Ccna2,Cyp1b1,Csk,Got1,Pkm,Akt1,Ahsg,Ccl2,Arg1,Cfl1,Ptpre,Grb2,Fos,Ptprj,Lyn,H2az1,Agtrap,Cacna1a,Tnf,Tyk2,Iqgap1,Egr2,Nlrp1a,Plat,Serpinf1,Fut7,Fyn,Myo5a,Myc,Col3a1,Cyfip1,Il10,Grk2,Adora2b,Anxa1,Gnai2,Slc2a1,Osbpl8,Socs3,Ptpra,Otop1,Vim,Hhex,…
establishment of organelle localization	GO:BP	1.05173e-11	0.0518182	0.131034	435	57	1100	Lat2,Cd300a,Cd84,Fcer1g,Rac2,Myo1g,Tcirg1,Cdt1,Milr1,Btk,Syk,Myo1e,Hmox1,Fgr,Uchl1,Incenp,Sdc1,Kifc1,Fcer1a,Unc13d,Cenpa,Aurkb,Birc5,Plk1,Lat,Spag5,Ndc80,Mrgprb1,Fes,Kif22,Atp13a2,Cdca8,Myo7a,Itga4,Nuf2,Cln3,Mrgprb2,Sdcbp,Nup62,Ccnb1,Gpsm2,Ms4a2,Cfl1,Psrc1,Lyn,Mrgprx2,Stard3nl,Kif14,Nusap1,Spdl1,Cdca5,Dnm1,Myo5a,Stard3,Cenpe,Mad2l1,Map1s
negative regulation of cell adhesion	GO:BP	1.07239e-11	0.0327443	0.208609	302	63	1924	Gpnmb,Laptm5,Cd300a,Adam8,Spi1,Mmp12,Cd37,Lpxn,Tgfb1,Cd9,Nckap1l,Lilrb4b,Mmp14,Ubash3b,Gm49339,Tnfaip8l2,Plxnc1,Il1rn,Lilrb4a,Cd276,Akna,Ptprc,Arhgap6,Sema4d,Havcr2,Col1a1,Mmp2,Spn,Coro1c,Cyp1b1,Nfkbid,Akt1,Arg1,Cfl1,Cd74,Cd80,Loxl3,Postn,Plxnb2,Rasa1,Plxna1,Il10,Fzd7,Fbln1,Cbfb,Anxa1,H2-Aa,Fgl2,Prkcd,Ptpn6,Vsig4,Hlx,Cdkn2a,Vsir,Mbp,Zc3h12a,Plxna4,Mdk,Runx3,Kng2,Ass1,Dusp1,Gli3
regulation of leukocyte chemotaxis	GO:BP	1.15769e-11	0.0198372	0.302326	129	39	1966	Spi1,Rac2,C3ar1,F7,Nckap1l,C5ar1,Pla2g7,C5ar2,Csf1r,Ccl3,Gpsm3,Lgmn,Ninj1,Padi2,Ccr1,Camk1d,Hc,Ccl2,Aif1,Cxcl14,Cd74,Bst1,Ptprj,Lyn,Ccr2,Slit2,Tnfaip6,Adam17,Ptk2b,Mcu,Ccl7,Ccr7,Slc8b1,Gas6,Mdk,Ccl5,Dusp1,Nbl1,Klrk1
negative regulation of protein metabolic process	GO:BP	1.25996e-11	0.078598	0.133094	1112	148	1883	Trem2,Cd300a,Spi1,Renbp,Cd84,Pirb,Tgfb1,Nckap1l,Lilrb4b,C5ar1,Serpinb9b,Plekhn1,Wfdc17,Cstb,Emilin1,Timp1,Rassf2,Ubash3b,Gm49339,Sirpa,Uchl1,Rgs14,Cd44,Lilrb4a,Ctsz,Timp2,Naip2,Ptprc,Birc5,Plk1,Plaur,Itgb3,Mical1,Sema4d,Rps6ka1,Serpinb1a,Bcl2a1d,Ifi207,Ctsa,Samsn1,Ptpn1,Ctsb,Mrtfa,Hc,Coro1c,Itm2c,Cln3,Serpinb6b,Plec,Sdcbp,Cdc20,Nup62,Spon1,Serpinb6a,Brca1,Ccnb1,Akt1,Col6a3,Ahsg,Bub1b,Naip5,Flna,P…
positive regulation of tumor necrosis factor production	GO:BP	1.294e-11	0.0196078	0.305556	108	33	1683	Tyrobp,Fcer1g,Cyba,Ptafr,Tlr1,Btk,Cybb,Syk,Ccl3,Ccr5,Ptprc,Oas1a,Havcr2,Spn,Cd14,Ccl2,Ccl4,Frmd8,Ptprj,Ccr2,Tmem106a,Tlr9,Pycard,Ticam1,Plcg2,Oas3,Ccr7,Ly96,Sash3,Nfatc4,Oas1g,Setd4,Tlr4
metal ion transport	GO:BP	1.34183e-11	0.0678143	0.142544	912	130	1917	Trem2,Lgals3,Atp1a3,Kcnn4,Wfs1,Stac2,Cd84,Kcnab2,Tgfb1,P2ry6,Coro1a,Slc11a1,Kcnk13,P2rx7,Cd63,Cyba,Panx1,Mcoln2,Ccl3,Slc6a8,Mcub,Slc38a1,Ubash3b,Tpcn2,Ccr5,Icam1,Slc9a9,Slc13a3,P2rx4,Tmem165,Ptprc,Slc6a6,Ccr1,Camk2a,Prkcb,Itgb3,Clec4b1,Slc9a4,Pik3cg,Kcnk6,Orai2,Glrx,Gpr35,Kcnj2,Akt1,Ccl2,Htr2b,Tmem37,Diaph1,Ms4a2,Flna,Slc39a11,Fth1,Homer3,Slc41a2,Bak1,Lyn,Tpcn1,Trpc4,Cacna1a,Arrb2,Ncs1,Flvcr1,Ywh…
B cell differentiation	GO:BP	1.44616e-11	0.0247372	0.246914	162	40	1617	Laptm5,Spi1,Nckap1l,Irf8,Mmp14,Tcirg1,Inpp5d,Nfam1,Btk,Syk,Cmtm7,Gm49339,Lilrb4a,Ptprc,Gpr183,Ada,Card11,Il2rg,Ptprj,Bak1,Lyl1,Plcl2,Pou2f2,Clcf1,Bcl3,Tlr9,Il10,Bax,Foxp1,Adam17,H2-Ab1,Ptk2b,Plcg2,Rbpj,Dclre1c,Hhex,Ptpn6,Id2,Zfp36l2,Sfrp1
maintenance of location	GO:BP	1.45174e-11	0.035975	0.195467	353	69	1918	Trem2,Tgfb1,P2ry6,Coro1a,P2rx7,Hexa,Cyba,Msr1,Mcoln2,Ccl3,Ubash3b,Tpcn2,Ccr5,Nrros,Ikbke,Ptprc,Abcg1,Itgb3,Clec4b1,Plin2,Pfn1,Akt1,Htr2b,Gpsm2,Txn1,Diaph1,Ms4a2,Flna,Fth1,Gba,Lyn,Tpcn1,Tnf,B4galnt1,Aspm,C3,Hilpda,Thy1,Myo5a,Ryr1,Grk2,Slc8a1,Bax,Osbpl8,Ptk2b,Tmsb4x,Pex5l,Plcg2,Cpt1a,Bard1,Cxcr3,Soat1,Ccdc22,Ptpn6,Slc8b1,Atp7b,F2r,Ccdc88a,Htr2a,Cd4,Zc3h12a,Ttc39b,Selenon,Fbn1,Kdelr3,Dbn1,Nbl1,Fkbp1…
regulation of anatomical structure size	GO:BP	1.56993e-11	0.0474747	0.169982	553	94	1980	Cotl1,Tbxas1,Kcnn4,Evl,Vav1,Nckap1l,Was,Coro1a,P2rx7,Il7r,Hcls1,Plek,Sh3bp1,Ccr5,Icam1,Cln8,Capg,Scpep1,Ap2m1,Sema4d,Fn1,Iqgap3,Ptprs,Arpc1b,Mmp2,Atp13a2,Cln3,Arpc5,Pfn1,Arpc2,Akt1,Mag,Actr3,Htr2b,Vill,Arpc4,Cfl1,Gch1,Grb2,Rgs2,Wdr1,Arpc3,Cyfip2,Tnf,Dip2b,Alox5,Shtn1,Rufy3,Slit2,Limk1,Rasa1,Arhgap4,Capzb,Pycard,Cyfip1,Grk2,Eps8,Adora2b,Slc6a4,Cyrib,Vav3,Ptk2b,Tmsb4x,Cit,Cacna1g,Capza1,Plekhh2,Rtn…
cellular response to interferon-gamma	GO:BP	1.74323e-11	0.0196704	0.300813	123	37	1881	Evl,Irf8,Was,Rab7b,Ccl9,Ccl3,Casp1,Sirpa,Ccl6,Tlr2,Rab11fip5,Actr3,Ccl2,Ciita,Arg1,Aif1,Ccl4,Rab43,Ccl22,Tnf,Mrc1,Actg1,Zyx,Myc,Myo18a,Actr2,H2-Ab1,Otop1,Vim,Vamp4,Ccl7,Stxbp3,Tlr4,Stxbp1,Slc26a6,Ccl5,Ass1
regulation of myeloid cell differentiation	GO:BP	1.87517e-11	0.0276618	0.230435	230	53	1916	Trem2,Adam8,Tyrobp,Spi1,Tgfb1,Nckap1l,Rab7b,Lilrb4b,Inpp5d,Csf1r,Ccl3,Hcls1,Mafb,Rassf2,Ninj1,Ubash3b,Gm49339,Lilrb4a,Lmo2,Runx1,Ccr1,Itgb3,C1qc,Ocstamp,Fes,Csf3r,Dcstamp,Gpr68,Cd74,Fos,Lyn,Tnf,Tfe3,Myc,Tnfaip6,Pf4,Cd101,Foxp1,Mitf,Ptk2b,Id2,Sfrp1,Cd4,Mef2c,Ror2,Ccl5,Fbn1,Cdk6,Gpr171,Klf10,Lrrc17,Rbp1,Lox
cellular response to chemical stress	GO:BP	2.30049e-11	0.036592	0.188732	355	67	1831	Trem2,Hk3,Ncf1,Btk,Tlr6,Psap,Hmox1,Casp1,Sirpa,Cdk1,Aldh3b1,Pcna,Ripk3,Mmp2,Atp13a2,Pdgfra,Arl6ip5,Prdx1,Glrx,Cyp1b1,Cln3,Melk,Serpinb6b,Plec,Serpinb6a,Akt1,Etv5,Abcd1,Arg1,Txn1,Aif1,Cfl1,Axl,Gch1,Fos,Tnf,Alox5,Fyn,Myc,Pycard,Il10,Foxp1,Anxa1,Slc2a1,Nlrp3,Trex1,Mcl1,Htra2,Vrk2,Ect2,Prkcd,Fancd2,Stk24,Cdkn2a,Pdgfrb,Slc25a24,Akr1b3,Ncoa7,Fzd1,Zc3h12a,Epor,Tlr4,Slc12a6,Rcsd1,Selenon,Ezh2,Hgf
regulation of calcium ion transport	GO:BP	3.12975e-11	0.0312989	0.20979	286	60	1917	Lgals3,Wfs1,Stac2,Cd84,Tgfb1,P2ry6,Coro1a,P2rx7,Cyba,Ccl3,Ubash3b,Icam1,P2rx4,Ccr1,Camk2a,Itgb3,Clec4b1,Pik3cg,Gpr35,Akt1,Ccl2,Diaph1,Ms4a2,Homer3,Bak1,Lyn,Trpc4,Cacna1a,Arrb2,Fyn,Cd33,Thy1,Myo5a,Cxcr4,Tlr9,Slc8a1,Cacnb3,Bax,Gnai2,Ptk2b,Cacna1g,Plcg2,Cxcr3,Bin1,Ptpn6,Hpca,Slc8b1,Orai1,Pdgfrb,F2r,Cd4,Gem,Atp2b1,Trpv2,Selenon,Ccl5,P2ry12,Best1,Fkbp1b,Vdr
positive regulation of response to biotic stimulus	GO:BP	3.24038e-11	0.0250278	0.241935	186	45	1798	Adam8,Tyrobp,Spi1,Mmp12,Vav1,Ly86,Grn,Cd180,Cyba,Syk,Emilin1,Ikbke,Tlr8,Oasl1,Nlrp10,Aim2,Havcr2,Nlrc4,Ifi207,Cd14,Arg1,Cadm1,Cd74,Sting1,Fcna,Ulbp1,Ifi211,Ifi204,Tlr9,Pycard,Clec4n,Lamp1,Plcg2,Slc15a4,Ly96,Plscr1,H2-M3,Cgas,Trim30a,Tlr4,Emilin2,Zbp1,Ifi205,Scimp,Ifi209
response to organic cyclic compound	GO:BP	3.48998e-11	0.0787689	0.132806	1137	151	1917	Ncf2,F7,Tgfb1,P2ry6,Cd83,Mmp14,Grn,P2rx7,Cyba,Panx1,Rftn1,Ptafr,Cybb,Ccl3,Casp1,Gna15,Tpcn2,Ccr5,Sdc1,Il1rn,P2rx4,Cdk1,Padi2,Fbxo32,Pik3cg,Pcna,Lbh,Tlr2,Arpc1b,Plin2,Col1a1,Fes,Ada,Mmp2,Hmga2,Dnmt3a,Vps18,Arl6ip5,Fosl1,Ptger2,Ccna2,Glrx,Cyp1b1,Ctsl,Car9,Eno2,Arpc2,Npc1,Brca1,Got1,Akt1,Ccl2,Folr2,Ciita,Htr2b,Arg1,Dab2,Mmp19,Diaph1,Flna,Abcb4,Gba,Sstr2,Lrp8,Sting1,Fos,Adcy3,Bak1,Lyn,H2az1,Tnf,Cxcl2…
regulation of interferon-gamma production	GO:BP	3.8254e-11	0.0199531	0.290598	117	34	1704	Laptm5,Irf8,Lilrb4b,Slc11a1,Gm49339,Lilrb4a,Cd276,Tlr8,Tlr7,Havcr2,Ripk3,Ticam2,Cd14,Il27ra,Axl,Il1rl1,Tnf,Tyk2,Ulbp1,Ccr2,Bcl3,Tlr9,Pycard,Il10,Cyrib,Cd244a,Ccr7,Ifnar1,Sash3,Vsir,H2-M3,Zc3h12a,Tlr4,Gas6
regulation of endopeptidase activity	GO:BP	3.94878e-11	0.0446009	0.162047	469	76	1704	Laptm5,Renbp,C5ar1,Aph1c,Serpinb9b,Wfdc17,Cstb,Syk,Lgmn,Casp1,Timp1,Ctsd,Cd44,Timp2,Naip2,Aim2,Birc5,Plaur,Mical1,Rps6ka1,Serpinb1a,Nlrc4,Bcl2a1d,Ifi207,Atp13a2,Mrtfa,Hc,Arl6ip5,St18,Serpinb6b,Serpinb6a,Akt1,Col6a3,Ahsg,Naip5,Cyfip2,Bak1,Lyn,Naip6,Tnf,Arrb2,Nlrp1a,C3,Nlrp1b,Serpinb1c,Serpinf1,Fyn,Apaf1,Serpinb8,Slpi,Myc,Serping1,Ifi204,Pycard,Serpinb1b,Grk2,Bax,Nlrp3,Cd109,Mefv,Htra2,Bin1,Bcl2l11…
peptidyl-amino acid modification	GO:BP	4.28014e-11	0.0850202	0.131353	1279	168	1976	Trem2,Cd300a,Spi1,Hck,Tgfb1,Fcgr1,Ncf1,Lilrb4b,Matk,Btk,Csf1r,Syk,Hcls1,S1pr2,Qpct,Rassf2,Bgn,Gm49339,Fgr,Map4k1,Icam1,Cd44,Lilrb4a,Fcer1a,Ikbke,Cdk1,Ptprc,Plk1,Camk2a,Prkcb,Ehd4,Itgb3,Sema4d,Rps6ka1,Camk1d,Fnip2,St6gal1,Fes,Samsn1,Atp13a2,Pdgfra,Ptpn1,Nfya,Zdhhc14,Plk2,Melk,Fkbp10,Csk,Tec,Brca1,Pkm,Akt1,Cass4,Ahsg,Txn1,Dot1l,Pkn1,Lrp8,Axl,Loxl2,Cd74,Bst1,Ptprj,Clspn,Cd80,Bak1,Lyn,Cadm4,Prss34,Lm…
cellular response to growth factor stimulus	GO:BP	4.34861e-11	0.0559227	0.154494	712	110	1967	Spi1,Lpxn,Tgfb1,Coro1a,Pik3cd,Cd63,Tnfrsf1b,Lgmn,Emilin1,Cilp,Arap1,Nrros,Cd44,Prkcb,Ehd4,Itgb3,Col1a2,Sap30,Col1a1,Myof,Pdgfra,Ptpn1,Ccna2,Sdcbp,Arpc2,Got1,Akt1,Actr3,Ccl2,Arg1,Adgra2,Dab2,Cfl1,Lrp8,Grb2,Nrp2,Fos,Cyfip2,Flrt2,Cadm4,Arrb2,Iqgap1,Fst,Fam20c,Shcbp1,Fstl1,Runx2,Fgf7,Zyx,Fyn,Apaf1,Dlx3,Slit2,Myc,Col3a1,E2f1,Spred1,Tnfaip6,Rasa1,Cyfip1,Il10,Grk2,Chst11,Adam17,Anxa1,Knstrn,Cd109,Htra2,…
cell projection organization	GO:BP	4.69348e-11	0.102603	0.122561	1640	201	1959	Trem2,Atp1a3,Evl,Rac2,Nckap1l,Was,Coro1a,Tcirg1,Grn,P2rx7,Emp3,Csf1r,Pip5k1c,Stmn1,Plekho1,Nfasc,Rilpl2,Lgmn,S1pr2,Plek,Arap1,Sh3bp1,Rhov,Ccr5,Uchl1,Plxnc1,B4galt5,Icam1,Cd44,Ctsz,Taok3,Camk2a,Ehd4,Itgb3,Ttc12,Sema4d,Fn1,Prrx1,Ptprs,Camk1d,Fes,Rhog,B3gnt2,Mmp2,Rab8b,Myo7a,Mrtfa,Itga4,Rhoh,B4galt6,Coro1c,Lst1,Plk2,Itm2c,Cln3,Cdh11,Septin9,Cdc20,Arpc5,Pfn1,Arpc2,Akt1,Mag,Actr3,Pitpna,Micall2,Abcd1,…
chemokine production	GO:BP	4.94245e-11	0.018112	0.314286	105	33	1822	Trem2,Lilrb4b,Csf1r,Mcoln2,Syk,Gm49339,Sirpa,Lilrb4a,Tlr7,Oas1a,Havcr2,Tlr2,Ticam2,Hc,Aif1,Il1rl1,Cd74,Tnf,Postn,Tlr9,Pycard,Ticam1,Adora2b,Il17ra,Foxp1,Adam17,Mefv,Oas3,Mbp,Oas1g,Tlr4,Ccl5,Il6ra
regulation of chemokine production	GO:BP	4.94245e-11	0.018112	0.314286	105	33	1822	Trem2,Lilrb4b,Csf1r,Mcoln2,Syk,Gm49339,Sirpa,Lilrb4a,Tlr7,Oas1a,Havcr2,Tlr2,Ticam2,Hc,Aif1,Il1rl1,Cd74,Tnf,Postn,Tlr9,Pycard,Ticam1,Adora2b,Il17ra,Foxp1,Adam17,Mefv,Oas3,Mbp,Oas1g,Tlr4,Ccl5,Il6ra
respiratory burst	GO:BP	4.99518e-11	0.0529412	0.36	25	9	170	Trem2,Ncf2,Ncf4,Rac2,Ncf1,Slc11a1,Grn,Cyba,Cybb
regulation of actin polymerization or depolymerization	GO:BP	5.0827e-11	0.0243323	0.242604	169	41	1685	Cotl1,Evl,Nckap1l,Was,Coro1a,Hcls1,Plek,Sh3bp1,Icam1,Capg,Arpc1b,Arpc5,Pfn1,Arpc2,Actr3,Vill,Arpc4,Cfl1,Grb2,Wdr1,Arpc3,Cyfip2,Slit2,Rasa1,Capzb,Pycard,Cyfip1,Eps8,Cyrib,Ptk2b,Tmsb4x,Cit,Capza1,Plekhh2,Prkcd,Fchsd1,Bin1,Snx9,Mtpn,Capza2,Fmn1
positive regulation of adaptive immune response	GO:BP	5.12671e-11	0.0208974	0.276423	123	34	1627	Trem2,Fcer1g,Tgfb1,Fcgr1,Slc11a1,P2rx7,Btk,Tnfsf13,Fcer1a,Ptprc,Nlrp10,Ada,Tnfsfm13,Nfkbid,Il27ra,H2-T23,Cd74,Tnf,Tyk2,Ccr2,C3,Clcf1,Pycard,Pla2g4a,Stx7,H2-Ab1,Cyrib,Cd40,Nlrp3,Clec4n,Sash3,H2-M3,Cd28,Cd4
regulation of cellular component size	GO:BP	5.75493e-11	0.0392715	0.175127	394	69	1757	Cotl1,Kcnn4,Evl,Vav1,Nckap1l,Was,Coro1a,P2rx7,Il7r,Hcls1,Plek,Sh3bp1,Ccr5,Icam1,Cln8,Capg,Ap2m1,Sema4d,Fn1,Iqgap3,Ptprs,Arpc1b,Atp13a2,Cln3,Arpc5,Pfn1,Arpc2,Akt1,Mag,Actr3,Vill,Arpc4,Cfl1,Grb2,Wdr1,Arpc3,Cyfip2,Dip2b,Shtn1,Rufy3,Slit2,Limk1,Rasa1,Arhgap4,Capzb,Pycard,Cyfip1,Eps8,Cyrib,Vav3,Ptk2b,Tmsb4x,Cit,Capza1,Plekhh2,Rtn4,Prkcd,Map2,Fchsd1,Bin1,Akt3,Snx9,Mtpn,Capza2,Plxna4,Fmn1,Slc12a6,Msn,Tr…
cell-matrix adhesion	GO:BP	6.33689e-11	0.0275179	0.222222	225	50	1817	Itgax,Itgb2,Fermt3,Adam8,Mmp12,Mmp14,Cd63,Hpse,Itgb7,Emilin1,Ninj1,Sirpa,Col16a1,Arhgap6,Itgb3,Fn1,Itgad,Itga4,Coro1c,Actn1,Cfl1,Bst1,Ptprj,Efemp2,Iqgap1,Itga5,Actg1,Postn,Itgal,Zyx,Plau,Thy1,Col3a1,Gm49368,Itgbl1,Rasa1,Rin2,Ptk2b,Ptpra,Tnxb,Gpm6b,Bcl2l11,Sned1,Cdkn2a,Fmn1,Peak1,Itga11,Actn3,Cdk6,Vcam1
regulation of mast cell activation	GO:BP	6.72038e-11	0.0212515	0.327273	55	18	847	Cd300a,Cd84,Fcer1g,Rac2,Cd300lb,Milr1,Syk,Hmox1,Gm49339,Fgr,Lilrb4a,Fcer1a,Unc13d,Fes,Cnr2,Ms4a2,Ptpre,Lyn
immune response-activating cell surface receptor signaling pathway	GO:BP	6.86394e-11	0.0556414	0.109091	330	36	647	Lat2,Laptm5,Cd300a,Tyrobp,Kcnn4,Fcer1g,C3ar1,Lpxn,Nckap1l,Lilrb4b,Myo1g,C5ar1,Nfam1,Rftn1,Btk,C5ar2,Syk,Fyb,Gm49339,Lcp2,Lilrb4a,Cd276,Klhl6,Ptprc,Cmtm3,Nfatc2,Prkcb,Blnk,Themis2,Bcl2a1d,Ada,Dgkz,Nfkbid,Csk,Tec,Card11
negative regulation of mitotic cell cycle phase transition	GO:BP	7.29822e-11	0.023367	0.251429	175	44	1883	Gpnmb,Cdt1,Incenp,Taok3,Cdk1,Aurkb,Birc5,Plk1,Ndc80,Dgkz,Hmga2,Cdca8,Bub1,Nuf2,Cdc20,Brca1,Ccnb1,Tpra1,Ccl2,Bub1b,Spc24,Clspn,Crlf3,Ttk,Spdl1,Gpr132,Mad2l1,Cdkn1a,Kntc1,Spc25,Trip13,Trex1,Ccnd1,Bard1,Orc1,Zfp36l2,Ticrr,Fbxo5,Cdc6,Zwilch,Ezh2,Dtl,Cdc14b,Dusp1
immune response-activating signal transduction	GO:BP	7.53316e-11	0.0556414	0.108761	331	36	647	Lat2,Laptm5,Cd300a,Tyrobp,Kcnn4,Fcer1g,C3ar1,Lpxn,Nckap1l,Lilrb4b,Myo1g,C5ar1,Nfam1,Rftn1,Btk,C5ar2,Syk,Fyb,Gm49339,Lcp2,Lilrb4a,Cd276,Klhl6,Ptprc,Cmtm3,Nfatc2,Prkcb,Blnk,Themis2,Bcl2a1d,Ada,Dgkz,Nfkbid,Csk,Tec,Card11
regulation of actin filament length	GO:BP	7.80646e-11	0.0243323	0.239766	171	41	1685	Cotl1,Evl,Nckap1l,Was,Coro1a,Hcls1,Plek,Sh3bp1,Icam1,Capg,Arpc1b,Arpc5,Pfn1,Arpc2,Actr3,Vill,Arpc4,Cfl1,Grb2,Wdr1,Arpc3,Cyfip2,Slit2,Rasa1,Capzb,Pycard,Cyfip1,Eps8,Cyrib,Ptk2b,Tmsb4x,Cit,Capza1,Plekhh2,Prkcd,Fchsd1,Bin1,Snx9,Mtpn,Capza2,Fmn1
positive regulation of alpha-beta T cell activation	GO:BP	8.53374e-11	0.014553	0.378378	74	28	1924	Nckap1l,Lilrb4b,Cd83,Syk,Gm49339,Rasal3,Lilrb4a,Ptprc,Ada,Nfkbid,Card11,Il2rg,Cd80,Tyk2,Ccr2,Cbfb,H2-Ab1,Anxa1,Nlrp3,Cd244a,Ccr7,Hlx,Sash3,Cd28,Tgfbr2,Runx3,Hsph1,Gli3
neutrophil chemotaxis	GO:BP	8.91992e-11	0.0173502	0.320388	103	33	1902	Lgals3,Fcer1g,Rac2,C3ar1,Vav1,Nckap1l,C5ar1,Prex1,C5ar2,Syk,Ccl9,Ccl3,Ccl6,Camk1d,Csf3r,Ccl2,Ccl4,Cd74,Bst1,Ccl22,Cxcl2,Slit2,Spp1,Tnfaip6,Pf4,Vav3,Mcu,Ccl7,Ccr7,Mdk,Cklf,Ccl5,Cxcl1
chromosome separation	GO:BP	9.19244e-11	0.0193312	0.291339	127	37	1914	Cdt1,Incenp,Aurkb,Birc5,Plk1,Ndc80,Cdca8,Bub1,Top2a,Nuf2,Ncaph,Cdc20,Ccnb1,Bub1b,Spc24,Ube2c,Ttk,Spdl1,Eme1,Ncapg,Cenpe,Mad2l1,Kntc1,Spc25,Cenps,Actb,Trip13,Ncapg2,Smc2,Plscr1,Espl1,Fbxo5,Cdc6,Smc4,Zwilch,Dusp1,Nek6
gliogenesis	GO:BP	9.96665e-11	0.0352332	0.191011	356	68	1930	Trem2,Tgfb1,Cd9,C5ar1,Mmp14,Grn,Tnfrsf1b,Csf1r,Ccl3,Nrros,B4galt5,P2rx4,Fn1,Tlr2,Gpr183,Slc45a3,Hmga2,B4galt6,Plec,Csk,C1qa,Akt1,Etv5,Mag,Actr3,Ccl2,Pou3f1,Gba,Lrp8,Wdr1,Ptprj,Lyn,Trpc4,Tnf,Myrf,Egr2,Ccr2,Clcf1,Lamc3,Myc,Col3a1,E2f1,Lpar1,Grk2,Ror1,Anxa1,Ptk2b,Nab2,Ptpra,Rtn4,Vim,Zmiz1,Bin1,Id2,Adam22,Synj1,Tlr4,Lgi4,Gpc1,Mdk,Ror2,P2ry12,Cdk6,Ezh2,Ldlr,Slc7a5,Gli3,Zfp365
response to growth factor	GO:BP	1.14028e-10	0.0569395	0.151147	741	112	1967	Spi1,Lpxn,Tgfb1,Coro1a,Pik3cd,Cd63,Tnfrsf1b,Lgmn,Emilin1,Cilp,Arap1,Nrros,Cd44,Prkcb,Ehd4,Itgb3,Col1a2,Sap30,Col1a1,Myof,Pdgfra,Ptpn1,Ccna2,Sdcbp,Arpc2,Got1,Akt1,Actr3,Ccl2,Arg1,Adgra2,Dab2,Cfl1,Lrp8,Grb2,Nrp2,Fos,Cyfip2,Flrt2,Cadm4,Arrb2,Iqgap1,Fst,Fam20c,Shcbp1,Fstl1,Runx2,Fgf7,Zyx,Fyn,Apaf1,Dlx3,Slit2,Myc,Col3a1,E2f1,Spred1,Tnfaip6,Anxa3,Rasa1,Cyfip1,Il10,Grk2,Chst11,Adam17,Anxa1,Knstrn,Cd109,…
plasma membrane bounded cell projection organization	GO:BP	1.14573e-10	0.100051	0.122423	1601	196	1959	Trem2,Atp1a3,Evl,Rac2,Nckap1l,Was,Coro1a,Tcirg1,Grn,P2rx7,Emp3,Csf1r,Pip5k1c,Stmn1,Plekho1,Nfasc,Rilpl2,Lgmn,S1pr2,Plek,Arap1,Sh3bp1,Ccr5,Uchl1,Plxnc1,B4galt5,Icam1,Cd44,Ctsz,Taok3,Camk2a,Ehd4,Ttc12,Sema4d,Fn1,Prrx1,Ptprs,Camk1d,Fes,Rhog,B3gnt2,Mmp2,Myo7a,Mrtfa,Itga4,Rhoh,B4galt6,Coro1c,Lst1,Plk2,Itm2c,Cln3,Cdh11,Septin9,Cdc20,Arpc5,Pfn1,Arpc2,Akt1,Mag,Actr3,Pitpna,Micall2,Abcd1,Aif1,Dab2,Diaph1,…
mast cell degranulation	GO:BP	1.20222e-10	0.0221704	0.296875	64	19	857	Lat2,Cd300a,Cd84,Fcer1g,Rac2,Milr1,Btk,Syk,Hmox1,Fgr,Fcer1a,Unc13d,Lat,Mrgprb1,Fes,Mrgprb2,Ms4a2,Lyn,Mrgprx2
regulation of chromosome separation	GO:BP	1.45628e-10	0.0172414	0.317308	104	33	1914	Cdt1,Incenp,Aurkb,Birc5,Plk1,Ndc80,Cdca8,Bub1,Nuf2,Ncaph,Cdc20,Ccnb1,Bub1b,Spc24,Ube2c,Ttk,Spdl1,Ncapg,Cenpe,Mad2l1,Kntc1,Spc25,Actb,Trip13,Ncapg2,Smc2,Plscr1,Fbxo5,Cdc6,Smc4,Zwilch,Dusp1,Nek6
cellular response to nitrogen compound	GO:BP	1.48374e-10	0.0617409	0.145933	836	122	1976	Trem2,Atp1a3,Rgs10,Tgfb1,P2ry6,P2rx7,Cyba,Ptafr,Tlr6,Cybb,Aprt,Lgmn,Gna15,Icam1,Ucp2,P2rx4,Col16a1,Rab31,Camk2a,Prkcb,Itgb3,Pik3cg,Col1a2,Cyp11a1,Col1a1,Pip4k2a,Mmp2,Dnmt3a,Pdgfra,Rab8b,Ptpn1,Itga4,Ccna2,Cyp1b1,Csk,Arpc2,Brca1,Got1,Pkm,Akt1,Ahsg,Ccl2,Folr2,Ciita,Htr2b,Arg1,Diaph1,Flna,Cfl1,Ptpre,Sting1,Grb2,Fos,Ptprj,H2az1,Agtrap,Cacna1a,Tnf,Tyk2,Plat,Fut7,Fyn,Rap1b,Myo5a,Colec12,Slit2,Myc,Col3a1…
regulation of alpha-beta T cell activation	GO:BP	1.68324e-10	0.0176715	0.309091	110	34	1924	Cd300a,Tgfb1,Nckap1l,Lilrb4b,Cd83,Syk,Gm49339,Rasal3,Lilrb4a,Ptprc,Ada,Nfkbid,Card11,Il2rg,Cd80,Tyk2,Loxl3,Ccr2,Prdm1,Cbfb,H2-Ab1,Anxa1,Nlrp3,Cd244a,Ccr7,Hlx,Sash3,Vsir,Cd28,Zc3h12a,Tgfbr2,Runx3,Hsph1,Gli3
regeneration	GO:BP	1.70836e-10	0.0265073	0.225664	226	51	1924	F7,Tgfb1,Cd9,Grn,Hmox1,Ninj1,Lcp1,Ucp2,Cdk1,Prrx1,Pcna,Ptprs,Mmp2,Ccna2,Ptgfrn,Pkm,Mag,Ccl2,Bin3,Flna,Axl,Bak1,Tnf,Aurka,Igf2r,Plau,Thy1,Myc,Anxa3,Cdkn1a,Il10,Fzd7,Tyms,Adam17,Anxa1,Flt3,Ccnd1,Cpt1a,Rtn4,Igsf10,Stk24,Tgfbr2,Mtpn,Gas6,Mdk,Selenon,Ezh2,Hgf,Slc7a5,Fkbp1b,Gli3
regulation of T cell proliferation	GO:BP	1.76142e-10	0.0242157	0.237838	185	44	1817	Lgals3,Gpnmb,Laptm5,Rac2,Cd37,Tgfb1,Nckap1l,Lilrb4b,Coro1a,Tnfrsf1b,Syk,Gm49339,Rasal3,Lilrb4a,Cd276,Ccdc88b,Ptprc,Havcr2,Ripk3,Spn,Card11,Arg1,Il27ra,Aif1,Cd80,Tyk2,Ccr2,Itgal,Pycard,Anxa1,H2-Aa,Cd244a,Ccr7,Ptpn6,Vsig4,Sash3,Cdkn2a,Vsir,Cd28,Cd4,Tgfbr2,Ccl5,Il15,Vcam1
positive regulation of ERK1 and ERK2 cascade	GO:BP	1.78466e-10	0.0264362	0.227074	229	52	1967	Trem2,Gpnmb,Tgfb1,P2ry6,C5ar1,Tnfrsf11a,C5ar2,Csf1r,Ccl9,Ccl3,Icam1,Cd44,Ccl6,Atp6v0c,Ptprc,Ccr1,Itgb3,Havcr2,Gpr183,Pdgfra,Ccl2,Htr2b,Ccl4,Cd74,Ccl22,Abca7,Arrb2,C3,Rap1b,Pycard,Adam17,Gnai2,Ptk2b,Tpbg,Ccl7,Marco,Pdgfrb,F2r,Htr2a,Arrb1,Nptn,Cd4,Epor,Tlr4,Gas6,Fgfbp3,Scimp,Ccl5,Mfhas1,Fgf18,Bmper,Nox4
ossification	GO:BP	1.93485e-10	0.0381679	0.181598	413	75	1965	Gpnmb,Ctsk,Tgfb1,Mmp14,Tcirg1,P2rx7,Tnfrsf11a,Ccl3,Rassf2,Fgr,Cd276,Ccr1,Sema4d,Col1a2,Col1a1,Sh3pxd2b,Mmp2,Junb,Tph1,Fignl1,Akt1,Clic1,Ahsg,Lmna,Mmp13,Tnf,Fam20c,Egr2,Tmem119,Ecm1,Runx2,Snai1,Alox5,Fhl2,Clec5a,Spp1,Ryr1,Ifi204,Tnfaip6,Sbno2,Slc8a1,Mgp,Cbfb,Dhrs3,Ptk2b,Nab2,Gpm6b,Phospho1,Rbpj,Bmp1,Col5a2,Igsf10,Ccn4,Id2,Cthrc1,Fzd1,Sfrp1,Fbxo5,Mef2c,Mdk,Thbs3,Atp2b1,Ror2,Actn3,Cdk6,Klf10,Runx3,F…
response to bacterium	GO:BP	1.95256e-10	0.192547	0.0297505	1042	31	161	Cd68,Trem2,Ncf2,Irf5,Spi1,Fcer1g,Rgs1,Hck,Tgfb1,Fcgr1,Irf8,Ncf1,Slfn2,Cd300lb,C5ar1,Slc11a1,Ly86,Grn,Cd180,P2rx7,Lyz2,Il7r,Cyba,Tnip3,Ptafr,Tlr1,Btk,Tnfrsf1b,Tlr6,Tnfrsf11a,Wfdc17
response to oxidative stress	GO:BP	1.96854e-10	0.0421866	0.161364	440	71	1683	Trem2,Hk3,Ncf1,Mmp14,Btk,Tlr6,Psap,Hmox1,Sirpa,Rgs14,Sdc1,Ucp2,Cdk1,Aldh3b1,Pcna,Ripk3,Cyp11a1,Col1a1,Mmp2,Atp13a2,Pdgfra,Arl6ip5,Fosl1,Prdx1,Glrx,Cyp1b1,Melk,Akt1,Etv5,Abcd1,Arg1,Txn1,Aif1,Cfl1,Axl,Gch1,Fos,Bak1,Tnf,Mctp1,Hmox2,Alox5,Fyn,Cygb,Il10,Grk2,Prdx4,Slc8a1,Foxp1,Anxa1,Ptk2b,Txnrd1,Trex1,Mcl1,Htra2,Slc23a2,Vrk2,Ect2,Prkcd,Ptprn,Fancd2,Stk24,Cdkn2a,Pdgfrb,Slc25a24,Akr1b3,Ncoa7,Fzd1,Zc3h12…
regulation of leukocyte degranulation	GO:BP	2.0469e-10	0.0408805	0.22807	57	13	318	Cd300a,Spi1,Cd84,Fcer1g,Rac2,Nckap1l,Ptafr,Syk,Itgam,Hmox1,Fgr,Fcer1a,Unc13d
mitotic cell cycle checkpoint signaling	GO:BP	2.05589e-10	0.0197368	0.280576	139	39	1976	Cdt1,Incenp,Taok3,Cdk1,Aurkb,Birc5,Plk1,Ndc80,Dgkz,Hmga2,Cdca8,Bub1,Nuf2,Cdc20,Brca1,Ccnb1,Bub1b,Spc24,Clspn,Ttk,Spdl1,Eme1,Mad2l1,Cdkn1a,Kntc1,Spc25,Trip13,Trex1,Ccnd1,Bard1,Orc1,Fancd2,Ticrr,Cdc6,Zwilch,Dtl,Cdc14b,Dusp1,Chek1
inorganic cation transmembrane transport	GO:BP	2.07626e-10	0.060792	0.138501	787	109	1793	Trem2,Atp1a3,Kcnn4,Stac2,Kcnab2,Tgfb1,P2ry6,Coro1a,Slc11a1,Tcirg1,Kcnk13,P2rx7,Cd63,Cyba,Panx1,Mcoln2,Ccl3,Slc6a8,Atp6v0d2,Mcub,Hvcn1,Ubash3b,Tpcn2,Ccr5,Slc9a9,Ucp2,P2rx4,Atp6v1b2,Atp6v0a1,Tmem165,Atp6v0c,Ptprc,Slc6a6,Itgb3,Clec4b1,Slc9a4,Pik3cg,Kcnk6,Orai2,Glrx,Gpr35,Kcnj2,Akt1,Atp6v0b,Htr2b,Tmem37,Diaph1,Ms4a2,Flna,Slc39a11,Ank1,Bak1,Lyn,Tpcn1,Trpc4,Cacna1a,Ncs1,Ywhah,Alox5,Atp6v1a,Fyn,Slc24a5,…
collagen fibril organization	GO:BP	2.08942e-10	0.0122137	0.436364	55	24	1965	Lum,Emilin1,Col1a2,Col1a1,Colgalt1,Cyp1b1,Aebp1,Fkbp10,Adamts14,Loxl2,Efemp2,Loxl3,Mmp11,Vipas39,Col3a1,Tnxb,P4ha1,Col5a2,Fmod,Tgfbr1,Adamts2,Col5a1,Lox,Adamts7
cell junction organization	GO:BP	2.17038e-10	0.0583153	0.143426	753	108	1852	Trem2,Tgfb1,Cd9,C5ar1,Mmp14,Csf1r,Nfasc,C1qb,Il10ra,Lgmn,Sh3bp1,Arhgap39,Col16a1,Arhgap6,Itgb3,C1qc,Sema4d,Fn1,Arhgap22,Ptprs,Bsn,Dgkz,Rab8b,Syn1,Coro1c,Rims3,Cln3,Cdh11,Plec,Csk,Sdcbp,Cdc20,C1qa,Ppfibp2,Pfn1,Etv5,Actr3,Micall2,Cadm1,Actn1,Flna,Cfl1,Lrp8,Ppfia4,Wdr1,Nrp2,Ptprj,Flrt2,Tubb5,Cacna1a,Tnf,Iqgap1,Nrcam,Itga5,Actg1,C3,Snai1,Fyn,Plxnb2,Rap1b,Thy1,Myo5a,Rhoc,Itsn1,Dlg3,Mdga1,Tln1,Cyfip1,I…
regulation of metal ion transport	GO:BP	2.20271e-10	0.0394669	0.177419	434	77	1951	Trem2,Lgals3,Wfs1,Stac2,Cd84,Kcnab2,Tgfb1,P2ry6,Coro1a,P2rx7,Cd63,Cyba,Ccl3,Ubash3b,Icam1,P2rx4,Ccr1,Camk2a,Itgb3,Clec4b1,Pik3cg,Glrx,Gpr35,Kcnj2,Akt1,Ccl2,Diaph1,Ms4a2,Flna,Homer3,Bak1,Lyn,Trpc4,Cacna1a,Arrb2,Ywhah,Fyn,Cd33,Thy1,Myo5a,Cxcr4,Tlr9,Slc8a1,Cacnb3,Bax,Gnai2,Ptk2b,Nedd4l,Cacna1g,Wwp2,Plcg2,Cxcr3,Snx27,Bin1,Ptpn6,Hpca,Slc8b1,Akt3,Stom,Orai1,Pdgfrb,F2r,Htr2a,Nkain1,Cd4,Gem,Atp2b1,Trpv2,…
mast cell mediated immunity	GO:BP	2.24887e-10	0.0221704	0.287879	66	19	857	Lat2,Cd300a,Cd84,Fcer1g,Rac2,Milr1,Btk,Syk,Hmox1,Fgr,Fcer1a,Unc13d,Lat,Mrgprb1,Fes,Mrgprb2,Ms4a2,Lyn,Mrgprx2
negative regulation of phosphorus metabolic process	GO:BP	2.55293e-10	0.0402089	0.173815	443	77	1915	Cd300a,Tgfb1,Nckap1l,Lilrb4b,Plek,Emilin1,Rassf2,Ubash3b,Gm49339,Sirpa,Uchl1,Rgs14,Lilrb4a,Ptprc,Plk1,Mical1,Sema4d,Pip4k2a,Samsn1,Ptpn1,Coro1c,Entpd1,Plec,Csk,Nup62,Ccnb1,Akt1,Ahsg,Pkn1,Gba,Rgs2,Ptprj,Bak1,Lyn,Cadm4,Tnf,Arrb2,Iqgap1,Pbk,Dusp7,Thy1,Slit2,Spred1,Cdkn1a,Pycard,Grk2,Fbln1,Zfyve28,Bax,Mastl,Gnai2,Gadd45b,Actb,Socs3,Cd109,Niban1,Mvp,Ncapg2,Cbl,Hhex,Prkcd,Ptpn6,Hpca,Mgat5,Cdkn2a,Arrb1,…
negative regulation of phosphate metabolic process	GO:BP	2.55293e-10	0.0402089	0.173815	443	77	1915	Cd300a,Tgfb1,Nckap1l,Lilrb4b,Plek,Emilin1,Rassf2,Ubash3b,Gm49339,Sirpa,Uchl1,Rgs14,Lilrb4a,Ptprc,Plk1,Mical1,Sema4d,Pip4k2a,Samsn1,Ptpn1,Coro1c,Entpd1,Plec,Csk,Nup62,Ccnb1,Akt1,Ahsg,Pkn1,Gba,Rgs2,Ptprj,Bak1,Lyn,Cadm4,Tnf,Arrb2,Iqgap1,Pbk,Dusp7,Thy1,Slit2,Spred1,Cdkn1a,Pycard,Grk2,Fbln1,Zfyve28,Bax,Mastl,Gnai2,Gadd45b,Actb,Socs3,Cd109,Niban1,Mvp,Ncapg2,Cbl,Hhex,Prkcd,Ptpn6,Hpca,Mgat5,Cdkn2a,Arrb1,…
response to chemokine	GO:BP	2.63339e-10	0.0161795	0.329787	94	31	1916	Trem2,Ccl9,Ccl3,Ccr3,Ccr5,Ccl6,Ccrl2,Dock8,Padi2,Ccr1,Gpr35,Ccl2,Ccl4,Lyn,Ccl22,Cxcl2,Ccr2,Slit2,Pf4,Cxcr4,Grk2,Ptk2b,Cxcr3,Ccl7,Ccr7,Zc3h12a,Robo1,Ccl5,Dusp1,Cxcl1,Lox
cellular response to chemokine	GO:BP	2.63339e-10	0.0161795	0.329787	94	31	1916	Trem2,Ccl9,Ccl3,Ccr3,Ccr5,Ccl6,Ccrl2,Dock8,Padi2,Ccr1,Gpr35,Ccl2,Ccl4,Lyn,Ccl22,Cxcl2,Ccr2,Slit2,Pf4,Cxcr4,Grk2,Ptk2b,Cxcr3,Ccl7,Ccr7,Zc3h12a,Robo1,Ccl5,Dusp1,Cxcl1,Lox
regulation of antigen receptor-mediated signaling pathway	GO:BP	2.69481e-10	0.0154987	0.359375	64	23	1484	Laptm5,Cd300a,Kcnn4,Lpxn,Lilrb4b,Nfam1,Gm49339,Lilrb4a,Ptprc,Cmtm3,Prkcb,Ada,Dgkz,Card11,Ptprj,Lyn,Plcl2,Thy1,Foxp1,Slc39a10,Gcsam,Ccr7,Ptpn6
regulation of GTPase activity	GO:BP	2.92281e-10	0.0348015	0.184971	346	64	1839	Rgs10,Arhgap9,Rgs1,Vav1,Arhgap25,Prex1,Stmn1,Ccl9,Ccl3,Gpr65,Arhgap45,Arap1,Sh3bp1,Rasal3,Plxnc1,Rgs14,Icam1,Gpr137b,Gmip,Ccl6,Dock8,Arhgap6,Rasa4,Sema4d,Arhgap22,Iqgap3,Tbc1d2b,Rhog,Coro1c,Arhgap15,Ccl2,Ccl4,Fgd6,Ccl22,Chn2,Arrb2,Iqgap1,Rasgef1a,Plxnb2,Thy1,Tbc1d22a,Rasa1,Plxna1,Pycard,Cd40,Vav3,Iqgap2,Ptk2b,Dynlt1a,Ect2,Ccl7,Bin1,Ccr7,Snx9,F2r,Arrb1,Rasal1,Rgs16,Plxna4,Amot,Rasgef1b,Ccl5,Ezh2,F…
regulation of cell projection organization	GO:BP	3.06535e-10	0.0564103	0.14885	739	110	1950	Trem2,Evl,Rac2,Was,Grn,P2rx7,Arap1,Ccr5,Plxnc1,Icam1,Cd44,Ctsz,Sema4d,Fn1,Prrx1,Ptprs,Camk1d,Fes,Rhog,Rab8b,Coro1c,Itm2c,Cln3,Septin9,Cdc20,Pfn1,Arpc2,Akt1,Mag,Actr3,Dab2,Bin3,Flna,Cfl1,Lrp8,Rgs2,Lyn,Cacna1a,Iqgap1,Dip2b,Ncs1,Nrcam,Ywhah,Prl2c2,Serpinf1,Shtn1,Rufy3,Fyn,Plxnb2,Thy1,Slit2,Limk1,Lpar1,Abl2,Obsl1,Plxna1,Arhgap4,Capzb,Pdpn,Cyfip1,Eps8,Fat3,Kif3c,Ror1,Actr2,Adam17,Tubb2b,Ptk2b,Nedd4l,D…
positive regulation of adaptive immune response based on somatic recombination of immune receptors built from immunoglobulin superfamily domains	GO:BP	3.1571e-10	0.0196681	0.275862	116	32	1627	Trem2,Fcer1g,Tgfb1,Fcgr1,Slc11a1,P2rx7,Btk,Tnfsf13,Fcer1a,Ptprc,Nlrp10,Ada,Tnfsfm13,Nfkbid,Il27ra,H2-T23,Tnf,Tyk2,Ccr2,C3,Clcf1,Pla2g4a,Stx7,H2-Ab1,Cyrib,Cd40,Nlrp3,Clec4n,Sash3,H2-M3,Cd28,Cd4
leukocyte apoptotic process	GO:BP	3.22787e-10	0.0199285	0.274648	142	39	1957	Lgals3,Adam8,Fcer1g,Pik3cd,P2rx7,Il7r,Plekho2,Hcls1,Ccr5,Dock8,Aurkb,Ripk3,St6gal1,Ada,Nfkbid,Bcl2a1a,Akt1,Pkn1,Axl,Cd74,Bak1,Lyn,Myc,Bcl3,Il10,Bax,Foxp1,Adam17,Anxa1,Slc39a10,Ccr7,Bcl2l11,Cdkn2a,Mef2c,Tnfrsf23,Gas6,Ccl5,Gli3,Fnip1
cellular response to oxidative stress	GO:BP	3.4282e-10	0.0305844	0.199288	281	56	1831	Trem2,Hk3,Ncf1,Btk,Tlr6,Psap,Hmox1,Sirpa,Cdk1,Aldh3b1,Pcna,Ripk3,Mmp2,Atp13a2,Pdgfra,Arl6ip5,Prdx1,Glrx,Cyp1b1,Melk,Akt1,Etv5,Abcd1,Arg1,Txn1,Aif1,Cfl1,Axl,Gch1,Fos,Tnf,Alox5,Fyn,Il10,Foxp1,Anxa1,Trex1,Mcl1,Htra2,Vrk2,Ect2,Prkcd,Fancd2,Stk24,Cdkn2a,Pdgfrb,Slc25a24,Akr1b3,Ncoa7,Fzd1,Zc3h12a,Epor,Tlr4,Selenon,Ezh2,Hgf
cellular response to organonitrogen compound	GO:BP	3.49298e-10	0.0576923	0.148244	769	114	1976	Trem2,Atp1a3,Tgfb1,P2ry6,Cyba,Ptafr,Tlr6,Cybb,Aprt,Lgmn,Gna15,Icam1,Ucp2,P2rx4,Col16a1,Rab31,Camk2a,Prkcb,Itgb3,Pik3cg,Col1a2,Cyp11a1,Col1a1,Pip4k2a,Mmp2,Dnmt3a,Pdgfra,Rab8b,Ptpn1,Itga4,Ccna2,Cyp1b1,Csk,Arpc2,Brca1,Got1,Pkm,Akt1,Ahsg,Ccl2,Folr2,Htr2b,Arg1,Diaph1,Flna,Cfl1,Ptpre,Grb2,Fos,Ptprj,H2az1,Agtrap,Cacna1a,Tnf,Tyk2,Plat,Fut7,Fyn,Rap1b,Myo5a,Slit2,Myc,Col3a1,Ryr1,Rad51,Tlr9,Cyfip1,Grk2,Slc8…
regulation of plasma membrane bounded cell projection organization	GO:BP	4.07783e-10	0.0553846	0.149378	723	108	1950	Trem2,Evl,Rac2,Was,Grn,P2rx7,Arap1,Ccr5,Plxnc1,Icam1,Cd44,Ctsz,Sema4d,Fn1,Prrx1,Ptprs,Camk1d,Fes,Rhog,Coro1c,Itm2c,Cln3,Septin9,Cdc20,Pfn1,Arpc2,Akt1,Mag,Actr3,Dab2,Bin3,Flna,Cfl1,Lrp8,Rgs2,Lyn,Cacna1a,Iqgap1,Dip2b,Ncs1,Nrcam,Ywhah,Prl2c2,Serpinf1,Shtn1,Rufy3,Fyn,Plxnb2,Thy1,Slit2,Limk1,Lpar1,Abl2,Obsl1,Plxna1,Arhgap4,Capzb,Pdpn,Cyfip1,Eps8,Fat3,Kif3c,Ror1,Actr2,Adam17,Tubb2b,Ptk2b,Nedd4l,Dynlt1a…
regulation of cell development	GO:BP	4.19957e-10	0.0475468	0.160959	584	94	1977	Trem2,Tyrobp,Tgfb1,Grn,Prex1,Hpse,Tnfrsf1b,S1pr2,Ninj1,Ccr5,Plxnc1,Rgs14,Unc13d,Itgb3,Sema4d,Fn1,Ptprs,Tlr2,Hmga2,Coro1c,Gpr68,Arpc2,Etv5,Mag,Actr3,Cass4,Adgra2,Dab2,Flna,Lrp8,Lyn,Tnf,Kif14,Dip2b,Egr2,Ywhah,Aspm,Postn,Clcf1,Prl2c2,Aurka,Serpinf1,Shtn1,Rufy3,Plxnb2,Siglec15,Thy1,Slit2,Myc,E2f1,Limk1,Cxcr4,Obsl1,Cip2a,Plxna1,Arhgap4,Cyfip1,Fbln1,Actr2,Dynlt1a,Ptpra,Frzb,Xlr4b,Rtn4,Vim,Map2,Bin1,S1p…
regulation of response to cytokine stimulus	GO:BP	4.43819e-10	0.0209677	0.26	150	39	1860	Trem2,Laptm5,Mmp12,Syk,Casp1,Il1rn,Ikbke,Naip2,Padi2,Ptprc,Oas1a,Tlr2,Ticam2,Samhd1,Arg1,Naip5,Axl,Cd74,Sting1,Naip6,Ecm1,Slit2,Palm3,Cxcr4,Pycard,Casp4,Adam17,Otop1,Trex1,Vrk2,Oas3,Il1r2,Robo1,Oas1g,Tlr4,Zbp1,Gas6,Ccl5,Irak3
inorganic ion transmembrane transport	GO:BP	4.62071e-10	0.0659703	0.133333	900	120	1819	Trem2,Atp1a3,Kcnn4,Stac2,Kcnab2,Tgfb1,P2ry6,Slc37a2,Coro1a,Slc11a1,Tcirg1,Kcnk13,P2rx7,Cd63,Cyba,Panx1,Ptafr,Mcoln2,Ccl3,Slc6a8,Atp6v0d2,Mcub,Hvcn1,Ubash3b,Tpcn2,Ccr5,Slc9a9,Ucp2,P2rx4,Atp6v1b2,Atp6v0a1,Tmem165,Atp6v0c,Ptprc,Slc6a6,Pacc1,Itgb3,Clec4b1,Slc9a4,Pik3cg,Kcnk6,Orai2,Glrx,Gpr35,Kcnj2,Akt1,Clic1,Atp6v0b,Htr2b,Tmem37,Diaph1,Ms4a2,Flna,Slc39a11,Ank1,Bak1,Lyn,Tpcn1,Trpc4,Cacna1a,Ncs1,Ywhah,…
spindle assembly checkpoint signaling	GO:BP	5.12451e-10	0.0145482	0.395833	48	19	1306	Cdt1,Incenp,Aurkb,Birc5,Plk1,Ndc80,Cdca8,Bub1,Nuf2,Cdc20,Ccnb1,Bub1b,Spc24,Ttk,Spdl1,Mad2l1,Kntc1,Spc25,Trip13
mitotic spindle checkpoint signaling	GO:BP	5.12451e-10	0.0145482	0.395833	48	19	1306	Cdt1,Incenp,Aurkb,Birc5,Plk1,Ndc80,Cdca8,Bub1,Nuf2,Cdc20,Ccnb1,Bub1b,Spc24,Ttk,Spdl1,Mad2l1,Kntc1,Spc25,Trip13
mitotic spindle assembly checkpoint signaling	GO:BP	5.12451e-10	0.0145482	0.395833	48	19	1306	Cdt1,Incenp,Aurkb,Birc5,Plk1,Ndc80,Cdca8,Bub1,Nuf2,Cdc20,Ccnb1,Bub1b,Spc24,Ttk,Spdl1,Mad2l1,Kntc1,Spc25,Trip13
regulation of DNA-binding transcription factor activity	GO:BP	6.13277e-10	0.0386266	0.172662	417	72	1864	Itgb2,Adam8,Spi1,Wfs1,Hck,Tgfb1,Rab7b,Nfam1,Tlr6,Tnfrsf11a,Syk,Hcls1,Hmox1,Icam1,Ikbke,Aim2,Camk2a,Prkcb,Havcr2,Tlr2,Ripk3,Camk1d,Nlrc4,Nlrc3,Hmga2,Fosl1,Cyp1b1,Nfkbid,Card11,Anxa4,Akt1,Flna,Lrp8,Sting1,Tnf,Arrb2,Pim1,Trim25,E2f1,Anxa3,Bcl3,Tlr9,Pycard,Lpar5,Il10,Ticam1,Ror1,Cd40,Nlrp3,Wwp2,Plcg2,Adora3,Ccdc22,Il1rap,Traf5,Fancd2,Lrrfip1,Id2,Cdkn2a,Arrb1,Trim30a,Fzd1,Zc3h12a,Mtpn,Tlr4,Gas6,Traf1,…
lymphocyte homeostasis	GO:BP	6.15311e-10	0.0159011	0.329268	82	27	1698	Pirb,Tgfb1,Nckap1l,Coro1a,Tcirg1,Pik3cd,P2rx7,Il7r,Lat,Ripk3,Ada,Tnfrsf13b,Ccnb2,Bcl2a1a,Akt1,Pkn1,Cd74,Bak1,Lyn,Slc40a1,Bax,Chst3,Bcl2l11,Sash3,Pmaip1,Mef2c,Tnfrsf23
generation of neurons	GO:BP	6.56321e-10	0.0986343	0.121495	1605	195	1977	Evl,Rac2,Tgfb1,Nckap1l,Grn,Hexa,Csf1r,Pip5k1c,Psap,Stmn1,Daglb,Nfasc,Ccr5,Uchl1,Plxnc1,B4galt5,Cln8,Hs6st1,Ctsz,Taok3,Akna,Camk2a,Sema4d,Fn1,Prrx1,Ptprs,Tubb2a,Camk1d,Fes,Rhog,B3gnt2,Mmp2,Dnmt3a,Myo7a,Mrtfa,Itga4,Rhoh,B4galt6,Syn1,Lst1,Plk2,Itm2c,Naglu,Cdh11,Cdc20,C1qa,Akt1,Etv5,Mag,Actr3,Pitpna,Micall2,Dab2,Diaph1,Flna,Cfl1,Gba,Lrp8,Axl,Rgs2,Nrp2,Lama2,Racgap1,Cyfip2,Flrt2,Lyn,Cacna1a,Iqgap1,Dip…
response to lipopolysaccharide	GO:BP	6.62322e-10	0.0399579	0.170787	445	76	1902	Cd68,Trem2,Ncf2,Spi1,Tgfb1,Irf8,Cd300lb,Slc11a1,Ly86,Cd180,P2rx7,Tnip3,Ptafr,Btk,Tnfrsf1b,Tnfrsf11a,Ccl3,Il10ra,Casp1,Gm49339,Sirpa,Fcgr4,Lilrb4a,Havcr2,Cxcl16,Tlr2,Nlrc3,Ticam2,Ptger2,Litaf,Cnr2,Cd14,Akt1,Ccl2,Arg1,Axl,Gch1,Fos,Cd80,Lyn,Tnf,Mrc1,Cxcl2,Ptgir,Slpi,Palm3,Pf4,Sbno2,Tlr9,Pycard,Il10,Ticam1,Foxp1,Adam17,Nlrp3,Plcg2,Vim,Dio2,Ccr7,Ifnar1,Ly96,Plscr1,F2r,Trim30a,Zc3h12a,Tlr4,Mef2c,Mapkap…
positive regulation of MAP kinase activity	GO:BP	6.73669e-10	0.018302	0.288	125	36	1967	Adam8,Tgfb1,P2rx7,Tlr6,Tnfrsf11a,Syk,Pik3r5,Il1rn,Fcer1a,Taok3,Ptprc,Pik3cg,Ptpn1,Csk,Htr2b,Tnf,Iqgap1,Fgd4,Tlr9,Fgd2,Cd40,Ptk2b,Akap13,Prkcd,Ccr7,Pdgfrb,Htr2a,Pik3r6,Robo1,Tlr4,Mef2c,Ror2,Ezh2,Pak1,Fgf18,Nox4
cellular response to peptide	GO:BP	6.75363e-10	0.0359408	0.180371	377	68	1892	Trem2,Atp1a3,Tgfb1,Cyba,Tlr6,Aprt,Lgmn,Icam1,Ucp2,Rab31,Camk2a,Prkcb,Itgb3,Cyp11a1,Pip4k2a,Rab8b,Ptpn1,Itga4,Ccna2,Cyp1b1,Csk,Got1,Pkm,Akt1,Ahsg,Ccl2,Arg1,Cfl1,Ptpre,Grb2,Fos,Ptprj,H2az1,Agtrap,Cacna1a,Tnf,Tyk2,Plat,Fut7,Fyn,Myo5a,Myc,Cyfip1,Grk2,Gnai2,Osbpl8,Socs3,Ptpra,Otop1,Vim,Prkcd,Akt3,Gdf15,Marcks,Anxa5,Lpin2,Dennd4c,Tlr4,Cdc6,Slc26a6,Atp2b1,Fbn1,Vcam1,Pid1,Snx5,Arhgef2,Ass1,Brip1
homeostasis of number of cells	GO:BP	7.01631e-10	0.0345964	0.181556	347	63	1821	Spi1,Fcer1g,Pirb,Tgfb1,Nckap1l,Coro1a,Tcirg1,Pik3cd,Inpp5d,P2rx7,Il7r,Btk,Hcls1,Mafb,Hmox1,Rassf2,Gm49339,Lilrb4a,P2ry14,Lipa,Lmo2,Lat,Ripk3,Gpr183,Ada,Tnfrsf13b,Prdx1,Ccnb2,Card11,Bcl2a1a,Akt1,Ccl2,Ank1,Pkn1,Gba,Axl,Cd74,Bak1,Lyn,Flvcr1,Ccr2,Fstl1,Slc40a1,Bax,Chst3,Dnase2a,Adam17,Anxa1,Ncapg2,Slc15a4,Ccr7,Bcl2l11,Akt3,Sash3,Pmaip1,Id2,F2r,Mef2c,Tnfrsf23,Gcnt4,Cdk6,Ezh2,Mfhas1
calcium ion transmembrane transport	GO:BP	7.44564e-10	0.0339426	0.186782	348	65	1915	Stac2,Tgfb1,P2ry6,Coro1a,P2rx7,Cyba,Panx1,Mcoln2,Ccl3,Mcub,Ubash3b,Tpcn2,Ccr5,P2rx4,Tmem165,Ptprc,Itgb3,Clec4b1,Pik3cg,Orai2,Gpr35,Akt1,Htr2b,Tmem37,Diaph1,Ms4a2,Flna,Bak1,Lyn,Tpcn1,Trpc4,Cacna1a,Ncs1,Fyn,Slc24a5,Thy1,Myo5a,Ryr1,Tlr9,Slc8a1,Cacnb3,Bax,Ptk2b,Mcu,Cacna1g,Plcg2,Cxcr3,Bin1,Ptpn6,Hpca,Slc8b1,Orai1,F2r,Anxa5,Htr2a,Cd4,Gas6,Gem,Atp2b1,Trpv2,Selenon,P2ry12,Hrh1,Cacng4,Fkbp1b
negative regulation of cell cycle process	GO:BP	7.73834e-10	0.0302708	0.198606	287	57	1883	Gpnmb,Cdt1,Incenp,Kifc1,Taok3,Cdk1,Aurkb,Birc5,Plk1,Ndc80,Ccnf,Dgkz,Hmga2,Cdca8,Dna2,Bub1,E2f8,Nuf2,Cdc20,Rnaseh2b,Brca1,Ccnb1,Tpra1,Ccl2,Bub1b,Spc24,Dot1l,Clspn,Crlf3,Ttk,Spdl1,Eme1,Gpr132,Osm,Mad2l1,E2f1,Rad51,Cdkn1a,Kntc1,Spc25,Trip13,Nek2,Trex1,Ccnd1,Bard1,Orc1,Fancd2,Zfp36l2,Ticrr,Fbxo5,Cdc6,Gas1,Zwilch,Ezh2,Dtl,Cdc14b,Dusp1
negative regulation of mitotic metaphase/anaphase transition	GO:BP	7.77801e-10	0.0116835	0.44	50	22	1883	Cdt1,Incenp,Aurkb,Birc5,Plk1,Ndc80,Cdca8,Bub1,Nuf2,Cdc20,Ccnb1,Bub1b,Spc24,Ttk,Spdl1,Mad2l1,Kntc1,Spc25,Trip13,Fbxo5,Zwilch,Dusp1
negative regulation of cell cycle phase transition	GO:BP	7.79907e-10	0.0276155	0.210526	247	52	1883	Gpnmb,Cdt1,Incenp,Taok3,Cdk1,Aurkb,Birc5,Plk1,Ndc80,Dgkz,Hmga2,Cdca8,Dna2,Bub1,Nuf2,Cdc20,Rnaseh2b,Brca1,Ccnb1,Tpra1,Ccl2,Bub1b,Spc24,Dot1l,Clspn,Crlf3,Ttk,Spdl1,Eme1,Gpr132,Mad2l1,E2f1,Rad51,Cdkn1a,Kntc1,Spc25,Trip13,Trex1,Ccnd1,Bard1,Orc1,Fancd2,Zfp36l2,Ticrr,Fbxo5,Cdc6,Gas1,Zwilch,Ezh2,Dtl,Cdc14b,Dusp1
cell cycle checkpoint signaling	GO:BP	7.80421e-10	0.0228359	0.240223	179	43	1883	Cdt1,Incenp,Taok3,Cdk1,Aurkb,Birc5,Plk1,Ndc80,Dgkz,Hmga2,Cdca8,Dna2,Bub1,Nuf2,Cdc20,Rnaseh2b,Brca1,Ccnb1,Bub1b,Spc24,Dot1l,Clspn,Ttk,Spdl1,Eme1,Mad2l1,E2f1,Rad51,Cdkn1a,Kntc1,Spc25,Trip13,Trex1,Ccnd1,Bard1,Orc1,Fancd2,Ticrr,Cdc6,Zwilch,Dtl,Cdc14b,Dusp1
spindle checkpoint signaling	GO:BP	7.99657e-10	0.0145482	0.387755	49	19	1306	Cdt1,Incenp,Aurkb,Birc5,Plk1,Ndc80,Cdca8,Bub1,Nuf2,Cdc20,Ccnb1,Bub1b,Spc24,Ttk,Spdl1,Mad2l1,Kntc1,Spc25,Trip13
regulation of cytokine-mediated signaling pathway	GO:BP	8.37477e-10	0.0198925	0.266187	139	37	1860	Trem2,Laptm5,Mmp12,Syk,Casp1,Il1rn,Ikbke,Naip2,Padi2,Ptprc,Oas1a,Ticam2,Samhd1,Arg1,Naip5,Axl,Cd74,Sting1,Naip6,Ecm1,Slit2,Palm3,Cxcr4,Pycard,Casp4,Adam17,Otop1,Trex1,Vrk2,Oas3,Il1r2,Robo1,Oas1g,Zbp1,Gas6,Ccl5,Irak3
negative regulation of cell population proliferation	GO:BP	8.43274e-10	0.0556117	0.148649	740	110	1978	Trem2,Gpnmb,Laptm5,Cd300a,Tyrobp,Cd37,Tgfb1,Cd9,Hpgds,Slfn2,Lilrb4b,Inpp5d,Btk,Csf1r,S1pr2,Hmox1,Gm49339,Ccr5,Lilrb4a,Cd276,Rassf5,Havcr2,Tlr2,Fnip2,Niban2,Nlrc3,Spn,Tnfrsf13b,Lst1,Fosl1,St18,Cyp1b1,Csk,Nup62,Ctsl,Srpx,Ccl2,Arg1,Aif1,Dab2,Skap2,Fth1,Pkn1,Il1rl1,Ifi30,Ptprj,Cd80,Bak1,Lyn,Efemp2,Lmna,Tnf,Ptgir,Prl2c2,Alox5,Serpinf1,Gna12,Slit2,Myc,E2f1,P3h3,Cdkn1a,Pdpn,Il10,Prdx4,Fbln1,Adora2b,Gna1…
negative regulation of lymphocyte proliferation	GO:BP	8.60833e-10	0.0247934	0.233333	90	21	847	Gpnmb,Laptm5,Cd300a,Tyrobp,Cd37,Tgfb1,Lilrb4b,Inpp5d,Btk,Gm49339,Lilrb4a,Cd276,Rassf5,Havcr2,Spn,Tnfrsf13b,Lst1,Arg1,Pkn1,Cd80,Lyn
regulation of mitotic nuclear division	GO:BP	8.63997e-10	0.0172065	0.300885	113	34	1976	Cdt1,Incenp,Aurkb,Birc5,Plk1,Ndc80,Mki67,Cdca8,Bub1,Nuf2,Cdc20,Nup62,Ccnb1,Bub1b,Spc24,Tnf,Ttk,Nusap1,Spdl1,Ywhah,Mad2l1,Obsl1,Kntc1,Spc25,Trip13,Kif20b,Pdgfrb,Cd28,Cdca2,Fbxo5,Zwilch,Ccdc8,Dusp1,Chek1
cellular ion homeostasis	GO:BP	9.16702e-10	0.0445186	0.156556	511	80	1797	Atp1a3,Tbxas1,Wfs1,Tgfb1,Ckb,P2ry6,Coro1a,Slc11a1,Tcirg1,Grn,P2rx7,Cyba,Mcoln2,Ccl3,Atp6v0d2,Mcub,Hvcn1,Hmox1,Ubash3b,Tpcn2,Ccr5,Slc9a9,Atp6v0a1,Tmem165,Atp6v0c,Ptprc,Ccr1,Prkcb,Itgb3,Lacc1,Clec4b1,Slc9a4,Atp13a2,Cln3,Ccl2,Htr2b,Diaph1,Ms4a2,Flna,Fth1,Bak1,Lyn,Atp6ap2,Tpcn1,Trpc4,Cacna1a,Ncs1,Ccr2,Atp6v1a,Slc24a5,Thy1,Myo5a,Myc,Spp1,Ryr1,Slc40a1,Slc8a1,Bax,Cd40,Slc39a10,Ptk2b,Mcu,Plcg2,Cxcr3,Ccdc…
regulation of chromosome segregation	GO:BP	9.64835e-10	0.0182863	0.284553	123	35	1914	Cdt1,Incenp,Aurkb,Birc5,Plk1,Ndc80,Mki67,Cdca8,Bub1,Nuf2,Ncaph,Cdc20,Ccnb1,Bub1b,Spc24,Ube2c,Ttk,Spdl1,Ncapg,Cenpe,Mad2l1,Kntc1,Spc25,Actb,Trip13,Ncapg2,Smc2,Plscr1,Cdca2,Fbxo5,Cdc6,Smc4,Zwilch,Dusp1,Nek6
response to virus	GO:BP	9.6771e-10	0.0365591	0.176166	386	68	1860	Itgax,Irf5,Mmp12,Cd37,Tgfb1,Tlr13,Apobec1,Stmn1,Casp1,Unc13d,Ikbke,Tlr8,Tlr7,Wdfy4,Oasl1,Ptprc,Aim2,Oas1a,Tlr2,Ripk3,Ifi207,Ticam2,Samhd1,Spn,Hmga2,Map3k14,Cfl1,Sting1,Oasl2,Ifngr2,Tnf,Pou2f2,Nlrp1a,Nlrp1b,Trim25,Ifi204,Bcl3,Tlr9,Pycard,Slfn9,Ticam1,Slfn8,Bax,Il17ra,Cd40,Nlrp3,Fgl2,Trex1,Oas3,Skp2,Ifnar1,Plscr1,Pmaip1,Cgas,Batf3,Trim30a,Treml4,Zc3h12a,Oas1g,Zbp1,Ccl5,Il15,Xpr1,Cdk6,Tagap,Ap1s1,If…
actin cytoskeleton reorganization	GO:BP	9.70143e-10	0.0212121	0.25	112	28	1320	Hck,Tgfb1,Csf1r,Arhgdib,Gpr65,S1pr2,Plek,Pdlim4,Fes,Ptpn1,Plec,Arhgdia,Gmfg,Arpc2,Actr3,Cass4,Micall2,Antxr1,Flna,Grb2,Fgf7,Parvb,Nphs2,Eps8,Anxa1,Iqgap2,Ptk2b,Mcu
regulation of cell-substrate adhesion	GO:BP	9.9281e-10	0.0260728	0.216216	222	48	1841	Mmp12,Rac2,Mmp14,Prex1,Hpse,Emilin1,Ninj1,Unc13d,Col16a1,Arhgap6,Itgb3,Fn1,St6gal1,Col1a1,Coro1c,Arpc2,Cass4,Dab2,Flna,Cfl1,Bst1,Ptprj,Efemp2,Iqgap1,Itga5,Actg1,Postn,Plau,Thy1,Spp1,Rasa1,Pdpn,Rin2,Fzd7,Fbln1,Fbln2,Ptk2b,Ptpra,Gpm6b,Ndnf,Col8a1,Cdkn2a,Spock2,Fmn1,Mdk,Peak1,Cdk6,Dbn1
negative regulation of protein phosphorylation	GO:BP	1.03807e-09	0.0334572	0.185841	339	63	1883	Cd300a,Tgfb1,Lilrb4b,Emilin1,Rassf2,Ubash3b,Gm49339,Sirpa,Uchl1,Rgs14,Lilrb4a,Ptprc,Plk1,Mical1,Sema4d,Samsn1,Ptpn1,Coro1c,Plec,Nup62,Ccnb1,Akt1,Ahsg,Pkn1,Gba,Rgs2,Ptprj,Bak1,Lyn,Cadm4,Arrb2,Pbk,Dusp7,Thy1,Slit2,Spred1,Cdkn1a,Pycard,Grk2,Fbln1,Zfyve28,Bax,Gadd45b,Actb,Socs3,Cd109,Niban1,Mvp,Ncapg2,Cbl,Hhex,Prkcd,Ptpn6,Cdkn2a,Arrb1,Sfrp1,Zc3h12a,Pkib,Cdkn1c,Hgf,Pid1,Irak3,Dusp1
negative regulation of mononuclear cell proliferation	GO:BP	1.08687e-09	0.0247934	0.230769	91	21	847	Gpnmb,Laptm5,Cd300a,Tyrobp,Cd37,Tgfb1,Lilrb4b,Inpp5d,Btk,Gm49339,Lilrb4a,Cd276,Rassf5,Havcr2,Spn,Tnfrsf13b,Lst1,Arg1,Pkn1,Cd80,Lyn
regulation of protein localization	GO:BP	1.24602e-09	0.0657562	0.138298	940	130	1977	Trem2,Lgals3,Tyrobp,Kcnn4,Spi1,Stac2,Fcer1g,Kcnab2,Tgfb1,Lilrb4b,Mmp14,Tcirg1,Cdt1,P2rx7,Hcls1,Gm49339,Ctsd,Lcp1,Gpr137b,Lilrb4a,Ucp2,Cdk1,Plekhm2,Abcg1,Birc5,Plk1,Camk2a,Itgb3,Ap2m1,Rassf5,Tlr2,Rab11fip5,Ndc80,Rhog,Atp13a2,Ptpn1,Glrx,Cln3,Gpr68,Csk,Nup62,Arhgdia,Arpc2,Brca1,Akt1,Actr3,Ccl2,Gpsm2,Wipf1,Txn1,Dab2,Flna,Cfl1,Lmna,Mmp13,Tnf,Abca7,Iqgap1,Ldlrap1,Cdca5,Lrp1,Alox5,Rufy3,Fyn,Cd33,Trim25,…
negative regulation of mitotic sister chromatid separation	GO:BP	1.27903e-09	0.0116835	0.431373	51	22	1883	Cdt1,Incenp,Aurkb,Birc5,Plk1,Ndc80,Cdca8,Bub1,Nuf2,Cdc20,Ccnb1,Bub1b,Spc24,Ttk,Spdl1,Mad2l1,Kntc1,Spc25,Trip13,Fbxo5,Zwilch,Dusp1
negative regulation of sister chromatid segregation	GO:BP	1.27903e-09	0.0116835	0.431373	51	22	1883	Cdt1,Incenp,Aurkb,Birc5,Plk1,Ndc80,Cdca8,Bub1,Nuf2,Cdc20,Ccnb1,Bub1b,Spc24,Ttk,Spdl1,Mad2l1,Kntc1,Spc25,Trip13,Fbxo5,Zwilch,Dusp1
negative regulation of mitotic sister chromatid segregation	GO:BP	1.27903e-09	0.0116835	0.431373	51	22	1883	Cdt1,Incenp,Aurkb,Birc5,Plk1,Ndc80,Cdca8,Bub1,Nuf2,Cdc20,Ccnb1,Bub1b,Spc24,Ttk,Spdl1,Mad2l1,Kntc1,Spc25,Trip13,Fbxo5,Zwilch,Dusp1
regulation of mast cell activation involved in immune response	GO:BP	1.31939e-09	0.0345912	0.282051	39	11	318	Cd300a,Cd84,Fcer1g,Rac2,Syk,Hmox1,Gm49339,Fgr,Lilrb4a,Fcer1a,Unc13d
regulation of cytokine production involved in immune response	GO:BP	1.38445e-09	0.0182796	0.280992	121	34	1860	Laptm5,Fcer1g,Tgfb1,Lilrb4b,P2rx7,Panx1,Tnfrsf1b,Syk,Hmox1,Casp1,Gm49339,Lilrb4a,Fcer1a,Tlr7,Lacc1,Litaf,Arg1,Axl,Cd74,Tnf,Ccr2,Tlr9,Pycard,Il10,Ticam1,Casp4,Nlrp3,Plcg2,Rtn4,Sash3,Vsir,Tlr4,Scimp,Irak3
cytokine production involved in immune response	GO:BP	1.38445e-09	0.0182796	0.280992	121	34	1860	Laptm5,Fcer1g,Tgfb1,Lilrb4b,P2rx7,Panx1,Tnfrsf1b,Syk,Hmox1,Casp1,Gm49339,Lilrb4a,Fcer1a,Tlr7,Lacc1,Litaf,Arg1,Axl,Cd74,Tnf,Ccr2,Tlr9,Pycard,Il10,Ticam1,Casp4,Nlrp3,Plcg2,Rtn4,Sash3,Vsir,Tlr4,Scimp,Irak3
bone remodeling	GO:BP	1.45324e-09	0.0169205	0.3	100	30	1773	Ctss,Adam8,Rac2,Ctsk,Tgfb1,Tcirg1,Inpp5d,P2rx7,Tnfrsf11a,Csf1r,Syk,Rassf2,Ubash3b,Fcgr4,Itgb3,Dcstamp,Csk,Tph1,Ahsg,Tmem119,Tpp1,Siglec15,Spp1,Mitf,Ptk2b,Cbl,Cthrc1,Sfrp1,Mdk,Plekhm1
cell projection morphogenesis	GO:BP	1.46594e-09	0.0531108	0.150215	699	105	1977	Evl,Rac2,Nckap1l,Csf1r,Pip5k1c,Stmn1,Plekho1,Nfasc,Ccr5,Uchl1,Plxnc1,B4galt5,Cd44,Taok3,Camk2a,Itgb3,Sema4d,Fn1,Ptprs,Rhog,B3gnt2,Itga4,Rhoh,B4galt6,Coro1c,Cdh11,Mag,Actr3,Pitpna,Cfl1,Lrp8,Nrp2,Lama2,Cyfip2,Flrt2,Cacna1a,Iqgap1,Dip2b,Nrcam,Egr2,Ywhah,Postn,Aurka,Shtn1,Rufy3,Fyn,Plxnb2,Thy1,Slit2,Limk1,Map1s,Cxcr4,Obsl1,Plxna1,Arhgap4,Pdpn,Cyfip1,Actr2,Foxp1,Stxbp5,Tubb2b,Actb,Nedd4l,Dynlt1a,Tpbg,…
cellular component morphogenesis	GO:BP	1.47847e-09	0.0596864	0.143204	824	118	1977	Evl,Rac2,Cd9,Nckap1l,Csf1r,Pip5k1c,Stmn1,Plekho1,Nfasc,Flnc,Ccr5,Uchl1,Plxnc1,B4galt5,Cd44,Taok3,Camk2a,Itgb3,Sema4d,Fn1,Ptprs,Tlr2,Rhog,B3gnt2,Pdgfra,Itga4,Rhoh,B4galt6,Coro1c,Cdh11,Plec,Mag,Actr3,Pitpna,Cfl1,Lrp8,Wdr1,Nrp2,Lama2,Cyfip2,Flrt2,Cacna1a,Iqgap1,Dip2b,Nrcam,Egr2,Actg1,Ywhah,Postn,Aurka,Shtn1,Rufy3,Fyn,Plxnb2,Thy1,Slit2,Limk1,Map1s,Cxcr4,Obsl1,Plxna1,Arhgap4,Pdpn,Cyfip1,Bax,Actr2,Foxp…
response to inorganic substance	GO:BP	1.51609e-09	0.053624	0.137879	660	91	1697	Hk3,Ncf1,Apobec1,Tcirg1,P2rx7,Alox5ap,Cybb,Psap,Lgmn,Hvcn1,Hmox1,Sirpa,Sdc1,Ucp2,P2rx4,Cdk1,Rasa4,Fn1,Pcna,Ripk3,Cyp11a1,Col1a1,Gatm,Crip1,Ada,Mmp2,Atp13a2,Junb,Dnmt3a,Fosl1,Ccna2,Prdx1,Glrx,Cyp1b1,Plec,Cd14,Npc1,Akt1,Arg1,Txn1,Cfl1,Axl,Selenop,Loxl2,Gch1,Fos,Bak1,Iqgap1,Selenom,Actg1,Runx2,Serpinf1,Fyn,Tph2,Myc,Ryr1,Rad51,Anxa11,Tlr9,Slc40a1,Pla2g4a,Pam,Il10,Slc8a1,Foxp1,Anxa1,Ptk2b,Trex1,Cacna1…
cellular response to lipid	GO:BP	1.52805e-09	0.0568597	0.143421	760	109	1917	Cd68,Trem2,Atp1a3,Spi1,Tgfb1,Irf8,P2ry6,Cd300lb,Ly86,Cd180,Tnip3,Ptafr,Tnfrsf1b,Syk,Ccl3,Casp1,Gm49339,Sirpa,Map4k1,Fcgr4,Lilrb4a,Padi2,Fbxo32,Havcr2,Cxcl16,Lbh,Col1a1,Fes,Ticam2,Mmp2,Hmga2,Vps18,Ptger2,Ccna2,Glrx,Cyp1b1,Litaf,Cd14,Npc1,Brca1,Akt1,Ccl2,Arg1,Dab2,Abcb4,Sstr2,Lrp8,Axl,Gch1,Adcy3,Cd80,Lyn,H2az1,Tnf,Mrc1,Cxcl2,Pim1,Ywhah,Plat,Serpinf1,Trerf1,Myc,Spp1,E2f1,Lpar1,Pf4,Abl2,Sbno2,Ephx1,T…
regulation of angiogenesis	GO:BP	1.57363e-09	0.0316767	0.188312	308	58	1831	Itgax,Cma1,Itgb2,C3ar1,C5ar1,Grn,Pik3cd,Hpse,Cybb,Rnh1,Emilin1,Hmox1,Ninj1,Ccr3,Prkcb,Itgb3,Stab1,Hmga2,Hc,Plk2,Cyp1b1,Brca1,Pkm,Ccl2,Adgra2,Tnf,Itga5,Ccr2,Ecm1,C3,Prl2c2,Alox5,Serpinf1,Spred1,Pf4,Anxa3,Cxcr4,Il10,Cd40,Ptk2b,Cxcr3,Rtn4,Hhex,Akt3,Adam12,Zc3h12a,Pik3r6,Tgfbr2,Thbs2,Emilin2,Amot,E2f2,Mdk,Creb3l1,Dcn,Ccl5,Cysltr1,Hgf
negative regulation of mitotic cell cycle	GO:BP	1.65949e-09	0.0260223	0.214912	228	49	1883	Gpnmb,Cdt1,Incenp,Taok3,Cdk1,Aurkb,Birc5,Plk1,Ndc80,Dgkz,Hmga2,Cdca8,Bub1,Nuf2,Cdc20,Brca1,Ccnb1,Tpra1,Ccl2,Bub1b,Spc24,Clspn,Crlf3,Tnf,Ttk,Spdl1,Eme1,Gpr132,Mad2l1,Cdkn1a,Kntc1,Spc25,Trip13,Trex1,Ccnd1,Bard1,Orc1,Fancd2,Zfp36l2,Ticrr,Fbxo5,Cdc6,Gas1,Cdkn1c,Zwilch,Ezh2,Dtl,Cdc14b,Dusp1
cell part morphogenesis	GO:BP	1.6742e-09	0.0546282	0.148148	729	108	1977	Evl,Rac2,Nckap1l,Csf1r,Pip5k1c,Stmn1,Plekho1,Nfasc,Ccr5,Uchl1,Plxnc1,B4galt5,Cd44,Taok3,Camk2a,Itgb3,Sema4d,Fn1,Ptprs,Rhog,B3gnt2,Itga4,Rhoh,B4galt6,Coro1c,Cdh11,Plec,Mag,Actr3,Pitpna,Cfl1,Lrp8,Nrp2,Lama2,Cyfip2,Flrt2,Cacna1a,Iqgap1,Dip2b,Nrcam,Egr2,Ywhah,Postn,Aurka,Shtn1,Rufy3,Fyn,Plxnb2,Thy1,Slit2,Limk1,Map1s,Cxcr4,Obsl1,Plxna1,Arhgap4,Pdpn,Cyfip1,Bax,Actr2,Foxp1,Stxbp5,Tubb2b,Actb,Nedd4l,Dynl…
regulation of leukocyte apoptotic process	GO:BP	1.74249e-09	0.0179272	0.283186	113	32	1785	Lgals3,Adam8,Fcer1g,Pik3cd,P2rx7,Il7r,Hcls1,Ccr5,Dock8,Aurkb,Ripk3,St6gal1,Ada,Nfkbid,Bcl2a1a,Axl,Cd74,Lyn,Myc,Bcl3,Il10,Bax,Foxp1,Adam17,Anxa1,Slc39a10,Ccr7,Bcl2l11,Cdkn2a,Mef2c,Gas6,Ccl5
receptor-mediated endocytosis	GO:BP	1.90682e-09	0.0289769	0.193676	253	49	1691	Cd300a,Fcer1g,Fcgr1,Cd9,Lilrb4b,Ankrd13b,Cd63,Msr1,Pip5k1c,Syk,Tpcn2,Gm49339,Fcgr4,Lilrb4a,Rab31,Itgb3,Ap2m1,Cxcl16,Itga4,Cln3,Sdcbp,Ctsl,Cd14,Cap1,Htr2b,Dab2,Grb2,Arrb2,Mrc1,Ldlrap1,C3,Lrp1,Dnm1,Itsn1,Grk2,Syt11,Plcg2,Cbl,Ccr7,Hpca,Marco,Snx9,Calcrl,Nsf,Synj1,Arrb1,Tgfbr2,Scarb2,Dlg4
negative regulation of metaphase/anaphase transition of cell cycle	GO:BP	2.07302e-09	0.0116835	0.423077	52	22	1883	Cdt1,Incenp,Aurkb,Birc5,Plk1,Ndc80,Cdca8,Bub1,Nuf2,Cdc20,Ccnb1,Bub1b,Spc24,Ttk,Spdl1,Mad2l1,Kntc1,Spc25,Trip13,Fbxo5,Zwilch,Dusp1
neuron projection development	GO:BP	2.07671e-09	0.0728376	0.132353	1088	144	1977	Evl,Rac2,Nckap1l,Grn,Csf1r,Pip5k1c,Stmn1,Nfasc,Ccr5,Uchl1,Plxnc1,B4galt5,Ctsz,Taok3,Camk2a,Sema4d,Fn1,Prrx1,Ptprs,Camk1d,Fes,Rhog,B3gnt2,Mmp2,Myo7a,Mrtfa,Itga4,Rhoh,B4galt6,Lst1,Plk2,Itm2c,Cdh11,Cdc20,Akt1,Mag,Actr3,Pitpna,Micall2,Dab2,Diaph1,Flna,Cfl1,Lrp8,Rgs2,Nrp2,Lama2,Cyfip2,Flrt2,Lyn,Cacna1a,Iqgap1,Dip2b,Ncs1,Nrcam,Egr2,Ywhah,Postn,Aurka,Serpinf1,Lrp12,Shtn1,Rufy3,Fyn,Plxnb2,Thy1,Slit2,Itsn…
positive regulation of chemotaxis	GO:BP	2.13138e-09	0.0211935	0.245161	155	38	1793	Trem2,Spi1,Rac2,C3ar1,F7,Tgfb1,Nckap1l,C5ar1,Pla2g7,Csf1r,Ccl3,Gpsm3,Lgmn,P2rx4,Ccr1,Fn1,Camk1d,Ccl2,Aif1,Cxcl14,Cd74,Ptprj,Ccr2,Slit2,Lpar1,Cxcr4,Adam17,Ptk2b,Mcu,Tpbg,Cxcr3,Ccl7,Ccr7,Pdgfrb,Gas6,Mdk,Ccl5,P2ry12
regulation of osteoclast differentiation	GO:BP	2.14379e-09	0.0329218	0.197531	81	16	486	Trem2,Adam8,Tyrobp,Lilrb4b,Inpp5d,Csf1r,Ccl3,Mafb,Rassf2,Ninj1,Ubash3b,Gm49339,Lilrb4a,Ccr1,Itgb3,Ocstamp
cellular cation homeostasis	GO:BP	2.28125e-09	0.0431373	0.15587	494	77	1785	Atp1a3,Wfs1,Tgfb1,P2ry6,Coro1a,Slc11a1,Tcirg1,Grn,P2rx7,Cyba,Mcoln2,Ccl3,Atp6v0d2,Mcub,Hvcn1,Hmox1,Ubash3b,Tpcn2,Ccr5,Slc9a9,Atp6v0a1,Tmem165,Atp6v0c,Ptprc,Ccr1,Prkcb,Itgb3,Lacc1,Clec4b1,Slc9a4,Atp13a2,Cln3,Ccl2,Htr2b,Diaph1,Ms4a2,Flna,Fth1,Bak1,Lyn,Atp6ap2,Tpcn1,Trpc4,Cacna1a,Ncs1,Ccr2,Atp6v1a,Slc24a5,Thy1,Myo5a,Myc,Spp1,Ryr1,Slc40a1,Slc8a1,Bax,Cd40,Slc39a10,Ptk2b,Mcu,Plcg2,Cxcr3,Ccdc22,Ptpn6,Sl…
cellular response to DNA damage stimulus	GO:BP	2.44517e-09	0.0607822	0.13756	836	115	1892	Was,Bcl2a1b,Tnfrsf1b,Hmox1,Mcm5,Cd44,Ikbke,Mcm3,Taok3,Cdk1,Plk1,Nfatc2,Pcna,Fnip2,Crip1,Bcl2a1d,Kif22,Dgkz,Samhd1,Hmga2,Dna2,Top2a,Batf,Mcm10,Fen1,Uhrf1,Rnaseh2b,Bcl2a1a,Fignl1,Brca1,Zranb3,Akt1,Pclaf,Foxm1,Chaf1b,Shisa5,Mcm6,Dot1l,Rad54l,Fam111a,Cd74,Grb2,Clspn,Bak1,Lyn,Neil3,Tnf,Cdca5,Eme1,Snai1,Pole2,Hrob,Myc,Fanci,Taf6l,Aunip,E2f1,Spred1,Ifi204,Rad51,Bcl3,Cdkn1a,Pycard,Cdkn3,Rad51ap1,Bax,Pif1…
protein polymerization	GO:BP	2.65283e-09	0.0294118	0.197183	284	56	1904	Cotl1,Evl,Nckap1l,Was,Coro1a,Stmn1,Hcls1,Icam1,Capg,Tpx2,Arpc1b,Fes,Arpc5,Pfn1,Arpc2,Actr3,Micall2,Aif1,Diaph1,Vill,Arpc4,Cfl1,Psrc1,Grb2,Ube2c,Arpc3,Cyfip2,Coro7,Diaph3,Slit2,Clip3,Rasa1,Capzb,Pycard,Cyfip1,Eps8,Cyrib,Ptk2b,Tmsb4x,Capza1,Fhdc1,Pstpip2,Prkcd,Map2,Fchsd1,Bin1,Snx9,Mtpn,Capza2,Fbxo5,Fmn1,Ang,Pak1,Dbn1,Tmod1,Nin
regulation of T cell differentiation	GO:BP	2.69171e-09	0.0217391	0.242938	177	43	1978	Adam8,Tgfb1,Nckap1l,Lilrb4b,Cd83,Il7r,Syk,Gm49339,Lilrb4a,Ptprc,Ada,Rhoh,Nfkbid,Card11,Il2rg,Cd74,Loxl3,Il1rl2,Ccr2,Prdm1,Cbfb,Anxa1,H2-Aa,Actb,Nlrp3,Fgl2,Zmiz1,Ccr7,Fancd2,Hlx,Sash3,Cdkn2a,Vsir,Cd28,Zc3h12a,Pik3r6,Tgfbr2,Mdk,Egr3,Il15,Runx3,Gli3,Il4i1
regulation of vasculature development	GO:BP	2.76193e-09	0.0316767	0.185897	312	58	1831	Itgax,Cma1,Itgb2,C3ar1,C5ar1,Grn,Pik3cd,Hpse,Cybb,Rnh1,Emilin1,Hmox1,Ninj1,Ccr3,Prkcb,Itgb3,Stab1,Hmga2,Hc,Plk2,Cyp1b1,Brca1,Pkm,Ccl2,Adgra2,Tnf,Itga5,Ccr2,Ecm1,C3,Prl2c2,Alox5,Serpinf1,Spred1,Pf4,Anxa3,Cxcr4,Il10,Cd40,Ptk2b,Cxcr3,Rtn4,Hhex,Akt3,Adam12,Zc3h12a,Pik3r6,Tgfbr2,Thbs2,Emilin2,Amot,E2f2,Mdk,Creb3l1,Dcn,Ccl5,Cysltr1,Hgf
cellular calcium ion homeostasis	GO:BP	2.90363e-09	0.0324594	0.175084	297	52	1602	Wfs1,Tgfb1,P2ry6,Coro1a,Tcirg1,P2rx7,Cyba,Mcoln2,Ccl3,Mcub,Ubash3b,Tpcn2,Ccr5,Tmem165,Ptprc,Ccr1,Prkcb,Itgb3,Clec4b1,Atp13a2,Cln3,Ccl2,Htr2b,Diaph1,Ms4a2,Flna,Bak1,Lyn,Tpcn1,Trpc4,Cacna1a,Ncs1,Ccr2,Slc24a5,Thy1,Myo5a,Spp1,Ryr1,Slc8a1,Bax,Cd40,Ptk2b,Mcu,Plcg2,Cxcr3,Ptpn6,Slc8b1,Atp7b,Pacs2,F2r,Htr2a,Nptn
epithelial cell proliferation	GO:BP	2.9356e-09	0.0421594	0.163347	502	82	1945	Mmp12,Tgfb1,Ncf1,C5ar1,Mmp14,Grn,Pik3cd,Cyba,Btk,C5ar2,Fabp7,Hmox1,Ccr3,Lipa,Birc5,Itgb3,Iqgap3,Rps6ka1,Serpinb1a,Nlrc3,Mki67,Hmga2,Itga4,Uhrf1,Ctsl,Akt1,Ccl2,Htr2b,Arg1,Dab2,Loxl2,Bak1,Tnf,Fst,Ecm1,Prl2c2,Runx2,Alox5,Serpinb1c,Serpinf1,Fgf7,Plau,Myc,Il10,Serpinb1b,Fzd7,Adora2b,Bax,Foxp1,Adam17,Cd109,Eya1,Ccnd1,Cxcr3,Rbpj,Rtn4,Nras,Fap,Ptprn,Col8a1,Hlx,Akt3,Id2,Cdkn2a,Sfrp1,Robo1,Tgfbr1,Mef2c,Gas…
positive regulation of I-kappaB kinase/NF-kappaB signaling	GO:BP	2.94037e-09	0.0207962	0.244755	143	35	1683	Tlr6,Clec4d,Casp1,S100a4,Ikbke,Ubd,Prkcb,Tifa,Litaf,Nup62,Card11,Htr2b,Map3k14,Flna,Cd74,Tnf,Tmem106a,Fyn,Trim25,Alpk1,Irak4,Lpar1,Rel,Tlr9,Ticam1,Ror1,Cd40,Clec4n,Akap13,Ccdc22,Traf5,F2r,Trim30a,Cd4,Tlr4
regulation of macrophage migration	GO:BP	2.99012e-09	0.0111545	0.444444	45	20	1793	Trem2,C3ar1,Cd9,C5ar1,Mmp14,Csf1r,Cd200r1,Emilin1,P2rx4,Hc,Ccl2,Cnn2,Ptprj,Ccr2,Ptk2b,Rtn4,Ccr7,Mdk,Ccl5,P2ry12
chemical homeostasis	GO:BP	3.28682e-09	0.0734921	0.130985	1107	145	1973	Trem2,Hk3,Cma1,Atp1a3,Tbxas1,Wfs1,Anpep,Tgfb1,Ckb,P2ry6,Coro1a,Slc11a1,Tcirg1,Grn,P2rx7,Cyba,Mcoln2,Stmn1,Ccl3,Atp6v0d2,Prcp,Mcub,Hvcn1,Hmox1,Ubash3b,Tpcn2,Ccr5,Icam1,Slc9a9,Cln8,Ucp2,Oit3,Atp6v0a1,Tmem165,Atp6v0c,Ptprc,Abcg1,Ccr1,Birc5,Prkcb,Itgb3,Oas1a,Lacc1,Clec4b1,Slc9a4,Slc29a1,Rab11fip5,Atp13a2,Cln3,Gpr68,Plec,Slc18a2,Npc1,Got1,Akt1,Ccl2,Abcd1,Htr2b,Diaph1,Ms4a2,Flna,Ank1,Abcb4,Fth1,Gba,Ptp…
negative regulation of chromosome segregation	GO:BP	3.31408e-09	0.0116835	0.415094	53	22	1883	Cdt1,Incenp,Aurkb,Birc5,Plk1,Ndc80,Cdca8,Bub1,Nuf2,Cdc20,Ccnb1,Bub1b,Spc24,Ttk,Spdl1,Mad2l1,Kntc1,Spc25,Trip13,Fbxo5,Zwilch,Dusp1
negative regulation of chromosome separation	GO:BP	3.31408e-09	0.0116835	0.415094	53	22	1883	Cdt1,Incenp,Aurkb,Birc5,Plk1,Ndc80,Cdca8,Bub1,Nuf2,Cdc20,Ccnb1,Bub1b,Spc24,Ttk,Spdl1,Mad2l1,Kntc1,Spc25,Trip13,Fbxo5,Zwilch,Dusp1
positive regulation of vasculature development	GO:BP	3.4626e-09	0.022108	0.237569	181	43	1945	Itgax,Cma1,Itgb2,C3ar1,C5ar1,Grn,Pik3cd,Hpse,Cybb,Emilin1,Hmox1,Ninj1,Ccr3,Prkcb,Itgb3,Hmga2,Hc,Cyp1b1,Brca1,Pkm,Itga5,Ecm1,C3,Prl2c2,Anxa3,Cxcr4,Il10,Cd40,Ptk2b,Cxcr3,Rtn4,Akt3,Adam12,Zc3h12a,Pik3r6,Tgfbr2,Emilin2,Mdk,Ccl5,Cysltr1,Hgf,Fgf18,Bmper
positive regulation of angiogenesis	GO:BP	3.4626e-09	0.022108	0.237569	181	43	1945	Itgax,Cma1,Itgb2,C3ar1,C5ar1,Grn,Pik3cd,Hpse,Cybb,Emilin1,Hmox1,Ninj1,Ccr3,Prkcb,Itgb3,Hmga2,Hc,Cyp1b1,Brca1,Pkm,Itga5,Ecm1,C3,Prl2c2,Anxa3,Cxcr4,Il10,Cd40,Ptk2b,Cxcr3,Rtn4,Akt3,Adam12,Zc3h12a,Pik3r6,Tgfbr2,Emilin2,Mdk,Ccl5,Cysltr1,Hgf,Fgf18,Bmper
regulation of nuclear division	GO:BP	3.46693e-09	0.0192308	0.263889	144	38	1976	Cdt1,Incenp,Aurkb,Birc5,Plk1,Ndc80,Mki67,Cdca8,Bub1,Nuf2,Cdc20,Nup62,Ccnb1,Bub1b,Spc24,Tnf,Ttk,Nusap1,Spdl1,Ywhah,Osm,Mad2l1,Obsl1,Rad51ap1,Kntc1,Spc25,Trip13,Kif20b,Pdgfrb,Cd28,Cdca2,Fbxo5,Psma8,Zwilch,Ccdc8,Dusp1,Msx1,Chek1
epithelial cell migration	GO:BP	3.47217e-09	0.0318792	0.182692	312	57	1788	Itgb2,Adam8,Evl,Lpxn,Tgfb1,Coro1a,Grn,Pik3cd,Cd63,Lgmn,Prcp,Hmox1,Sh3bp1,P2rx4,Itgb3,Pik3cg,Coro1c,Plk2,Cyp1b1,Cln3,Pfn1,Akt1,Adgra2,Pkn1,Loxl2,Tnf,Fstl1,Prl2c2,Snai1,Tns3,Serpinf1,Fgf7,Slit2,Spred1,Anxa3,Rin2,Adora2b,Foxp1,Adam17,Anxa1,Cd40,Ptk2b,Plcg2,Rtn4,Fap,Akt3,Macir,Zc3h12a,Tgfbr2,Robo1,Tgfbr1,Mef2c,Amot,Prkx,Dcn,Nanos1,Egr3
DNA metabolic process	GO:BP	4.45785e-09	0.069332	0.133268	1028	137	1976	Spi1,C3ar1,Tgfb1,Was,Apobec1,Pld3,Cdt1,Dnase1l1,Tk1,Tnfsf13,Mcm5,Mcm3,Taok3,Cdk1,Aurkb,Ptprc,Pcna,Pld4,Niban2,Kif22,Samhd1,Hmga2,Dnmt3a,Dna2,Top2a,Ccna2,Batf,E2f8,Cyp1b1,Mcm10,Tnfsfm13,Fen1,Uhrf1,Rnaseh2b,Pfn1,Fignl1,Brca1,Zranb3,Akt1,Pclaf,Foxm1,Chaf1b,Gmnn,Mcm6,Il27ra,Dot1l,Rad54l,Fam111a,Dppa3,Clspn,Neil3,Lmna,Tnf,Arrb2,Dbf4,Cdca5,Clcf1,Eme1,Pold3,Apaf1,Pole2,Hrob,Myc,Fanci,Taf6l,Aunip,Rad51,A…
B cell proliferation	GO:BP	4.47988e-09	0.0182675	0.269565	115	31	1697	Cd300a,Tyrobp,Nckap1l,Inpp5d,Cd180,Il7r,Btk,Ptprc,Nfatc2,Gpr183,Ada,Tnfrsf13b,Card11,Pkn1,Cd74,Lyn,Plcl2,Clcf1,Tlr9,Cdkn1a,Il10,Ticam1,Bax,Cd40,Slc39a10,Vav3,Prkcd,Sash3,Cdkn2a,Tlr4,Mef2c
neuron development	GO:BP	4.54571e-09	0.0801429	0.126104	1245	157	1959	Evl,Rac2,Nckap1l,Grn,Hexa,Csf1r,Pip5k1c,Stmn1,Nfasc,Ccr5,Uchl1,Plxnc1,B4galt5,Hs6st1,Ctsz,Taok3,Camk2a,Sema4d,Fn1,Prrx1,Ptprs,Camk1d,Fes,Rhog,B3gnt2,Mmp2,Myo7a,Mrtfa,Itga4,Rhoh,B4galt6,Syn1,Lst1,Plk2,Itm2c,Naglu,Cdh11,Cdc20,C1qa,Akt1,Mag,Actr3,Pitpna,Micall2,Dab2,Diaph1,Flna,Cfl1,Lrp8,Rgs2,Nrp2,Lama2,Cyfip2,Flrt2,Lyn,Cacna1a,Iqgap1,Dip2b,Ncs1,Nrcam,Egr2,Ywhah,Postn,C3,Aurka,Serpinf1,Lrp12,Shtn1,R…
positive regulation of T cell differentiation	GO:BP	4.59601e-09	0.0171891	0.285714	119	34	1978	Adam8,Tgfb1,Nckap1l,Lilrb4b,Cd83,Il7r,Syk,Gm49339,Lilrb4a,Ptprc,Ada,Rhoh,Nfkbid,Il2rg,Cd74,Il1rl2,Ccr2,Cbfb,Anxa1,H2-Aa,Actb,Nlrp3,Zmiz1,Ccr7,Hlx,Sash3,Vsir,Pik3r6,Tgfbr2,Mdk,Egr3,Runx3,Gli3,Il4i1
alpha-beta T cell differentiation	GO:BP	4.6273e-09	0.0176715	0.278689	122	34	1924	Tgfb1,Nckap1l,Ly9,Lilrb4b,Cd83,Psap,Syk,Gm49339,Lilrb4a,Gpr183,Ada,Spn,Batf,Nfkbid,Ctsl,Il2rg,Loxl3,Ccr2,Fut7,Bcl3,Prdm1,Foxp1,Cbfb,Anxa1,Nlrp3,Ccr7,Hlx,Sash3,Zc3h12a,Tgfbr2,Entpd7,Il6ra,Runx3,Gli3
negative regulation of cell cycle	GO:BP	4.85444e-09	0.0345194	0.17663	368	65	1883	Gpnmb,Tgfb1,Cdt1,Incenp,Kifc1,Taok3,Cdk1,Aurkb,Birc5,Plk1,Ndc80,Ccnf,Dgkz,Hmga2,Cdca8,Dna2,Bub1,E2f8,Nuf2,Cdc20,Rnaseh2b,Brca1,Ccnb1,Tpra1,Ccl2,Gmnn,Bub1b,Spc24,Dot1l,Clspn,Crlf3,Tnf,Ttk,Spdl1,Eme1,Gpr132,Osm,Mad2l1,E2f1,Rad51,Cdkn1a,Kntc1,Spc25,Trip13,Nek2,Trex1,Ccnd1,Bard1,Orc1,Hhex,Fancd2,Cdkn2a,Zfp36l2,Ticrr,Fbxo5,Cdc6,Gas1,Cdkn1c,Zwilch,Cdk6,Ezh2,Dtl,Runx3,Cdc14b,Dusp1
membrane organization	GO:BP	4.93454e-09	0.0671785	0.117057	897	105	1563	Trem2,Laptm5,Cd300a,Adam8,Kcnn4,Fcer1g,Rac2,Fcgr1,Cd9,Arhgap25,Nckap1l,Rab7b,Syngr1,Coro1a,P2rx7,Bin2,Rftn1,Msr1,Dock2,Psap,Pltp,Nfasc,Rilpl2,Mafb,Atp8b4,Sh3bp1,Sirpa,Cln8,Aurkb,Ptprc,Plekhm2,Abcg1,Plk1,Camk2a,Ap2m1,Slc35f6,Rhog,Pip4k2a,Myof,Syngr2,Atp13a2,Rab8b,Rhoh,Coro1c,Dcstamp,Lpcat2,Cln3,Plec,Kif20a,Ctsl,Npc1,Akt1,Etv5,Pitpna,Folr2,Abcd1,Aif1,Bin3,Abcb4,Rubcnl,Bak1,Lmna,Mfge8,Abca7,Myrf,Stx…
negative regulation of MAPK cascade	GO:BP	4.98467e-09	0.0314193	0.162921	178	29	923	Trem2,Cd300a,Atf3,Lilrb4b,P2rx7,Dok2,Emilin1,Gm49339,Sirpa,Uchl1,Rgs14,Lilrb4a,Dok1,Taok3,Ptprc,Rnf149,Ptpn1,Csk,Nup62,Akt1,Foxm1,Dab2,Gba,Rgs2,Ptprj,Lyn,Abca7,Pbk,Dusp7
negative regulation of leukocyte proliferation	GO:BP	5.09653e-09	0.0247934	0.214286	98	21	847	Gpnmb,Laptm5,Cd300a,Tyrobp,Cd37,Tgfb1,Lilrb4b,Inpp5d,Btk,Gm49339,Lilrb4a,Cd276,Rassf5,Havcr2,Spn,Tnfrsf13b,Lst1,Arg1,Pkn1,Cd80,Lyn
epithelium migration	GO:BP	5.21868e-09	0.0318792	0.180952	315	57	1788	Itgb2,Adam8,Evl,Lpxn,Tgfb1,Coro1a,Grn,Pik3cd,Cd63,Lgmn,Prcp,Hmox1,Sh3bp1,P2rx4,Itgb3,Pik3cg,Coro1c,Plk2,Cyp1b1,Cln3,Pfn1,Akt1,Adgra2,Pkn1,Loxl2,Tnf,Fstl1,Prl2c2,Snai1,Tns3,Serpinf1,Fgf7,Slit2,Spred1,Anxa3,Rin2,Adora2b,Foxp1,Adam17,Anxa1,Cd40,Ptk2b,Plcg2,Rtn4,Fap,Akt3,Macir,Zc3h12a,Tgfbr2,Robo1,Tgfbr1,Mef2c,Amot,Prkx,Dcn,Nanos1,Egr3
superoxide anion generation	GO:BP	5.24366e-09	0.0456621	0.222222	45	10	219	Ncf2,Tyrobp,Ncf4,Tgfb1,Ncf1,Cyba,Cybb,Syk,Itgam,Hvcn1
central nervous system development	GO:BP	5.30264e-09	0.0703285	0.1311	1045	137	1948	Trem2,Cma1,Atp1a3,Tyrobp,Tgfb1,Ckb,C5ar1,Grn,Plxdc1,Tnfrsf1b,Csf1r,Psap,Fabp7,Nfasc,Mafb,Nrros,B4galt5,Cln8,Akna,Cic,Ptprs,Tlr2,Slc45a3,Hmga2,Mrtfa,B4galt6,Naglu,Cdh11,Csk,C1qa,Akt1,Mag,Actr3,Adgra2,Cadm1,Ptchd1,Diaph1,Flna,Pou3f1,Gba,Sstr2,Lrp8,Axl,Selenop,Rgs2,Wdr1,Nrp2,Ptprj,Cdk20,Bak1,Lyn,Atp6ap2,Trpc4,Cacna1a,Loxl3,Myrf,Arrb2,Kif14,Nrcam,Egr2,Aspm,C3,Clcf1,Gsc,Tpp1,Fyn,Plxnb2,Apaf1,Lamc3,Sli…
regulation of cytokine production involved in inflammatory response	GO:BP	5.8603e-09	0.011874	0.396552	58	23	1937	Trem2,Lilrb4b,Pld3,Tlr6,Gpsm3,Gm49339,Sirpa,Lilrb4a,Pld4,Nlrc3,Abcd1,Tnf,Alox5,Pycard,Ticam1,Il17ra,Mefv,Il1r2,Macir,Zc3h12a,Tlr4,Ezh2,Adcy7
cytokine production involved in inflammatory response	GO:BP	5.8603e-09	0.011874	0.396552	58	23	1937	Trem2,Lilrb4b,Pld3,Tlr6,Gpsm3,Gm49339,Sirpa,Lilrb4a,Pld4,Nlrc3,Abcd1,Tnf,Alox5,Pycard,Ticam1,Il17ra,Mefv,Il1r2,Macir,Zc3h12a,Tlr4,Ezh2,Adcy7
positive regulation of chemokine production	GO:BP	6.09645e-09	0.01427	0.333333	78	26	1822	Csf1r,Mcoln2,Syk,Tlr7,Oas1a,Havcr2,Tlr2,Ticam2,Hc,Aif1,Il1rl1,Cd74,Tnf,Postn,Tlr9,Pycard,Ticam1,Adora2b,Il17ra,Adam17,Oas3,Mbp,Oas1g,Tlr4,Ccl5,Il6ra
animal organ regeneration	GO:BP	6.38326e-09	0.014553	0.325581	86	28	1924	F7,Tgfb1,Hmox1,Lcp1,Ucp2,Cdk1,Pcna,Ccna2,Pkm,Ccl2,Axl,Bak1,Tnf,Aurka,Igf2r,Myc,Anxa3,Il10,Tyms,Flt3,Ccnd1,Cpt1a,Tgfbr2,Gas6,Ezh2,Hgf,Slc7a5,Gli3
regulation of transmembrane transport	GO:BP	7.15105e-09	0.0475196	0.150912	603	91	1915	Trem2,Ctss,Stac2,Kcnab2,Tgfb1,P2ry6,Coro1a,Tcirg1,Slc43a2,Kcnk13,P2rx7,Cd63,Cyba,Ptafr,Cybb,Hvcn1,Ubash3b,Tpcn2,P2rx4,Prkcb,Itgb3,Clec4b1,Pik3cg,Arl6ip5,Glrx,Gpr35,Kcnj2,Akt1,Clic1,Ccl2,Arg1,Tmem37,Diaph1,Ms4a2,Flna,Cfl1,Rgs2,Bak1,Lyn,Tpcn1,Ifngr2,Cacna1a,Tnf,Pim1,Ywhah,Ccr2,C3,Alox5,Fyn,Thy1,Myo5a,Myc,Clip3,Fabp5,Tlr9,Rasa1,Grk2,Slc8a1,Cacnb3,Bax,Cttnbp2nl,Actb,Osbpl8,Ptk2b,Nedd4l,Cacna1g,Wwp2,P…
positive regulation of peptidase activity	GO:BP	7.17027e-09	0.0241461	0.212435	193	41	1698	Laptm5,Aph1c,Grn,Syk,Lgmn,Pcolce,Casp1,Ctsd,Aim2,Fn1,Nlrc4,Ifi207,Arl6ip5,St18,Antxr1,Cyfip2,Bak1,Lyn,Rcn3,Tnf,Nlrp1a,Nlrp1b,Fyn,Apaf1,Myc,Ifi204,Pycard,Fbln1,Bax,Nlrp3,Mefv,Htra2,Bcl2l11,Pmaip1,Cdkn2a,F2r,Vsir,Mbp,Arrb1,Robo1,Tnfrsf23
developmental growth	GO:BP	7.68746e-09	0.0556399	0.143603	766	110	1977	Tgfb1,Cd9,Grn,Csf1r,Psap,Lgmn,Ninj1,Ccr5,Cdk1,Sema4d,Fn1,Ptprs,Sh3pxd2b,Hmga2,Pdgfra,Itga4,Plec,Ptgfrn,Dhcr7,Ccnb1,Pkm,Akt1,Mag,Actr3,Cadm1,Bin3,Cfl1,Rgs2,Nrp2,Cyfip2,Mmp13,Iqgap1,Dip2b,Flvcr1,Selenom,Pim1,Aspm,Ecm1,Postn,C3,Ctdp1,Aurka,Shtn1,Rufy3,Fgf7,Plau,Slit2,Col3a1,Limk1,Tnfaip6,Cxcr4,Cdkn1a,Plxna1,Arhgap4,Cyfip1,Fzd7,Chst11,Tyms,Slc6a4,Foxp1,Anxa1,Sgpl1,Nedd4l,Ncapg2,Htra2,Poc1a,Rbpj,Akap1…
cellular divalent inorganic cation homeostasis	GO:BP	8.07504e-09	0.0337079	0.166667	324	54	1602	Wfs1,Tgfb1,P2ry6,Coro1a,Slc11a1,Tcirg1,P2rx7,Cyba,Mcoln2,Ccl3,Mcub,Ubash3b,Tpcn2,Ccr5,Tmem165,Ptprc,Ccr1,Prkcb,Itgb3,Clec4b1,Atp13a2,Cln3,Ccl2,Htr2b,Diaph1,Ms4a2,Flna,Bak1,Lyn,Tpcn1,Trpc4,Cacna1a,Ncs1,Ccr2,Slc24a5,Thy1,Myo5a,Spp1,Ryr1,Slc8a1,Bax,Cd40,Slc39a10,Ptk2b,Mcu,Plcg2,Cxcr3,Ptpn6,Slc8b1,Atp7b,Pacs2,F2r,Htr2a,Nptn
response to tumor necrosis factor	GO:BP	8.52025e-09	0.0265816	0.203252	246	50	1881	Laptm5,Cyba,Tnfrsf1b,Tnfrsf11a,Syk,Ccl9,Ccl3,Casp1,Ccl6,Naip2,Ubd,Aim2,Cxcl16,Ocstamp,Col1a1,Dcstamp,St18,Cyp1b1,Cd14,Brca1,Akt1,Actr3,Ccl2,Ccl4,Naip5,Cfl1,Gba,Gch1,Ccl22,Naip6,Tnf,Asah1,Pycard,Foxp1,Adam17,Cd40,Ptk2b,Ccl7,Traf5,Zfp36l2,Sfrp1,Zc3h12a,Tnfrsf23,Gas6,Traf1,Ccl5,Vcam1,Dbn1,Pid1,Ass1
negative regulation of mitotic nuclear division	GO:BP	8.83006e-09	0.0116397	0.396552	58	23	1976	Cdt1,Incenp,Aurkb,Birc5,Plk1,Ndc80,Cdca8,Bub1,Nuf2,Cdc20,Ccnb1,Bub1b,Spc24,Ttk,Spdl1,Mad2l1,Kntc1,Spc25,Trip13,Fbxo5,Zwilch,Dusp1,Chek1
growth	GO:BP	8.91478e-09	0.0722433	0.124415	1069	133	1841	Wfs1,Tgfb1,Cd9,Mmp14,Grn,Creg1,Cyba,Rftn1,Csf1r,Psap,Lgmn,Ninj1,Ccr5,Cdk1,Prkcb,Sema4d,Fn1,Cxcl16,Ptprs,Sh3pxd2b,Hmga2,Pdgfra,Itga4,Dcstamp,Ccnb2,Plec,Sdcbp,Ptgfrn,Dhcr7,Ccnb1,Pkm,Akt1,Mag,Actr3,Ahsg,Dab2,Cadm1,Bin3,Cfl1,Psrc1,Selenop,Rgs2,Nrp2,Ptprj,Cyfip2,Csf2rb,Crlf3,Mmp13,Kif14,Iqgap1,Dip2b,Flvcr1,Selenom,Pim1,Aspm,Ecm1,Postn,C3,Ctdp1,Aurka,Shtn1,Rufy3,Fgf7,Plau,Slit2,Col3a1,Osm,Limk1,Tnfaip6…
positive regulation of organelle organization	GO:BP	9.08996e-09	0.0441926	0.14914	523	78	1765	Trem2,Evl,Hck,Nckap1l,Was,Cdt1,Grn,P2rx7,Gpr65,Arhgef10l,Plek,Pdlim4,Icam1,Lcp1,Sdc1,Aurkb,Abcg1,Plaur,Spag5,Fes,Pip4k2a,Sh3pxd2b,Fen1,Septin9,Ncaph,Sdcbp,Nup62,Pfn1,Arpc2,Actr3,Gpsm2,Flna,Ank1,Cfl1,Psrc1,Grb2,Wdr1,Bak1,Tnf,Nusap1,Aurka,Ncapg,Rhoc,Limk1,Lpar1,Pycard,Pla2g4a,Cyfip1,Rad51ap1,Bax,Anxa1,Stil,Ptk2b,Mcu,Nek2,Nes,Ncapg2,Htra2,Fchsd1,Bin1,Smc2,Bcl2l11,Sgo2a,Pmaip1,Snx9,Pdgfrb,Ccdc88a,Syn…
bone resorption	GO:BP	9.36026e-09	0.0185874	0.273973	73	20	1076	Ctss,Adam8,Rac2,Ctsk,Tcirg1,Inpp5d,P2rx7,Tnfrsf11a,Csf1r,Syk,Ubash3b,Fcgr4,Itgb3,Dcstamp,Csk,Ahsg,Tmem119,Tpp1,Siglec15,Spp1
regulation of actin filament polymerization	GO:BP	9.47814e-09	0.0199461	0.246667	150	37	1855	Cotl1,Evl,Nckap1l,Coro1a,Hcls1,Icam1,Capg,Arpc1b,Arpc5,Pfn1,Arpc2,Actr3,Vill,Arpc4,Cfl1,Grb2,Arpc3,Cyfip2,Slit2,Rasa1,Capzb,Pycard,Cyfip1,Eps8,Cyrib,Ptk2b,Tmsb4x,Capza1,Prkcd,Fchsd1,Bin1,Snx9,Mtpn,Capza2,Fmn1,Dbn1,Tmod1
cellular homeostasis	GO:BP	9.51562e-09	0.0588883	0.13325	803	107	1817	Hk3,Cma1,Atp1a3,Tbxas1,Kcnn4,Wfs1,Tgfb1,Ckb,P2ry6,Coro1a,Slc11a1,Tcirg1,Grn,P2rx7,Cyba,Mcoln2,Ccl3,Atp6v0d2,Mcub,Hvcn1,Hmox1,Ubash3b,Tpcn2,Ccr5,Icam1,Slc9a9,Ucp2,Atp6v0a1,Tmem165,Atp6v0c,Ptprc,Abcg1,Ccr1,Birc5,Prkcb,Itgb3,Lacc1,Clec4b1,Slc9a4,Slc29a1,Rab11fip5,Serpinb1a,Atp13a2,Prdx1,Cln3,Gpr68,Ccl2,Htr2b,Txn1,Diaph1,Ms4a2,Flna,Fth1,Ube2c,Bak1,Lyn,Atp6ap2,Tpcn1,Trpc4,Cacna1a,Ncs1,Ccr2,Atp6v1a,Ser…
negative regulation of protein modification process	GO:BP	9.6199e-09	0.0428198	0.15739	521	82	1915	Cd300a,Spi1,Tgfb1,Nckap1l,Lilrb4b,Emilin1,Rassf2,Ubash3b,Gm49339,Sirpa,Uchl1,Rgs14,Lilrb4a,Ptprc,Plk1,Mical1,Sema4d,Samsn1,Ptpn1,Coro1c,Plec,Cdc20,Nup62,Brca1,Ccnb1,Akt1,Ahsg,Bub1b,Pkn1,Gba,Rgs2,Ptprj,Bak1,Lyn,Cadm4,Tnf,Arrb2,Pbk,Dusp7,Fyn,Thy1,Sqstm1,Slit2,Mad2l1,Limk1,Spred1,Cdkn1a,Pwwp2b,Pycard,Grk2,Fbln1,Zfyve28,Bax,Mastl,Gnai2,Gadd45b,Actb,Socs3,Cd109,Niban1,Mvp,Ncapg2,Cbl,Hhex,Prkcd,Ptpn6,M…
sequestering of calcium ion	GO:BP	9.74724e-09	0.0203046	0.238806	134	32	1576	Tgfb1,P2ry6,Coro1a,P2rx7,Cyba,Mcoln2,Ccl3,Ubash3b,Tpcn2,Ccr5,Ptprc,Itgb3,Clec4b1,Htr2b,Diaph1,Ms4a2,Flna,Lyn,Tpcn1,Thy1,Myo5a,Ryr1,Slc8a1,Bax,Ptk2b,Plcg2,Cxcr3,Ptpn6,Slc8b1,Atp7b,F2r,Htr2a
plasma membrane bounded cell projection morphogenesis	GO:BP	1.09818e-08	0.0515933	0.147186	693	102	1977	Evl,Rac2,Nckap1l,Csf1r,Pip5k1c,Stmn1,Plekho1,Nfasc,Ccr5,Uchl1,Plxnc1,B4galt5,Cd44,Taok3,Camk2a,Sema4d,Fn1,Ptprs,Rhog,B3gnt2,Itga4,Rhoh,B4galt6,Coro1c,Cdh11,Mag,Actr3,Pitpna,Cfl1,Lrp8,Nrp2,Lama2,Cyfip2,Flrt2,Cacna1a,Iqgap1,Dip2b,Nrcam,Egr2,Ywhah,Postn,Aurka,Shtn1,Rufy3,Fyn,Plxnb2,Thy1,Slit2,Limk1,Map1s,Cxcr4,Obsl1,Plxna1,Arhgap4,Pdpn,Cyfip1,Actr2,Foxp1,Stxbp5,Tubb2b,Actb,Nedd4l,Dynlt1a,Tpbg,Slc23a…
tissue migration	GO:BP	1.15703e-08	0.0318792	0.17757	321	57	1788	Itgb2,Adam8,Evl,Lpxn,Tgfb1,Coro1a,Grn,Pik3cd,Cd63,Lgmn,Prcp,Hmox1,Sh3bp1,P2rx4,Itgb3,Pik3cg,Coro1c,Plk2,Cyp1b1,Cln3,Pfn1,Akt1,Adgra2,Pkn1,Loxl2,Tnf,Fstl1,Prl2c2,Snai1,Tns3,Serpinf1,Fgf7,Slit2,Spred1,Anxa3,Rin2,Adora2b,Foxp1,Adam17,Anxa1,Cd40,Ptk2b,Plcg2,Rtn4,Fap,Akt3,Macir,Zc3h12a,Tgfbr2,Robo1,Tgfbr1,Mef2c,Amot,Prkx,Dcn,Nanos1,Egr3
cellular chemical homeostasis	GO:BP	1.19703e-08	0.0539351	0.13764	712	98	1817	Hk3,Cma1,Atp1a3,Tbxas1,Wfs1,Tgfb1,Ckb,P2ry6,Coro1a,Slc11a1,Tcirg1,Grn,P2rx7,Cyba,Mcoln2,Ccl3,Atp6v0d2,Mcub,Hvcn1,Hmox1,Ubash3b,Tpcn2,Ccr5,Icam1,Slc9a9,Ucp2,Atp6v0a1,Tmem165,Atp6v0c,Ptprc,Abcg1,Ccr1,Birc5,Prkcb,Itgb3,Lacc1,Clec4b1,Slc9a4,Slc29a1,Rab11fip5,Atp13a2,Cln3,Gpr68,Ccl2,Htr2b,Diaph1,Ms4a2,Flna,Fth1,Bak1,Lyn,Atp6ap2,Tpcn1,Trpc4,Cacna1a,Ncs1,Ccr2,Atp6v1a,Serpinf1,Slc24a5,Thy1,Myo5a,Myc,Spp1…
negative regulation of organelle organization	GO:BP	1.21818e-08	0.0339958	0.175676	370	65	1912	Evl,Vat1,Was,Coro1a,Cdt1,Stmn1,Arap1,Incenp,Kifc1,Capg,Aurkb,Birc5,Plk1,Arhgap6,Tpx2,Slc35f6,Ndc80,Ccnf,Cdca8,Bub1,Top2a,Nuf2,Cdc20,Pfn1,Gmfg,Arpc2,Ccnb1,Akt1,Bub1b,Spc24,Vill,Cfl1,Bak1,Ckap2,Lmna,Arrb2,Ttk,Spdl1,Slit2,Osm,Mad2l1,Clip3,Capzb,Eps8,Kntc1,Spc25,Pif1,Cyrib,Trip13,Tmsb4x,Capza1,Plekhh2,Prkcd,Map2,Mtpn,Capza2,Fbxo5,Zwilch,Hgf,Dbn1,Tmod1,Arhgef2,Mcm2,Dusp1,Mid1
regulation of neuron projection development	GO:BP	1.24204e-08	0.0429944	0.158879	535	85	1977	Grn,Ccr5,Plxnc1,Ctsz,Sema4d,Fn1,Prrx1,Ptprs,Camk1d,Fes,Itm2c,Cdc20,Akt1,Mag,Actr3,Dab2,Flna,Cfl1,Lrp8,Rgs2,Lyn,Cacna1a,Iqgap1,Dip2b,Ncs1,Nrcam,Ywhah,Serpinf1,Shtn1,Rufy3,Fyn,Plxnb2,Thy1,Slit2,Limk1,Lpar1,Abl2,Obsl1,Plxna1,Arhgap4,Cyfip1,Fat3,Kif3c,Ror1,Actr2,Adam17,Tubb2b,Ptk2b,Nedd4l,Dynlt1a,Xlr4b,Rtn4,Vim,Map2,Ndnf,Mark1,Stk24,Marcks,Ccdc88a,Mbp,Nptn,Fzd1,Sfrp1,Nfatc4,Pdlim5,Robo1,Scarb2,Plxna4…
regulation of mitotic sister chromatid segregation	GO:BP	1.25523e-08	0.0116835	0.392857	56	22	1883	Cdt1,Incenp,Aurkb,Birc5,Plk1,Ndc80,Cdca8,Bub1,Nuf2,Cdc20,Ccnb1,Bub1b,Spc24,Ttk,Spdl1,Mad2l1,Kntc1,Spc25,Trip13,Fbxo5,Zwilch,Dusp1
CD4-positive, alpha-beta T cell activation	GO:BP	1.29295e-08	0.0171215	0.275862	116	32	1869	Tgfb1,Nckap1l,Ly9,Cd83,Tcirg1,Gm49339,Lilrb4a,Gpr183,Spn,Batf,Nfkbid,Ctsl,Card11,Il2rg,Loxl3,Ccr2,Fut7,Bcl3,Foxp1,Cbfb,Anxa1,Nlrp3,Ccr7,Hlx,Sash3,Vsir,Cd28,Zc3h12a,Tgfbr2,Entpd7,Il6ra,Runx3
vacuolar localization	GO:BP	1.29564e-08	0.0233333	0.216495	97	21	900	Lat2,Cd300a,Cd84,Fcer1g,Rac2,Milr1,Btk,Syk,Hmox1,Fgr,Fcer1a,Unc13d,Plekhm2,Lat,Mrgprb1,Fes,Mrgprb2,Ms4a2,Lyn,Mrgprx2,Tfeb
lysosome localization	GO:BP	1.29564e-08	0.0233333	0.216495	97	21	900	Lat2,Cd300a,Cd84,Fcer1g,Rac2,Milr1,Btk,Syk,Hmox1,Fgr,Fcer1a,Unc13d,Plekhm2,Lat,Mrgprb1,Fes,Mrgprb2,Ms4a2,Lyn,Mrgprx2,Tfeb
negative regulation of phosphorylation	GO:BP	1.32143e-08	0.0350505	0.171429	385	66	1883	Cd300a,Tgfb1,Lilrb4b,Emilin1,Rassf2,Ubash3b,Gm49339,Sirpa,Uchl1,Rgs14,Lilrb4a,Ptprc,Plk1,Mical1,Sema4d,Pip4k2a,Samsn1,Ptpn1,Coro1c,Plec,Csk,Nup62,Ccnb1,Akt1,Ahsg,Pkn1,Gba,Rgs2,Ptprj,Bak1,Lyn,Cadm4,Arrb2,Pbk,Dusp7,Thy1,Slit2,Spred1,Cdkn1a,Pycard,Grk2,Fbln1,Zfyve28,Bax,Gadd45b,Actb,Socs3,Cd109,Niban1,Mvp,Ncapg2,Cbl,Hhex,Prkcd,Ptpn6,Cdkn2a,Arrb1,Sfrp1,Zc3h12a,Pkib,Cdkn1c,Actn3,Hgf,Pid1,Irak3,Dusp1
neuron death	GO:BP	1.40848e-08	0.0370558	0.169767	430	73	1970	Trem2,Gpnmb,Ncf2,Adam8,Tyrobp,Wfs1,Coro1a,C5ar1,Grn,Tnfrsf1b,Tlr6,Ccl3,Cd200r1,Lgmn,Hmox1,Ccr5,Cln8,Ctsz,Birc5,Arl6ip5,Cln3,C1qa,Eno2,Mag,Ccl2,Il27ra,Gba,Axl,Fos,Cacna1a,Tnf,Arrb2,Kif14,Cxcl2,Nlrp1a,Clcf1,Nlrp1b,Serpinf1,Fyn,Apaf1,Plau,Itsn1,Il10,Mybl2,Bax,Pcdhgc5,Ptk2b,Cit,Mcl1,Nes,Ccnd1,Cbl,Slc23a2,Ndnf,Bcl2l11,Pmaip1,F2r,Ncoa7,Arrb1,Fzd1,Nfatc4,Epor,Tlr4,Mef2c,Tnfrsf23,Stxbp1,Mdk,Ccl5,Crlf1,Hs…
spindle assembly	GO:BP	1.46464e-08	0.0242915	0.201681	119	24	988	Incenp,Kifc1,Aurkb,Haus8,Birc5,Plk1,Tpx2,Spag5,Ndc80,Cdca8,Ccnb2,Kif23,Cdc20,Prc1,Gpsm2,Kif11,Flna,Racgap1,Kif15,Tubb5,Ccsap,Kif4,Aspm,Aurka
regulation of cellular localization	GO:BP	1.51675e-08	0.0707343	0.124881	1049	131	1852	Trem2,Lgals3,Tyrobp,Kcnn4,Spi1,Stac2,Fcer1g,Kcnab2,Tgfb1,Lilrb4b,Mmp14,Tcirg1,Cdt1,P2rx7,Hcls1,Gm49339,Ctsd,Lcp1,Gpr137b,Lilrb4a,Ucp2,P2rx4,Cdk1,Plekhm2,Abcg1,Birc5,Plk1,Camk2a,Itgb3,Ap2m1,Rassf5,Spag5,Tlr2,Rab11fip5,Ndc80,Rhog,Atp13a2,Ptpn1,Glrx,Cln3,Gpr68,Csk,Nup62,Arhgdia,Arpc2,Brca1,Akt1,Actr3,Ccl2,Gpsm2,Wipf1,Txn1,Dab2,Flna,Cfl1,Bak1,Lmna,Mmp13,Tnf,Abca7,Iqgap1,Ldlrap1,Cdca5,Lrp1,Alox5,Rufy3…
positive regulation of proteolysis	GO:BP	1.55156e-08	0.0359099	0.159459	370	59	1643	Trem2,Laptm5,Adam8,Aph1c,Mmp14,Grn,Hpse,Tnfrsf1b,Syk,Lgmn,Pcolce,Casp1,Ctsd,Aim2,Plk1,Fn1,Nlrc4,Ifi207,Arl6ip5,Plk2,St18,Cdc20,Spon1,Akt1,Antxr1,Dab2,Cfl1,Gba,Cyfip2,Bak1,Lyn,Rcn3,Tnf,Nlrp1a,Nlrp1b,Aurka,Fyn,Apaf1,Myc,Zfand2a,Ifi204,Pycard,Fbln1,Bax,Nlrp3,Ptk2b,Mefv,Htra2,Ccdc22,Bcl2l11,Pmaip1,Cdkn2a,Snx9,F2r,Vsir,Mbp,Arrb1,Zc3h12a,Robo1
fibroblast proliferation	GO:BP	1.64039e-08	0.0192982	0.246269	134	33	1710	Cd300a,Tgfb1,Cdk1,Itgb3,Fn1,Nlrc3,Hmga2,Pdgfra,Ccna2,Prdx1,E2f8,Rnaseh2b,Ccnb1,Fth1,Cd74,Ifi30,Gng2,Cd248,Myc,Col3a1,E2f1,Rasa1,Cdkn1a,Grk2,Fbln1,Bax,Zmiz1,Pmaip1,Pdgfrb,Sfrp1,Cdc6,Gas6,Tgif1
positive regulation of protein serine/threonine kinase activity	GO:BP	1.6416e-08	0.0248546	0.208889	225	47	1891	Adam8,Tgfb1,P2rx7,Tlr6,Tnfrsf11a,Csf1r,Syk,Pik3r5,Incenp,Il1rn,Fcer1a,Taok3,Ptprc,Pik3cg,Hmga2,Ptpn1,Csk,Ccnb1,Akt1,Htr2b,Psrc1,Tnf,Iqgap1,Dbf4,Pim1,Fgd4,Tlr9,Fgd2,Adam17,Cd40,Ptk2b,Ccnd1,Akap13,Prkcd,Ccr7,Marcks,Pdgfrb,Htr2a,Pik3r6,Robo1,Tlr4,Cdc6,Mef2c,Ror2,Ezh2,Pak1,Fgf18
negative regulation of metabolic process	GO:BP	1.65056e-08	0.183472	0.0986585	3578	353	1924	Trem2,Gpnmb,Laptm5,Cd300a,Tyrobp,Spi1,Wfs1,Renbp,Mmp12,Cd84,Atf3,Pirb,Mfsd12,Tgfb1,Nckap1l,Irf8,Clec4a2,Lilrb4b,Cd83,C5ar1,Slc11a1,Apobec1,Cdt1,Grn,Pik3cd,Inpp5d,Serpinb9b,Btk,Plekhn1,Msr1,Tlr6,C5ar2,Wfdc17,Cstb,Ccl3,Cd200r1,Hcls1,Il10ra,Lgmn,Gla,Plek,Emilin1,Cilp,Hmox1,Timp1,Rassf2,Ubash3b,Gm49339,Sirpa,Uchl1,Rgs14,Cd44,Lilrb4a,Clec4a3,Cd276,Ctsz,Timp2,Ikbke,Nostrin,Tlr8,Cdk1,Naip2,Tfec,Aurkb,Pt…
release of sequestered calcium ion into cytosol	GO:BP	1.76359e-08	0.0196701	0.24031	129	31	1576	Tgfb1,P2ry6,Coro1a,P2rx7,Cyba,Mcoln2,Ccl3,Ubash3b,Tpcn2,Ccr5,Ptprc,Itgb3,Clec4b1,Htr2b,Diaph1,Ms4a2,Flna,Lyn,Tpcn1,Thy1,Myo5a,Ryr1,Slc8a1,Bax,Ptk2b,Plcg2,Cxcr3,Ptpn6,Slc8b1,F2r,Htr2a
positive regulation of leukocyte mediated immunity	GO:BP	1.83394e-08	0.0209524	0.227586	145	33	1575	Trem2,Tyrobp,Spi1,Fcer1g,Vav1,Tgfb1,Fcgr1,P2rx7,Ptafr,Btk,Itgam,Tnfsf13,Fcer1a,Ptprc,Tnfsfm13,Ccl2,Arg1,Cadm1,H2-T23,Tnf,Ulbp1,C3,Clcf1,Stx7,Ticam1,Cyrib,Cd40,Nlrp3,Lamp1,Plcg2,Sash3,H2-M3,Cd28
substrate adhesion-dependent cell spreading	GO:BP	1.83515e-08	0.0203583	0.233645	107	25	1228	Fermt3,Lpxn,Prex1,Hpse,Itgb7,Unc13d,Itgb3,Fn1,St6gal1,Itga4,Coro1c,Arpc2,Cass4,Micall2,Antxr1,Dab2,Flna,Axl,Kif14,Postn,Lamc3,Parvb,Pdpn,Fzd7,Fbln1
lymphocyte chemotaxis	GO:BP	1.83711e-08	0.0116989	0.383333	60	23	1966	Adam8,Ccl9,Ccl3,Ccl6,Padi2,Cxcl16,Gpr183,Plec,Ccl2,Ccl4,Cxcl14,Ccl22,Ccr2,Adam17,Ptk2b,Cxcr3,Ccl7,Ccr7,Slc8b1,Gas6,Cklf,Ccl5,Klrk1
cytokinesis	GO:BP	1.97798e-08	0.0239948	0.203297	182	37	1542	Stmn1,Incenp,Cenpa,Aurkb,Birc5,Plk1,Mrgprb1,Cdca8,Plk2,E2f8,Kif23,Mrgprb2,Plec,Septin9,Kif20a,Nup62,Prc1,Actr3,Bin3,Cfl1,Racgap1,Ckap2,Mrgprx2,Kif4,Kif14,Nusap1,Cep55,Aurka,Rhoc,Anxa11,Septin8,Actr2,Septin11,Cit,Ect2,Kif20b,Snx9
attachment of spindle microtubules to kinetochore	GO:BP	2.01649e-08	0.0109489	0.428571	42	18	1644	Cdt1,Incenp,Aurkb,Birc5,Spag5,Ndc80,Cdca8,Nuf2,Ccnb1,Spc24,Racgap1,Cenpe,Knl1,Spc25,Knstrn,Nek2,Ect2,Sgo1
regulation of gene expression	GO:BP	2.03999e-08	0.259596	0.09426	5453	514	1980	Itgax,Cd300c2,Trem2,Gpnmb,Ahnak2,Laptm5,Itgb2,Irf5,Adam8,Tyrobp,Spi1,Wfs1,Mmp12,Cd84,Fcer1g,C3ar1,Atf3,Cd37,Lpxn,Hck,Tgfb1,Nckap1l,Irf8,Was,Rab7b,Ly9,Ncf1,Clec4a2,Lilrb4b,Cd83,C5ar1,Slc11a1,Mmp14,Apobec1,Tcirg1,Pld3,Pik3cd,Inpp5d,P2rx7,Il7r,Creg1,Cyba,Tnip3,Nfam1,Panx1,Hpse,Rftn1,Ptafr,Tlr1,Btk,Plekhn1,Tnfrsf1b,Msr1,Tlr6,Tnfrsf11a,C5ar2,Csf1r,Cd300ld,Mcoln2,Cybb,Syk,Lum,Ccl3,Gpsm3,Cd200r1,Cdk18,H…
response to fungus	GO:BP	2.05622e-08	0.0131441	0.342466	73	25	1902	Cotl1,Clec7a,Spi1,Tgfb1,Ncf1,Clec4a2,Pik3cd,Btk,Syk,Clec4d,Clec4a3,Nlrp10,Clec4b1,Clec4a1,Arg1,Bak1,Clec4e,Il17ra,Clec4n,Plcg2,Ptx3,Zbp1,Scimp,Ang,Cxcl1
cytoskeleton-dependent cytokinesis	GO:BP	2.12732e-08	0.0175097	0.264706	102	27	1542	Stmn1,Incenp,Cenpa,Aurkb,Birc5,Plk1,Cdca8,Kif23,Plec,Septin9,Kif20a,Nup62,Actr3,Cfl1,Racgap1,Ckap2,Kif4,Nusap1,Cep55,Rhoc,Septin8,Actr2,Septin11,Cit,Ect2,Kif20b,Snx9
response to reactive oxygen species	GO:BP	2.18571e-08	0.0261646	0.190698	215	41	1567	Hk3,Ncf1,Btk,Psap,Hmox1,Sirpa,Sdc1,Ucp2,Cdk1,Pcna,Ripk3,Cyp11a1,Col1a1,Mmp2,Pdgfra,Fosl1,Prdx1,Glrx,Cyp1b1,Akt1,Arg1,Txn1,Cfl1,Axl,Gch1,Fos,Bak1,Fyn,Il10,Slc8a1,Foxp1,Anxa1,Ptk2b,Trex1,Ect2,Prkcd,Ptprn,Stk24,Cdkn2a,Pdgfrb,Akr1b3
negative regulation of sequestering of calcium ion	GO:BP	2.18935e-08	0.0196701	0.238462	130	31	1576	Tgfb1,P2ry6,Coro1a,P2rx7,Cyba,Mcoln2,Ccl3,Ubash3b,Tpcn2,Ccr5,Ptprc,Itgb3,Clec4b1,Htr2b,Diaph1,Ms4a2,Flna,Lyn,Tpcn1,Thy1,Myo5a,Ryr1,Slc8a1,Bax,Ptk2b,Plcg2,Cxcr3,Ptpn6,Slc8b1,F2r,Htr2a
negative regulation of intracellular signal transduction	GO:BP	2.41385e-08	0.0475836	0.124272	515	64	1345	Trem2,Cd300a,Spi1,Wfs1,Atf3,Arhgap25,Lilrb4b,Cdt1,P2rx7,Tnip3,Stmn1,Dok2,Emilin1,Sh3bp1,Rassf2,Gm49339,Sirpa,Uchl1,Rasal3,Rgs14,Cd44,Lilrb4a,Dok1,Taok3,Ptprc,Plaur,Rnf149,Rasa4,Nlrc3,Dgkz,Ptpn1,Rhoh,Litaf,Nfkbid,Csk,Nup62,Fignl1,Akt1,Foxm1,Dab2,Homer3,Gba,Cd74,Rgs2,Ptprj,Lyn,Abca7,Pbk,Dusp7,Snai1,Fhl2,Slit2,Trim59,Lpar1,Spred1,Tlr9,Rasa1,Pycard,Fbln1,Cyrib,Nlrp3,Dynlt1a,Cit,Mcl1
mitotic spindle midzone assembly	GO:BP	2.58442e-08	0.00896861	0.888889	9	8	892	Incenp,Aurkb,Birc5,Cdca8,Kif23,Prc1,Racgap1,Kif4
regulation of small GTPase mediated signal transduction	GO:BP	3.11027e-08	0.026178	0.193133	233	45	1719	Cyth4,Arhgap25,Dock2,Arhgap19,Stmn1,Arhgdib,Sh3bp1,Stard8,Rasal3,Dennd4b,Rasa4,Pik3cg,P2ry10b,Dgkz,Psd4,Myo9b,Nup62,Arhgdia,Gpr35,Arhgap17,Foxm1,Cadm4,Chn2,Kif14,Cyth3,Rasgef1a,Slit2,Col3a1,Lpar1,Rasa1,Eps8,Cyrib,Dynlt1a,Cbl,Akap13,Rtn4,Cdc42se2,Pdgfrb,F2r,Arrb1,Rasal1,F2rl2,Robo1,Dennd4c,Amot
positive regulation of cell development	GO:BP	3.26019e-08	0.0331606	0.174863	366	64	1930	Tyrobp,Tgfb1,Prex1,Hpse,Tnfrsf1b,S1pr2,Ninj1,Plxnc1,Rgs14,Unc13d,Itgb3,Sema4d,Fn1,Tlr2,Gpr68,Arpc2,Etv5,Mag,Actr3,Cass4,Dab2,Flna,Lrp8,Lyn,Tnf,Egr2,Aspm,Clcf1,Prl2c2,Aurka,Serpinf1,Shtn1,Rufy3,Plxnb2,Myc,E2f1,Limk1,Cxcr4,Obsl1,Cip2a,Plxna1,Cyfip1,Actr2,Ptpra,Xlr4b,Rtn4,Vim,Bin1,Marcks,Id2,Synj1,Nptn,Robo1,Plxna4,Mdk,Trpv2,Actn3,Numbl,Dbn1,Slc7a5,Bnc1,Nin,Gli3,Zfp365
regulation of sequestering of calcium ion	GO:BP	3.35013e-08	0.0196701	0.234848	132	31	1576	Tgfb1,P2ry6,Coro1a,P2rx7,Cyba,Mcoln2,Ccl3,Ubash3b,Tpcn2,Ccr5,Ptprc,Itgb3,Clec4b1,Htr2b,Diaph1,Ms4a2,Flna,Lyn,Tpcn1,Thy1,Myo5a,Ryr1,Slc8a1,Bax,Ptk2b,Plcg2,Cxcr3,Ptpn6,Slc8b1,F2r,Htr2a
negative regulation of immune effector process	GO:BP	3.45005e-08	0.0189951	0.242188	128	31	1632	Cd300a,Spi1,Cd84,Tgfb1,Nckap1l,Lilrb4b,Grn,Serpinb9b,Il7r,Hmox1,Gm49339,Lilrb4a,Ptprc,Havcr2,Spn,Arg1,Axl,Tnf,Loxl3,Arrb2,Ccr2,Serping1,Il10,Anxa1,Fgl2,Ptpn6,Vsig4,Klrb1b,Hlx,Vsir,Zc3h12a
cellular response to tumor necrosis factor	GO:BP	3.61398e-08	0.0244551	0.206278	223	46	1881	Laptm5,Cyba,Tnfrsf1b,Tnfrsf11a,Syk,Ccl9,Ccl3,Casp1,Ccl6,Naip2,Aim2,Ocstamp,Col1a1,Dcstamp,St18,Cyp1b1,Brca1,Akt1,Actr3,Ccl2,Ccl4,Naip5,Cfl1,Gba,Ccl22,Naip6,Tnf,Asah1,Pycard,Foxp1,Adam17,Cd40,Ptk2b,Ccl7,Traf5,Zfp36l2,Sfrp1,Zc3h12a,Tnfrsf23,Gas6,Traf1,Ccl5,Vcam1,Dbn1,Pid1,Ass1
regulation of cysteine-type endopeptidase activity	GO:BP	3.89765e-08	0.0275822	0.185039	254	47	1704	Laptm5,Serpinb9b,Syk,Lgmn,Casp1,Ctsd,Cd44,Naip2,Aim2,Birc5,Plaur,Mical1,Rps6ka1,Nlrc4,Bcl2a1d,Ifi207,Mrtfa,Arl6ip5,St18,Akt1,Naip5,Cyfip2,Bak1,Naip6,Tnf,Arrb2,Nlrp1a,Nlrp1b,Fyn,Apaf1,Myc,Ifi204,Pycard,Grk2,Bax,Nlrp3,Mefv,Htra2,Bcl2l11,Pmaip1,Cdkn2a,F2r,Arrb1,Robo1,Tnfaip8,Tnfrsf23,Gas6
negative regulation of nuclear division	GO:BP	3.9467e-08	0.0121457	0.358209	67	24	1976	Cdt1,Incenp,Aurkb,Birc5,Plk1,Ndc80,Cdca8,Bub1,Nuf2,Cdc20,Ccnb1,Bub1b,Spc24,Ttk,Spdl1,Osm,Mad2l1,Kntc1,Spc25,Trip13,Fbxo5,Zwilch,Dusp1,Chek1
negative regulation of defense response	GO:BP	3.94762e-08	0.0252688	0.200855	234	47	1860	Trem2,Mmp12,Grn,Serpinb9b,Tnfrsf1b,Cd200r1,Tnfaip8l2,Cd276,Metrnl,Ccr1,Oas1a,Havcr2,Nlrc3,Ifi207,Ada,Samhd1,Spn,Cnr2,Aoah,Arg1,Arrb2,Pbk,Alox5,Serpinf1,Slit2,Serping1,Ifi204,Tnfaip6,Il10,Nlrp3,Socs3,Fgl2,Otop1,Trex1,Syt11,Mefv,Oas3,Vsig4,Klrb1b,Calcrl,Macir,Oas1g,Mdk,Mfhas1,Hgf,Ldlr,Irak3
maintenance of location in cell	GO:BP	3.96244e-08	0.0270436	0.184874	238	44	1627	Tgfb1,P2ry6,Coro1a,P2rx7,Hexa,Cyba,Mcoln2,Ccl3,Ubash3b,Tpcn2,Ccr5,Ptprc,Itgb3,Clec4b1,Pfn1,Akt1,Htr2b,Gpsm2,Txn1,Diaph1,Ms4a2,Flna,Fth1,Lyn,Tpcn1,Aspm,Thy1,Myo5a,Ryr1,Grk2,Slc8a1,Bax,Ptk2b,Tmsb4x,Plcg2,Bard1,Cxcr3,Ptpn6,Slc8b1,Atp7b,F2r,Ccdc88a,Htr2a,Cd4
skeletal system development	GO:BP	4.52754e-08	0.0427481	0.154982	542	84	1965	Tyrobp,Ctsk,Tgfb1,Mmp14,P2rx7,Hexa,Tifab,Timp1,Rassf2,Ninj1,Bgn,Fgr,Cd44,Tgfbi,Ptprc,Sema4d,Prrx1,Col1a2,Alx4,Col1a1,Pip4k2a,Sh3pxd2b,Mmp2,Hmga2,Pdgfra,Gpr68,Cadm1,Flna,Loxl2,Cdk20,Mmp13,Fst,Fam20c,Flvcr1,Tmem119,Ecm1,Gsc,Runx2,Snai1,Siglec15,Myc,Col3a1,Ryr1,Chst11,Tyms,Mgp,Foxp1,Dhrs3,Sgpl1,Nab2,Frzb,Eya1,Phospho1,Poc1a,Akap13,Bmp1,Col5a2,Acp2,Ccn4,Abi1,Ptpn6,Maf,Pdgfrb,Epyc,Gdf3,Sfrp1,Tgfbr2,Tg…
neuron differentiation	GO:BP	4.69765e-08	0.0915529	0.118378	1529	181	1977	Evl,Rac2,Nckap1l,Grn,Hexa,Csf1r,Pip5k1c,Psap,Stmn1,Nfasc,Ccr5,Uchl1,Plxnc1,B4galt5,Cln8,Hs6st1,Ctsz,Taok3,Camk2a,Sema4d,Fn1,Prrx1,Ptprs,Camk1d,Fes,Rhog,B3gnt2,Mmp2,Dnmt3a,Myo7a,Mrtfa,Itga4,Rhoh,B4galt6,Syn1,Lst1,Plk2,Itm2c,Naglu,Cdh11,Cdc20,C1qa,Akt1,Etv5,Mag,Actr3,Pitpna,Micall2,Dab2,Diaph1,Flna,Cfl1,Gba,Lrp8,Rgs2,Nrp2,Lama2,Cyfip2,Flrt2,Lyn,Cacna1a,Iqgap1,Dip2b,Ncs1,Nrcam,Egr2,Ywhah,Aspm,Postn,…
cellular response to biotic stimulus	GO:BP	4.86112e-08	0.0320715	0.175287	348	61	1902	Cd68,Trem2,Clec7a,Spi1,Tgfb1,Irf8,Cd300lb,Ly86,Cd180,Tnip3,Ptafr,Tlr1,Btk,Tnfrsf1b,Tlr6,Syk,Ccl3,Casp1,Gm49339,Sirpa,Fcgr4,Lilrb4a,Havcr2,Cxcl16,Tlr2,Ticam2,Litaf,Cd14,Akt1,Ccl2,Arg1,Axl,Gch1,Cd80,Lyn,Tnf,Mrc1,Cxcl2,Eme1,Pf4,Sbno2,Tlr9,Pycard,Il10,Ticam1,Cyrib,Nlrp3,Plcg2,Vim,Ly96,Bcl2l11,Plscr1,Trim30a,Zc3h12a,Tlr4,Mef2c,Scimp,Ccl5,Slc7a5,Ass1,Cxcl1
myeloid dendritic cell activation	GO:BP	5.04884e-08	0.0103976	0.435897	39	17	1635	Spi1,Pirb,Cd37,Tgfb1,Dock2,Clec4d,Ubd,Havcr2,Dcstamp,Batf,Pycard,Il10,Cd244a,Rbpj,Batf2,Batf3,Tgfbr2
inorganic ion homeostasis	GO:BP	5.04937e-08	0.0472482	0.146538	621	91	1926	Atp1a3,Tbxas1,Wfs1,Anpep,Tgfb1,Ckb,P2ry6,Coro1a,Slc11a1,Tcirg1,Grn,P2rx7,Cyba,Mcoln2,Ccl3,Atp6v0d2,Mcub,Hvcn1,Hmox1,Ubash3b,Tpcn2,Ccr5,Slc9a9,Atp6v0a1,Tmem165,Atp6v0c,Ptprc,Ccr1,Prkcb,Itgb3,Lacc1,Clec4b1,Slc9a4,Atp13a2,Cln3,Ccl2,Htr2b,Diaph1,Ms4a2,Flna,Ank1,Fth1,Bak1,Lyn,Atp6ap2,Tpcn1,Trpc4,Cacna1a,Ncs1,Hmox2,Ccr2,Atp6v1a,Slc24a5,Thy1,Myo5a,Myc,Spp1,Ryr1,Steap3,Slc40a1,Slc8a1,Bax,Cd40,Gnai2,Slc39…
cell adhesion mediated by integrin	GO:BP	5.26514e-08	0.0145008	0.302326	86	26	1793	Itgax,Fermt3,Lpxn,Nckap1l,Syk,Itgb7,Emilin1,Icam1,Col16a1,Itgb3,Ada,Itgad,Itga4,Cyp1b1,Lyn,Itga5,Itgal,Plau,Gm49368,Itgbl1,Adam17,Ptpn6,Itga11,Ccl5,Fbn1,P2ry12
antigen processing and presentation of exogenous peptide antigen	GO:BP	5.37523e-08	0.00930521	0.5	30	15	1612	Ctss,Fcer1g,Fcgr1,Clec4a2,Clec4a3,H2-DMb1,Clec4b1,Clec4a1,H2-DMa,Cd74,Ifi30,H2-Ab1,H2-Aa,H2-M3,H2-Eb1
granulocyte activation	GO:BP	5.40969e-08	0.0483871	0.195652	46	9	186	Cd300a,Tyrobp,Spi1,Fcer1g,Grn,Ptafr,Syk,Ccl3,Itgam
cellular response to abiotic stimulus	GO:BP	5.70712e-08	0.0355064	0.158442	385	61	1718	Tgfb1,Cyba,Ptafr,Hvcn1,Casp1,Timp1,Tlr8,Tlr7,Aurkb,Itgb3,Pcna,Rab11fip5,Col1a1,Crip1,Ifi207,Mmp2,Hmga2,Cln3,Gpr68,Serpinb6b,Plec,Arhgdia,Kcnj2,Fignl1,Serpinb6a,Brca1,Got1,Akt1,Mag,Ciita,Map3k14,Cnn2,Grb2,Bak1,Pbk,Myc,Ifi204,Mmp3,Rad51,Cdkn1a,Pycard,Rad51ap1,Bax,Cd40,Slc2a1,Actb,Nlrp3,Trex1,Bard1,Ect2,Prkcd,Piezo2,Hpca,Akr1b3,Bag3,Sfrp1,Nfatc4,Mtpn,Tlr4,Slc12a6,Rcsd1
cellular response to environmental stimulus	GO:BP	5.70712e-08	0.0355064	0.158442	385	61	1718	Tgfb1,Cyba,Ptafr,Hvcn1,Casp1,Timp1,Tlr8,Tlr7,Aurkb,Itgb3,Pcna,Rab11fip5,Col1a1,Crip1,Ifi207,Mmp2,Hmga2,Cln3,Gpr68,Serpinb6b,Plec,Arhgdia,Kcnj2,Fignl1,Serpinb6a,Brca1,Got1,Akt1,Mag,Ciita,Map3k14,Cnn2,Grb2,Bak1,Pbk,Myc,Ifi204,Mmp3,Rad51,Cdkn1a,Pycard,Rad51ap1,Bax,Cd40,Slc2a1,Actb,Nlrp3,Trex1,Bard1,Ect2,Prkcd,Piezo2,Hpca,Akr1b3,Bag3,Sfrp1,Nfatc4,Mtpn,Tlr4,Slc12a6,Rcsd1
cellular response to hormone stimulus	GO:BP	5.78147e-08	0.0484466	0.143526	641	92	1899	Ctss,Ncf2,Atp1a3,Tgfb1,P2ry6,Cyba,Aprt,Prcp,Ucp2,Lmo2,Ebi3,Naip2,Padi2,Rab31,Camk2a,Prkcb,Fbxo32,Itgb3,Lbh,Cyp11a1,Ocstamp,Pip4k2a,Hmga2,Rab8b,Ptpn1,Ctsb,Vps18,Ptger2,Ccna2,Cyp1b1,Csk,Npc1,Brca1,Got1,Pkm,Akt1,Ahsg,Ccl2,Arg1,Dab2,Cfl1,Sstr2,Ptpre,Grb2,Fos,Ptprj,H2az1,Agtrap,Naip6,Tyk2,Ywhah,Plat,Serpinf1,Fut7,Trerf1,Myo5a,Slit2,Myc,Ephx1,Cyfip1,Grk2,Foxp1,Anxa1,Gnai2,Osbpl8,Socs3,Ptpra,Otop1,Flt3,…
regulation of secretion by cell	GO:BP	6.24238e-08	0.0516735	0.131343	670	88	1703	Trem2,Cd300a,Kcnn4,Spi1,Cd84,Fcer1g,Rac2,Tgfb1,Nckap1l,Tcirg1,P2rx7,Ptafr,Tnfrsf1b,Tnfrsf11a,Syk,Itgam,Hmox1,Tpcn2,Fgr,Sdc1,Il1rn,Fcer1a,Ucp2,Unc13d,Abcg1,Birc5,Camk2a,Prkcb,Mical1,Tlr2,Rab11fip5,Fes,Atp13a2,Hmga2,Rab8b,Vps18,Rims3,Glrx,Gpr68,Entpd1,Sdcbp,Dab2,Ms4a2,Lyn,Cacna1a,Mmp13,Tnf,Mctp1,Ncs1,Ccr2,Clcf1,Alox5,Rap1b,Cd33,Myo5a,Spp1,Itsn1,Osm,Myo18a,Pla2g4a,Pam,Grk2,Adora2b,Slc6a4,Anxa1,Stxbp…
intrinsic apoptotic signaling pathway in response to DNA damage	GO:BP	6.36637e-08	0.0172626	0.256881	109	28	1622	Bcl2a1b,Tnfrsf1b,Hmox1,Cd44,Ikbke,Fnip2,Crip1,Bcl2a1d,Bcl2a1a,Brca1,Shisa5,Cd74,Bak1,Tnf,Snai1,Myc,E2f1,Ifi204,Bcl3,Cdkn1a,Pycard,Bax,Mcl1,Htra2,Bcl2l11,Plscr1,Pmaip1,Nfatc4
regulation of smooth muscle cell proliferation	GO:BP	6.49031e-08	0.0219419	0.216216	185	40	1823	C3ar1,Tgfb1,P2ry6,Cyba,Ptafr,S1pr2,Hmox1,Itgb3,Mmp2,Akt1,Aif1,Efemp2,Tnf,Ptgir,Ldlrap1,Gna12,Myc,Irak4,Cdkn1a,Il10,Grk2,Gna13,Foxp1,Gnai2,Orc1,Skp2,Ccn4,Vipr2,Id2,Calcrl,Pdgfrb,Akr1b3,Tgfbr2,Tlr4,Mef2c,Dnmt1,Ccl5,Il15,Il6ra,Ang
reactive oxygen species metabolic process	GO:BP	6.63803e-08	0.0261438	0.188034	234	44	1683	Ncf2,Tyrobp,Ncf4,Vav1,Tgfb1,Ncf1,P2rx7,Cyba,Prex1,Tlr6,Cybb,Syk,Itgam,Prcp,Hvcn1,Nrros,Ripk3,Sh3pxd2b,Prdx1,Cyp1b1,Brca1,Akt1,Foxm1,Abcd1,Gch1,Grb2,Tnf,Alox5,Fyn,Plau,Mmp3,Cdkn1a,Prdx4,Gnai2,Ptk2b,Txnrd1,Plcg2,Prkcd,Pmaip1,Pdgfrb,Trim30a,Zc3h12a,Tgfbr2,Tlr4
response to ionizing radiation	GO:BP	7.60447e-08	0.0209102	0.217949	156	34	1626	Tgfb1,Apobec1,Cyba,Ptprc,Ifi207,Hmga2,Dnmt3a,Fignl1,Brca1,Ccl2,Rad54l,Grb2,Bak1,Cxcl2,Myc,Ifi204,Rad51,Cdkn1a,Rad51ap1,Bax,Rad54b,Anxa1,Trex1,Eya1,Ccnd1,Bard1,Cbl,Dclre1c,Ect2,Ccl7,Fancd2,Pmaip1,Sfrp1,Ticrr
calcium ion transmembrane import into cytosol	GO:BP	7.78452e-08	0.0225734	0.209424	191	40	1772	Tgfb1,P2ry6,Coro1a,P2rx7,Cyba,Mcoln2,Ccl3,Ubash3b,Tpcn2,Ccr5,P2rx4,Ptprc,Itgb3,Clec4b1,Htr2b,Diaph1,Ms4a2,Flna,Bak1,Lyn,Tpcn1,Cacna1a,Fyn,Thy1,Myo5a,Ryr1,Slc8a1,Cacnb3,Bax,Ptk2b,Cacna1g,Plcg2,Cxcr3,Ptpn6,Slc8b1,F2r,Htr2a,Cd4,Trpv2,Selenon
chemokine-mediated signaling pathway	GO:BP	7.92389e-08	0.0136698	0.313253	83	26	1902	Trem2,Ccl9,Ccl3,Ccr3,Ccr5,Ccl6,Ccrl2,Padi2,Ccr1,Gpr35,Ccl2,Ccl4,Lyn,Ccl22,Cxcl2,Ccr2,Slit2,Pf4,Cxcr4,Ptk2b,Cxcr3,Ccl7,Ccr7,Robo1,Ccl5,Cxcl1
neuron projection morphogenesis	GO:BP	8.25585e-08	0.0495701	0.144543	678	98	1977	Evl,Rac2,Nckap1l,Csf1r,Pip5k1c,Stmn1,Nfasc,Ccr5,Uchl1,Plxnc1,B4galt5,Taok3,Camk2a,Sema4d,Fn1,Ptprs,Rhog,B3gnt2,Itga4,Rhoh,B4galt6,Cdh11,Mag,Actr3,Pitpna,Cfl1,Lrp8,Nrp2,Lama2,Cyfip2,Flrt2,Cacna1a,Iqgap1,Dip2b,Nrcam,Egr2,Ywhah,Postn,Aurka,Shtn1,Rufy3,Fyn,Plxnb2,Thy1,Slit2,Limk1,Map1s,Cxcr4,Obsl1,Plxna1,Arhgap4,Cyfip1,Actr2,Foxp1,Stxbp5,Tubb2b,Actb,Nedd4l,Dynlt1a,Tpbg,Slc23a2,Xlr4b,Rtn4,Vim,Abi1,Map…
calcium ion homeostasis	GO:BP	8.64296e-08	0.0324594	0.160494	324	52	1602	Wfs1,Tgfb1,P2ry6,Coro1a,Tcirg1,P2rx7,Cyba,Mcoln2,Ccl3,Mcub,Ubash3b,Tpcn2,Ccr5,Tmem165,Ptprc,Ccr1,Prkcb,Itgb3,Clec4b1,Atp13a2,Cln3,Ccl2,Htr2b,Diaph1,Ms4a2,Flna,Bak1,Lyn,Tpcn1,Trpc4,Cacna1a,Ncs1,Ccr2,Slc24a5,Thy1,Myo5a,Spp1,Ryr1,Slc8a1,Bax,Cd40,Ptk2b,Mcu,Plcg2,Cxcr3,Ptpn6,Slc8b1,Atp7b,Pacs2,F2r,Htr2a,Nptn
leukocyte mediated cytotoxicity	GO:BP	8.70846e-08	0.0167854	0.264	125	33	1966	Tyrobp,Spi1,Vav1,Fcgr1,Nckap1l,Ncf1,Coro1a,Serpinb9b,P2rx7,Il7r,Unc13d,Ptprc,Plekhm2,Havcr2,Ripk3,Prdx1,Ccl2,Arg1,Cadm1,H2-T23,Arrb2,Ulbp1,Raet1d,Stx7,Cyrib,Lamp1,Ptpn6,Klrb1b,H2-M3,Pik3r6,Gzmb,Cxcl1,Klrk1
platelet aggregation	GO:BP	8.71778e-08	0.0115258	0.368421	57	21	1822	Fermt3,Cd9,Pip5k1c,Syk,Plek,Emilin1,Ubash3b,Itgb3,Fn1,Pdgfra,Lyn,Rap2b,Pdpn,Cfh,Prkcd,Ptpn6,Stxbp3,Emilin2,Stxbp1,P2ry12,Il6ra
positive regulation of B cell proliferation	GO:BP	8.82679e-08	0.010607	0.409091	44	18	1697	Nckap1l,Btk,Ptprc,Nfatc2,Gpr183,Ada,Card11,Cd74,Clcf1,Tlr9,Cdkn1a,Ticam1,Cd40,Slc39a10,Vav3,Sash3,Tlr4,Mef2c
regulation of mitotic metaphase/anaphase transition	GO:BP	8.86869e-08	0.0141066	0.303371	89	27	1914	Cdt1,Incenp,Aurkb,Birc5,Plk1,Ndc80,Cdca8,Bub1,Nuf2,Cdc20,Ccnb1,Bub1b,Spc24,Ube2c,Ttk,Spdl1,Cenpe,Mad2l1,Kntc1,Spc25,Actb,Trip13,Fbxo5,Cdc6,Zwilch,Dusp1,Nek6
response to peptide hormone	GO:BP	9.83205e-08	0.038055	0.157895	456	72	1892	F7,Tgfb1,Cyba,Cybb,Aprt,Timp1,Ucp2,Rab31,Camk2a,Prkcb,Itgb3,Gcnt1,Tlr2,Cyp11a1,Col1a1,Gatm,Pip4k2a,Rab8b,Ptpn1,Ccna2,Cyp1b1,Csk,Got1,Pkm,Akt1,Ahsg,Ccl2,Arg1,Cfl1,Ptpre,Grb2,Fos,Ptprj,Lyn,H2az1,Agtrap,Tyk2,Iqgap1,Egr2,Plat,Fut7,Myo5a,Myc,Col3a1,Cyfip1,Il10,Grk2,Adora2b,Anxa1,Gnai2,Slc2a1,Osbpl8,Socs3,Ptpra,Otop1,Hhex,Prkcd,Akt3,Gdf15,Marcks,Anxa5,Lpin2,Dennd4c,Stxbp3,Cdc6,Slc26a6,Atp2b1,Fbn1,Pid1,…
positive regulation of mononuclear cell migration	GO:BP	1.00669e-07	0.0134454	0.315789	76	24	1785	Lgals3,Adam8,Spi1,Tgfb1,Coro1a,Pla2g7,Ccl3,Lgmn,Dock8,Ccr1,Itgb3,Spn,Itga4,Ccl2,Aif1,Cxcl14,Ccr2,Pycard,Adam17,Ptk2b,Ccl7,Ccr7,Gas6,Ccl5
ion homeostasis	GO:BP	1.10822e-07	0.0472482	0.144444	630	91	1926	Atp1a3,Tbxas1,Wfs1,Anpep,Tgfb1,Ckb,P2ry6,Coro1a,Slc11a1,Tcirg1,Grn,P2rx7,Cyba,Mcoln2,Ccl3,Atp6v0d2,Mcub,Hvcn1,Hmox1,Ubash3b,Tpcn2,Ccr5,Slc9a9,Atp6v0a1,Tmem165,Atp6v0c,Ptprc,Ccr1,Prkcb,Itgb3,Lacc1,Clec4b1,Slc9a4,Atp13a2,Cln3,Ccl2,Htr2b,Diaph1,Ms4a2,Flna,Ank1,Fth1,Bak1,Lyn,Atp6ap2,Tpcn1,Trpc4,Cacna1a,Ncs1,Hmox2,Ccr2,Atp6v1a,Slc24a5,Thy1,Myo5a,Myc,Spp1,Ryr1,Steap3,Slc40a1,Slc8a1,Bax,Cd40,Gnai2,Slc39…
metaphase/anaphase transition of mitotic cell cycle	GO:BP	1.18295e-07	0.0141066	0.3	90	27	1914	Cdt1,Incenp,Aurkb,Birc5,Plk1,Ndc80,Cdca8,Bub1,Nuf2,Cdc20,Ccnb1,Bub1b,Spc24,Ube2c,Ttk,Spdl1,Cenpe,Mad2l1,Kntc1,Spc25,Actb,Trip13,Fbxo5,Cdc6,Zwilch,Dusp1,Nek6
positive regulation of myeloid leukocyte differentiation	GO:BP	1.19732e-07	0.0191874	0.246377	69	17	886	Trem2,Tyrobp,Tgfb1,Csf1r,Ccl3,Hcls1,Ninj1,Runx1,Ccr1,Itgb3,Ocstamp,Fes,Dcstamp,Gpr68,Cd74,Fos,Tnf
mitotic spindle elongation	GO:BP	1.25509e-07	0.00896861	0.8	10	8	892	Incenp,Aurkb,Birc5,Cdca8,Kif23,Prc1,Racgap1,Kif4
antigen receptor-mediated signaling pathway	GO:BP	1.33062e-07	0.0501931	0.0905923	287	26	518	Lat2,Laptm5,Cd300a,Kcnn4,Lpxn,Nckap1l,Lilrb4b,Nfam1,Rftn1,Btk,Syk,Fyb,Gm49339,Lcp2,Lilrb4a,Cd276,Klhl6,Ptprc,Cmtm3,Nfatc2,Prkcb,Blnk,Themis2,Bcl2a1d,Ada,Dgkz
regulation of protein polymerization	GO:BP	1.3627e-07	0.0231806	0.204762	210	43	1855	Cotl1,Evl,Nckap1l,Coro1a,Stmn1,Hcls1,Icam1,Capg,Arpc1b,Fes,Arpc5,Pfn1,Arpc2,Actr3,Vill,Arpc4,Cfl1,Psrc1,Grb2,Arpc3,Cyfip2,Slit2,Clip3,Rasa1,Capzb,Pycard,Cyfip1,Eps8,Cyrib,Ptk2b,Tmsb4x,Capza1,Prkcd,Map2,Fchsd1,Bin1,Snx9,Mtpn,Capza2,Fmn1,Pak1,Dbn1,Tmod1
pyroptosis	GO:BP	1.37077e-07	0.00841662	0.5	32	16	1901	Trem2,Casp1,Naip2,Aim2,Nlrc4,Gsdmd,Naip5,Naip6,Nlrp1a,Nlrp1b,Pycard,Casp4,Nlrp3,Mefv,Zbp1,Gzmb
negative regulation of developmental process	GO:BP	1.47011e-07	0.0692969	0.126969	1079	137	1977	Trem2,Laptm5,Spi1,Vat1,Ctsk,Tgfb1,Lilrb4b,Inpp5d,Ccl9,Ccl3,Lgmn,Mafb,Emilin1,Ubash3b,Gm49339,Ccr5,Lilrb4a,Lmo2,Abcg1,Ccr1,Nfatc2,Itgb3,C1qc,Sema4d,Stab1,Lbh,Ptprs,Sap30,Hmga2,Coro1c,Plk2,Gpr68,Nfkbid,Mag,Actr3,Ahsg,Ccl2,Cxcl14,Cfl1,Loxl2,Cd74,Rgs2,Lyn,Lmna,Tnf,Loxl3,Mmp11,Dip2b,Fst,Cpe,Tmem119,Ywhah,Aspm,Ccr2,Ecm1,Postn,Prl2c2,Ctdp1,Snai1,Alox5,Serpinf1,Rufy3,Thy1,Slit2,Myc,E2f1,Spred1,Tnfaip6,Pf…
cation homeostasis	GO:BP	1.47204e-07	0.0456906	0.145695	604	88	1926	Atp1a3,Wfs1,Anpep,Tgfb1,P2ry6,Coro1a,Slc11a1,Tcirg1,Grn,P2rx7,Cyba,Mcoln2,Ccl3,Atp6v0d2,Mcub,Hvcn1,Hmox1,Ubash3b,Tpcn2,Ccr5,Slc9a9,Atp6v0a1,Tmem165,Atp6v0c,Ptprc,Ccr1,Prkcb,Itgb3,Lacc1,Clec4b1,Slc9a4,Atp13a2,Cln3,Ccl2,Htr2b,Diaph1,Ms4a2,Flna,Ank1,Fth1,Bak1,Lyn,Atp6ap2,Tpcn1,Trpc4,Cacna1a,Ncs1,Hmox2,Ccr2,Atp6v1a,Slc24a5,Thy1,Myo5a,Myc,Spp1,Ryr1,Steap3,Slc40a1,Slc8a1,Bax,Cd40,Gnai2,Slc39a10,Ptk2b,M…
regulation of Ras protein signal transduction	GO:BP	1.48569e-07	0.0234375	0.19697	198	39	1664	Cyth4,Dock2,Stmn1,Arhgdib,Sh3bp1,Stard8,Rasal3,Dennd4b,Rasa4,Pik3cg,P2ry10b,Dgkz,Psd4,Myo9b,Nup62,Arhgdia,Gpr35,Arhgap17,Foxm1,Cadm4,Kif14,Cyth3,Rasgef1a,Col3a1,Lpar1,Rasa1,Eps8,Dynlt1a,Cbl,Akap13,Rtn4,Cdc42se2,Pdgfrb,F2r,Arrb1,Rasal1,F2rl2,Robo1,Dennd4c
cell-cell signaling	GO:BP	1.49404e-07	0.0989236	0.113196	1705	193	1951	Cd68,Gpnmb,Cd300a,Rgs10,Tyrobp,Fcer1g,Pirb,Tgfb1,Syngr1,Aph1c,Tcirg1,P2rx7,Panx1,Btk,Tnfrsf1b,Tnfrsf11a,Syk,Daglb,Ccl3,Lgmn,S1pr2,Ccr5,Pdlim4,Nrros,Rgs14,Sdc1,Il1rn,Fcer1a,Ucp2,P2rx4,Atp6v0c,Abcg1,Slc6a6,Ccr1,Birc5,Camk2a,Prkcb,Stab1,Slc29a1,Ptprs,Tlr2,Rab11fip5,Niban2,Col1a1,Dgkz,Hmga2,Rab8b,Vps18,Syn1,Rims3,Plk2,Glrx,Cln3,Gpr68,Entpd1,Cnr2,Cdh11,Sdcbp,Cdc20,Slc18a2,Etv5,Ccl2,Htr2b,Adgra2,Dab2,C…
T cell mediated immunity	GO:BP	1.5405e-07	0.0165746	0.257143	105	27	1629	Nckap1l,Was,Lilrb4b,Myo1g,Serpinb9b,P2rx7,Il7r,Rftn1,Tnfrsf1b,Gm49339,Icam1,Lilrb4a,Ptprc,Ripk3,Spn,Arg1,H2-T23,Ccr2,Fut7,Stx7,Cyrib,Nlrp3,Trex1,Sash3,Vsir,H2-M3,Treml4
synapse organization	GO:BP	1.54541e-07	0.0389744	0.157025	484	76	1950	Trem2,C5ar1,Nfasc,C1qb,Il10ra,Lgmn,Arhgap39,C1qc,Sema4d,Arhgap22,Ptprs,Bsn,Dgkz,Syn1,Rims3,Cln3,Sdcbp,Cdc20,C1qa,Ppfibp2,Pfn1,Etv5,Actr3,Cadm1,Actn1,Flna,Cfl1,Lrp8,Ppfia4,Nrp2,Flrt2,Tubb5,Cacna1a,Tnf,Nrcam,Actg1,C3,Fyn,Plxnb2,Myo5a,Itsn1,Dlg3,Mdga1,Cyfip1,Il10,Cacnb3,Actr2,Septin11,Col4a5,Pcdhgc5,Actb,Tpbg,Snx27,Xlr4b,Il1rap,Gpc6,Nrxn2,Marcks,Drp2,F2r,Nptn,Fzd1,Nfatc4,Pdlim5,Nptx1,Palld,Thbs2,Dlg…
regulation of B cell activation	GO:BP	1.56779e-07	0.0271067	0.179688	256	46	1697	Laptm5,Cd300a,Tyrobp,Tgfb1,Nckap1l,Mmp14,Inpp5d,Nfam1,Btk,Syk,Tnfsf13,Gm49339,Lilrb4a,Ptprc,Nfatc2,Themis2,Gpr183,Ada,Samsn1,Tnfrsf13b,Tnfsfm13,Card11,Il2rg,Il27ra,Pkn1,Cd74,Lyn,Clcf1,Tlr9,Cdkn1a,Il10,Ticam1,Cd40,Slc39a10,Vav3,Slc15a4,Ptpn6,Sash3,Id2,Cdkn2a,Zfp36l2,Cd28,Sfrp1,Sh3kbp1,Tlr4,Mef2c
regulation of mitotic sister chromatid separation	GO:BP	1.5705e-07	0.0141066	0.296703	91	27	1914	Cdt1,Incenp,Aurkb,Birc5,Plk1,Ndc80,Cdca8,Bub1,Nuf2,Cdc20,Ccnb1,Bub1b,Spc24,Ube2c,Ttk,Spdl1,Cenpe,Mad2l1,Kntc1,Spc25,Actb,Trip13,Fbxo5,Cdc6,Zwilch,Dusp1,Nek6
microtubule cytoskeleton organization	GO:BP	1.57416e-07	0.0475468	0.145286	647	94	1977	Stmn1,Gas2l3,Tuba1c,Rgs14,Incenp,Kifc1,Cenpa,Ccdc88b,Aurkb,Haus8,Birc5,Plk1,Ttc12,Tpx2,Spag5,Tubb2a,Ndc80,Fes,Ccnf,Cdca8,Plk2,Nuf2,Tubb6,Ccnb2,Kif23,Cdc20,Kif20a,Nup62,Fignl1,Prc1,Brca1,Ccnb1,Pclaf,Gpsm2,Kif18b,Kif11,Flna,Cfl1,Psrc1,Racgap1,Kif15,Ckap2,Tubb5,Lmna,Ccsap,Kif4,Ska3,Nusap1,Spdl1,Aspm,Aurka,Ska1,Cenpe,Aunip,Mad2l1,Map1s,Kif19a,Clip3,Obsl1,Mybl2,Armc2,Spc25,Stil,Tubb2b,Knstrn,Dynlt1a,N…
response to hydrogen peroxide	GO:BP	1.61311e-07	0.0183861	0.241611	149	36	1958	Hk3,Psap,Hmox1,Sirpa,Sdc1,Cdk1,Pcna,Ripk3,Cyp11a1,Col1a1,Mmp2,Fosl1,Glrx,Cyp1b1,Arg1,Txn1,Cfl1,Axl,Bak1,Fyn,Il10,Slc8a1,Foxp1,Anxa1,Ptk2b,Ect2,Prkcd,Stk24,Cdkn2a,Pdgfrb,Akr1b3,Epor,Ezh2,Hgf,Fkbp1b,Pycr1
regulation of secretion	GO:BP	1.72022e-07	0.0543061	0.1313	754	99	1823	Trem2,Cd300a,Kcnn4,Spi1,Anpep,Cd84,Fcer1g,Rac2,Tgfb1,Nckap1l,Tcirg1,P2rx7,Cyba,Ptafr,Tnfrsf1b,Tnfrsf11a,Syk,Itgam,Tifab,Hmox1,Tpcn2,Fgr,Sdc1,Il1rn,Fcer1a,Ucp2,Unc13d,Abcg1,Birc5,Camk2a,Prkcb,Mical1,Tlr2,Rab11fip5,Fes,Ada,Atp13a2,Hmga2,Rab8b,Vps18,Rims3,Glrx,Gpr68,Entpd1,Sdcbp,Dab2,Ms4a2,Cd74,Lyn,Cacna1a,Mmp13,Tnf,Mctp1,Ncs1,Ccr2,Clcf1,Prl2c2,Alox5,Rap1b,Cd33,Myo5a,Spp1,Itsn1,Osm,Myo18a,Pla2g4a,Pa…
negative regulation of cytokine production involved in inflammatory response	GO:BP	1.81196e-07	0.00722767	0.583333	24	14	1937	Trem2,Lilrb4b,Gm49339,Sirpa,Lilrb4a,Nlrc3,Abcd1,Pycard,Mefv,Il1r2,Macir,Zc3h12a,Ezh2,Adcy7
metaphase plate congression	GO:BP	1.81704e-07	0.016129	0.271429	70	19	1178	Cdt1,Incenp,Kifc1,Aurkb,Birc5,Spag5,Ndc80,Kif22,Cdca8,Nuf2,Nup62,Ccnb1,Psrc1,Kif14,Spdl1,Cdca5,Cenpe,Map1s,Cenpf
T cell activation involved in immune response	GO:BP	1.82757e-07	0.0170143	0.252033	123	31	1822	Fcer1g,Tgfb1,Nckap1l,Ly9,Slc11a1,Apbb1ip,Clec4d,Icam1,Lcp1,Havcr2,Gpr183,Spn,Batf,Nfkbid,Cd74,Loxl3,Ccr2,Itgal,Clec4e,Bcl3,Foxp1,Anxa1,Nlrp3,Fgl2,Ccr7,Hlx,H2-M3,Zc3h12a,Mdk,Entpd7,Il6ra
chromosome localization	GO:BP	1.89224e-07	0.0175439	0.244444	90	22	1254	Cdt1,Incenp,Kifc1,Aurkb,Birc5,Spag5,Ndc80,Kif22,Cdca8,Nuf2,Nup62,Ccnb1,Actr3,Psrc1,Lmna,Kif14,Spdl1,Cdca5,Cenpe,Map1s,Cenpf,Actr2
cellular metal ion homeostasis	GO:BP	1.94161e-07	0.0380774	0.143868	424	61	1602	Atp1a3,Wfs1,Tgfb1,P2ry6,Coro1a,Slc11a1,Tcirg1,P2rx7,Cyba,Mcoln2,Ccl3,Mcub,Hmox1,Ubash3b,Tpcn2,Ccr5,Tmem165,Ptprc,Ccr1,Prkcb,Itgb3,Clec4b1,Atp13a2,Cln3,Ccl2,Htr2b,Diaph1,Ms4a2,Flna,Fth1,Bak1,Lyn,Tpcn1,Trpc4,Cacna1a,Ncs1,Ccr2,Atp6v1a,Slc24a5,Thy1,Myo5a,Myc,Spp1,Ryr1,Slc40a1,Slc8a1,Bax,Cd40,Slc39a10,Ptk2b,Mcu,Plcg2,Cxcr3,Ccdc22,Ptpn6,Slc8b1,Atp7b,Pacs2,F2r,Htr2a,Nptn
regulation of metaphase/anaphase transition of cell cycle	GO:BP	2.07551e-07	0.0141066	0.293478	92	27	1914	Cdt1,Incenp,Aurkb,Birc5,Plk1,Ndc80,Cdca8,Bub1,Nuf2,Cdc20,Ccnb1,Bub1b,Spc24,Ube2c,Ttk,Spdl1,Cenpe,Mad2l1,Kntc1,Spc25,Actb,Trip13,Fbxo5,Cdc6,Zwilch,Dusp1,Nek6
negative regulation of leukocyte cell-cell adhesion	GO:BP	2.14973e-07	0.0176946	0.246479	142	35	1978	Gpnmb,Laptm5,Cd300a,Adam8,Cd37,Tgfb1,Nckap1l,Lilrb4b,Gm49339,Tnfaip8l2,Lilrb4a,Cd276,Havcr2,Spn,Nfkbid,Akt1,Arg1,Cd74,Cd80,Loxl3,Cbfb,Anxa1,H2-Aa,Fgl2,Ptpn6,Vsig4,Hlx,Cdkn2a,Vsir,Zc3h12a,Mdk,Runx3,Ass1,Gli3,Il4i1
protein maturation	GO:BP	2.2822e-07	0.0371542	0.132394	355	47	1265	Ctss,Cma1,Anpep,F7,F10,Aph1c,Mmp14,P2rx7,Hpse,Lgmn,Prcp,Mafb,Casp1,Ctsz,Plaur,Adam19,Fn1,Nlrc4,Ifi207,Cln3,Ctsl,Spon1,Cpxm1,Flna,Fam111a,Cyfip2,Cdk20,Bak1,Atp6ap2,Cpz,Cd5l,Myrf,Pisd,Cpe,Plat,Prss12,Apaf1,Plau,Myc,Ifi204,Snx12,Pycard,Prdx4,Ciao2a,Fbln1,Casp4,Adam17
positive regulation of smooth muscle cell proliferation	GO:BP	2.29268e-07	0.0159166	0.263636	110	29	1822	C3ar1,Tgfb1,P2ry6,Cyba,Ptafr,Hmox1,Itgb3,Mmp2,Akt1,Aif1,Tnf,Ldlrap1,Myc,Irak4,Grk2,Foxp1,Gnai2,Orc1,Skp2,Ccn4,Id2,Calcrl,Pdgfrb,Akr1b3,Tgfbr2,Tlr4,Dnmt1,Ccl5,Il6ra
cellular response to external stimulus	GO:BP	2.32809e-07	0.0328947	0.169713	383	65	1976	Cd68,Atf3,Tgfb1,P2rx7,Cyba,Hmox1,Nuak2,Ucp2,Tlr8,Tlr7,Ptprc,Itgb3,Plin2,Col1a1,Fes,Ifi207,Itga4,Fosl1,Plec,Ctsl,Arhgdia,Kcnj2,Got1,Akt1,Mag,Folr2,Gsdmd,Map3k14,Cnn2,Gba,Axl,Fos,Bak1,Lyn,Tfeb,Pim1,Postn,Ifi204,Cdkn1a,Adora2b,Cd40,Slc2a1,Cbl,Lamp2,Piezo2,Stk24,Pmaip1,Bag3,Sfrp1,Zc3h12a,Mtpn,Tlr4,Gas6,Atp2b1,Il15,Xpr1,Vcam1,Klf10,Slc7a5,Brip1,Bmt2,Vdr,Fnip1,Cpeb4,Chek1
negative regulation of cell-cell adhesion	GO:BP	2.34894e-07	0.0217391	0.21393	201	43	1978	Gpnmb,Laptm5,Cd300a,Adam8,Spi1,Cd37,Tgfb1,Cd9,Nckap1l,Lilrb4b,Ubash3b,Gm49339,Tnfaip8l2,Il1rn,Lilrb4a,Cd276,Akna,Havcr2,Spn,Nfkbid,Akt1,Arg1,Cd74,Cd80,Loxl3,Il10,Cbfb,Anxa1,H2-Aa,Fgl2,Prkcd,Ptpn6,Vsig4,Hlx,Cdkn2a,Vsir,Mbp,Zc3h12a,Mdk,Runx3,Ass1,Gli3,Il4i1
smooth muscle cell proliferation	GO:BP	2.55921e-07	0.0219419	0.207254	193	40	1823	C3ar1,Tgfb1,P2ry6,Cyba,Ptafr,S1pr2,Hmox1,Itgb3,Mmp2,Akt1,Aif1,Efemp2,Tnf,Ptgir,Ldlrap1,Gna12,Myc,Irak4,Cdkn1a,Il10,Grk2,Gna13,Foxp1,Gnai2,Orc1,Skp2,Ccn4,Vipr2,Id2,Calcrl,Pdgfrb,Akr1b3,Tgfbr2,Tlr4,Mef2c,Dnmt1,Ccl5,Il15,Il6ra,Ang
regulation of exocytosis	GO:BP	2.58366e-07	0.0285714	0.160494	243	39	1365	Cd300a,Spi1,Cd84,Fcer1g,Rac2,Nckap1l,P2rx7,Ptafr,Syk,Itgam,Hmox1,Tpcn2,Fgr,Sdc1,Fcer1a,Unc13d,Prkcb,Mical1,Fes,Atp13a2,Rab8b,Vps18,Rims3,Glrx,Sdcbp,Ms4a2,Lyn,Cacna1a,Ncs1,Ccr2,Rap1b,Myo5a,Adora2b,Anxa1,Stxbp5,Gnai2,Cacna1g,Syt11,Lamp1
catabolic process	GO:BP	2.59866e-07	0.137868	0.0903614	2490	225	1632	Trem2,Ctss,Hk3,Ncf2,Cma1,Laptm5,Adam8,Wfs1,Anpep,Renbp,Mmp12,Ctsk,Tgfb1,Irf8,Ncf1,Slc11a1,Mmp14,Apobec1,Tcirg1,Grn,P2rx7,Hexa,Pla2g7,Hpse,Btk,Plekhn1,Tnfrsf1b,Dnase1l1,Enpp6,Psap,Daglb,Nceh1,Il10ra,Lgmn,Wdr91,Gla,Hmox1,Casp1,Timp1,Tpcn2,Uchl1,Nrros,Ctsd,Cd44,Gpr137b,Cln8,Ctsz,Ikbke,Lipa,Mrc2,Atp6v0a1,Gusb,Wdfy4,Ubd,Plk1,Aldh1b1,Rnf149,Aldh3b1,Pik3cg,Esd,Serpinb1a,Ccnf,Galc,Pip4k2a,Ada,Pla2g15,Gnp…
negative regulation of cell motility	GO:BP	2.6839e-07	0.0306423	0.164557	316	52	1697	Cd300a,Evl,Tgfb1,Was,Cd63,C5ar2,Cd200r1,Arhgdib,S1pr2,Emilin1,Timp1,Ccr5,Il1rn,Padi2,Sap30,Ada,Hc,Coro1c,Cyp1b1,Arhgdia,Akt1,Ccl2,Il27ra,Aif1,Cnn2,Cfl1,Cd74,Ptprj,Tnf,Mctp1,Rap2b,Serpinf1,Gna12,Thy1,Slit2,Col3a1,Spred1,Tnfaip6,Arhgap4,Cygb,Fbln1,Gna13,Mitf,Osbpl8,Adora3,Gcsam,Stk24,Macir,Sfrp1,Robo1,Emilin2,Mef2c
positive regulation of innate immune response	GO:BP	2.69418e-07	0.0183537	0.234043	141	33	1798	Adam8,Tyrobp,Spi1,Mmp12,Vav1,Syk,Ikbke,Tlr8,Aim2,Havcr2,Nlrc4,Ifi207,Cadm1,Cd74,Sting1,Fcna,Ulbp1,Ifi211,Ifi204,Tlr9,Pycard,Clec4n,Lamp1,Plcg2,Slc15a4,Plscr1,H2-M3,Cgas,Trim30a,Tlr4,Zbp1,Ifi205,Ifi209
superoxide metabolic process	GO:BP	2.69501e-07	0.0387324	0.161765	68	11	284	Ncf2,Tyrobp,Ncf4,Tgfb1,Ncf1,Cyba,Cybb,Syk,Itgam,Hvcn1,Nrros
metaphase/anaphase transition of cell cycle	GO:BP	2.73072e-07	0.0141066	0.290323	93	27	1914	Cdt1,Incenp,Aurkb,Birc5,Plk1,Ndc80,Cdca8,Bub1,Nuf2,Cdc20,Ccnb1,Bub1b,Spc24,Ube2c,Ttk,Spdl1,Cenpe,Mad2l1,Kntc1,Spc25,Actb,Trip13,Fbxo5,Cdc6,Zwilch,Dusp1,Nek6
negative regulation of nitrogen compound metabolic process	GO:BP	2.97706e-07	0.135354	0.105181	2548	268	1980	Trem2,Cd300a,Spi1,Wfs1,Renbp,Mmp12,Cd84,Atf3,Pirb,Tgfb1,Nckap1l,Irf8,Lilrb4b,C5ar1,Slc11a1,Apobec1,Cdt1,Serpinb9b,Plekhn1,Wfdc17,Cstb,Hcls1,Gla,Emilin1,Timp1,Rassf2,Ubash3b,Gm49339,Sirpa,Uchl1,Rgs14,Cd44,Lilrb4a,Ctsz,Timp2,Ikbke,Nostrin,Naip2,Tfec,Aurkb,Ptprc,Birc5,Plk1,Nfatc2,Plaur,Itgb3,Mical1,Sema4d,Prrx1,Rps6ka1,Cic,Pcna,Lbh,Serpinb1a,Fnip2,Niban2,Sap30,Bcl2a1d,Ifi207,Ctsa,Zfp90,Samsn1,Hmga2,…
cellular response to molecule of bacterial origin	GO:BP	3.02578e-07	0.0294427	0.175549	319	56	1902	Cd68,Trem2,Spi1,Tgfb1,Irf8,Cd300lb,Ly86,Cd180,Tnip3,Ptafr,Tlr1,Tnfrsf1b,Tlr6,Ccl3,Casp1,Gm49339,Sirpa,Fcgr4,Lilrb4a,Havcr2,Cxcl16,Tlr2,Ticam2,Litaf,Cd14,Akt1,Ccl2,Arg1,Axl,Gch1,Cd80,Lyn,Tnf,Mrc1,Cxcl2,Pf4,Sbno2,Tlr9,Pycard,Il10,Ticam1,Cyrib,Nlrp3,Plcg2,Vim,Ly96,Plscr1,Trim30a,Zc3h12a,Tlr4,Mef2c,Scimp,Ccl5,Slc7a5,Ass1,Cxcl1
lytic vacuole organization	GO:BP	3.05671e-07	0.0191532	0.22619	84	19	992	Laptm5,Rab7b,Coro1a,Grn,P2rx7,Hexa,Tpcn2,Cln8,Tmem165,Atp6v0c,Vps18,Myo7a,Naglu,Cln3,Srpx,Gba,Atp6ap2,Tfeb,Tpp1
lysosome organization	GO:BP	3.05671e-07	0.0191532	0.22619	84	19	992	Laptm5,Rab7b,Coro1a,Grn,P2rx7,Hexa,Tpcn2,Cln8,Tmem165,Atp6v0c,Vps18,Myo7a,Naglu,Cln3,Srpx,Gba,Atp6ap2,Tfeb,Tpp1
regulation of alpha-beta T cell differentiation	GO:BP	3.27555e-07	0.0119543	0.333333	69	23	1924	Tgfb1,Nckap1l,Lilrb4b,Cd83,Syk,Gm49339,Lilrb4a,Ada,Nfkbid,Il2rg,Loxl3,Ccr2,Prdm1,Cbfb,Anxa1,Nlrp3,Ccr7,Hlx,Sash3,Zc3h12a,Tgfbr2,Runx3,Gli3
mitotic metaphase plate congression	GO:BP	3.3867e-07	0.0149393	0.296296	54	16	1071	Cdt1,Incenp,Kifc1,Aurkb,Birc5,Ndc80,Kif22,Cdca8,Nuf2,Nup62,Ccnb1,Psrc1,Kif14,Spdl1,Cdca5,Cenpe
endothelial cell migration	GO:BP	3.45985e-07	0.0246085	0.189655	232	44	1788	Itgb2,Adam8,Lpxn,Tgfb1,Grn,Pik3cd,Lgmn,Prcp,Hmox1,Sh3bp1,P2rx4,Itgb3,Pik3cg,Plk2,Cyp1b1,Cln3,Akt1,Adgra2,Loxl2,Tnf,Fstl1,Prl2c2,Tns3,Serpinf1,Slit2,Spred1,Anxa3,Rin2,Adora2b,Foxp1,Adam17,Anxa1,Cd40,Ptk2b,Fap,Akt3,Zc3h12a,Robo1,Tgfbr1,Mef2c,Amot,Prkx,Dcn,Egr3
epithelium development	GO:BP	3.48808e-07	0.0785421	0.119438	1281	153	1948	Itgax,Lgals3,Mmp12,Tgfb1,Mmp14,Pik3cd,Cd63,Hpse,Psap,Rilpl2,Myo1e,S1pr2,Mafb,Sh3bp1,Icam1,Cd44,Sdc1,Ctsz,Cdk1,Plaur,Slc9a4,Iqgap3,Pcna,Lbh,Alx4,Ptprs,Mmp2,Hmga2,Pdgfra,Ctsb,Myo7a,Mrtfa,E2f8,Plec,Ctsl,Car9,Dhcr7,Pfn1,Anxa4,Etv5,Dab2,Flna,Pou3f1,Cfl1,Grb2,Wdr1,Cdk20,Atp6ap2,Tubb5,Rcn3,Tnf,Loxl3,Iqgap1,Asah1,Fst,Fam20c,Itga5,Actg1,Fstl1,C3,Mical2,Gsc,Snai1,Tpp1,Tagln2,Fgf7,Plxnb2,Apaf1,Rap1b,Dlx3,My…
mitotic sister chromatid separation	GO:BP	3.57723e-07	0.0141066	0.287234	94	27	1914	Cdt1,Incenp,Aurkb,Birc5,Plk1,Ndc80,Cdca8,Bub1,Nuf2,Cdc20,Ccnb1,Bub1b,Spc24,Ube2c,Ttk,Spdl1,Cenpe,Mad2l1,Kntc1,Spc25,Actb,Trip13,Fbxo5,Cdc6,Zwilch,Dusp1,Nek6
protein processing	GO:BP	3.71719e-07	0.0316206	0.144928	276	40	1265	Ctss,Cma1,Anpep,F7,F10,Aph1c,Mmp14,P2rx7,Hpse,Lgmn,Mafb,Casp1,Ctsz,Plaur,Adam19,Nlrc4,Ifi207,Cln3,Ctsl,Spon1,Cpxm1,Fam111a,Cyfip2,Bak1,Atp6ap2,Cpz,Cd5l,Myrf,Pisd,Cpe,Plat,Prss12,Apaf1,Plau,Myc,Ifi204,Snx12,Pycard,Casp4,Adam17
establishment or maintenance of cell polarity	GO:BP	4.04722e-07	0.0245574	0.187773	229	43	1751	Rac2,Nckap1l,Tcirg1,Dock2,Sh3bp1,Frmd4b,Cenpa,Dock8,Plk1,Spag5,Ndc80,Rhog,Rhoh,Arpc5,Actr3,Gpsm2,Cfl1,Wdr1,Lmna,Coro7,Cyth3,Spdl1,Shtn1,Rufy3,Rap1b,Rhoc,Mad2l1,Parvb,Dlg3,Myo18a,Actr2,Cyrib,Actb,Ptk2b,Dynlt1a,Sapcd2,Map2,Ccr7,Kif20b,Frmd4a,Parvg,Amot,Msn
establishment of protein localization	GO:BP	4.14139e-07	0.0979548	0.108205	1682	182	1858	Cd68,Trem2,Laptm5,Kcnn4,Mmp12,Arl11,Tgfb1,Rab7b,Ncf1,Syngr1,Slc15a3,Apobec1,Tcirg1,P2rx7,Cd63,Hpse,Rftn1,Msr1,Mcoln2,Psap,Syk,Snx20,Rilpl2,Hcls1,Il10ra,Snx8,Plek,Ctsd,Lcp1,Il1rn,Ucp2,Cdk1,Rab3il1,Abcg1,Birc5,Plk1,Rab31,Ap2m1,Tlr2,Rab11fip5,Rinl,Col1a1,Ticam2,Syngr2,Nagpa,Atp13a2,Rab8b,Ptpn1,Vps18,Myo7a,Arl5c,Zdhhc14,Coro1c,Arl6ip5,Glrx,Cln3,Clta,Gpr68,Csk,Kif20a,Nup62,Slc18a2,Arpc2,Necap2,Npc1,Br…
regulation of cell killing	GO:BP	4.16051e-07	0.0165239	0.247706	109	27	1634	Tyrobp,Spi1,Vav1,Nckap1l,Serpinb9b,P2rx7,Il7r,Syk,Ccr5,Ptprc,Havcr2,Ripk3,Ccl2,Arg1,Cadm1,H2-T23,Cd5l,Arrb2,Ulbp1,Stx7,Cfh,Cyrib,Lamp1,Klrb1b,Bcl2l11,H2-M3,Pik3r6
apoptotic signaling pathway	GO:BP	4.17761e-07	0.0466174	0.134647	609	82	1759	Trem2,Lgals3,Tyrobp,Spi1,Wfs1,Atf3,Tgfb1,Bcl2a1b,P2rx7,Tnfrsf1b,Hmox1,Casp1,Icam1,Cd44,Ikbke,P2rx4,Ptprc,Plaur,Slc35f6,Ripk3,Fnip2,Crip1,Bcl2a1d,Ifi207,Spn,Ptpn1,Mrtfa,Tnfsf12,Arl6ip5,Itm2c,Cyp1b1,Melk,Bcl2a1a,Fignl1,Brca1,Srpx,Akt1,Shisa5,Cd74,Mnt,Bak1,Tnfrsf26,Lmna,Tnf,Arrb2,Snai1,Fyn,Apaf1,Myc,Osm,E2f1,Ifi204,Bcl3,Cdkn1a,Pycard,Ticam1,Bax,Casp4,Itprip,Gnai2,Sgpl1,Plagl2,Mcl1,Eya1,Htra2,Prkcd,B…
negative regulation of cytokine-mediated signaling pathway	GO:BP	4.43515e-07	0.0123656	0.319444	72	23	1860	Trem2,Mmp12,Il1rn,Naip2,Padi2,Ptprc,Oas1a,Samhd1,Arg1,Naip5,Naip6,Ecm1,Slit2,Palm3,Otop1,Trex1,Oas3,Il1r2,Robo1,Oas1g,Gas6,Ccl5,Irak3
regulation of neuron death	GO:BP	4.4408e-07	0.0324873	0.167979	381	64	1970	Trem2,Gpnmb,Ncf2,Adam8,Tyrobp,Wfs1,Coro1a,C5ar1,Grn,Tnfrsf1b,Tlr6,Ccl3,Cd200r1,Lgmn,Hmox1,Cln8,Ctsz,Birc5,Cln3,C1qa,Eno2,Mag,Ccl2,Il27ra,Gba,Axl,Fos,Cacna1a,Tnf,Arrb2,Kif14,Clcf1,Serpinf1,Fyn,Itsn1,Il10,Mybl2,Bax,Pcdhgc5,Ptk2b,Mcl1,Nes,Ccnd1,Cbl,Slc23a2,Ndnf,Bcl2l11,Pmaip1,F2r,Ncoa7,Arrb1,Fzd1,Nfatc4,Epor,Tlr4,Mef2c,Stxbp1,Mdk,Ccl5,Crlf1,Hsph1,Syngap1,Gclm,Cpeb4
spindle elongation	GO:BP	4.46982e-07	0.00896861	0.727273	11	8	892	Incenp,Aurkb,Birc5,Cdca8,Kif23,Prc1,Racgap1,Kif4
regulation of mast cell degranulation	GO:BP	4.47151e-07	0.0283019	0.257143	35	9	318	Cd300a,Cd84,Fcer1g,Rac2,Syk,Hmox1,Fgr,Fcer1a,Unc13d
positive regulation of myeloid leukocyte mediated immunity	GO:BP	4.48924e-07	0.0376344	0.291667	24	7	186	Tyrobp,Spi1,Fcer1g,Fcgr1,Ptafr,Btk,Itgam
myeloid leukocyte cytokine production	GO:BP	4.62639e-07	0.012766	0.321429	56	18	1410	Laptm5,Fcer1g,Tgfb1,P2rx7,Panx1,Syk,Hmox1,Casp1,Fcer1a,Tlr7,Litaf,Axl,Cd74,Pycard,Ticam1,Casp4,Plcg2,Rtn4
negative regulation of neuron death	GO:BP	4.8012e-07	0.0253807	0.19084	262	50	1970	Gpnmb,Adam8,Wfs1,Coro1a,C5ar1,Grn,Tnfrsf1b,Cd200r1,Lgmn,Hmox1,Cln8,Birc5,Cln3,Eno2,Mag,Ccl2,Il27ra,Gba,Axl,Cacna1a,Arrb2,Kif14,Clcf1,Serpinf1,Fyn,Itsn1,Il10,Bax,Pcdhgc5,Ptk2b,Nes,Ccnd1,Cbl,Slc23a2,Ndnf,F2r,Ncoa7,Arrb1,Fzd1,Nfatc4,Epor,Mef2c,Stxbp1,Mdk,Ccl5,Crlf1,Hsph1,Syngap1,Gclm,Cpeb4
neutrophil activation	GO:BP	4.81196e-07	0.0430108	0.205128	39	8	186	Cd300a,Tyrobp,Spi1,Fcer1g,Grn,Ptafr,Syk,Itgam
regulation of endocytosis	GO:BP	4.86053e-07	0.0248374	0.183406	229	42	1691	Trem2,Lgals3,Cd300a,Fcgr1,Nckap1l,Ankrd13b,Cd63,Pip5k1c,Syk,Ehd4,Itgb3,Ap2m1,Ptpn1,Cln3,Sdcbp,Cd14,Dab2,Axl,Abca7,Arrb2,Mctp1,Ldlrap1,C3,Lrp1,Dnm1,Itsn1,Clip3,Snx12,Rab5c,Siglecf,Syt11,Plcg2,Cbl,Vamp4,Bin1,Ccr7,Hpca,Nsf,Synj1,Arrb1,Scamp5,Dlg4
positive regulation of acute inflammatory response	GO:BP	4.8865e-07	0.0208333	0.333333	27	9	432	Adam8,Fcer1g,Fcgr1,Alox5ap,Btk,Tnfrsf11a,Ccr5,Fcer1a,Pik3cg
divalent inorganic cation homeostasis	GO:BP	4.95208e-07	0.0337079	0.15	360	54	1602	Wfs1,Tgfb1,P2ry6,Coro1a,Slc11a1,Tcirg1,P2rx7,Cyba,Mcoln2,Ccl3,Mcub,Ubash3b,Tpcn2,Ccr5,Tmem165,Ptprc,Ccr1,Prkcb,Itgb3,Clec4b1,Atp13a2,Cln3,Ccl2,Htr2b,Diaph1,Ms4a2,Flna,Bak1,Lyn,Tpcn1,Trpc4,Cacna1a,Ncs1,Ccr2,Slc24a5,Thy1,Myo5a,Spp1,Ryr1,Slc8a1,Bax,Cd40,Slc39a10,Ptk2b,Mcu,Plcg2,Cxcr3,Ptpn6,Slc8b1,Atp7b,Pacs2,F2r,Htr2a,Nptn
antigen processing and presentation of peptide antigen	GO:BP	5.16565e-07	0.0127462	0.309859	71	22	1726	Trem2,Ctss,Fcer1g,Fcgr1,Clec4a2,Slc11a1,Clec4a3,H2-DMb1,Clec4b1,Clec4a1,Marchf1,Ctsl,H2-DMa,H2-T23,Cd74,Ifi30,Pycard,H2-Ab1,H2-Aa,H2-M3,H2-Eb1,H2-T24
positive regulation of production of molecular mediator of immune response	GO:BP	5.36171e-07	0.0179473	0.231884	138	32	1783	Laptm5,Fcer1g,Cd37,Tgfb1,P2rx7,Panx1,Btk,Syk,Tnfsf13,Casp1,Fcer1a,Tlr7,Ptprc,Lacc1,Tnfsfm13,Cd74,Clcf1,Tlr9,Pycard,Il10,Ticam1,Casp4,Foxp1,Cd40,Nlrp3,Cd244a,Plcg2,Rtn4,Sash3,Cd28,Tlr4,Scimp
regulation of B cell differentiation	GO:BP	5.36494e-07	0.00927644	0.441176	34	15	1617	Nckap1l,Mmp14,Inpp5d,Nfam1,Syk,Gm49339,Lilrb4a,Card11,Il2rg,Tlr9,Il10,Ptpn6,Id2,Zfp36l2,Sfrp1
neuroinflammatory response	GO:BP	5.38354e-07	0.0139092	0.292308	65	19	1366	Trem2,Tyrobp,C5ar1,Grn,Tnfrsf1b,Tlr6,Cd200r1,Casp1,Cd200r4,Tlr2,C1qa,Aif1,Ifngr2,Tnf,Cd200r3,Myo5a,Tlr9,Syt11,Plcg2
regulation of fibroblast proliferation	GO:BP	5.38771e-07	0.0159692	0.254386	114	29	1816	Cd300a,Tgfb1,Itgb3,Fn1,Nlrc3,Hmga2,Pdgfra,Ccna2,Rnaseh2b,Ccnb1,Fth1,Cd74,Ifi30,Cd248,Myc,E2f1,Rasa1,Cdkn1a,Grk2,Fbln1,Bax,Zmiz1,Pmaip1,Pdgfrb,Sfrp1,Cdc6,Gas6,Tgif1,Cdk6
negative regulation of transport	GO:BP	5.59659e-07	0.0408043	0.139113	496	69	1691	Lgals3,Cd300a,Spi1,Anpep,Cd84,Tgfb1,Nckap1l,Coro1a,Slc43a2,Ankrd13b,Tnfrsf1b,Tifab,Hmox1,Sirpa,Icam1,Il1rn,Ucp2,Prkcb,Itgb3,Rab11fip5,Ada,Arl6ip5,Entpd1,Csk,Sdcbp,Gpr35,Slc18a2,Akt1,Txn1,Cnn2,Cd74,Rgs2,Tnf,Abca7,Mctp1,Ccr2,Rap1b,Cd33,Myo5a,Myc,Osm,Fabp5,Snx12,Tlr9,Cyfip1,Grk2,Cacnb3,Anxa1,Gnai2,Cttnbp2nl,Ptk2b,Nedd4l,Syt11,Wwp2,Gpm6b,Bard1,Snx27,Bin1,Plscr1,Mdfic,F2r,Anxa5,Htr2a,Bag3,Sfrp1,Scamp5…
regulation of bone resorption	GO:BP	5.85055e-07	0.0139405	0.3125	48	15	1076	Adam8,Inpp5d,P2rx7,Tnfrsf11a,Csf1r,Syk,Ubash3b,Fcgr4,Itgb3,Dcstamp,Csk,Ahsg,Tmem119,Siglec15,Spp1
negative regulation of transferase activity	GO:BP	5.87087e-07	0.0265742	0.176245	261	46	1731	Cd300a,Lilrb4b,Ubash3b,Gm49339,Uchl1,Rgs14,Lilrb4a,Ptprc,Plk1,Pip4k2a,Ptpn1,Coro1c,Plec,Csk,Cdc20,Nup62,Akt1,Ahsg,Bub1b,Pkn1,Gba,Rgs2,Ptprj,Lyn,Dusp7,Thy1,Mad2l1,Limk1,Spred1,Cdkn1a,Pycard,Zfyve28,Pif1,Gadd45b,Actb,Mvp,Ncapg2,Cbl,Hhex,Prkcd,Ptpn6,Cdkn2a,Sfrp1,Pkib,Fbxo5,Cdkn1c
G2/M transition of mitotic cell cycle	GO:BP	5.93443e-07	0.0172065	0.242857	140	34	1976	Taok3,Cdk1,Aurkb,Birc5,Plk1,Hmga2,Ccna2,Rnaseh2b,Brca1,Ccnb1,Foxm1,Clspn,Kif14,Gpr132,Cdkn1a,Cenpf,Cdc25c,Mastl,Cit,Nes,Lmnb1,Ccnd1,Bard1,Orc1,Skp2,Cdkn2a,Ticrr,Fbxo5,Cdc6,Cdc25b,Bach1,Dtl,Cdc14b,Chek1
negative regulation of T cell activation	GO:BP	5.94752e-07	0.016178	0.253968	126	32	1978	Gpnmb,Laptm5,Cd300a,Cd37,Tgfb1,Nckap1l,Lilrb4b,Gm49339,Tnfaip8l2,Lilrb4a,Cd276,Havcr2,Spn,Nfkbid,Arg1,Cd74,Cd80,Loxl3,Cbfb,Anxa1,H2-Aa,Fgl2,Ptpn6,Vsig4,Hlx,Cdkn2a,Vsir,Zc3h12a,Mdk,Runx3,Gli3,Il4i1
positive regulation of myeloid cell differentiation	GO:BP	6.22224e-07	0.0280066	0.157407	108	17	607	Trem2,Tyrobp,Tgfb1,Nckap1l,Rab7b,Inpp5d,Csf1r,Ccl3,Hcls1,Ninj1,Runx1,Ccr1,Itgb3,Ocstamp,Fes,Dcstamp,Gpr68
heterotypic cell-cell adhesion	GO:BP	6.41129e-07	0.0141549	0.293103	58	17	1201	Itgax,Nfasc,Cd200r1,Itgb7,Ninj1,Sirpa,Cd44,Il1rn,Ptprc,Itgb3,Itgad,Itga4,Tnf,Nrcam,Itga5,Thy1,Il10
negative regulation of leukocyte differentiation	GO:BP	6.51199e-07	0.0150728	0.266055	109	29	1924	Lilrb4b,Inpp5d,Ccl3,Mafb,Ubash3b,Gm49339,Lilrb4a,C1qc,Gpr68,Nfkbid,Cd74,Lyn,Loxl3,Myc,Tnfaip6,Cbfb,Anxa1,Fgl2,Hlx,Id2,Cdkn2a,Sfrp1,Zc3h12a,Mdk,Fbn1,Cdk6,Runx3,Lrrc17,Gli3
response to xenobiotic stimulus	GO:BP	6.66166e-07	0.0435098	0.121704	493	60	1379	Atp1a3,Tgfb1,Nckap1l,Apobec1,P2rx7,Cyba,Cybb,Ccl3,Nceh1,Hmox1,Casp1,Uchl1,Cdk1,Aim2,Nfatc2,Prkcb,Itgb3,Rnf149,Pcna,Plin2,Col1a1,Mmp2,Dnmt3a,Fosl1,Cyp1b1,Car9,Eno2,Ugt1a7c,Slc18a2,Npc1,Ccl2,Htr2b,Arg1,Ccl4,Rad54l,Lrp8,Fos,Bak1,Lyn,Tnf,Rap1b,Gna12,Myc,E2f1,Rad51,Cxcr4,Cyp2s1,Ahrr,Rasa1,Pam,Il10,Slc8a1,Tyms,Slc6a4,Adam17,Rad54b,Vav3,Ptk2b,Ccnd1,Cpt1a
regulation of interleukin-8 production	GO:BP	6.97243e-07	0.0142602	0.275862	87	24	1683	Tlr1,Tlr6,C5ar2,Syk,Tlr8,Tlr7,Ptprc,Nlrp10,Tlr2,Cd14,Anxa4,Ssc5d,Cd74,Fcna,Tnf,Cd33,Bcl3,Tlr9,Pycard,Anxa1,Cd244a,F2r,Arrb1,Tlr4
interleukin-8 production	GO:BP	6.97243e-07	0.0142602	0.275862	87	24	1683	Tlr1,Tlr6,C5ar2,Syk,Tlr8,Tlr7,Ptprc,Nlrp10,Tlr2,Cd14,Anxa4,Ssc5d,Cd74,Fcna,Tnf,Cd33,Bcl3,Tlr9,Pycard,Anxa1,Cd244a,F2r,Arrb1,Tlr4
cell killing	GO:BP	7.29101e-07	0.0238678	0.183962	212	39	1634	Tyrobp,Spi1,Vav1,Fcgr1,Nckap1l,Ncf1,Coro1a,Serpinb9b,P2rx7,Lyz2,Il7r,Syk,Ccr5,Unc13d,Ptprc,Plekhm2,Havcr2,Ripk3,Prdx1,Ccl2,Arg1,Cadm1,Cxcl14,H2-T23,Ccl22,Cd5l,Arrb2,Ulbp1,C3,Raet1d,Stx7,Cfh,Cyrib,Lamp1,Ptpn6,Klrb1b,Bcl2l11,H2-M3,Pik3r6
positive regulation of leukocyte chemotaxis	GO:BP	7.3621e-07	0.0151261	0.262136	103	27	1785	Spi1,Rac2,C3ar1,F7,Nckap1l,C5ar1,Pla2g7,Csf1r,Ccl3,Gpsm3,Lgmn,Ccr1,Camk1d,Ccl2,Aif1,Cxcl14,Cd74,Ptprj,Ccr2,Adam17,Ptk2b,Mcu,Ccl7,Ccr7,Gas6,Mdk,Ccl5
protein transport	GO:BP	8.54988e-07	0.0920344	0.109056	1568	171	1858	Trem2,Laptm5,Kcnn4,Mmp12,Arl11,Tgfb1,Rab7b,Ncf1,Syngr1,Slc15a3,Apobec1,Tcirg1,P2rx7,Cd63,Hpse,Rftn1,Msr1,Mcoln2,Psap,Syk,Snx20,Rilpl2,Hcls1,Il10ra,Snx8,Plek,Lcp1,Il1rn,Ucp2,Cdk1,Rab3il1,Abcg1,Birc5,Rab31,Ap2m1,Tlr2,Rab11fip5,Rinl,Col1a1,Ticam2,Syngr2,Nagpa,Atp13a2,Rab8b,Ptpn1,Vps18,Myo7a,Arl5c,Zdhhc14,Arl6ip5,Glrx,Cln3,Clta,Gpr68,Csk,Kif20a,Nup62,Slc18a2,Arpc2,Necap2,Brca1,Akt1,Actr3,Ccl2,Folr2,W…
regulation of toll-like receptor signaling pathway	GO:BP	8.80772e-07	0.0119418	0.319444	72	23	1926	Trem2,Cd300a,Rab7b,Cyba,Tlr1,Tlr6,Cd300ld3,Ninj1,Pik3ap1,Ptprs,Tlr2,Ticam2,Cd14,Lyn,Arrb2,Tlr9,Rtn4,Slc15a4,Trim30a,Treml4,Mfhas1,Irak3,Gm6377
negative regulation of B cell activation	GO:BP	8.87483e-07	0.00927644	0.428571	35	15	1617	Laptm5,Cd300a,Tyrobp,Inpp5d,Btk,Gm49339,Lilrb4a,Samsn1,Tnfrsf13b,Pkn1,Lyn,Il10,Id2,Cdkn2a,Sfrp1
negative regulation of locomotion	GO:BP	8.93388e-07	0.0307856	0.166189	349	58	1884	Cd300a,Evl,Tgfb1,Was,Cd63,C5ar2,Cd200r1,Arhgdib,S1pr2,Emilin1,Timp1,Ccr5,Il1rn,Padi2,Sema4d,St6gal1,Sap30,Ada,Hc,Coro1c,Cyp1b1,Arhgdia,Akt1,Ccl2,Il27ra,Aif1,Cnn2,Cfl1,Cd74,Ptprj,Tnf,Mctp1,Rap2b,Serpinf1,Gna12,Thy1,Slit2,Col3a1,Spred1,Tnfaip6,Arhgap4,Cygb,Fbln1,Gna13,Mitf,Osbpl8,Adora3,Gcsam,Stk24,Macir,Sfrp1,Robo1,Emilin2,Mef2c,Dcn,Dbn1,Dusp1,Nbl1
regulation of cellular response to stress	GO:BP	9.03995e-07	0.0495951	0.138418	708	98	1976	Trem2,Hk3,Spi1,Wfs1,Was,Ncf1,Grn,Tlr6,Psap,Rassf2,Sirpa,Cd44,Taok3,Naip2,Ier5,Prrx1,Pcna,Ptprs,Hmga2,Ptpn1,Arl6ip5,Prdx1,Glrx,Cln3,Rnaseh2b,Fignl1,Brca1,Akt1,Foxm1,Abcd1,Txn1,Naip5,Flna,Cd74,Gch1,Bak1,Lyn,Naip6,Tnf,Abca7,Pbk,Ccr2,Snai1,Alox5,Fyn,Thy1,Myc,Taf6l,Aunip,Spred1,Fgd4,Rad51,Pycard,Il10,Rad51ap1,Bax,Actr2,Foxp1,Adam17,Gadd45b,Actb,Ptk2b,Mcl1,Lmnb1,Eya1,Bard1,Rtn4,Ankle1,Traf5,Prkcd,Stk24…
cellular response to peptide hormone stimulus	GO:BP	9.27314e-07	0.0290698	0.17134	321	55	1892	Tgfb1,Cyba,Aprt,Ucp2,Rab31,Camk2a,Prkcb,Itgb3,Cyp11a1,Pip4k2a,Rab8b,Ptpn1,Ccna2,Cyp1b1,Csk,Got1,Pkm,Akt1,Ahsg,Ccl2,Arg1,Cfl1,Ptpre,Grb2,Fos,Ptprj,H2az1,Agtrap,Tyk2,Plat,Fut7,Myo5a,Myc,Cyfip1,Grk2,Gnai2,Osbpl8,Socs3,Ptpra,Otop1,Prkcd,Akt3,Gdf15,Marcks,Anxa5,Lpin2,Dennd4c,Cdc6,Slc26a6,Atp2b1,Fbn1,Pid1,Snx5,Ass1,Brip1
positive regulation of cellular component biogenesis	GO:BP	9.56196e-07	0.0407609	0.143678	522	75	1840	Lgals3,Evl,Rac2,Tgfb1,Nckap1l,Cdt1,P2rx7,Tlr6,Syk,Gpr65,Arhgef10l,Plek,Emilin1,Arap1,Pdlim4,Icam1,Lcp1,Sdc1,Col16a1,Sema4d,Spag5,Fnip2,Fes,Pip4k2a,Sh3pxd2b,Atp13a2,Septin9,Sdcbp,Nup62,Pfn1,Arpc2,Actr3,Gpsm2,Flna,Cfl1,Psrc1,Grb2,Ptprj,Flrt2,Bak1,Tnf,Iqgap1,Rap1b,Thy1,Rhoc,Limk1,Lpar1,Mmp3,Pycard,Cyfip1,Eps8,Bax,Actr2,Stil,Ptk2b,Tpbg,Plcg2,Xlr4b,Il1rap,Fchsd1,Bin1,Ccr7,Bcl2l11,Snx9,Ccdc88a,Thbs2,Tg…
positive regulation of interferon-gamma production	GO:BP	9.88185e-07	0.0122075	0.311688	77	24	1966	Irf8,Slc11a1,Cd276,Tlr8,Tlr7,Havcr2,Ticam2,Cd14,Il27ra,Tnf,Tyk2,Ulbp1,Ccr2,Bcl3,Tlr9,Pycard,Cyrib,Cd244a,Ifnar1,Sash3,H2-M3,Tlr4,Slc7a5,Klrk1
cell cycle G2/M phase transition	GO:BP	9.98841e-07	0.0182186	0.229299	157	36	1976	Taok3,Cdk1,Aurkb,Birc5,Plk1,Ndc80,Hmga2,Ccna2,Ccnb2,Rnaseh2b,Brca1,Ccnb1,Foxm1,Clspn,Kif14,Gpr132,Cdkn1a,Cenpf,Cdc25c,Mastl,Cit,Nes,Lmnb1,Ccnd1,Bard1,Orc1,Skp2,Cdkn2a,Ticrr,Fbxo5,Cdc6,Cdc25b,Bach1,Dtl,Cdc14b,Chek1
regulation of neutrophil activation	GO:BP	1.03334e-06	0.0322581	0.4	15	6	186	Cd300a,Spi1,Grn,Ptafr,Syk,Itgam
cell morphogenesis involved in neuron differentiation	GO:BP	1.21485e-06	0.0450177	0.142857	623	89	1977	Evl,Rac2,Hexa,Csf1r,Pip5k1c,Stmn1,Nfasc,Ccr5,Uchl1,Plxnc1,B4galt5,Camk2a,Sema4d,Fn1,Ptprs,Rhog,B3gnt2,Myo7a,Itga4,Rhoh,B4galt6,Cdh11,Mag,Actr3,Pitpna,Cfl1,Lrp8,Nrp2,Lama2,Flrt2,Cacna1a,Dip2b,Nrcam,Egr2,Ywhah,Shtn1,Rufy3,Fyn,Plxnb2,Thy1,Slit2,Limk1,Map1s,Obsl1,Plxna1,Arhgap4,Cyfip1,Actr2,Foxp1,Stxbp5,Tubb2b,Actb,Nedd4l,Tpbg,Xlr4b,Rtn4,Vim,Abi1,Map2,Marcks,Id2,Mbp,Alcam,Nptn,Nfatc4,Pdlim5,Robo1,Npt…
regulation of nervous system development	GO:BP	1.26788e-06	0.0404654	0.148976	537	80	1977	Itgax,Trem2,Tgfb1,Tnfrsf1b,Ccr5,Plxnc1,Rgs14,Sema4d,Fn1,Ptprs,Tlr2,Hmga2,Akt1,Etv5,Mag,Actr3,Lrp8,Flrt2,Lyn,Tnf,Myrf,Kif14,Dip2b,Egr2,Ywhah,Aspm,Clcf1,Prl2c2,Serpinf1,Shtn1,Rufy3,Plxnb2,Thy1,Slit2,Myc,E2f1,Limk1,Cxcr4,Obsl1,Mdga1,Cip2a,Plxna1,Arhgap4,Cyfip1,Actr2,Dynlt1a,Tpbg,Ptpra,Xlr4b,Rtn4,Vim,Il1rap,Map2,Bin1,Marcks,Id2,Synj1,Kctd11,Mbp,Nptn,Nfatc4,Robo1,Thbs2,Plxna4,Lgi4,Mdk,Trpv2,Ezh2,Hgf,N…
positive regulation of epithelial cell proliferation	GO:BP	1.30517e-06	0.0232681	0.19214	229	44	1891	Mmp12,Tgfb1,C5ar1,Grn,Pik3cd,Cyba,Btk,C5ar2,Hmox1,Ccr3,Itgb3,Iqgap3,Hmga2,Itga4,Akt1,Ccl2,Htr2b,Arg1,Tnf,Ecm1,Runx2,Fgf7,Myc,Il10,Fzd7,Adora2b,Foxp1,Adam17,Eya1,Ccnd1,Rbpj,Rtn4,Nras,Ptprn,Hlx,Akt3,Sfrp1,Tgfbr1,Gas1,Mdk,Ccl5,Egr3,Ang,Fgf18
CD4-positive, alpha-beta T cell differentiation	GO:BP	1.34051e-06	0.0133761	0.284091	88	25	1869	Tgfb1,Nckap1l,Ly9,Cd83,Gpr183,Spn,Batf,Nfkbid,Ctsl,Il2rg,Loxl3,Ccr2,Fut7,Bcl3,Foxp1,Cbfb,Anxa1,Nlrp3,Ccr7,Hlx,Sash3,Zc3h12a,Entpd7,Il6ra,Runx3
negative regulation of cell migration	GO:BP	1.3415e-06	0.0288745	0.162791	301	49	1697	Cd300a,Evl,Tgfb1,Cd63,C5ar2,Cd200r1,Arhgdib,S1pr2,Emilin1,Timp1,Ccr5,Il1rn,Padi2,Sap30,Ada,Hc,Coro1c,Cyp1b1,Arhgdia,Akt1,Ccl2,Il27ra,Aif1,Cnn2,Cd74,Ptprj,Tnf,Mctp1,Rap2b,Serpinf1,Gna12,Thy1,Slit2,Col3a1,Spred1,Tnfaip6,Arhgap4,Cygb,Gna13,Mitf,Osbpl8,Adora3,Gcsam,Stk24,Macir,Sfrp1,Robo1,Emilin2,Mef2c
positive regulation of fibroblast proliferation	GO:BP	1.3512e-06	0.0121145	0.309859	71	22	1816	Tgfb1,Itgb3,Fn1,Hmga2,Pdgfra,Ccna2,Rnaseh2b,Ccnb1,Cd74,Cd248,Myc,E2f1,Rasa1,Cdkn1a,Grk2,Fbln1,Zmiz1,Pdgfrb,Cdc6,Gas6,Tgif1,Cdk6
antigen processing and presentation of exogenous antigen	GO:BP	1.37781e-06	0.00930521	0.416667	36	15	1612	Ctss,Fcer1g,Fcgr1,Clec4a2,Clec4a3,H2-DMb1,Clec4b1,Clec4a1,H2-DMa,Cd74,Ifi30,H2-Ab1,H2-Aa,H2-M3,H2-Eb1
regulation of cation transmembrane transport	GO:BP	1.37785e-06	0.0328037	0.162025	395	64	1951	Trem2,Ctss,Stac2,Kcnab2,Tgfb1,P2ry6,Coro1a,Tcirg1,Slc43a2,P2rx7,Cd63,Cyba,Ubash3b,P2rx4,Itgb3,Clec4b1,Pik3cg,Glrx,Gpr35,Kcnj2,Akt1,Ccl2,Arg1,Diaph1,Ms4a2,Flna,Cfl1,Rgs2,Bak1,Lyn,Ifngr2,Cacna1a,Ywhah,Ccr2,Alox5,Fyn,Thy1,Myo5a,Tlr9,Slc8a1,Cacnb3,Bax,Ptk2b,Nedd4l,Wwp2,Plcg2,Cxcr3,Snx27,Bin1,Ptpn6,Hpca,Stom,F2r,Shisa9,Cd4,Dlg4,Mef2c,Gem,Selenon,Arc,Scn1b,Cacng4,Fkbp1b,Scn4b
collagen catabolic process	GO:BP	1.43545e-06	0.00998825	0.377778	45	17	1702	Ctss,Mmp12,Ctsk,Mmp14,Mrc2,Mmp2,Ctsb,Ctsl,Mmp19,Mmp13,Mmp11,Pepd,Mmp27,Mmp23,Fap,Vsir,Adamts2
negative regulation of response to cytokine stimulus	GO:BP	1.49093e-06	0.0123656	0.302632	76	23	1860	Trem2,Mmp12,Il1rn,Naip2,Padi2,Ptprc,Oas1a,Samhd1,Arg1,Naip5,Naip6,Ecm1,Slit2,Palm3,Otop1,Trex1,Oas3,Il1r2,Robo1,Oas1g,Gas6,Ccl5,Irak3
positive regulation of alpha-beta T cell differentiation	GO:BP	1.49307e-06	0.00987526	0.372549	51	19	1924	Nckap1l,Lilrb4b,Cd83,Syk,Gm49339,Lilrb4a,Ada,Nfkbid,Il2rg,Ccr2,Cbfb,Anxa1,Nlrp3,Ccr7,Hlx,Sash3,Tgfbr2,Runx3,Gli3
antigen processing and presentation of peptide antigen via MHC class II	GO:BP	1.49514e-06	0.00744417	0.545455	22	12	1612	Trem2,Ctss,Fcer1g,H2-DMb1,Marchf1,H2-DMa,Cd74,Ifi30,Pycard,H2-Ab1,H2-Aa,H2-Eb1
negative regulation of neuron apoptotic process	GO:BP	1.53571e-06	0.0203046	0.210526	190	40	1970	Adam8,Wfs1,Coro1a,C5ar1,Grn,Lgmn,Hmox1,Cln8,Birc5,Cln3,Mag,Ccl2,Il27ra,Gba,Axl,Cacna1a,Arrb2,Kif14,Clcf1,Fyn,Itsn1,Il10,Bax,Pcdhgc5,Ptk2b,Nes,Ccnd1,Ndnf,F2r,Arrb1,Nfatc4,Epor,Mef2c,Stxbp1,Mdk,Crlf1,Hsph1,Syngap1,Gclm,Cpeb4
positive regulation of endopeptidase activity	GO:BP	1.55217e-06	0.0206125	0.2	175	35	1698	Laptm5,Aph1c,Syk,Lgmn,Casp1,Ctsd,Aim2,Nlrc4,Ifi207,Arl6ip5,St18,Cyfip2,Bak1,Lyn,Tnf,Nlrp1a,Nlrp1b,Fyn,Apaf1,Myc,Ifi204,Pycard,Bax,Nlrp3,Mefv,Htra2,Bcl2l11,Pmaip1,Cdkn2a,F2r,Vsir,Mbp,Arrb1,Robo1,Tnfrsf23
regulation of ion transmembrane transport	GO:BP	1.5675e-06	0.0418251	0.129666	509	66	1578	Trem2,Ctss,Stac2,Kcnab2,Tgfb1,P2ry6,Coro1a,Tcirg1,Slc43a2,Kcnk13,P2rx7,Cd63,Cyba,Ptafr,Cybb,Hvcn1,Ubash3b,Tpcn2,P2rx4,Itgb3,Clec4b1,Pik3cg,Arl6ip5,Glrx,Gpr35,Kcnj2,Akt1,Clic1,Ccl2,Arg1,Tmem37,Diaph1,Ms4a2,Flna,Cfl1,Rgs2,Bak1,Lyn,Tpcn1,Ifngr2,Cacna1a,Tnf,Ywhah,Ccr2,Alox5,Fyn,Thy1,Myo5a,Tlr9,Slc8a1,Cacnb3,Bax,Ptk2b,Nedd4l,Cacna1g,Wwp2,Plcg2,Cxcr3,Snx27,Bin1,Ptpn6,Hpca,Stom,F2r,Kcnj14,Shisa9
negative regulation of hemopoiesis	GO:BP	1.64868e-06	0.0150728	0.256637	113	29	1924	Lilrb4b,Inpp5d,Ccl3,Mafb,Ubash3b,Gm49339,Lilrb4a,C1qc,Gpr68,Nfkbid,Cd74,Lyn,Loxl3,Myc,Tnfaip6,Cbfb,Anxa1,Fgl2,Hlx,Id2,Cdkn2a,Sfrp1,Zc3h12a,Mdk,Fbn1,Cdk6,Runx3,Lrrc17,Gli3
negative regulation of leukocyte mediated immunity	GO:BP	1.64927e-06	0.0248566	0.185714	70	13	523	Cd300a,Spi1,Cd84,Nckap1l,Lilrb4b,Serpinb9b,Il7r,Hmox1,Gm49339,Lilrb4a,Ptprc,Havcr2,Spn
regulation of sister chromatid segregation	GO:BP	1.66023e-06	0.0141066	0.27	100	27	1914	Cdt1,Incenp,Aurkb,Birc5,Plk1,Ndc80,Cdca8,Bub1,Nuf2,Cdc20,Ccnb1,Bub1b,Spc24,Ube2c,Ttk,Spdl1,Cenpe,Mad2l1,Kntc1,Spc25,Actb,Trip13,Fbxo5,Cdc6,Zwilch,Dusp1,Nek6
regulation of regulated secretory pathway	GO:BP	1.67749e-06	0.020552	0.2	175	35	1703	Cd300a,Spi1,Cd84,Fcer1g,Rac2,Nckap1l,P2rx7,Ptafr,Syk,Itgam,Hmox1,Fgr,Fcer1a,Unc13d,Prkcb,Mical1,Fes,Vps18,Rims3,Ms4a2,Lyn,Cacna1a,Ncs1,Ccr2,Rap1b,Adora2b,Stxbp5,Gnai2,Cacna1g,Syt11,Lamp1,Htr2a,Scamp5,Stxbp3,Stxbp1
neuron apoptotic process	GO:BP	1.73637e-06	0.0279188	0.175159	314	55	1970	Trem2,Ncf2,Adam8,Tyrobp,Wfs1,Coro1a,C5ar1,Grn,Ccl3,Lgmn,Hmox1,Cln8,Ctsz,Birc5,Cln3,Mag,Ccl2,Il27ra,Gba,Axl,Cacna1a,Tnf,Arrb2,Kif14,Nlrp1a,Clcf1,Nlrp1b,Fyn,Apaf1,Itsn1,Il10,Mybl2,Bax,Pcdhgc5,Ptk2b,Cit,Mcl1,Nes,Ccnd1,Ndnf,Bcl2l11,Pmaip1,F2r,Arrb1,Nfatc4,Epor,Mef2c,Tnfrsf23,Stxbp1,Mdk,Crlf1,Hsph1,Syngap1,Gclm,Cpeb4
positive regulation of T cell proliferation	GO:BP	1.74034e-06	0.0148597	0.257143	105	27	1817	Nckap1l,Coro1a,Syk,Rasal3,Cd276,Ccdc88b,Ptprc,Havcr2,Spn,Card11,Il27ra,Aif1,Cd80,Tyk2,Ccr2,Itgal,Pycard,Anxa1,Cd244a,Ccr7,Sash3,Cd28,Cd4,Tgfbr2,Ccl5,Il15,Vcam1
mitotic cytokinesis	GO:BP	1.80778e-06	0.0136187	0.276316	76	21	1542	Stmn1,Incenp,Cenpa,Aurkb,Birc5,Plk1,Cdca8,Kif23,Kif20a,Nup62,Cfl1,Racgap1,Ckap2,Kif4,Nusap1,Cep55,Rhoc,Cit,Ect2,Kif20b,Snx9
regulation of chromosome organization	GO:BP	1.82384e-06	0.023511	0.189873	237	45	1914	Cdt1,Incenp,Aurkb,Birc5,Plk1,Ndc80,Cdca8,Bub1,Top2a,Nuf2,Fen1,Ncaph,Cdc20,Ccnb1,Bub1b,Spc24,Ube2c,Lmna,Ttk,Spdl1,Cdca5,Ncapg,Myc,Cenpe,Mad2l1,Kntc1,Spc25,Pif1,Actb,Trip13,Nek2,Ncapg2,Wdhd1,Smc2,Sgo2a,Ncapd2,Pkib,Fbxo5,Cdc6,Dnmt1,Smc4,Zwilch,Mcm2,Dusp1,Nek6
defense response to virus	GO:BP	1.8983e-06	0.0277778	0.17	300	51	1836	Itgax,Irf5,Mmp12,Cd37,Apobec1,Casp1,Unc13d,Tlr8,Tlr7,Oasl1,Ptprc,Aim2,Oas1a,Tlr2,Ripk3,Ifi207,Ticam2,Samhd1,Spn,Map3k14,Sting1,Oasl2,Ifngr2,Nlrp1a,Nlrp1b,Trim25,Ifi204,Tlr9,Pycard,Slfn9,Ticam1,Slfn8,Cd40,Nlrp3,Fgl2,Trex1,Oas3,Skp2,Ifnar1,Plscr1,Pmaip1,Cgas,Trim30a,Treml4,Zc3h12a,Oas1g,Zbp1,Ccl5,Il15,Tagap,Ifitm2
regulation of acute inflammatory response	GO:BP	1.91304e-06	0.0139581	0.297872	47	14	1003	Adam8,Fcer1g,Fcgr1,Alox5ap,Hpse,Btk,Tnfrsf11a,Ccr5,Fcer1a,Pik3cg,Spn,Tnf,C3,Fut7
phosphatidylinositol-mediated signaling	GO:BP	1.96685e-06	0.0190528	0.213415	164	35	1837	Trem2,Ncf1,Pik3cd,Ptafr,Csf1r,Hcls1,Fgr,Pik3r5,Pik3ap1,Sema4d,Fn1,Pik3cg,Nlrc3,Pdgfra,Plcb2,Akt1,Htr2b,Hcst,Tnf,Plcl2,Ncs1,Cep55,Fyn,Osm,Ror1,Cbl,Ptpn6,Pdgfrb,F2r,Cd28,Htr2a,Dcn,Ccl5,Hgf,Fbxl2
negative regulation of macromolecule metabolic process	GO:BP	2.00636e-06	0.167172	0.0988945	3347	331	1980	Trem2,Gpnmb,Laptm5,Cd300a,Tyrobp,Spi1,Wfs1,Renbp,Mmp12,Cd84,Atf3,Pirb,Tgfb1,Nckap1l,Irf8,Clec4a2,Lilrb4b,Cd83,C5ar1,Slc11a1,Apobec1,Cdt1,Pik3cd,Inpp5d,Serpinb9b,Btk,Plekhn1,Msr1,Tlr6,C5ar2,Wfdc17,Cstb,Ccl3,Cd200r1,Hcls1,Lgmn,Emilin1,Cilp,Hmox1,Timp1,Rassf2,Ubash3b,Gm49339,Sirpa,Uchl1,Rgs14,Cd44,Lilrb4a,Clec4a3,Cd276,Ctsz,Timp2,Ikbke,Nostrin,Tlr8,Cdk1,Naip2,Tfec,Aurkb,Ptprc,Ccr1,Birc5,Plk1,Nfatc2,…
mitotic spindle assembly	GO:BP	2.04086e-06	0.0179372	0.225352	71	16	892	Incenp,Kifc1,Aurkb,Birc5,Plk1,Tpx2,Cdca8,Kif23,Cdc20,Prc1,Kif11,Flna,Racgap1,Kif15,Ccsap,Kif4
defense response to symbiont	GO:BP	2.13903e-06	0.0277778	0.169435	301	51	1836	Itgax,Irf5,Mmp12,Cd37,Apobec1,Casp1,Unc13d,Tlr8,Tlr7,Oasl1,Ptprc,Aim2,Oas1a,Tlr2,Ripk3,Ifi207,Ticam2,Samhd1,Spn,Map3k14,Sting1,Oasl2,Ifngr2,Nlrp1a,Nlrp1b,Trim25,Ifi204,Tlr9,Pycard,Slfn9,Ticam1,Slfn8,Cd40,Nlrp3,Fgl2,Trex1,Oas3,Skp2,Ifnar1,Plscr1,Pmaip1,Cgas,Trim30a,Treml4,Zc3h12a,Oas1g,Zbp1,Ccl5,Il15,Tagap,Ifitm2
muscle cell proliferation	GO:BP	2.1688e-06	0.025669	0.176692	266	47	1831	C3ar1,Tgfb1,P2ry6,Cyba,Ptafr,S1pr2,Hmox1,Cdk1,Itgb3,Mmp2,Ccnb1,Akt1,Aif1,Efemp2,Tnf,Ptgir,Pim1,Ldlrap1,Gna12,Myc,Irak4,Cdkn1a,Il10,Grk2,Gna13,Foxp1,Gnai2,Rbpj,Orc1,Skp2,Ccn4,Vipr2,Id2,Calcrl,Pdgfrb,Akr1b3,Tgfbr2,Tgfbr1,Tlr4,Mef2c,Dnmt1,Selenon,Ccl5,Il15,Il6ra,Ang,Hgf
protein depolymerization	GO:BP	2.21997e-06	0.0156904	0.245902	122	30	1912	Evl,Stmn1,Plek,Sh3bp1,Nostrin,Capg,Mical1,Tpx2,Arpc2,Kif18b,Vill,Cfl1,Wdr1,Ckap2,Ccsap,Mical2,Map1s,Kif19a,Capzb,Eps8,Nes,Capza1,Plekhh2,Map2,Mtpn,Capza2,Tmod1,Arhgef2,Nckap5l,Mid1
regulation of neutrophil migration	GO:BP	2.28984e-06	0.0114865	0.326923	52	17	1480	Adam8,Rac2,C3ar1,Nckap1l,C5ar1,C5ar2,Camk1d,Rhog,Rhoh,Cd74,Bst1,Fut7,Slit2,Tnfaip6,Mcu,Rtn4,Ccr7
negative regulation of protein kinase activity	GO:BP	2.37612e-06	0.0212427	0.199005	201	40	1883	Cd300a,Lilrb4b,Ubash3b,Gm49339,Uchl1,Rgs14,Lilrb4a,Ptprc,Plk1,Ptpn1,Coro1c,Plec,Nup62,Akt1,Ahsg,Pkn1,Gba,Rgs2,Ptprj,Lyn,Dusp7,Thy1,Spred1,Cdkn1a,Pycard,Zfyve28,Gadd45b,Actb,Mvp,Ncapg2,Cbl,Hhex,Prkcd,Ptpn6,Cdkn2a,Sfrp1,Pkib,Cdkn1c,Irak3,Dusp1
regulation of reactive oxygen species metabolic process	GO:BP	2.39189e-06	0.0177936	0.225806	155	35	1967	Ncf2,Tyrobp,Tgfb1,Cyba,Tlr6,Syk,Itgam,Prcp,Hvcn1,Ripk3,Cyp1b1,Brca1,Akt1,Foxm1,Abcd1,Gch1,Grb2,Tnf,Alox5,Fyn,Plau,Mmp3,Cdkn1a,Gnai2,Ptk2b,Plcg2,Prkcd,Pdgfrb,Trim30a,Zc3h12a,Tgfbr2,Tlr4,Pid1,Cxcl1,Nox4
regulation of neurogenesis	GO:BP	2.67805e-06	0.0349014	0.156109	442	69	1977	Trem2,Tgfb1,Tnfrsf1b,Ccr5,Plxnc1,Rgs14,Sema4d,Fn1,Ptprs,Tlr2,Hmga2,Etv5,Mag,Actr3,Lrp8,Lyn,Tnf,Dip2b,Egr2,Ywhah,Aspm,Clcf1,Prl2c2,Serpinf1,Shtn1,Rufy3,Plxnb2,Thy1,Slit2,Myc,E2f1,Limk1,Cxcr4,Obsl1,Cip2a,Plxna1,Arhgap4,Cyfip1,Actr2,Dynlt1a,Ptpra,Xlr4b,Rtn4,Vim,Map2,Bin1,Marcks,Id2,Synj1,Kctd11,Mbp,Nptn,Nfatc4,Robo1,Plxna4,Mdk,Trpv2,Ezh2,Numbl,Dbn1,Ldlr,Arhgef2,Slc7a5,Nin,Gli3,Zfp365,Sema3a,Syngap1,…
purinergic nucleotide receptor signaling pathway	GO:BP	2.87644e-06	0.00821918	0.441176	34	15	1825	P2ry6,P2rx7,Ptafr,P2ry14,P2rx4,Gpr34,P2ry10b,Ada,Adora2b,Gnai2,Adora3,P2ry13,P2ry12,P2ry2,Gpr171
negative regulation of hydrolase activity	GO:BP	3.14908e-06	0.0325534	0.16	400	64	1966	Renbp,Nckap1l,C5ar1,Grn,Serpinb9b,Wfdc17,Cstb,Timp1,Cd44,Gmip,Timp2,Naip2,Birc5,Camk2a,Plaur,Mical1,Sema4d,Rps6ka1,Serpinb1a,Bcl2a1d,Ifi207,Ctsb,Mrtfa,Hc,Serpinb6b,Serpinb6a,Akt1,Col6a3,Ahsg,Naip5,Rgs2,Naip6,Tnf,Arrb2,Ecm1,C3,Serpinb1c,Serpinf1,Serpinb8,Slpi,Serping1,Ifi204,Serpinb1b,Grk2,Mastl,Anxa1,Gnai2,Cd109,Ptx3,Bin1,Mgat5,Serpina3g,Arrb1,Lxn,Tnfaip8,Gas6,Amot,Tfpi2,Hgf,Kng2,Fkbp1b,Serpina3f…
inositol lipid-mediated signaling	GO:BP	3.28331e-06	0.0190528	0.209581	167	35	1837	Trem2,Ncf1,Pik3cd,Ptafr,Csf1r,Hcls1,Fgr,Pik3r5,Pik3ap1,Sema4d,Fn1,Pik3cg,Nlrc3,Pdgfra,Plcb2,Akt1,Htr2b,Hcst,Tnf,Plcl2,Ncs1,Cep55,Fyn,Osm,Ror1,Cbl,Ptpn6,Pdgfrb,F2r,Cd28,Htr2a,Dcn,Ccl5,Hgf,Fbxl2
spindle midzone assembly	GO:BP	3.28917e-06	0.00896861	0.615385	13	8	892	Incenp,Aurkb,Birc5,Cdca8,Kif23,Prc1,Racgap1,Kif4
regulation of neuron apoptotic process	GO:BP	3.55657e-06	0.0253807	0.180505	277	50	1970	Trem2,Ncf2,Adam8,Tyrobp,Wfs1,Coro1a,C5ar1,Grn,Ccl3,Lgmn,Hmox1,Cln8,Ctsz,Birc5,Cln3,Mag,Ccl2,Il27ra,Gba,Axl,Cacna1a,Tnf,Arrb2,Kif14,Clcf1,Fyn,Itsn1,Il10,Mybl2,Bax,Pcdhgc5,Ptk2b,Mcl1,Nes,Ccnd1,Ndnf,Bcl2l11,Pmaip1,F2r,Arrb1,Nfatc4,Epor,Mef2c,Stxbp1,Mdk,Crlf1,Hsph1,Syngap1,Gclm,Cpeb4
regulation of B cell receptor signaling pathway	GO:BP	3.76911e-06	0.00718391	0.588235	17	10	1392	Cd300a,Lpxn,Nfam1,Cmtm3,Prkcb,Lyn,Plcl2,Foxp1,Slc39a10,Gcsam
carbohydrate derivative catabolic process	GO:BP	3.80132e-06	0.0269637	0.141104	163	23	853	Renbp,Mmp12,Tgfb1,Apobec1,Hexa,Hpse,Btk,Psap,Gla,Cd44,Gusb,Galc,Ada,Gnpda1,Samhd1,Naga,Entpd1,Aoah,Ctsl,Gns,Abcd1,Gba,Idua
metal ion homeostasis	GO:BP	3.8529e-06	0.0396453	0.144213	527	76	1917	Atp1a3,Wfs1,Anpep,Tgfb1,P2ry6,Coro1a,Slc11a1,Tcirg1,P2rx7,Cyba,Mcoln2,Ccl3,Mcub,Hmox1,Ubash3b,Tpcn2,Ccr5,Tmem165,Ptprc,Ccr1,Prkcb,Itgb3,Clec4b1,Slc9a4,Atp13a2,Cln3,Ccl2,Htr2b,Diaph1,Ms4a2,Flna,Ank1,Fth1,Bak1,Lyn,Tpcn1,Trpc4,Cacna1a,Ncs1,Hmox2,Ccr2,Atp6v1a,Slc24a5,Thy1,Myo5a,Myc,Spp1,Ryr1,Steap3,Slc40a1,Slc8a1,Bax,Cd40,Gnai2,Slc39a10,Ptk2b,Mcu,Plcg2,Cxcr3,Ccdc22,Ptpn6,Slc8b1,Atp7b,Pacs2,F2r,Htr2a,…
response to extracellular stimulus	GO:BP	3.95026e-06	0.042132	0.142857	581	83	1970	Cd68,Atf3,F7,Tgfb1,P2rx7,Cyba,Cybb,Hmox1,Tpcn2,Gm49339,Nuak2,Lilrb4a,Ucp2,Ptprc,Plin2,Col1a1,Fes,Gatm,Ifi207,Ada,Dnmt3a,Itga4,Fosl1,Cyp1b1,Plec,Ctsl,Akt1,Ccl2,Folr2,Gsdmd,Arg1,Gba,Sstr2,Axl,Fos,Lyn,Tnf,Tfeb,Pim1,Postn,Prl2c2,Runx2,Tph2,Apaf1,Trim25,Spp1,Ifi204,Cdkn1a,Cfh,Slc8a1,Adora2b,Tyms,Bax,Slc6a4,Slc2a1,Ccnd1,Cpt1a,Cbl,Lamp2,Stk24,Gdf15,Pmaip1,Gdf3,Sfrp1,Zc3h12a,Tgfbr2,Gas6,Atp2b1,Il15,Xpr1,…
positive regulation of DNA-binding transcription factor activity	GO:BP	4.01712e-06	0.0254482	0.170543	258	44	1729	Itgb2,Adam8,Tgfb1,Rab7b,Nfam1,Tlr6,Tnfrsf11a,Hcls1,Icam1,Ikbke,Aim2,Camk2a,Prkcb,Tlr2,Ripk3,Camk1d,Nlrc4,Hmga2,Fosl1,Card11,Akt1,Lrp8,Sting1,Tnf,Trim25,Anxa3,Tlr9,Pycard,Lpar5,Il10,Ticam1,Ror1,Cd40,Nlrp3,Plcg2,Il1rap,Traf5,Lrrfip1,Cdkn2a,Trim30a,Fzd1,Mtpn,Tlr4,Traf1
meiotic nuclear division	GO:BP	4.04541e-06	0.0211429	0.19171	193	37	1750	Incenp,Birc5,Plk1,Ndc80,Top2a,Nuf2,Ccnb2,Ncaph,Cdc20,Fignl1,Actr3,Bub1b,Rad54l,Ttk,Aspm,Eme1,Aurka,Osm,Rad51,Rad51ap1,Actr2,Rad54b,Mastl,Cenps,Trip13,Smc2,Fancd2,Ago4,Bcl2l11,Sgo2a,Sgo1,Espl1,Tesmin,Fbxo5,Cdc25b,Smc4,Psma8
tissue homeostasis	GO:BP	4.17732e-06	0.0259009	0.17037	270	46	1776	Ctss,Adam8,Rac2,Ctsk,Tgfb1,Coro1a,Tcirg1,Inpp5d,P2rx7,Tnfrsf11a,Csf1r,Syk,Ubash3b,Fcgr4,Cln8,Lipa,Itgb3,Oas1a,Dcstamp,Csk,Ahsg,Rcn3,Tmem119,Ccr2,Tpp1,Fgf7,Siglec15,Muc13,Spp1,Col3a1,Tlr9,Pla2g4a,Bax,Slc2a1,Ptk2b,Cbl,Akt3,Sash3,Pdgfrb,F2r,Akr1b3,Mbp,Oas1g,Tlr4,Plekhm1,Nanos1
mature B cell differentiation	GO:BP	4.18781e-06	0.0102489	0.368421	38	14	1366	Spi1,Irf8,Cmtm7,Gm49339,Lilrb4a,Gpr183,Ada,Il2rg,Plcl2,Pou2f2,Bcl3,Il10,Ptk2b,Plcg2
positive regulation of reactive oxygen species metabolic process	GO:BP	4.40087e-06	0.0116929	0.302632	76	23	1967	Tyrobp,Tgfb1,Cyba,Tlr6,Syk,Itgam,Hvcn1,Ripk3,Cyp1b1,Grb2,Plau,Cdkn1a,Gnai2,Ptk2b,Plcg2,Prkcd,Pdgfrb,Zc3h12a,Tgfbr2,Tlr4,Pid1,Cxcl1,Nox4
B cell activation involved in immune response	GO:BP	4.94038e-06	0.0142602	0.252632	95	24	1683	Spi1,Tgfb1,Irf8,Cd180,Tnfsf13,Gm49339,Lilrb4a,Ptprc,Gpr183,Ada,Batf,Tnfsfm13,Il27ra,Plcl2,Clcf1,Bcl3,Il10,Cd40,Ptk2b,Plcg2,Slc15a4,Exo1,Cd28,Tlr4
monocyte chemotaxis	GO:BP	5.0203e-06	0.0106157	0.327869	61	20	1884	Lgals3,Pla2g7,Ccl9,Ccl3,Lgmn,Ninj1,Ccl6,Ccr1,Ccl2,Aif1,Ccl4,Lyn,Ccl22,Ccr2,Slit2,Anxa1,Ccl7,Ccl5,Dusp1,Nbl1
negative regulation of chromosome organization	GO:BP	5.06232e-06	0.0160796	0.225806	93	21	1306	Cdt1,Incenp,Aurkb,Birc5,Plk1,Ndc80,Cdca8,Bub1,Top2a,Nuf2,Cdc20,Ccnb1,Bub1b,Spc24,Ttk,Spdl1,Mad2l1,Kntc1,Spc25,Pif1,Trip13
detection of biotic stimulus	GO:BP	5.28422e-06	0.00815217	0.428571	35	15	1840	Trem2,Tlr1,Tlr6,Naip2,Tlr2,Nlrc4,Srpx,Ssc5d,Naip5,Naip6,Clec4n,Fap,Ly96,Tlr4,Pak1
positive regulation of cysteine-type endopeptidase activity	GO:BP	5.32448e-06	0.0182568	0.208054	149	31	1698	Laptm5,Syk,Lgmn,Casp1,Ctsd,Aim2,Nlrc4,Ifi207,Arl6ip5,St18,Cyfip2,Bak1,Tnf,Nlrp1a,Nlrp1b,Fyn,Apaf1,Myc,Ifi204,Pycard,Bax,Nlrp3,Mefv,Htra2,Bcl2l11,Pmaip1,Cdkn2a,F2r,Arrb1,Robo1,Tnfrsf23
establishment of chromosome localization	GO:BP	5.33166e-06	0.016129	0.22619	84	19	1178	Cdt1,Incenp,Kifc1,Aurkb,Birc5,Spag5,Ndc80,Kif22,Cdca8,Nuf2,Nup62,Ccnb1,Psrc1,Kif14,Spdl1,Cdca5,Cenpe,Map1s,Cenpf
response to radiation	GO:BP	5.47981e-06	0.0354251	0.152505	459	70	1976	Atp1a3,Tgfb1,Apobec1,Cyba,Tnfrsf11a,Timp1,Rgs14,Aurkb,Ptprc,Itgb3,Pcna,Crip1,Ifi207,Mmp2,Hmga2,Dnmt3a,Fignl1,Brca1,Zranb3,Akt1,Pclaf,Ccl2,Txn1,Rad54l,Grb2,Fos,Bak1,Tnf,Abca7,Pbk,Cxcl2,Myc,Col3a1,Ifi204,Mmp3,Rad51,Bcl3,Prdm1,Cdkn1a,Rad51ap1,Bax,Rad54b,Anxa1,Trex1,Eya1,Ccnd1,Bard1,Cbl,Ap1s2,Dclre1c,Ect2,Ccl7,Prkcd,Fancd2,Pmaip1,Id2,Arrb1,Nptn,Sfrp1,Nfatc4,Ticrr,Vcam1,Hrh1,Guca1a,Dtl,Best1,Syngap1,L…
negative regulation of proteolysis	GO:BP	5.56837e-06	0.0378913	0.117048	393	46	1214	Renbp,C5ar1,Serpinb9b,Wfdc17,Cstb,Timp1,Cd44,Ctsz,Timp2,Naip2,Birc5,Plaur,Mical1,Rps6ka1,Serpinb1a,Bcl2a1d,Ifi207,Ctsb,Mrtfa,Hc,Cln3,Serpinb6b,Sdcbp,Serpinb6a,Akt1,Col6a3,Ahsg,Naip5,Naip6,Tnf,Arrb2,Pbk,Plat,Ecm1,C3,Serpinb1c,Serpinf1,Plau,Serpinb8,Slpi,Serping1,Ifi204,Snx12,Il10,Serpinb1b,Grk2
response to steroid hormone	GO:BP	5.58877e-06	0.0302714	0.161111	360	58	1916	Tgfb1,Cyba,Ptafr,Cybb,Sdc1,Il1rn,Padi2,Fbxo32,Pcna,Lbh,Tlr2,Col1a1,Hmga2,Vps18,Fosl1,Ptger2,Cyp1b1,Ctsl,Npc1,Brca1,Got1,Ccl2,Arg1,Dab2,Gba,Sstr2,Fos,Tnf,Cxcl2,Ywhah,Plat,Serpinf1,Trerf1,Tph2,Slit2,Spp1,Anxa3,Ephx1,Pam,Il10,Tyms,Foxp1,Anxa1,Flt3,Ccnd1,Akap13,Zmiz1,Skp2,Zfp36l2,Mbp,Sfrp1,Tgfbr2,Mdk,Atp2b1,Pak1,Ass1,Npas4,Lox
antigen processing and presentation of peptide or polysaccharide antigen via MHC class II	GO:BP	5.59722e-06	0.00744417	0.5	24	12	1612	Trem2,Ctss,Fcer1g,H2-DMb1,Marchf1,H2-DMa,Cd74,Ifi30,Pycard,H2-Ab1,H2-Aa,H2-Eb1
response to corticosteroid	GO:BP	5.64694e-06	0.0236729	0.165	200	33	1394	Tgfb1,Cyba,Ptafr,Cybb,Sdc1,Il1rn,Fbxo32,Pcna,Col1a1,Fosl1,Cyp1b1,Ctsl,Got1,Ccl2,Arg1,Gba,Sstr2,Fos,Tnf,Cxcl2,Plat,Serpinf1,Tph2,Slit2,Anxa3,Ephx1,Pam,Il10,Tyms,Anxa1,Flt3,Ccnd1,Akap13
regulation of T cell mediated immunity	GO:BP	5.67733e-06	0.0133418	0.265823	79	21	1574	Nckap1l,Was,Lilrb4b,P2rx7,Il7r,Tnfrsf1b,Gm49339,Lilrb4a,Ptprc,Ripk3,Spn,Arg1,H2-T23,Ccr2,Fut7,Stx7,Cyrib,Nlrp3,Sash3,Vsir,H2-M3
negative regulation of kinase activity	GO:BP	5.75473e-06	0.023108	0.178571	224	40	1731	Cd300a,Lilrb4b,Ubash3b,Gm49339,Uchl1,Rgs14,Lilrb4a,Ptprc,Plk1,Pip4k2a,Ptpn1,Coro1c,Plec,Csk,Nup62,Akt1,Ahsg,Pkn1,Gba,Rgs2,Ptprj,Lyn,Dusp7,Thy1,Spred1,Cdkn1a,Pycard,Zfyve28,Gadd45b,Actb,Mvp,Ncapg2,Cbl,Hhex,Prkcd,Ptpn6,Cdkn2a,Sfrp1,Pkib,Cdkn1c
cellular response to reactive oxygen species	GO:BP	5.82177e-06	0.0180229	0.212903	155	33	1831	Hk3,Ncf1,Btk,Psap,Sirpa,Cdk1,Pcna,Ripk3,Mmp2,Pdgfra,Prdx1,Glrx,Cyp1b1,Akt1,Arg1,Txn1,Cfl1,Axl,Gch1,Fos,Fyn,Il10,Foxp1,Anxa1,Trex1,Ect2,Prkcd,Cdkn2a,Pdgfrb,Akr1b3,Epor,Ezh2,Hgf
positive regulation of cell projection organization	GO:BP	5.85737e-06	0.0339426	0.152582	426	65	1915	Rac2,Grn,P2rx7,Arap1,Plxnc1,Sema4d,Fn1,Camk1d,Fes,Rab8b,Coro1c,Septin9,Pfn1,Arpc2,Actr3,Flna,Cfl1,Lrp8,Rgs2,Lyn,Iqgap1,Prl2c2,Serpinf1,Shtn1,Rufy3,Fyn,Plxnb2,Limk1,Abl2,Obsl1,Plxna1,Cyfip1,Eps8,Kif3c,Ror1,Actr2,Adam17,Tubb2b,Ptk2b,Dynlt1a,Xlr4b,Ccr7,Ndnf,Stk24,Marcks,Ccdc88a,Nptn,Fzd1,Robo1,Tgfbr1,Scarb2,Plxna4,Epor,Dlg4,Mdk,Trpv2,Plekhm1,P2ry12,Ezh2,Hgf,Numbl,Dbn1,Scn1b,Nin,Fkbp1b
regulation of pattern recognition receptor signaling pathway	GO:BP	5.87626e-06	0.0134995	0.265306	98	26	1926	Trem2,Cd300a,Rab7b,Slc15a3,Cyba,Tlr1,Tlr6,Cd300ld3,Ninj1,Pik3ap1,Oasl1,Ptprs,Tlr2,Ticam2,Cd14,Lyn,Arrb2,Tlr9,Rtn4,Slc15a4,Trim30a,Treml4,Tlr4,Mfhas1,Irak3,Gm6377
inflammatory response to antigenic stimulus	GO:BP	5.93241e-06	0.0126984	0.277778	72	20	1575	Cd68,Trem2,Fcer1g,Fcgr1,Btk,Gm49339,Icam1,Il1rn,Lilrb4a,Fcer1a,Spn,Tnf,Ccr2,C3,Fut7,Il10,Trex1,Rbpj,Ccr7,Cd28
collagen biosynthetic process	GO:BP	5.98731e-06	0.00993204	0.345455	55	19	1913	Tgfb1,Emilin1,Fn1,Col1a1,Got1,Ccl2,Arg1,Rcn3,Arrb2,P3h3,Cygb,Adora2b,Vim,Pdgfrb,F2r,Larp6,Creb3l1,Il6ra,Col5a1
DNA-templated DNA replication	GO:BP	6.23802e-06	0.0170984	0.222973	148	33	1930	Cdt1,Mcm5,Mcm3,Pcna,Samhd1,Dna2,E2f8,Mcm10,Brca1,Zranb3,Gmnn,Mcm6,Fam111a,Dbf4,Eme1,Pole2,Rad51,Dscc1,Chtf18,Cenps,Bard1,Orc1,Wdhd1,Prim2,Gins1,Ticrr,Fbxo5,Cdc6,Rfc4,Tonsl,Mms22l,Mcm2,Zfp365
axon development	GO:BP	6.26025e-06	0.0384421	0.147002	517	76	1977	Evl,Rac2,Grn,Csf1r,Pip5k1c,Stmn1,Nfasc,Ccr5,Uchl1,Plxnc1,B4galt5,Sema4d,Fn1,Ptprs,Rhog,B3gnt2,Mmp2,Itga4,Rhoh,B4galt6,Cdh11,Mag,Actr3,Pitpna,Flna,Nrp2,Lama2,Flrt2,Cacna1a,Dip2b,Nrcam,Egr2,Shtn1,Rufy3,Plxnb2,Thy1,Slit2,Limk1,Map1s,Plxna1,Arhgap4,Cyfip1,Foxp1,Adam17,Stxbp5,Tubb2b,Actb,Dynlt1a,Rtn4,Vim,Map2,Stk24,Mbp,Alcam,Nptn,Robo1,Nptx1,Palld,Plxna4,Mef2c,Stxbp1,Gas1,Trpv2,Etv1,Numbl,Dbn1,Scn1b,R…
regulation of DNA metabolic process	GO:BP	6.39664e-06	0.0404858	0.143885	556	80	1976	Spi1,C3ar1,Tgfb1,Was,Apobec1,Cdt1,Tnfsf13,Mcm5,Mcm3,Cdk1,Aurkb,Ptprc,Pcna,Niban2,Hmga2,Dnmt3a,Dna2,Ccna2,E2f8,Cyp1b1,Tnfsfm13,Pfn1,Fignl1,Brca1,Zranb3,Akt1,Foxm1,Gmnn,Mcm6,Il27ra,Dppa3,Lmna,Tnf,Arrb2,Dbf4,Clcf1,Apaf1,Myc,Taf6l,Aunip,Rad51,Anxa3,Cdkn1a,Dscc1,Chtf18,Rad51ap1,Bax,Pif1,Actr2,Cd40,Actb,Ptk2b,Esco2,Nek2,Eya1,Bard1,Ankle1,Slc15a4,Prkcd,Prim2,Cdkn2a,Pdgfrb,Ccdc88a,Cd28,Cgas,Gins1,Ticrr,P…
homotypic cell-cell adhesion	GO:BP	6.80847e-06	0.0126235	0.277108	83	23	1822	Fermt3,Cd9,Pip5k1c,Syk,Plek,Emilin1,Ubash3b,Plaur,Itgb3,Fn1,Pdgfra,Lyn,Rap2b,Pdpn,Cfh,Prkcd,Ptpn6,Stxbp3,Emilin2,Stxbp1,Ccl5,P2ry12,Il6ra
regulation of hypersensitivity	GO:BP	7.01507e-06	0.00540541	0.8	10	8	1480	Fcer1g,Fcgr1,Btk,Fcer1a,Spn,C3,Fut7,Ccr7
syncytium formation by plasma membrane fusion	GO:BP	7.2945e-06	0.0202808	0.2	65	13	641	Trem2,Adam8,Tyrobp,Cd9,Plekho1,Cd53,Casp1,Nfatc2,Ocstamp,Myof,Adamts15,Dcstamp,Ptgfrn
cell-cell fusion	GO:BP	7.2945e-06	0.0202808	0.2	65	13	641	Trem2,Adam8,Tyrobp,Cd9,Plekho1,Cd53,Casp1,Nfatc2,Ocstamp,Myof,Adamts15,Dcstamp,Ptgfrn
glial cell differentiation	GO:BP	7.54339e-06	0.0238342	0.181102	254	46	1930	Trem2,Tgfb1,C5ar1,Grn,Tnfrsf1b,Csf1r,Nrros,B4galt5,Tlr2,Slc45a3,Hmga2,B4galt6,Plec,Csk,C1qa,Akt1,Mag,Actr3,Pou3f1,Gba,Wdr1,Ptprj,Lyn,Trpc4,Myrf,Egr2,Clcf1,Lamc3,Lpar1,Grk2,Ror1,Nab2,Ptpra,Rtn4,Vim,Bin1,Id2,Adam22,Tlr4,Lgi4,Gpc1,Mdk,Ror2,Ldlr,Gli3,Zfp365
cellular response to interleukin-1	GO:BP	7.56354e-06	0.0137405	0.259615	104	27	1965	Ccl9,Ccl3,Sirpa,Il1rn,Ccl6,Fn1,Mmp2,St18,Ccl2,Ccl4,Cfl1,Ccl22,Il1rl2,Cxcl2,Myc,Pycard,Cd40,Vrk2,Ccl7,Il1r2,Sfrp1,Zc3h12a,Zbp1,Ccl5,Irak3,Saa3,Adamts7
muscle cell migration	GO:BP	7.5853e-06	0.0156863	0.231405	121	28	1785	P2ry6,Plekho1,S1pr2,Itgb3,Cyp1b1,Arpc5,Arpc2,Aif1,Bin3,Iqgap1,Plat,Postn,Gna12,Plau,Myo5a,Slit2,Myc,Lpar1,Plxna1,Gna13,Anxa1,Tmsb4x,Ccn4,Pdgfrb,Tlr4,Mef2c,Mdk,Ccl5
positive regulation of cytoskeleton organization	GO:BP	7.67794e-06	0.0211957	0.190244	205	39	1840	Evl,Hck,Nckap1l,Was,P2rx7,Gpr65,Arhgef10l,Plek,Pdlim4,Icam1,Spag5,Fes,Sh3pxd2b,Nup62,Pfn1,Arpc2,Actr3,Gpsm2,Flna,Cfl1,Psrc1,Grb2,Wdr1,Rhoc,Limk1,Lpar1,Pycard,Cyfip1,Stil,Ptk2b,Nes,Fchsd1,Bin1,Snx9,Ccdc88a,Tgfbr1,Fmn1,Sass6,Pak1
neutrophil activation involved in immune response	GO:BP	7.77944e-06	0.0322581	0.3	20	6	186	Tyrobp,Spi1,Fcer1g,Ptafr,Syk,Itgam
positive regulation of lymphocyte migration	GO:BP	7.98551e-06	0.0101351	0.348837	43	15	1480	Adam8,Coro1a,Ccl3,Dock8,Itgb3,Spn,Itga4,Aif1,Cxcl14,Ccr2,Pycard,Adam17,Ptk2b,Ccl7,Ccr7
regulation of bone remodeling	GO:BP	8.46915e-06	0.0139405	0.263158	57	15	1076	Adam8,Inpp5d,P2rx7,Tnfrsf11a,Csf1r,Syk,Ubash3b,Fcgr4,Itgb3,Dcstamp,Csk,Ahsg,Tmem119,Siglec15,Spp1
organonitrogen compound catabolic process	GO:BP	8.68869e-06	0.0790323	0.110195	1334	147	1860	Trem2,Ctss,Ncf2,Cma1,Laptm5,Adam8,Wfs1,Anpep,Renbp,Mmp12,Ctsk,Tgfb1,Ncf1,Apobec1,Tcirg1,Grn,P2rx7,Hexa,Pla2g7,Hpse,Btk,Tnfrsf1b,Psap,Lgmn,Wdr91,Gla,Hmox1,Timp1,Uchl1,Nrros,Ctsd,Cd44,Cln8,Ctsz,Ubd,Plk1,Rnf149,Serpinb1a,Ccnf,Galc,Ada,Pla2g15,Gnpda1,Ctsa,Blvrb,Samhd1,Mmp2,Atp13a2,Ctsb,Tnfsf12,Plk2,Acer3,Naga,Cln3,Entpd1,Uhrf1,Sdcbp,Cdc20,Ctsl,Got1,Akt1,Gns,Abcd1,Arg1,Dab2,Flna,Gba,Scly,Ube2c,Idua,Sm…
CD8-positive, alpha-beta T cell activation	GO:BP	8.77068e-06	0.0188679	0.272727	33	9	477	Nckap1l,Clec4a2,Lilrb4b,Gm49339,Lilrb4a,Clec4a3,Wdfy4,Clec4b1,Clec4a1
cellular response to lipopolysaccharide	GO:BP	8.91247e-06	0.0273396	0.166667	312	52	1902	Cd68,Trem2,Spi1,Tgfb1,Irf8,Cd300lb,Ly86,Cd180,Tnip3,Ptafr,Tnfrsf1b,Ccl3,Casp1,Gm49339,Sirpa,Fcgr4,Lilrb4a,Havcr2,Cxcl16,Ticam2,Litaf,Cd14,Akt1,Ccl2,Arg1,Axl,Gch1,Cd80,Lyn,Tnf,Mrc1,Cxcl2,Pf4,Sbno2,Tlr9,Pycard,Il10,Ticam1,Nlrp3,Plcg2,Vim,Ly96,Plscr1,Trim30a,Zc3h12a,Tlr4,Mef2c,Scimp,Ccl5,Slc7a5,Ass1,Cxcl1
positive regulation of myeloid leukocyte cytokine production involved in immune response	GO:BP	9.3612e-06	0.00992908	0.358974	39	14	1410	Laptm5,Fcer1g,P2rx7,Panx1,Syk,Casp1,Fcer1a,Tlr7,Cd74,Pycard,Ticam1,Casp4,Plcg2,Rtn4
Fc receptor signaling pathway	GO:BP	1.03515e-05	0.00910747	0.454545	22	10	1098	Fcer1g,Fcgr1,Myo1g,Clec4d,Fcgr4,Fcer1a,Ptprc,Ms4a2,Ptprj,Clec4e
positive regulation of NF-kappaB transcription factor activity	GO:BP	1.04111e-05	0.0171674	0.216216	148	32	1864	Itgb2,Adam8,Tgfb1,Rab7b,Tlr6,Tnfrsf11a,Icam1,Aim2,Camk2a,Prkcb,Tlr2,Ripk3,Nlrc4,Card11,Tnf,Trim25,Tlr9,Pycard,Ticam1,Ror1,Cd40,Nlrp3,Plcg2,Il1rap,Traf5,Lrrfip1,Trim30a,Mtpn,Tlr4,Traf1,Irak3,Arhgef2
B cell homeostasis	GO:BP	1.05925e-05	0.00883913	0.384615	39	15	1697	Pirb,Nckap1l,Pik3cd,Il7r,Ada,Tnfrsf13b,Bcl2a1a,Pkn1,Cd74,Bak1,Lyn,Bax,Bcl2l11,Sash3,Mef2c
negative regulation of peptidyl-tyrosine phosphorylation	GO:BP	1.06758e-05	0.0111317	0.305085	59	18	1617	Cd300a,Lilrb4b,Gm49339,Lilrb4a,Ptprc,Sema4d,Samsn1,Ahsg,Cadm4,Thy1,Zfyve28,Socs3,Mvp,Ncapg2,Cbl,Prkcd,Ptpn6,Sfrp1
syncytium formation	GO:BP	1.07969e-05	0.0202808	0.19403	67	13	641	Trem2,Adam8,Tyrobp,Cd9,Plekho1,Cd53,Casp1,Nfatc2,Ocstamp,Myof,Adamts15,Dcstamp,Ptgfrn
cellular extravasation	GO:BP	1.08621e-05	0.0163305	0.217949	78	17	1041	Itgb2,Adam8,Ptafr,Itgb7,Sirpa,Icam1,Gcnt1,Ripk3,Spn,Itga4,Ccl2,Il27ra,Tnf,Ccr2,Itgal,Fut7,Thy1
positive regulation of biosynthetic process	GO:BP	1.13267e-05	0.114271	0.101687	2134	217	1899	Trem2,Itgb2,Irf5,Spi1,Mmp12,C3ar1,Atf3,Tgfb1,Irf8,Was,P2ry6,Ncf1,Slc11a1,Cyba,Ptafr,Tlr6,Lum,Ccl3,Hcls1,Mafb,Arap1,Icam1,Lmo2,Runx1,Tlr7,Akna,Tfec,Aurkb,Abcg1,Ier5,Nfatc2,Prkcb,Prrx1,Rps6ka1,Pcna,Lbh,Alx4,Niban2,Col1a1,Slc45a3,Rhog,Ifi207,Zfp90,Hmga2,Junb,Mrtfa,Nfya,Arid3a,Fosl1,Top2a,Zfp268,Ccna2,Batf,St18,E2f8,Cyp1b1,Litaf,Nup62,Pfn1,Brca1,Pkm,Akt1,Etv5,Actr3,Foxm1,Ccl2,Ciita,Abcd1,Htr2b,Aif1,D…
meiotic cell cycle process	GO:BP	1.14831e-05	0.0217143	0.181818	209	38	1750	Incenp,Birc5,Plk1,Ndc80,Top2a,Nuf2,Ccnb2,Ncaph,Cdc20,Fignl1,Actr3,Bub1b,Rad54l,Ttk,Aspm,Eme1,Aurka,Osm,Rad51,Cdc25c,Rad51ap1,Actr2,Rad54b,Mastl,Cenps,Trip13,Smc2,Fancd2,Ago4,Bcl2l11,Sgo2a,Sgo1,Espl1,Tesmin,Fbxo5,Cdc25b,Smc4,Psma8
response to nutrient	GO:BP	1.19966e-05	0.0188487	0.205556	180	37	1963	F7,Tgfb1,Cybb,Hmox1,Tpcn2,Col1a1,Fes,Gatm,Ada,Dnmt3a,Cyp1b1,Plec,Ccl2,Folr2,Arg1,Pim1,Postn,Runx2,Apaf1,Trim25,Spp1,Slc8a1,Tyms,Slc6a4,Ccnd1,Sfrp1,Tgfbr2,Gas6,Atp2b1,Il15,Vcam1,Ass1,Brip1,Rbp1,Fkbp1b,Vdr,Gclm
regulation of attachment of spindle microtubules to kinetochore	GO:BP	1.20718e-05	0.0068918	0.555556	18	10	1451	Incenp,Aurkb,Birc5,Spag5,Cdca8,Ccnb1,Racgap1,Knstrn,Nek2,Ect2
acute inflammatory response	GO:BP	1.21858e-05	0.0324074	0.119658	117	14	432	Adam8,Fcer1g,Fcgr1,Alox5ap,Hpse,Btk,Tnfrsf11a,Prcp,Ccr5,Icam1,Il1rn,Fcer1a,Fn1,Pik3cg
defense response to fungus	GO:BP	1.26955e-05	0.0230608	0.186441	59	11	477	Cotl1,Spi1,Tgfb1,Ncf1,Clec4a2,Pik3cd,Clec4d,Clec4a3,Nlrp10,Clec4b1,Clec4a1
lymphocyte apoptotic process	GO:BP	1.30762e-05	0.0132856	0.26	100	26	1957	Lgals3,Adam8,P2rx7,Il7r,Dock8,Aurkb,Ripk3,Ada,Nfkbid,Bcl2a1a,Akt1,Pkn1,Cd74,Bak1,Lyn,Myc,Bcl3,Il10,Bax,Foxp1,Slc39a10,Bcl2l11,Tnfrsf23,Ccl5,Gli3,Fnip1
dendritic cell differentiation	GO:BP	1.31453e-05	0.00938967	0.355556	45	16	1704	Trem2,Spi1,Pirb,Tgfb1,Irf8,Ubd,Dcstamp,Batf,Axl,Lyn,Rbpj,Ccr7,Batf2,Batf3,Tgfbr2,Gas6
positive regulation of osteoclast differentiation	GO:BP	1.33501e-05	0.0124153	0.323529	34	11	886	Trem2,Tyrobp,Csf1r,Ccl3,Ninj1,Ccr1,Itgb3,Ocstamp,Gpr68,Fos,Tnf
biomineralization	GO:BP	1.42336e-05	0.0185376	0.205714	175	36	1942	Gpnmb,Tgfb1,Tcirg1,P2rx7,Fbln7,Fgr,Cd276,Ccr1,Col1a2,Col1a1,Ada,Ahsg,Mmp13,Fam20c,Tmem119,Ecm1,Alox5,Spp1,Sbno2,Slc8a1,Mgp,Ptk2b,Otop1,Gpm6b,Phospho1,Fbxo5,Mef2c,Gas6,Atp2b1,Ror2,Actn3,Klf10,Lox,Vdr,Clec3b,Aspn
macrophage cytokine production	GO:BP	1.42634e-05	0.00860215	0.380952	42	16	1860	Laptm5,Tgfb1,P2rx7,Panx1,Casp1,Tlr7,Litaf,Axl,Cd74,Pycard,Ticam1,Casp4,Plcg2,Rtn4,Tlr4,Irak3
regulation of macrophage cytokine production	GO:BP	1.42634e-05	0.00860215	0.380952	42	16	1860	Laptm5,Tgfb1,P2rx7,Panx1,Casp1,Tlr7,Litaf,Axl,Cd74,Pycard,Ticam1,Casp4,Plcg2,Rtn4,Tlr4,Irak3
activation of innate immune response	GO:BP	1.43665e-05	0.0101729	0.322581	62	20	1966	Tyrobp,Syk,Aim2,Nlrc4,Ifi207,Sting1,Fcna,Ifi211,Ifi204,Tlr9,Pycard,Clec4n,Plcg2,Cgas,Trim30a,Tlr4,Zbp1,Ifi205,Ifi209,Klrk1
positive regulation of cell-substrate adhesion	GO:BP	1.44424e-05	0.0162955	0.220588	136	30	1841	Prex1,Hpse,Emilin1,Ninj1,Unc13d,Col16a1,Itgb3,Fn1,Arpc2,Cass4,Dab2,Flna,Cfl1,Ptprj,Efemp2,Iqgap1,Itga5,Thy1,Spp1,Rin2,Fbln1,Fbln2,Ptk2b,Ndnf,Col8a1,Spock2,Fmn1,Mdk,Cdk6,Dbn1
dendritic cell antigen processing and presentation	GO:BP	1.46039e-05	0.00675676	0.555556	18	10	1480	Cd68,Clec4a2,Slc11a1,Fcgr4,Clec4a3,Clec4b1,Clec4a1,Cd74,Fgl2,Ccr7
liver development	GO:BP	1.51229e-05	0.0181913	0.207101	169	35	1924	Tgfb1,Hmox1,Ucp2,Rps6ka1,Pcna,Ada,Mki67,E2f8,Pkm,Arg1,Cadm1,Tnf,Aurka,Igf2r,Plau,Myc,Ephx1,Il10,Tyms,Anxa1,Cit,Frzb,Ccnd1,Cpt1a,Rtn4,Hhex,Hlx,Cdkn2a,Mdk,Ezh2,Hgf,Slc7a5,Ass1,Fgf18,Gli3
negative regulation of peptidase activity	GO:BP	1.54677e-05	0.0326383	0.119601	301	36	1103	Renbp,C5ar1,Serpinb9b,Wfdc17,Cstb,Timp1,Cd44,Timp2,Naip2,Birc5,Plaur,Mical1,Rps6ka1,Serpinb1a,Bcl2a1d,Ifi207,Ctsb,Mrtfa,Hc,Serpinb6b,Serpinb6a,Akt1,Col6a3,Ahsg,Naip5,Naip6,Tnf,Arrb2,Ecm1,C3,Serpinb1c,Serpinf1,Serpinb8,Slpi,Serping1,Ifi204
regulation of protein tyrosine kinase activity	GO:BP	1.56502e-05	0.0134454	0.252632	95	24	1785	Fcgr1,Ncf1,Lilrb4b,Csf1r,Gm49339,Lilrb4a,Ptprc,Itgb3,Ptpn1,Cass4,Ahsg,Lrp8,Rap2b,Thy1,Dlg3,Zfyve28,Adam17,Mvp,Ncapg2,Cbl,Abi1,Dlg4,Gas6,Ccl5
regulation of cysteine-type endopeptidase activity involved in apoptotic process	GO:BP	1.59196e-05	0.0228873	0.172566	226	39	1704	Laptm5,Serpinb9b,Syk,Casp1,Ctsd,Cd44,Naip2,Birc5,Plaur,Mical1,Rps6ka1,Nlrc4,Bcl2a1d,Mrtfa,Arl6ip5,St18,Akt1,Naip5,Bak1,Naip6,Tnf,Arrb2,Nlrp1a,Nlrp1b,Apaf1,Myc,Pycard,Bax,Nlrp3,Htra2,Bcl2l11,Pmaip1,Cdkn2a,F2r,Arrb1,Robo1,Tnfaip8,Tnfrsf23,Gas6
cellular component disassembly	GO:BP	1.60575e-05	0.0355422	0.135321	436	59	1660	Trem2,Ctss,Cma1,Evl,Stmn1,C1qb,Plek,Sh3bp1,Lcp1,Nostrin,Cdk1,Capg,Plk1,Mical1,C1qc,Tpx2,Plin2,Sh3pxd2b,Adamts15,Top2a,Cln3,C1qa,Arpc2,Kif18b,Vill,Cfl1,Gba,Rubcnl,Sting1,Wdr1,Ckap2,Ccsap,Mmp13,Tnf,C3,Mical2,Aurka,Apaf1,Sqstm1,Myc,Map1s,Kif19a,Capzb,Pdpn,Eps8,Bax,Dnase2a,Nes,Capza1,Plekhh2,Htra2,Fap,Map2,Lamp2,Cdkn2a,Nsf,Mtpn,Capza2,Tgfbr1
detection of external biotic stimulus	GO:BP	1.65601e-05	0.00713012	0.48	25	12	1683	Trem2,Tlr1,Tlr6,Naip2,Tlr2,Nlrc4,Ssc5d,Naip5,Naip6,Clec4n,Ly96,Tlr4
negative regulation of interleukin-1 production	GO:BP	1.68902e-05	0.00880282	0.375	40	15	1704	Trem2,Lilrb4b,Gm49339,Lilrb4a,Serpinb1a,Nlrc3,Arrb2,Serpinb1c,Cd33,Serpinb1b,Nlrp3,Mefv,Il1r2,Zc3h12a,Gas6
positive regulation of GTPase activity	GO:BP	1.70925e-05	0.0423387	0.084	250	21	496	Rgs10,Rgs1,Vav1,Arhgap25,Prex1,Ccl9,Ccl3,Gpr65,Arhgap45,Arap1,Sh3bp1,Rgs14,Icam1,Gmip,Ccl6,Dock8,Arhgap6,Sema4d,Arhgap22,Tbc1d2b,Rhog
toll-like receptor 9 signaling pathway	GO:BP	1.72171e-05	0.00613874	0.588235	17	10	1629	Rab7b,Cd300ld3,Unc93b1,Pik3ap1,Havcr2,Ptprs,Tlr9,Rtn4,Slc15a4,Treml4
positive regulation of leukocyte apoptotic process	GO:BP	1.74109e-05	0.00715381	0.451613	31	14	1957	Adam8,Pik3cd,P2rx7,Nfkbid,Lyn,Myc,Il10,Bax,Anxa1,Bcl2l11,Cdkn2a,Mef2c,Ccl5,Fnip1
regulation of platelet activation	GO:BP	1.8535e-05	0.00933041	0.346939	49	17	1822	Fcer1g,Cd9,Syk,Plek,Emilin1,Ubash3b,Pdgfra,Tec,Flna,Ptprj,Lyn,Pdpn,Pla2g4a,Prkcd,Tlr4,Emilin2,Il6ra
lipopolysaccharide-mediated signaling pathway	GO:BP	1.85761e-05	0.0106443	0.306452	62	19	1785	Trem2,Spi1,Tgfb1,Ly86,Cd180,Ptafr,Ccl3,Cd14,Akt1,Ccl2,Lyn,Tnf,Ticam1,Plcg2,Ly96,Trim30a,Tlr4,Scimp,Ccl5
phosphatidylinositol 3-kinase signaling	GO:BP	1.87147e-05	0.0157866	0.223077	130	29	1837	Trem2,Ncf1,Pik3cd,Hcls1,Fgr,Pik3r5,Pik3ap1,Sema4d,Fn1,Pik3cg,Nlrc3,Akt1,Htr2b,Hcst,Tnf,Cep55,Fyn,Osm,Ror1,Cbl,Ptpn6,Pdgfrb,F2r,Cd28,Htr2a,Dcn,Ccl5,Hgf,Fbxl2
response to hypoxia	GO:BP	1.95499e-05	0.0312057	0.133333	330	44	1410	Adam8,F7,Tgfb1,Mmp14,Cyba,Plekhn1,Cybb,Hmox1,Casp1,Ucp2,Slc29a1,Tlr2,Ada,Mmp2,Dnmt3a,Ccna2,Car9,Akt1,Ccl2,Loxl2,Fos,Agtrap,Lmna,Tnf,Hmox2,Plat,Ccr2,Apaf1,Hilpda,Plau,Myc,Ryr1,E2f1,Cxcr4,Cygb,Pam,Slc8a1,Slc6a4,Adam17,Slc2a1,Ptk2b,Rbpj,Plod2,Rtn4
negative regulation of mast cell activation	GO:BP	1.9664e-05	0.0197368	0.4	15	6	304	Cd300a,Cd84,Milr1,Hmox1,Gm49339,Lilrb4a
regulation of leukocyte mediated cytotoxicity	GO:BP	2.07754e-05	0.0134639	0.247191	89	22	1634	Tyrobp,Spi1,Vav1,Nckap1l,Serpinb9b,P2rx7,Il7r,Ptprc,Havcr2,Ripk3,Ccl2,Arg1,Cadm1,H2-T23,Arrb2,Ulbp1,Stx7,Cyrib,Lamp1,Klrb1b,H2-M3,Pik3r6
axonogenesis	GO:BP	2.08788e-05	0.0349014	0.148707	464	69	1977	Evl,Rac2,Csf1r,Pip5k1c,Stmn1,Nfasc,Ccr5,Uchl1,Plxnc1,B4galt5,Sema4d,Fn1,Ptprs,Rhog,B3gnt2,Itga4,Rhoh,B4galt6,Cdh11,Mag,Actr3,Pitpna,Nrp2,Lama2,Flrt2,Cacna1a,Dip2b,Nrcam,Egr2,Shtn1,Rufy3,Plxnb2,Thy1,Slit2,Limk1,Map1s,Plxna1,Arhgap4,Cyfip1,Foxp1,Stxbp5,Tubb2b,Actb,Rtn4,Vim,Map2,Mbp,Alcam,Nptn,Robo1,Nptx1,Palld,Plxna4,Mef2c,Stxbp1,Gas1,Trpv2,Etv1,Numbl,Dbn1,Scn1b,Runx3,Nin,Gli3,Celsr3,Sema3a,Syngap1…
immunoglobulin production	GO:BP	2.15075e-05	0.0158228	0.215517	116	25	1580	Cd37,Tgfb1,Btk,Tnfsf13,Gm49339,Lilrb4a,Ptprc,Samhd1,Batf,Tnfsfm13,Il27ra,Pkn1,Tnf,Clcf1,Tlr9,Il10,Foxp1,H2-Ab1,Cd40,Trex1,Slc15a4,Exo1,Sash3,Cd28,Cgas
positive regulation of neurogenesis	GO:BP	2.23658e-05	0.0253886	0.16955	289	49	1930	Tgfb1,Tnfrsf1b,Plxnc1,Rgs14,Sema4d,Fn1,Tlr2,Etv5,Mag,Actr3,Lrp8,Lyn,Tnf,Egr2,Aspm,Clcf1,Prl2c2,Serpinf1,Shtn1,Rufy3,Plxnb2,Myc,E2f1,Limk1,Cxcr4,Obsl1,Cip2a,Plxna1,Cyfip1,Actr2,Ptpra,Xlr4b,Rtn4,Vim,Bin1,Marcks,Id2,Synj1,Nptn,Robo1,Plxna4,Mdk,Trpv2,Numbl,Dbn1,Slc7a5,Nin,Gli3,Zfp365
ceramide metabolic process	GO:BP	2.26453e-05	0.0150582	0.222222	99	22	1461	P2rx7,Hexa,Psap,Gla,B4galt5,Cln8,Cerk,Galc,Pla2g15,B4galt6,Acer3,Naga,Gba,Asah1,B4galnt1,Fut7,Cyp4f39,Elovl1,St8sia4,Sgpl1,Htra2,Prkcd
type I interferon production	GO:BP	2.27428e-05	0.0142602	0.235294	102	24	1683	Irf5,Mmp12,Irf8,Syk,Sirpa,Tlr8,Tlr7,Oas1a,Havcr2,Ptprs,Nlrc3,Cd14,Sting1,Rel,Tlr9,Pycard,Ticam1,Trex1,Plcg2,Oas3,Ifnar1,Cgas,Oas1g,Tlr4
regulation of type I interferon production	GO:BP	2.27428e-05	0.0142602	0.235294	102	24	1683	Irf5,Mmp12,Irf8,Syk,Sirpa,Tlr8,Tlr7,Oas1a,Havcr2,Ptprs,Nlrc3,Cd14,Sting1,Rel,Tlr9,Pycard,Ticam1,Trex1,Plcg2,Oas3,Ifnar1,Cgas,Oas1g,Tlr4
anatomical structure homeostasis	GO:BP	2.39579e-05	0.0287162	0.153153	333	51	1776	Ctss,Adam8,Rac2,Ctsk,Tgfb1,Coro1a,Tcirg1,Inpp5d,P2rx7,Tnfrsf11a,Csf1r,Syk,Ubash3b,Fcgr4,Cln8,Lipa,Itgb3,Oas1a,Dcstamp,Csk,Ahsg,Rcn3,Cacna1a,Ncs1,Tmem119,Ccr2,Tpp1,Fgf7,Siglec15,Muc13,Spp1,Col3a1,Tlr9,Pla2g4a,Bax,Slc2a1,Ptk2b,Cbl,Lamp2,Akt3,Sash3,Pdgfrb,F2r,Akr1b3,Bag3,Mbp,Oas1g,Tlr4,Atp2b1,Plekhm1,Nanos1
hepaticobiliary system development	GO:BP	2.44243e-05	0.0181913	0.203488	172	35	1924	Tgfb1,Hmox1,Ucp2,Rps6ka1,Pcna,Ada,Mki67,E2f8,Pkm,Arg1,Cadm1,Tnf,Aurka,Igf2r,Plau,Myc,Ephx1,Il10,Tyms,Anxa1,Cit,Frzb,Ccnd1,Cpt1a,Rtn4,Hhex,Hlx,Cdkn2a,Mdk,Ezh2,Hgf,Slc7a5,Ass1,Fgf18,Gli3
bone mineralization	GO:BP	2.49892e-05	0.0149331	0.232	125	29	1942	Gpnmb,Tgfb1,P2rx7,Fgr,Cd276,Ccr1,Col1a2,Ahsg,Mmp13,Fam20c,Tmem119,Ecm1,Alox5,Spp1,Sbno2,Slc8a1,Mgp,Ptk2b,Gpm6b,Phospho1,Mef2c,Atp2b1,Ror2,Actn3,Klf10,Lox,Vdr,Clec3b,Aspn
regulation of G2/M transition of mitotic cell cycle	GO:BP	2.50609e-05	0.0131579	0.254902	102	26	1976	Taok3,Cdk1,Aurkb,Plk1,Hmga2,Rnaseh2b,Brca1,Ccnb1,Clspn,Kif14,Gpr132,Cdkn1a,Cenpf,Cdc25c,Lmnb1,Ccnd1,Bard1,Orc1,Cdkn2a,Ticrr,Fbxo5,Cdc6,Cdc25b,Dtl,Cdc14b,Chek1
nitric oxide metabolic process	GO:BP	2.50753e-05	0.0122075	0.269663	89	24	1966	Itgb2,Tlr6,Gla,Sirpa,Icam1,Tlr2,Cyp1b1,Akt1,Aif1,Tnf,Ulbp1,Tmem106a,Il10,Ticam1,Slc7a2,Ptk2b,Ptx3,H2-M3,Zc3h12a,Epor,Tlr4,Hrh1,Ass1,Klrk1
regulation of immunoglobulin production	GO:BP	2.53795e-05	0.0132911	0.247059	85	21	1580	Cd37,Tgfb1,Btk,Tnfsf13,Gm49339,Lilrb4a,Ptprc,Tnfsfm13,Il27ra,Pkn1,Tnf,Clcf1,Tlr9,Il10,Foxp1,Cd40,Trex1,Slc15a4,Sash3,Cd28,Cgas
T cell receptor signaling pathway	GO:BP	2.66716e-05	0.0262751	0.131783	129	17	647	Laptm5,Cd300a,Kcnn4,Lilrb4b,Rftn1,Fyb,Gm49339,Lcp2,Lilrb4a,Cd276,Ptprc,Themis2,Bcl2a1d,Ada,Dgkz,Nfkbid,Card11
response to glucocorticoid	GO:BP	2.6709e-05	0.0215208	0.165746	181	30	1394	Tgfb1,Ptafr,Sdc1,Il1rn,Fbxo32,Pcna,Fosl1,Cyp1b1,Ctsl,Got1,Ccl2,Arg1,Gba,Sstr2,Fos,Tnf,Cxcl2,Plat,Serpinf1,Tph2,Slit2,Anxa3,Ephx1,Pam,Il10,Tyms,Anxa1,Flt3,Ccnd1,Akap13
response to mechanical stimulus	GO:BP	2.68096e-05	0.0240358	0.167969	256	43	1789	Tgfb1,Mmp14,P2rx7,Cyba,Tifab,Tlr8,Tlr7,Itgb3,Col1a1,Mmp2,Fosl1,Plec,Arhgdia,Kcnj2,Got1,Akt1,Mag,Ccl2,Map3k14,Cnn2,Fos,Bak1,Tnf,Actg1,Fyn,Myc,Col3a1,Cxcr4,Slc8a1,Cacnb3,Cd40,Slc2a1,Ptk2b,Piezo2,Nrxn2,Htr2a,Bag3,Tgfbr2,Mtpn,Tlr4,Mdk,Etv1,Abhd12
apoptotic cell clearance	GO:BP	2.71299e-05	0.00938967	0.340426	47	16	1704	Trem2,Tyrobp,Rac2,Itgb3,Rhog,Rhoh,Ccl2,Axl,Mfge8,Abca7,Ccr2,C3,Anxa1,Trex1,Marco,Gas6
gland development	GO:BP	2.79994e-05	0.0374743	0.1423	513	73	1948	Tgfb1,Tnfrsf11a,Psap,Aprt,Mafb,Hmox1,Ucp2,Plaur,Iqgap3,Slc29a1,Rps6ka1,Pcna,Lbh,Ripk3,Ada,Mmp2,Mki67,Hmga2,Pdgfra,E2f8,Cyp1b1,Ccnb2,Tph1,Pkm,Etv5,Arg1,Cadm1,Tnf,Prl2c2,Aurka,Serpinf1,Fgf7,Igf2r,Plau,Slit2,Myc,Ephx1,Plxna1,Pam,Il10,Tyms,Bax,Anxa1,Cit,Frzb,Ccnd1,Cpt1a,Rbpj,Rtn4,Hhex,Bcl2l11,Hlx,Atp7b,Id2,Cdkn2a,Orai1,Pdgfrb,Sfrp1,Tgfbr2,Robo1,Tgfbr1,Igsf3,Cdkn1c,Mdk,Msn,Ezh2,Hgf,Slc7a5,Ass1,Fgf18,V…
regulation of epithelial cell migration	GO:BP	2.80295e-05	0.0226629	0.172414	232	40	1765	Evl,Tgfb1,Grn,Pik3cd,Cd63,Lgmn,Prcp,Hmox1,Sh3bp1,P2rx4,Itgb3,Pik3cg,Coro1c,Plk2,Pfn1,Akt1,Adgra2,Tnf,Prl2c2,Serpinf1,Fgf7,Slit2,Spred1,Anxa3,Rin2,Adora2b,Foxp1,Adam17,Anxa1,Cd40,Ptk2b,Plcg2,Rtn4,Akt3,Macir,Zc3h12a,Tgfbr2,Mef2c,Amot,Dcn
interleukin-10 production	GO:BP	2.80779e-05	0.0103768	0.306452	62	19	1831	Trem2,Tyrobp,Fcer1g,Lilrb4b,Cd83,Btk,Syk,Gm49339,Lilrb4a,Tlr2,Bcl3,Tlr9,Pycard,Plcg2,Sash3,Vsir,Cd28,Tlr4,Hgf
regulation of interleukin-10 production	GO:BP	2.80779e-05	0.0103768	0.306452	62	19	1831	Trem2,Tyrobp,Fcer1g,Lilrb4b,Cd83,Btk,Syk,Gm49339,Lilrb4a,Tlr2,Bcl3,Tlr9,Pycard,Plcg2,Sash3,Vsir,Cd28,Tlr4,Hgf
regulation of lymphocyte apoptotic process	GO:BP	2.81498e-05	0.0138889	0.236842	76	18	1296	Lgals3,Adam8,P2rx7,Il7r,Dock8,Aurkb,Ripk3,Ada,Nfkbid,Bcl2a1a,Cd74,Lyn,Myc,Bcl3,Il10,Bax,Foxp1,Slc39a10
non-membrane-bounded organelle assembly	GO:BP	2.959e-05	0.0384615	0.101333	375	38	988	Hck,Bin2,Flnc,Incenp,Lcp1,Kifc1,Cenpa,Aurkb,Haus8,Birc5,Plk1,Tpx2,Spag5,Ndc80,Sh3pxd2b,Pdgfra,Cdca8,Plk2,Ccnb2,Kif23,Plec,Cdc20,Nup62,Prc1,Arpc2,Gpsm2,Kif11,Flna,Wdr1,Racgap1,Kif15,Tubb5,Ccsap,Tnf,Kif4,Actg1,Aspm,Aurka
alpha-beta T cell proliferation	GO:BP	2.97049e-05	0.00947075	0.333333	51	17	1795	Dock2,Syk,Gm49339,Rasal3,Lilrb4a,Ptprc,Card11,Cd80,Elf4,Tyk2,Ccr2,Myc,Cd244a,Vsir,Cd28,Tgfbr2,Il15
calcium-mediated signaling	GO:BP	3.01775e-05	0.0203632	0.185	200	37	1817	Trem2,Lat2,Syk,Ccl3,Ccr3,Tpcn2,Ccr5,Fcer1a,P2rx4,Ccrl2,Ptprc,Ccr1,Nfatc2,Lat,Ada,Htr2b,Homer3,Bst1,Ptprj,Tnf,Ccr2,Itgal,Fhl2,Cxcr4,Slc8a1,Ptk2b,Mcu,Plcg2,Rcan3,Cxcr3,Ccr7,Hpca,Nfatc4,Cd4,Actn3,P2ry12,Vcam1
response to interleukin-1	GO:BP	3.05347e-05	0.0152672	0.227273	132	30	1965	Cyba,Tnfrsf11a,Ccl9,Ccl3,Sirpa,Il1rn,Ccl6,Fn1,Mmp2,St18,Ccl2,Ccl4,Cfl1,Ccl22,Il1rl2,Cxcl2,Myc,Pycard,Anxa1,Cd40,Vrk2,Ccl7,Il1r2,Sfrp1,Zc3h12a,Zbp1,Ccl5,Irak3,Saa3,Adamts7
antigen processing and presentation of exogenous peptide antigen via MHC class I	GO:BP	3.28179e-05	0.00862069	0.583333	12	7	812	Fcer1g,Fcgr1,Clec4a2,Clec4a3,Clec4b1,Clec4a1,Ifi30
regulation of epithelial cell proliferation	GO:BP	3.31077e-05	0.0328638	0.148235	425	63	1917	Mmp12,Tgfb1,C5ar1,Grn,Pik3cd,Cyba,Btk,C5ar2,Hmox1,Ccr3,Birc5,Itgb3,Iqgap3,Nlrc3,Hmga2,Itga4,Uhrf1,Ctsl,Akt1,Ccl2,Htr2b,Arg1,Dab2,Tnf,Ecm1,Prl2c2,Runx2,Alox5,Serpinf1,Fgf7,Plau,Myc,Il10,Fzd7,Adora2b,Bax,Foxp1,Adam17,Cd109,Eya1,Ccnd1,Cxcr3,Rbpj,Rtn4,Nras,Ptprn,Hlx,Akt3,Cdkn2a,Sfrp1,Robo1,Tgfbr1,Mef2c,Gas1,Cdkn1c,Mdk,Ccl5,Egr3,Cdk6,Ang,Runx3,Fgf18,Vdr
negative regulation of adaptive immune response	GO:BP	3.35885e-05	0.0145577	0.240741	54	13	893	Nckap1l,Lilrb4b,Il7r,Gm49339,Lilrb4a,Ptprc,Havcr2,Samsn1,Spn,Arg1,Il27ra,Il1rl1,Loxl3
G protein-coupled purinergic nucleotide receptor signaling pathway	GO:BP	3.42626e-05	0.00493151	0.692308	13	9	1825	P2ry6,Ptafr,P2ry14,Gpr34,P2ry10b,P2ry13,P2ry12,P2ry2,Gpr171
positive regulation of protein localization	GO:BP	3.5035e-05	0.0375587	0.131148	488	64	1704	Trem2,Lgals3,Tyrobp,Kcnn4,Stac2,Fcer1g,Tgfb1,Cdt1,P2rx7,Hcls1,Gpr137b,Cdk1,Abcg1,Tlr2,Ndc80,Rhog,Atp13a2,Glrx,Cln3,Gpr68,Nup62,Arpc2,Brca1,Akt1,Actr3,Ccl2,Gpsm2,Wipf1,Flna,Cfl1,Mmp13,Tnf,Abca7,Iqgap1,Lrp1,Rufy3,Fyn,Cd33,Sqstm1,Myo5a,Tnfaip6,Clip3,Myo18a,Cacnb3,Mcu,Syt11,Snx27,Rtn4,Ect2,Prkcd,Hpca,Kif20b,Pmaip1,Stom,Cdkn2a,Ccdc88a,Bag3,Arrb1,Nptn,Zc3h12a,Frmd4a,Tlr4,Dlg4,Gas6
glial cell development	GO:BP	3.53349e-05	0.0145396	0.230769	117	27	1857	Trem2,Tgfb1,C5ar1,Grn,Csf1r,Nrros,B4galt5,Tlr2,B4galt6,Plec,C1qa,Akt1,Mag,Pou3f1,Lyn,Myrf,Lamc3,Lpar1,Ror1,Vim,Id2,Adam22,Tlr4,Lgi4,Mdk,Ror2,Ldlr
kinetochore organization	GO:BP	3.57983e-05	0.00623583	0.52381	21	11	1764	Cdt1,Cenpa,Ndc80,Nuf2,Cenpe,Kntc1,Cenps,Cenph,Smc2,Smc4,Cenpn
NIK/NF-kappaB signaling	GO:BP	3.66986e-05	0.023416	0.144068	118	17	726	Trem2,Laptm5,Spi1,Tlr1,Rassf2,Ikbke,Tlr7,Havcr2,Tlr2,Ripk3,Nlrc3,Prdx1,Glrx,Litaf,Cd14,Akt1,Map3k14
regulation of interleukin-12 production	GO:BP	3.72465e-05	0.00967742	0.321429	56	18	1860	Laptm5,Irf8,Tlr6,Syk,Tlr8,Nlrc3,Arrb2,Tlr9,Il10,Foxp1,Cd40,Plcg2,Mefv,Ccr7,Tlr4,Mdk,Scimp,Irak3
interleukin-12 production	GO:BP	3.72465e-05	0.00967742	0.321429	56	18	1860	Laptm5,Irf8,Tlr6,Syk,Tlr8,Nlrc3,Arrb2,Tlr9,Il10,Foxp1,Cd40,Plcg2,Mefv,Ccr7,Tlr4,Mdk,Scimp,Irak3
regulation of protein localization to membrane	GO:BP	3.7541e-05	0.0200869	0.18593	199	37	1842	Trem2,Lgals3,Stac2,Tgfb1,Mmp14,Camk2a,Ap2m1,Rhog,Cln3,Csk,Arpc2,Akt1,Actr3,Ccl2,Dab2,Tnf,Ldlrap1,Lrp1,Fyn,Sqstm1,Myo5a,Tnfaip6,Clip3,Stx7,Cacnb3,Actb,Snx27,Vamp4,Hpca,Pmaip1,Gpc6,Stom,Lypd1,Dlg4,Gpc1,Dbn1,Pid1
MyD88-dependent toll-like receptor signaling pathway	GO:BP	3.77587e-05	0.0151515	0.368421	19	7	462	Cd300a,Tlr13,Tlr1,Tlr6,Tlr8,Tlr7,Tlr2
positive regulation of macrophage migration	GO:BP	3.92806e-05	0.00725042	0.433333	30	13	1793	Trem2,C3ar1,C5ar1,Mmp14,Csf1r,P2rx4,Ccl2,Ptprj,Rtn4,Ccr7,Mdk,Ccl5,P2ry12
positive regulation of cytosolic calcium ion concentration	GO:BP	3.95112e-05	0.0230633	0.165957	235	39	1691	C3ar1,C5ar1,P2rx7,C5ar2,Ccl3,Gna15,Ccr3,Ccr5,P2rx4,Ccrl2,Ccr1,Pik3cg,P2ry10b,Pdgfra,Ptger2,Gpr35,Bak1,Cacna1a,Cxcl2,Ptgir,Ccr2,Lpar1,Abl2,Slc8a1,Cacnb3,Gna13,Bax,Ptk2b,Cacna1g,Plcg2,Cxcr3,Ccr7,F2r,Htr2a,Nptn,Cd4,F2rl2,Epor,Dlg4
reactive nitrogen species metabolic process	GO:BP	4.03623e-05	0.0122075	0.263736	91	24	1966	Itgb2,Tlr6,Gla,Sirpa,Icam1,Tlr2,Cyp1b1,Akt1,Aif1,Tnf,Ulbp1,Tmem106a,Il10,Ticam1,Slc7a2,Ptk2b,Ptx3,H2-M3,Zc3h12a,Epor,Tlr4,Hrh1,Ass1,Klrk1
positive regulation of cellular biosynthetic process	GO:BP	4.11616e-05	0.110585	0.100816	2083	210	1899	Trem2,Itgb2,Irf5,Spi1,Mmp12,C3ar1,Atf3,Tgfb1,Irf8,Was,P2ry6,Ncf1,Slc11a1,Ptafr,Tlr6,Lum,Ccl3,Hcls1,Mafb,Arap1,Icam1,Lmo2,Runx1,Tlr7,Akna,Tfec,Aurkb,Ier5,Nfatc2,Prkcb,Prrx1,Rps6ka1,Pcna,Lbh,Alx4,Niban2,Col1a1,Slc45a3,Rhog,Ifi207,Zfp90,Hmga2,Junb,Mrtfa,Nfya,Arid3a,Fosl1,Top2a,Zfp268,Ccna2,Batf,St18,E2f8,Cyp1b1,Litaf,Nup62,Pfn1,Brca1,Pkm,Akt1,Etv5,Actr3,Foxm1,Ciita,Abcd1,Htr2b,Aif1,Dab2,Dot1l,Actn1,…
positive regulation of cytokinesis	GO:BP	4.16071e-05	0.00904737	0.34	50	17	1879	Incenp,Aurkb,Birc5,Mrgprb1,Cdca8,Kif23,Mrgprb2,Nup62,Racgap1,Mrgprx2,Kif14,Cit,Ect2,Kif20b,Cdc6,Cdc25b,Cdc14b
biomineral tissue development	GO:BP	4.17824e-05	0.0175077	0.204819	166	34	1942	Gpnmb,Tgfb1,Tcirg1,P2rx7,Fgr,Cd276,Ccr1,Col1a2,Col1a1,Ahsg,Mmp13,Fam20c,Tmem119,Ecm1,Alox5,Spp1,Sbno2,Slc8a1,Mgp,Ptk2b,Otop1,Gpm6b,Phospho1,Fbxo5,Mef2c,Gas6,Atp2b1,Ror2,Actn3,Klf10,Lox,Vdr,Clec3b,Aspn
smooth muscle cell migration	GO:BP	4.23356e-05	0.0140056	0.233645	107	25	1785	P2ry6,S1pr2,Itgb3,Cyp1b1,Arpc5,Arpc2,Aif1,Iqgap1,Plat,Postn,Gna12,Plau,Myo5a,Slit2,Myc,Lpar1,Plxna1,Gna13,Tmsb4x,Ccn4,Pdgfrb,Tlr4,Mef2c,Mdk,Ccl5
cellular response to lipoprotein particle stimulus	GO:BP	4.29164e-05	0.0140845	0.277778	36	10	710	Cd68,Trem2,Fcer1g,Cd9,Tlr6,Syk,Abcg1,Npc1,Akt1,Ccl2
positive regulation of chromosome segregation	GO:BP	4.43442e-05	0.00686499	0.461538	26	12	1748	Cdt1,Incenp,Aurkb,Birc5,Cdca8,Ncaph,Ccnb1,Ncapg,Ncapg2,Smc2,Cdc6,Smc4
T cell differentiation involved in immune response	GO:BP	4.48942e-05	0.0115258	0.272727	77	21	1822	Fcer1g,Tgfb1,Ly9,Clec4d,Gpr183,Spn,Batf,Nfkbid,Loxl3,Ccr2,Clec4e,Bcl3,Foxp1,Anxa1,Nlrp3,Fgl2,Ccr7,Hlx,Zc3h12a,Entpd7,Il6ra
localization within membrane	GO:BP	4.60862e-05	0.0475362	0.119534	686	82	1725	Trem2,Lgals3,Stac2,Fcer1g,Tgfb1,Ncf1,Mmp14,Rftn1,Dock2,Psap,Fyb,Nfasc,Rilpl2,Itgb7,Ptprc,Rab31,Camk2a,Ehd4,Ap2m1,Rhog,Sh3pxd2b,Rab8b,Itga4,Arl5c,Zdhhc14,Dennd1c,Arl6ip5,Cln3,Csk,Arpc2,Npc1,Akt1,Etv5,Actr3,Micall2,Ccl2,Folr2,Dab2,Flna,Ank1,Frmd8,Cacna1a,Tnf,Zdhhc9,Cpe,Ldlrap1,Lrp1,Itgal,Fyn,Thy1,Sqstm1,Myo5a,Tnfaip6,Clip3,Dlg3,Stx7,Cacnb3,Bax,Actb,Gga3,Tpbg,Snx27,Vamp4,Ccdc22,Mmgt2,Hpca,Pmaip1,Gpc…
cellular response to organic cyclic compound	GO:BP	4.75211e-05	0.0465587	0.131054	702	92	1976	Tgfb1,P2ry6,P2rx7,Cyba,Ptafr,Ccl3,Gna15,P2rx4,Cdk1,Padi2,Fbxo32,Pik3cg,Lbh,Col1a1,Fes,Mmp2,Hmga2,Dnmt3a,Vps18,Arl6ip5,Ccna2,Glrx,Cyp1b1,Arpc2,Npc1,Brca1,Akt1,Ccl2,Folr2,Ciita,Htr2b,Arg1,Dab2,Diaph1,Flna,Abcb4,Sstr2,Lrp8,Sting1,Adcy3,H2az1,Tnf,Pim1,Ywhah,Plat,Serpinf1,Trerf1,Rap1b,Colec12,Myc,Spp1,Ryr1,Rad51,Ephx1,Tlr9,Il10,Slc8a1,Slc6a4,Actr2,Foxp1,Anxa1,Actb,Flt3,Ncoa3,Akap13,Zmiz1,Skp2,Zfp36l2,…
DNA replication	GO:BP	4.88138e-05	0.0243523	0.169065	278	47	1930	Cdt1,Mcm5,Mcm3,Cdk1,Pcna,Samhd1,Dna2,Ccna2,E2f8,Mcm10,Fen1,Brca1,Zranb3,Pclaf,Chaf1b,Gmnn,Mcm6,Fam111a,Dbf4,Eme1,Pold3,Pole2,Rad51,Dscc1,Chtf18,Pif1,Lig1,Cenps,Esco2,Trex1,Bard1,Orc1,Wdhd1,Prim2,Chaf1a,Ccdc88a,Gins1,Ticrr,Fbxo5,Cdc6,Rfc4,Tonsl,Mms22l,Dtl,Rrm2,Mcm2,Zfp365
phagosome maturation	GO:BP	4.94515e-05	0.011208	0.36	25	9	803	Rab7b,Coro1a,Tcirg1,P2rx7,Rab31,Myo7a,Cln3,Srpx,Rab43
positive regulation of lymphocyte mediated immunity	GO:BP	4.97069e-05	0.015873	0.206612	121	25	1575	Trem2,Fcer1g,Vav1,Tgfb1,Fcgr1,P2rx7,Btk,Tnfsf13,Fcer1a,Ptprc,Tnfsfm13,Cadm1,H2-T23,Tnf,Ulbp1,C3,Clcf1,Stx7,Cyrib,Cd40,Nlrp3,Lamp1,Sash3,H2-M3,Cd28
multicellular organismal homeostasis	GO:BP	5.00661e-05	0.0412256	0.12892	574	74	1795	Ctss,Adam8,Wfs1,Rac2,Ctsk,Tgfb1,Coro1a,Slc11a1,Tcirg1,Inpp5d,P2rx7,Tnfrsf11a,Csf1r,Stmn1,Syk,Prcp,Ubash3b,Ccr5,Fcgr4,Il1rn,Cln8,Ucp2,Lipa,Metrnl,Itgb3,Oas1a,Gatm,Dcstamp,Plec,Csk,Ahsg,Gba,Rcn3,Tnf,Plcl2,Tmem119,Ccr2,Tpp1,Fgf7,Siglec15,Tfe3,Muc13,Sqstm1,Acot11,Spp1,Col3a1,Elovl1,Fabp5,Tlr9,Slc40a1,Pwwp2b,Pla2g4a,Bax,Adam17,Slc2a1,Ptk2b,Rbpj,Cbl,Dio2,Akt3,Sash3,Pdgfrb,F2r,Akr1b3,Htr2a,Mbp,Oas1g,Tlr…
positive regulation of supramolecular fiber organization	GO:BP	5.03772e-05	0.0195846	0.181319	182	33	1685	Evl,Nckap1l,Was,Gpr65,Arhgef10l,Plek,Pdlim4,Icam1,Fes,Sh3pxd2b,Colgalt1,Pfn1,Arpc2,Actr3,Flna,Cfl1,Psrc1,Grb2,Wdr1,Efemp2,Rhoc,Limk1,Lpar1,Pycard,Cyfip1,Ptk2b,Tnxb,Fchsd1,Bin1,Snx9,Ccdc88a,Tgfbr1,Fmn1
detection of bacterium	GO:BP	5.11155e-05	0.00906002	0.470588	17	8	883	Tlr1,Tlr6,Naip2,Tlr2,Nlrc4,Ssc5d,Naip5,Naip6
negative regulation of interleukin-1 beta production	GO:BP	5.13339e-05	0.00796569	0.393939	33	13	1632	Trem2,Lilrb4b,Gm49339,Lilrb4a,Serpinb1a,Nlrc3,Arrb2,Serpinb1c,Cd33,Serpinb1b,Nlrp3,Mefv,Zc3h12a
protein localization to membrane	GO:BP	5.29127e-05	0.044058	0.122581	620	76	1725	Trem2,Lgals3,Stac2,Fcer1g,Tgfb1,Ncf1,Mmp14,Rftn1,Fyb,Nfasc,Rilpl2,Itgb7,Rab31,Camk2a,Ehd4,Ap2m1,Rhog,Sh3pxd2b,Rab8b,Itga4,Arl5c,Zdhhc14,Arl6ip5,Cln3,Csk,Arpc2,Npc1,Akt1,Etv5,Actr3,Ccl2,Folr2,Dab2,Flna,Ank1,Frmd8,Cacna1a,Tnf,Zdhhc9,Cpe,Ldlrap1,Lrp1,Itgal,Fyn,Thy1,Sqstm1,Myo5a,Tnfaip6,Clip3,Dlg3,Stx7,Cacnb3,Bax,Actb,Gga3,Tpbg,Snx27,Vamp4,Mmgt2,Hpca,Pmaip1,Gpc6,Stom,Nrxn2,Pacs2,Nsf,Adam22,Ccdc88a,Vp…
protein localization to cell periphery	GO:BP	5.38524e-05	0.0299296	0.143662	355	51	1704	Trem2,Lgals3,Stac2,Fcer1g,Tgfb1,Mmp14,Fyb,Nfasc,Rilpl2,Plk1,Rab31,Camk2a,Ehd4,Ap2m1,Rhog,Rab8b,Arl6ip5,Cln3,Csk,Akt1,Actr3,Gpsm2,Dab2,Flna,Ank1,Frmd8,Tnf,Ldlrap1,Lrp1,Sqstm1,Myo5a,Clip3,Stx7,Cacnb3,Actb,Gga3,Tpbg,Snx27,Vamp4,Sapcd2,Gpc6,Pacs2,Nsf,Adam22,Ccdc88a,Nptx1,Dennd4c,Lypd1,Dlg4,Stxbp1,Gas6
vacuole organization	GO:BP	5.50277e-05	0.0266667	0.125	192	24	900	Laptm5,Rab7b,Coro1a,Tcirg1,Grn,P2rx7,Hexa,Tpcn2,Ctsd,Cln8,Tmem165,Atp6v0c,Pip4k2a,Atp13a2,Vps18,Myo7a,Naglu,Cln3,Srpx,Gba,Sting1,Rab43,Atp6ap2,Tfeb
regulation of tissue remodeling	GO:BP	5.51808e-05	0.0148699	0.216216	74	16	1076	Gpnmb,Adam8,Inpp5d,P2rx7,Tnfrsf11a,Csf1r,Syk,Ubash3b,Fcgr4,Itgb3,Dcstamp,Csk,Ahsg,Tmem119,Siglec15,Spp1
negative regulation of leukocyte migration	GO:BP	5.73555e-05	0.008647	0.346939	49	17	1966	Cd300a,C5ar2,Cd200r1,Emilin1,Padi2,Ada,Hc,Akt1,Ccl2,Il27ra,Cnn2,Slit2,Tnfaip6,Gcsam,Dusp1,Nbl1,Klrk1
negative regulation of cell differentiation	GO:BP	5.84476e-05	0.0515933	0.126238	808	102	1977	Trem2,Tgfb1,Lilrb4b,Inpp5d,Ccl9,Ccl3,Mafb,Ubash3b,Gm49339,Ccr5,Lilrb4a,Lmo2,Abcg1,Nfatc2,Itgb3,C1qc,Sema4d,Lbh,Ptprs,Hmga2,Coro1c,Gpr68,Nfkbid,Mag,Actr3,Cxcl14,Cd74,Rgs2,Lyn,Tnf,Loxl3,Mmp11,Dip2b,Fst,Tmem119,Ywhah,Aspm,Postn,Prl2c2,Ctdp1,Snai1,Rufy3,Thy1,Slit2,Myc,E2f1,Spred1,Tnfaip6,Pf4,Arhgap4,Fzd7,Fbln1,Slc6a4,Foxp1,Cbfb,Anxa1,Actb,Ptk2b,Dynlt1a,Fgl2,Frzb,Ccnd1,Rbpj,Rtn4,Col5a2,Pramel13,Ccn4,M…
regulation of T cell migration	GO:BP	6.1054e-05	0.0101351	0.306122	49	15	1480	Adam8,Coro1a,Cd200r1,Dock8,Itgb3,Ripk3,Spn,Itga4,Il27ra,Aif1,Ccr2,Ecm1,Pycard,Adam17,Ccr7
microtubule-based process	GO:BP	6.78978e-05	0.0576631	0.121665	937	114	1977	Stmn1,Pltp,Gas2l3,Tuba1c,Uchl1,Rgs14,Incenp,Kifc1,Cenpa,Klc4,Ccdc88b,Aurkb,Haus8,Birc5,Plk1,Ttc12,Tpx2,Kif21b,Spag5,Tubb2a,Bsn,Ndc80,Fes,Ccnf,Kif22,Cdca8,Plk2,Nuf2,Tubb6,Ccnb2,Cln3,Kif23,Cdc20,Kif20a,Nup62,Fignl1,Prc1,Brca1,Ccnb1,Pclaf,Actr3,Gpsm2,Kif18b,Diaph1,Kif11,Flna,Cfl1,Psrc1,Kif1a,Adcy3,Racgap1,Kif15,Ckap2,Tubb5,Lmna,Ccsap,Kif4,Kif14,Ska3,Nusap1,Spdl1,Aspm,Aurka,Myo5a,Ska1,Cenpe,Aunip,Mad…
positive regulation of superoxide anion generation	GO:BP	6.99234e-05	0.0273973	0.25	24	6	219	Tyrobp,Tgfb1,Cyba,Syk,Itgam,Hvcn1
carboxylic acid transmembrane transport	GO:BP	7.19671e-05	0.0184805	0.178808	151	27	1461	Mfsd12,Slc11a1,Slc43a2,Slc38a1,Cln8,Slc13a3,Slc6a6,Slc7a7,Sfxn3,Arl6ip5,Cln3,Akt1,Folr2,Abcd1,Arg1,Rgs2,Tnf,Slc66a1,Slc36a1,Myc,Slc2a1,Slc7a2,Slc16a3,Slc23a2,Abcc5,Slc15a4,Prkcd
negative regulation of leukocyte degranulation	GO:BP	7.38038e-05	0.0555556	0.307692	13	4	72	Cd300a,Spi1,Cd84,Nckap1l
response to vitamin	GO:BP	7.58744e-05	0.0130412	0.242718	103	25	1917	F7,Tgfb1,Tpcn2,Col1a1,Fes,Ada,Dnmt3a,Ccl2,Folr2,Arg1,Pim1,Postn,Runx2,Trim25,Spp1,Tyms,Ccnd1,Sfrp1,Gas6,Atp2b1,Il15,Brip1,Rbp1,Fkbp1b,Vdr
regulation of calcium ion transmembrane transport	GO:BP	7.67331e-05	0.0197517	0.180412	194	35	1772	Stac2,Tgfb1,P2ry6,Coro1a,P2rx7,Cyba,Ubash3b,P2rx4,Itgb3,Clec4b1,Pik3cg,Gpr35,Akt1,Diaph1,Ms4a2,Bak1,Lyn,Cacna1a,Fyn,Thy1,Myo5a,Tlr9,Slc8a1,Cacnb3,Bax,Ptk2b,Plcg2,Cxcr3,Bin1,Ptpn6,Hpca,F2r,Cd4,Gem,Selenon
viral process	GO:BP	7.76754e-05	0.0293958	0.14876	363	54	1837	Csf1r,Cd300ld,Ccl3,Tpcn2,Ccr5,Icam1,Oasl1,Itgb3,Oas1a,Ifi207,Hmga2,Ctsb,Vps18,Top2a,Ctsl,Pfn1,Npc1,Ciita,Cfl1,Fam111a,Axl,Cd74,Rab43,Oasl2,Tpcn1,Tnf,Ctdp1,Igf2r,Trim25,Slpi,Myc,Trim59,Clec5a,Ifi204,Cxcr4,Grk2,Fbln1,Dynlt1a,Oas3,Ptx3,Bcl2l11,Plscr1,Mdfic,Stom,Trim30a,Vps37b,Cd4,Zc3h12a,Oas1g,Gas6,Ccl5,Xpr1,Ifitm2,Fbxl2
positive regulation of macrophage cytokine production	GO:BP	8.14561e-05	0.00713012	0.428571	28	12	1683	Laptm5,P2rx7,Panx1,Casp1,Tlr7,Cd74,Pycard,Ticam1,Casp4,Plcg2,Rtn4,Tlr4
organic acid transmembrane transport	GO:BP	8.31114e-05	0.0184805	0.177632	152	27	1461	Mfsd12,Slc11a1,Slc43a2,Slc38a1,Cln8,Slc13a3,Slc6a6,Slc7a7,Sfxn3,Arl6ip5,Cln3,Akt1,Folr2,Abcd1,Arg1,Rgs2,Tnf,Slc66a1,Slc36a1,Myc,Slc2a1,Slc7a2,Slc16a3,Slc23a2,Abcc5,Slc15a4,Prkcd
positive regulation of ion transport	GO:BP	9.35772e-05	0.026653	0.159509	326	52	1951	Trem2,Ctss,Lgals3,Wfs1,Stac2,P2ry6,P2rx7,Ptafr,Tnfrsf11a,Ccl3,P2rx4,Ccr1,Camk2a,Clec4b1,Glrx,Kcnj2,Akt1,Ccl2,Flna,Cfl1,Bak1,Trpc4,Ifngr2,Arrb2,Ccr2,Alox5,Thy1,Myo5a,Pla2g4a,Adora2b,Cacnb3,Bax,Slc6a4,Nedd4l,Plcg2,Cxcr3,Rtn4,Akt3,Orai1,Pdgfrb,F2r,Cd4,Stxbp1,Atp2b1,Trpv2,Ccl5,P2ry12,Arc,Scn1b,Cacng4,Cxcl1,Scn4b
negative regulation of endopeptidase activity	GO:BP	9.35815e-05	0.030825	0.115646	294	34	1103	Renbp,C5ar1,Serpinb9b,Wfdc17,Cstb,Timp1,Cd44,Timp2,Naip2,Birc5,Plaur,Mical1,Rps6ka1,Serpinb1a,Bcl2a1d,Ifi207,Mrtfa,Hc,Serpinb6b,Serpinb6a,Akt1,Col6a3,Ahsg,Naip5,Naip6,Tnf,Arrb2,C3,Serpinb1c,Serpinf1,Serpinb8,Slpi,Serping1,Ifi204
regulation of smooth muscle cell migration	GO:BP	9.44389e-05	0.0128852	0.239583	96	23	1785	P2ry6,S1pr2,Itgb3,Cyp1b1,Arpc2,Aif1,Iqgap1,Postn,Gna12,Plau,Myo5a,Slit2,Myc,Lpar1,Plxna1,Gna13,Tmsb4x,Ccn4,Pdgfrb,Tlr4,Mef2c,Mdk,Ccl5
Fc-gamma receptor signaling pathway	GO:BP	9.69501e-05	0.0163043	0.375	16	6	368	Fcer1g,Fcgr1,Myo1g,Clec4d,Fcgr4,Ptprc
protein localization to plasma membrane	GO:BP	9.80514e-05	0.0258216	0.151724	290	44	1704	Trem2,Lgals3,Stac2,Fcer1g,Tgfb1,Mmp14,Fyb,Nfasc,Rilpl2,Rab31,Camk2a,Ehd4,Ap2m1,Rhog,Rab8b,Arl6ip5,Cln3,Csk,Akt1,Actr3,Dab2,Flna,Ank1,Frmd8,Tnf,Ldlrap1,Lrp1,Sqstm1,Myo5a,Clip3,Stx7,Cacnb3,Actb,Gga3,Tpbg,Snx27,Vamp4,Pacs2,Nsf,Ccdc88a,Dennd4c,Lypd1,Stxbp1,Gas6
negative regulation of adaptive immune response based on somatic recombination of immune receptors built from immunoglobulin superfamily domains	GO:BP	9.8505e-05	0.0134378	0.244898	49	12	893	Nckap1l,Lilrb4b,Il7r,Gm49339,Lilrb4a,Ptprc,Havcr2,Spn,Arg1,Il27ra,Il1rl1,Loxl3
macrophage chemotaxis	GO:BP	9.87348e-05	0.00840336	0.348837	43	15	1785	Lgals3,C3ar1,C5ar1,Csf1r,Ccl3,Ninj1,Hc,Gpr35,Ccl2,Ptprj,Ptk2b,Ccr7,Mdk,Cklf,Ccl5
regulation of nitric oxide metabolic process	GO:BP	0.000100409	0.0106816	0.28	75	21	1966	Itgb2,Tlr6,Gla,Sirpa,Icam1,Akt1,Aif1,Tnf,Ulbp1,Tmem106a,Il10,Ticam1,Ptk2b,Ptx3,H2-M3,Zc3h12a,Epor,Tlr4,Hrh1,Ass1,Klrk1
developmental maturation	GO:BP	0.000106886	0.0269841	0.155488	328	51	1890	Tgfb1,Cd63,Btk,Nfasc,B4galt5,Sema4d,Mmp2,B4galt6,Cdc20,C1qa,Pfn1,Ccnb1,Gba,Axl,Atp6ap2,Cacna1a,Lyl1,Kif14,Pou2f2,Fam20c,Nrcam,Flvcr1,C3,Aurka,Runx2,Myo5a,Ap1m1,Ryr1,Tyms,Cbfb,Trip13,Ptk2b,Phospho1,Rbpj,Ptprn,Id2,Akr1b3,Nfatc4,Fbxo5,Dlg4,Lgi4,Stxbp1,Cdc25b,Cdkn1c,Thbs3,Slc26a6,Actn3,Il15,Igsf21,Runx3,Bnc1
positive regulation of cell killing	GO:BP	0.000107243	0.0114358	0.26087	69	18	1574	Tyrobp,Spi1,Vav1,P2rx7,Syk,Ccr5,Ptprc,Ccl2,Arg1,Cadm1,H2-T23,Cd5l,Ulbp1,Stx7,Cyrib,Lamp1,Bcl2l11,H2-M3
organic anion transport	GO:BP	0.000107861	0.0304035	0.143979	382	55	1809	Mfsd12,Slc37a2,Slc11a1,Slc43a2,P2rx7,Tnfrsf11a,Psap,Syk,Slc6a8,Slc38a1,Il1rn,Cln8,Slc13a3,Slc6a6,Slc29a1,Slc7a7,Sfxn3,Arl6ip5,Cln3,Folr2,Arg1,Abcg3,Abcb4,Rgs2,Nfkbie,Trpc4,Slc2a9,Cacna1a,Tnf,Slc66a1,Slc36a1,Myc,Gltp,Pla2g4a,Anxa1,Slc2a1,Slc7a2,Slc27a6,Slc16a3,Slc23a2,Abcc5,Slc15a4,Prkcd,Slc16a14,Slc25a24,Slco2a1,Slc36a4,Slco2b1,Slc17a5,Stxbp1,Slc26a10,Slc26a6,Slc38a9,Slc16a6,Apba1
regulation of protein localization to cell periphery	GO:BP	0.000108132	0.0169824	0.188406	138	26	1531	Trem2,Lgals3,Stac2,Tgfb1,Mmp14,Plk1,Camk2a,Ap2m1,Rhog,Cln3,Csk,Akt1,Actr3,Gpsm2,Dab2,Tnf,Ldlrap1,Lrp1,Sqstm1,Myo5a,Clip3,Stx7,Actb,Vamp4,Sapcd2,Gpc6
nitric oxide biosynthetic process	GO:BP	0.000112612	0.0111902	0.268293	82	22	1966	Itgb2,Tlr6,Gla,Sirpa,Icam1,Cyp1b1,Akt1,Aif1,Tnf,Ulbp1,Il10,Ticam1,Slc7a2,Ptk2b,Ptx3,H2-M3,Zc3h12a,Epor,Tlr4,Hrh1,Ass1,Klrk1
microglial cell activation	GO:BP	0.000115647	0.00807754	0.357143	42	15	1857	Trem2,Tyrobp,C5ar1,Grn,Tlr6,Casp1,Tlr2,C1qa,Aif1,Ifngr2,Tnf,Tlr9,Syt11,Tlr4,Ldlr
regulation of cellular pH	GO:BP	0.000120379	0.0255814	0.1375	80	11	430	Slc11a1,Tcirg1,Grn,Atp6v0d2,Hvcn1,Slc9a9,Atp6v0a1,Tmem165,Atp6v0c,Lacc1,Slc9a4
negative regulation of cellular metabolic process	GO:BP	0.000122565	0.120202	0.101062	2355	238	1980	Trem2,Cd300a,Spi1,Wfs1,Mmp12,Atf3,Mfsd12,Tgfb1,Nckap1l,Irf8,Lilrb4b,Slc11a1,Apobec1,Cdt1,Plekhn1,Hcls1,Il10ra,Gla,Plek,Emilin1,Hmox1,Timp1,Rassf2,Ubash3b,Gm49339,Sirpa,Uchl1,Rgs14,Lilrb4a,Ikbke,Nostrin,Tfec,Aurkb,Ptprc,Birc5,Plk1,Nfatc2,Itgb3,Mical1,Sema4d,Pik3cg,Prrx1,Cic,Pcna,Lbh,Fnip2,Niban2,Sap30,Pip4k2a,Ifi207,Ctsa,Zfp90,Samsn1,Hmga2,Dnmt3a,Ptpn1,Zbtb42,Coro1c,Plk2,Itm2c,St18,E2f8,Aebp1,Entp…
response to decreased oxygen levels	GO:BP	0.000122726	0.0319149	0.123967	363	45	1410	Adam8,F7,Tgfb1,Mmp14,Cyba,Plekhn1,Cybb,Hmox1,Casp1,Ucp2,Slc29a1,Tlr2,Ada,Mmp2,Dnmt3a,Ccna2,Car9,Akt1,Ccl2,Loxl2,Fos,Agtrap,Lmna,Tnf,Hmox2,Plat,Ccr2,Apaf1,Hilpda,Plau,Myc,Ryr1,E2f1,Cxcr4,Cygb,Pam,Slc8a1,Slc6a4,Adam17,Slc2a1,Ptk2b,Rbpj,Cbl,Plod2,Rtn4
response to lipoprotein particle	GO:BP	0.000126615	0.0338983	0.1875	32	6	177	Cd68,Trem2,Fcer1g,Cd9,Tlr6,Syk
head development	GO:BP	0.000128061	0.051848	0.122871	822	101	1948	Cma1,Atp1a3,Tyrobp,Tgfb1,Ckb,C5ar1,Mmp14,Csf1r,Psap,Fabp7,Nfasc,Mafb,Akna,Cic,Ptprs,Col1a1,Mmp2,Hmga2,Pdgfra,Mrtfa,Naglu,Csk,Cadm1,Ptchd1,Diaph1,Flna,Pou3f1,Gba,Sstr2,Lrp8,Axl,Selenop,Rgs2,Nrp2,Bak1,Atp6ap2,Cacna1a,Arrb2,Kif14,Flvcr1,Egr2,Aspm,Gsc,Fyn,Plxnb2,Apaf1,Slit2,Myc,Col3a1,E2f1,Map1s,Lpar1,Anxa3,Cxcr4,Mdga1,Plxna1,Cenpf,Synj2,Slc8a1,Bax,Slc6a4,Foxp1,Sgpl1,Slc2a1,Nes,Htra2,Rbpj,Rtn4,Zmiz1,…
establishment of cell polarity	GO:BP	0.000128171	0.0171331	0.192308	156	30	1751	Tcirg1,Dock2,Sh3bp1,Frmd4b,Cenpa,Dock8,Plk1,Spag5,Ndc80,Gpsm2,Cfl1,Lmna,Coro7,Cyth3,Spdl1,Shtn1,Rufy3,Rap1b,Mad2l1,Myo18a,Cyrib,Ptk2b,Dynlt1a,Sapcd2,Map2,Ccr7,Kif20b,Frmd4a,Amot,Msn
response to bacterial lipoprotein	GO:BP	0.000129123	0.00737463	0.833333	6	5	678	Tlr1,Tlr6,Tlr2,Cd14,Ssc5d
inflammasome complex assembly	GO:BP	0.000130655	0.00653595	0.458333	24	11	1683	Trem2,Tlr6,Aim2,Nlrc3,Nlrp1a,Nlrp1b,Nlrp3,Plcg2,Mefv,Trim30a,Tlr4
sphingolipid metabolic process	GO:BP	0.000140444	0.017796	0.178082	146	26	1461	P2rx7,Hexa,Psap,Gla,B4galt5,Cln8,Cerk,Galc,Pla2g15,B4galt6,Acer3,Naga,Gba,Hacd4,Smpdl3a,Asah1,B4galnt1,Fut7,Cyp4f39,Gbgt1,Elovl1,Bax,St8sia4,Sgpl1,Htra2,Prkcd
detection of other organism	GO:BP	0.000150038	0.00906002	0.421053	19	8	883	Tlr1,Tlr6,Naip2,Tlr2,Nlrc4,Ssc5d,Naip5,Naip6
bone development	GO:BP	0.000151276	0.021883	0.173387	248	43	1965	Tyrobp,Tgfb1,Mmp14,Tifab,Ninj1,Bgn,Ptprc,Sema4d,Col1a1,Pip4k2a,Sh3pxd2b,Gpr68,Cadm1,Flna,Mmp13,Fam20c,Tmem119,Ecm1,Runx2,Siglec15,Col3a1,Ryr1,Foxp1,Dhrs3,Nab2,Phospho1,Poc1a,Akap13,Ccn4,Abi1,Ptpn6,Epyc,Tgfbr2,Mef2c,Thbs3,Actn3,Fbn1,Fgf18,Lrrc17,Lox,Gli3,Msx1,Adamts7
regulation of protein localization to plasma membrane	GO:BP	0.000158245	0.0161167	0.1875	112	21	1303	Trem2,Lgals3,Stac2,Tgfb1,Mmp14,Camk2a,Ap2m1,Rhog,Cln3,Csk,Akt1,Actr3,Dab2,Tnf,Ldlrap1,Lrp1,Sqstm1,Myo5a,Clip3,Stx7,Actb
positive regulation of phosphatidylinositol 3-kinase signaling	GO:BP	0.000159499	0.010923	0.266667	75	20	1831	Trem2,Ncf1,Hcls1,Fgr,Pik3ap1,Sema4d,Fn1,Hcst,Tnf,Fyn,Osm,Ror1,Cbl,Ptpn6,Pdgfrb,F2r,Cd28,Dcn,Ccl5,Hgf
negative regulation of mast cell activation involved in immune response	GO:BP	0.000170977	0.0164474	0.454545	11	5	304	Cd300a,Cd84,Hmox1,Gm49339,Lilrb4a
hypersensitivity	GO:BP	0.000173231	0.00540541	0.615385	13	8	1480	Fcer1g,Fcgr1,Btk,Fcer1a,Spn,C3,Fut7,Ccr7
negative regulation of monocyte activation	GO:BP	0.000175235	0.00487329	1	5	5	1026	Lilrb4b,Gm49339,Lilrb4a,Fn1,Cd33
aging	GO:BP	0.000177077	0.0188104	0.186869	198	37	1967	Cd68,Itgb2,Tgfb1,Tnfrsf1b,Timp1,Ucp2,Mmp2,Dnmt3a,Ctsl,C1qa,Slc18a2,Akt1,Ccl2,Ciita,Arg1,Grb2,Fos,Bak1,Serpinf1,Apaf1,Gna12,Serping1,Il10,Gna13,Tyms,Htra2,Cdkn2a,Pdgfrb,Htr2a,Tgfbr2,Cdkn1c,Atp2b1,Il15,Vcam1,Ass1,Gclm,Nox4
positive regulation of pattern recognition receptor signaling pathway	GO:BP	0.000183091	0.00823723	0.340909	44	15	1821	Slc15a3,Cyba,Tlr1,Cd300ld3,Ninj1,Oasl1,Tlr2,Ticam2,Cd14,Tlr9,Rtn4,Slc15a4,Treml4,Tlr4,Mfhas1
regulation of nitric oxide biosynthetic process	GO:BP	0.000187814	0.0101729	0.28169	71	20	1966	Itgb2,Tlr6,Gla,Sirpa,Icam1,Akt1,Aif1,Tnf,Ulbp1,Il10,Ticam1,Ptk2b,Ptx3,H2-M3,Zc3h12a,Epor,Tlr4,Hrh1,Ass1,Klrk1
positive regulation of protein kinase B signaling	GO:BP	0.000187982	0.0142349	0.220472	127	28	1967	Adam8,F7,F10,Tgfb1,Pik3cd,Hpse,Hcls1,Pik3r5,P2rx4,Pik3cg,Cass4,Axl,Ptprj,Tnf,Arrb2,Itsn1,Osm,Osbpl8,Tpbg,Rtn4,Gdf15,Cd28,Tgfbr1,Gas6,P2ry12,Mfhas1,Meis3,Nox4
response to metal ion	GO:BP	0.000189461	0.0306423	0.136483	381	52	1697	Ncf1,Apobec1,Tcirg1,P2rx7,Alox5ap,Cybb,Lgmn,Hvcn1,Hmox1,Sdc1,P2rx4,Cdk1,Rasa4,Fn1,Pcna,Gatm,Crip1,Atp13a2,Junb,Dnmt3a,Cd14,Npc1,Akt1,Arg1,Loxl2,Fos,Iqgap1,Actg1,Serpinf1,Tph2,Ryr1,Anxa11,Tlr9,Slc40a1,Pla2g4a,Pam,Ptk2b,Cacna1g,Syt11,Plcg2,Ccnd1,Ect2,Hpca,Atp7b,Id2,Anxa5,Slc25a24,Rasal1,Nfatc4,Nptx1,Dlg4,Mef2c
regulation of superoxide anion generation	GO:BP	0.000190554	0.0273973	0.214286	28	6	219	Tyrobp,Tgfb1,Cyba,Syk,Itgam,Hvcn1
organic substance catabolic process	GO:BP	0.000190876	0.110215	0.0972947	2107	205	1860	Trem2,Ctss,Hk3,Ncf2,Cma1,Laptm5,Adam8,Wfs1,Anpep,Renbp,Mmp12,Ctsk,Tgfb1,Ncf1,Slc11a1,Apobec1,Tcirg1,Grn,P2rx7,Hexa,Pla2g7,Hpse,Btk,Plekhn1,Tnfrsf1b,Dnase1l1,Enpp6,Psap,Daglb,Nceh1,Lgmn,Wdr91,Gla,Hmox1,Timp1,Uchl1,Nrros,Ctsd,Cd44,Cln8,Ctsz,Ikbke,Lipa,Gusb,Ubd,Plk1,Aldh1b1,Rnf149,Aldh3b1,Pik3cg,Esd,Serpinb1a,Ccnf,Galc,Ada,Pla2g15,Gnpda1,Ctsa,Blvrb,Samhd1,Mmp2,Atp13a2,Akr1a1,Ptpn1,Ctsb,Tnfsf12,Dna2,…
regulation of interleukin-2 production	GO:BP	0.00019104	0.0107937	0.265625	64	17	1575	Laptm5,Lilrb4b,Cd83,Gm49339,Lilrb4a,Cd276,Runx1,Ptprc,Havcr2,Card11,Homer3,Ccr2,Anxa1,Plcg2,Vsig4,Sash3,Cd28
interleukin-2 production	GO:BP	0.00019104	0.0107937	0.265625	64	17	1575	Laptm5,Lilrb4b,Cd83,Gm49339,Lilrb4a,Cd276,Runx1,Ptprc,Havcr2,Card11,Homer3,Ccr2,Anxa1,Plcg2,Vsig4,Sash3,Cd28
carboxylic acid transport	GO:BP	0.00019226	0.0259812	0.152104	309	47	1809	Mfsd12,Slc11a1,Slc43a2,P2rx7,Tnfrsf11a,Psap,Syk,Slc6a8,Slc38a1,Il1rn,Cln8,Slc13a3,Slc6a6,Slc7a7,Sfxn3,Arl6ip5,Cln3,Folr2,Arg1,Abcb4,Rgs2,Nfkbie,Trpc4,Cacna1a,Tnf,Slc66a1,Slc36a1,Myc,Pla2g4a,Anxa1,Slc7a2,Slc16a3,Slc23a2,Abcc5,Slc15a4,Prkcd,Slc16a14,Slco2a1,Slc36a4,Slco2b1,Slc17a5,Stxbp1,Slc26a10,Slc26a6,Slc38a9,Slc16a6,Apba1
intrinsic apoptotic signaling pathway	GO:BP	0.00019803	0.0258621	0.149502	301	45	1740	Trem2,Wfs1,Bcl2a1b,Tnfrsf1b,Hmox1,Cd44,Ikbke,Plaur,Ripk3,Fnip2,Crip1,Bcl2a1d,Ifi207,Ptpn1,Arl6ip5,Cyp1b1,Melk,Bcl2a1a,Fignl1,Brca1,Akt1,Shisa5,Cd74,Bak1,Tnf,Snai1,Apaf1,Myc,E2f1,Ifi204,Bcl3,Cdkn1a,Pycard,Bax,Plagl2,Mcl1,Htra2,Bcl2l11,Stk24,Plscr1,Pmaip1,Hells,Nfatc4,E2f2,Creb3l1
attachment of mitotic spindle microtubules to kinetochore	GO:BP	0.000208041	0.0118044	0.368421	19	7	593	Cdt1,Incenp,Aurkb,Birc5,Ndc80,Cdca8,Nuf2
cellular response to hydrogen peroxide	GO:BP	0.000210224	0.0127681	0.235849	106	25	1958	Hk3,Psap,Sirpa,Cdk1,Pcna,Ripk3,Glrx,Cyp1b1,Arg1,Txn1,Cfl1,Axl,Fyn,Il10,Foxp1,Anxa1,Ect2,Prkcd,Cdkn2a,Pdgfrb,Akr1b3,Epor,Ezh2,Hgf,Pycr1
positive regulation of nervous system development	GO:BP	0.00021113	0.0274611	0.152738	347	53	1930	Tgfb1,Tnfrsf1b,Plxnc1,Rgs14,Sema4d,Fn1,Tlr2,Etv5,Mag,Actr3,Lrp8,Flrt2,Lyn,Tnf,Egr2,Aspm,Clcf1,Prl2c2,Serpinf1,Shtn1,Rufy3,Plxnb2,Myc,E2f1,Limk1,Cxcr4,Obsl1,Cip2a,Plxna1,Cyfip1,Actr2,Tpbg,Ptpra,Xlr4b,Rtn4,Vim,Il1rap,Bin1,Marcks,Id2,Synj1,Nptn,Robo1,Thbs2,Plxna4,Mdk,Trpv2,Numbl,Dbn1,Slc7a5,Nin,Gli3,Zfp365
T cell homeostasis	GO:BP	0.000211456	0.047619	0.125	48	6	126	Tgfb1,Nckap1l,Coro1a,Tcirg1,P2rx7,Il7r
regulation of cytokinesis	GO:BP	0.000214858	0.0172065	0.171717	99	17	988	Incenp,Aurkb,Birc5,Plk1,Mrgprb1,Cdca8,Plk2,E2f8,Kif23,Mrgprb2,Kif20a,Nup62,Prc1,Racgap1,Mrgprx2,Kif14,Aurka
cellular response to extracellular stimulus	GO:BP	0.000219079	0.0233503	0.166065	277	46	1970	Cd68,Atf3,P2rx7,Hmox1,Nuak2,Ucp2,Ptprc,Plin2,Col1a1,Fes,Ifi207,Itga4,Fosl1,Plec,Ctsl,Folr2,Gsdmd,Gba,Axl,Fos,Lyn,Tfeb,Pim1,Postn,Ifi204,Cdkn1a,Adora2b,Slc2a1,Cbl,Lamp2,Stk24,Pmaip1,Sfrp1,Zc3h12a,Gas6,Atp2b1,Il15,Xpr1,Vcam1,Klf10,Slc7a5,Brip1,Bmt2,Vdr,Fnip1,Cpeb4
negative regulation of inflammatory response	GO:BP	0.000223088	0.0150781	0.207407	135	28	1857	Trem2,Grn,Tnfrsf1b,Cd200r1,Tnfaip8l2,Cd276,Metrnl,Nlrc3,Ada,Spn,Cnr2,Aoah,Pbk,Alox5,Serpinf1,Slit2,Tnfaip6,Il10,Nlrp3,Socs3,Syt11,Mefv,Calcrl,Macir,Mdk,Mfhas1,Hgf,Ldlr
glycoprotein metabolic process	GO:BP	0.000227207	0.0286501	0.144847	359	52	1815	Mmp12,Galnt6,Hpse,Btk,Galnt12,St6galnac4,Bgn,B4galt5,Hs6st1,Man1c1,Tmem165,Gcnt1,St6gal1,B3gnt2,Nagpa,Galnt9,B4galt6,Itm2c,St3gal5,Ctsl,Npc1,Srd5a3,Idua,Prss34,Xylt1,Abca7,Tmem106a,Fut7,Gbgt1,Gxylt2,Chst11,Chst3,St8sia4,Hs6st2,Trex1,Galnt7,Tusc3,Dse,Soat1,Ptx3,Ccr7,Ndnf,Mgat5,B3gnt8,Spock2,B3gnt9,Engase,Gcnt4,Gpc1,Dcn,Il15,Man1a
defense response to bacterium	GO:BP	0.000232596	0.0531309	0.0611354	458	28	527	Trem2,Fcer1g,Hck,Fcgr1,Irf8,Ncf1,C5ar1,Slc11a1,Grn,P2rx7,Lyz2,Il7r,Cyba,Wfdc17,Syk,Emilin1,Clec4d,Casp1,Fgr,Naip2,Nlrp10,Oas1a,Stab1,Havcr2,Tlr2,Nlrc4,Spn,Stab2
DNA recombination	GO:BP	0.000239527	0.0253036	0.159744	313	50	1976	Tgfb1,Was,Tnfsf13,Mcm5,Mcm3,Ptprc,Samhd1,Top2a,Batf,Tnfsfm13,Fignl1,Brca1,Zranb3,Mcm6,Il27ra,Rad54l,Clcf1,Eme1,Hrob,Aunip,Rad51,Pgbd5,Rad51ap1,Pif1,Actr2,Foxp1,Rad54b,Cd40,Lig1,Cenps,Actb,Trip13,Bard1,Ankle1,Dclre1c,Slc15a4,Fancd2,Exo1,Cd28,Cgas,Tonsl,Tep1,Ezh2,Mms22l,Parpbp,Mcm2,Palb2,Brip1,Zfp365,Chek1
regulation of phosphatidylinositol 3-kinase signaling	GO:BP	0.000239735	0.0125204	0.234694	98	23	1837	Trem2,Ncf1,Hcls1,Fgr,Pik3ap1,Sema4d,Fn1,Nlrc3,Hcst,Tnf,Cep55,Fyn,Osm,Ror1,Cbl,Ptpn6,Pdgfrb,F2r,Cd28,Dcn,Ccl5,Hgf,Fbxl2
positive regulation of CD8-positive, alpha-beta T cell differentiation	GO:BP	0.000240664	0.00321027	1	6	6	1869	Nckap1l,Lilrb4b,Gm49339,Lilrb4a,Cbfb,Runx3
fibroblast migration	GO:BP	0.000244546	0.0116641	0.245902	61	15	1286	Tgfb1,Itgb3,Coro1c,Cln3,Plec,Akt1,Actr3,Cd248,Iqgap1,Gna12,Arhgap4,Cygb,Slc8a1,Gna13,Sgpl1
positive regulation of immunoglobulin mediated immune response	GO:BP	0.000244962	0.0123584	0.244898	49	12	971	Trem2,Fcer1g,Tgfb1,Fcgr1,Btk,Tnfsf13,Fcer1a,Ptprc,Tnfsfm13,Tnf,C3,Clcf1
positive regulation of B cell mediated immunity	GO:BP	0.000244962	0.0123584	0.244898	49	12	971	Trem2,Fcer1g,Tgfb1,Fcgr1,Btk,Tnfsf13,Fcer1a,Ptprc,Tnfsfm13,Tnf,C3,Clcf1
amino acid transport	GO:BP	0.000246183	0.0165289	0.197531	162	32	1936	Mfsd12,Slc11a1,Slc43a2,P2rx7,Slc38a1,Il1rn,Cln8,Slc13a3,Slc6a6,Slc7a7,Sfxn3,Arl6ip5,Cln3,Arg1,Rgs2,Nfkbie,Trpc4,Cacna1a,Tnf,Slc66a1,Slc36a1,Myc,Slc7a2,Slc15a4,Prkcd,Slc36a4,Slc17a5,Stxbp1,Slc38a9,Apba1,Slc7a5,Slc16a10
protein catabolic process in the vacuole	GO:BP	0.000253417	0.00538503	0.526316	19	10	1857	Tcirg1,Grn,Psap,Atp13a2,Cln3,Dpp7,Lrp1,Tpp1,Lamp2,Ldlr
regulation of collagen metabolic process	GO:BP	0.000257626	0.00878156	0.313725	51	16	1822	Tgfb1,Emilin1,Fn1,Got1,Ccl2,Arrb2,Cygb,Adora2b,Vim,Fap,Pdgfrb,F2r,Vsir,Larp6,Creb3l1,Il6ra
cellular catabolic process	GO:BP	0.000257666	0.105856	0.0942356	1995	188	1776	Trem2,Ncf2,Laptm5,Adam8,Wfs1,Anpep,Renbp,Mmp12,Tgfb1,Irf8,Ncf1,Slc11a1,Apobec1,Tcirg1,P2rx7,Hexa,Pla2g7,Hpse,Btk,Plekhn1,Tnfrsf1b,Dnase1l1,Psap,Daglb,Il10ra,Lgmn,Gla,Hmox1,Casp1,Timp1,Tpcn2,Uchl1,Nrros,Ctsd,Gpr137b,Cln8,Ikbke,Atp6v0a1,Gusb,Wdfy4,Ubd,Plk1,Rnf149,Aldh3b1,Pik3cg,Esd,Ccnf,Galc,Pip4k2a,Ada,Pla2g15,Gnpda1,Ctsa,Blvrb,Samhd1,Atp13a2,Akr1a1,Ptpn1,Vps18,Dna2,Plk2,Acer3,Prdx1,Cyp1b1,Naga,Cl…
response to oxygen levels	GO:BP	0.000270262	0.0314721	0.14486	428	62	1970	Adam8,F7,Tgfb1,Mmp14,Cyba,Plekhn1,Cybb,Hmox1,Casp1,Ucp2,Slc29a1,Tlr2,Col1a1,Ada,Mmp2,Dnmt3a,Ccna2,Car9,Akt1,Ccl2,Loxl2,Fos,Agtrap,Lmna,Tnf,Hmox2,Plat,Ccr2,Atp6v1a,Apaf1,Hilpda,Plau,Myc,Ryr1,E2f1,Lpar1,Cxcr4,Cygb,Pdpn,Pam,Slc8a1,Slc6a4,Adam17,Slc2a1,Ptk2b,Rbpj,Cbl,Plod2,Rtn4,Ndnf,Plod1,Pdgfrb,Sfrp1,Tgfbr2,Bach1,Vcam1,Ang,Slc7a5,Brip1,Suv39h2,Nox4,Cpeb4
cellular monovalent inorganic cation homeostasis	GO:BP	0.000270707	0.027907	0.113208	106	12	430	Atp1a3,Slc11a1,Tcirg1,Grn,Atp6v0d2,Hvcn1,Slc9a9,Atp6v0a1,Tmem165,Atp6v0c,Lacc1,Slc9a4
regulation of lymphocyte chemotaxis	GO:BP	0.000275112	0.00610376	0.444444	27	12	1966	Ccl3,Padi2,Ccl2,Cxcl14,Ccr2,Adam17,Ptk2b,Ccl7,Ccr7,Slc8b1,Ccl5,Klrk1
myelination	GO:BP	0.000278208	0.0217984	0.139535	172	24	1101	Itgax,Tgfb1,Cd9,Hexa,Tnfrsf1b,Psap,Nfasc,B4galt5,Tlr2,Galc,B4galt6,Acer3,Plec,Akt1,Mag,Abcd1,Pou3f1,Tnf,Myrf,Kif14,Egr2,Fyn,Myo5a,Lpar1
negative regulation of supramolecular fiber organization	GO:BP	0.000278486	0.0172594	0.190751	173	33	1912	Trem2,Evl,Was,Coro1a,Stmn1,Emilin1,Arap1,Capg,Arhgap6,Tpx2,Pfn1,Gmfg,Arpc2,Vill,Cfl1,Ckap2,Slit2,Clip3,Capzb,Eps8,Cyrib,Tmsb4x,Capza1,Plekhh2,Prkcd,Map2,Mtpn,Capza2,Dbn1,Tmod1,Ldlr,Arhgef2,Mid1
negative regulation of T cell mediated immunity	GO:BP	0.000282113	0.0110345	0.333333	24	8	725	Nckap1l,Lilrb4b,Il7r,Gm49339,Lilrb4a,Ptprc,Spn,Arg1
T cell selection	GO:BP	0.000291657	0.00883576	0.309091	55	17	1924	Tgfb1,Ly9,Dock2,Syk,Ptprc,Spn,Batf,Ctsl,Card11,Cd74,Loxl3,Ccr7,Cd28,Cd4,Il15,Il6ra,Gli3
type 2 immune response	GO:BP	0.000301258	0.00859788	0.325	40	13	1512	Gm49339,Lilrb4a,Batf,Arg1,Il27ra,Cd74,Ccr2,Ecm1,Clcf1,Bcl3,Anxa1,Nlrp3,Hlx
lipid metabolic process	GO:BP	0.000304833	0.0855693	0.0818876	1441	118	1379	Trem2,Tbxas1,Tgfb1,Hpgds,Apobec1,Pik3cd,Inpp5d,P2rx7,Hexa,Pla2g7,Alox5ap,Enpp6,Csf1r,Pip5k1c,Psap,Eef1a2,Pltp,Daglb,Nceh1,Gla,Plek,Akr1b8,Fgr,Agpat4,B4galt5,Il1rn,Cln8,Lipa,Abcg1,Cerk,Pi4k2a,Dhrs9,Ces2g,Aldh3b1,Pik3cg,Cyp11a1,Apobr,Slc45a3,Galc,Pip4k2a,Pla2g15,Dgkz,Akr1a1,Pdgfra,B4galt6,Acer3,Lpcat2,Ptgr1,Cyp1b1,Naga,Cln3,St3gal5,Plcb2,Aoah,Dhcr7,Ugt1a7c,Npc1,Brca1,Cyp4f18,Akt1,Srd5a3,Abcd1,Htr2b…
negative regulation of antigen receptor-mediated signaling pathway	GO:BP	0.00031133	0.00960615	0.322581	31	10	1041	Laptm5,Cd300a,Lpxn,Lilrb4b,Gm49339,Lilrb4a,Dgkz,Ptprj,Plcl2,Thy1
positive regulation of endocytosis	GO:BP	0.000316155	0.0150565	0.196721	122	24	1594	Trem2,Fcgr1,Nckap1l,Cd63,Syk,Ap2m1,Cln3,Cd14,Dab2,Axl,Abca7,Arrb2,Ldlrap1,C3,Lrp1,Dnm1,Itsn1,Clip3,Plcg2,Cbl,Bin1,Ccr7,Synj1,Arrb1
liver regeneration	GO:BP	0.000319197	0.00727651	0.368421	38	14	1924	Tgfb1,Hmox1,Ucp2,Pcna,Tnf,Aurka,Myc,Il10,Tyms,Ccnd1,Cpt1a,Ezh2,Slc7a5,Gli3
membrane lipid catabolic process	GO:BP	0.000325382	0.00821355	0.342857	35	12	1461	Hexa,Psap,Gla,Galc,Acer3,Cyp1b1,Naga,Gba,Smpdl3a,Asah1,Sgpl1,Prkcd
positive regulation of mitotic cytokinesis	GO:BP	0.00032968	0.00782473	0.714286	7	5	639	Incenp,Aurkb,Birc5,Cdca8,Nup62
leukocyte activation involved in inflammatory response	GO:BP	0.000332814	0.00807754	0.333333	45	15	1857	Trem2,Tyrobp,C5ar1,Grn,Tlr6,Casp1,Tlr2,C1qa,Aif1,Ifngr2,Tnf,Tlr9,Syt11,Tlr4,Ldlr
regulation of response to wounding	GO:BP	0.00034646	0.0167102	0.192771	166	32	1915	F7,Cd9,Grn,Hpse,Ubash3b,Plaur,Ptprs,Pdgfra,Ccl2,Flna,Cadm4,Tnf,Actg1,Plat,Alox5,Plau,Serping1,Cxcr4,Il10,Adam17,Anxa1,Cd109,Ccn4,Pros1,Prkcd,Stk24,F2r,Anxa5,Emilin2,Mdk,Kng2,Fkbp1b
regulation of inflammatory response to antigenic stimulus	GO:BP	0.000347171	0.00761905	0.363636	33	12	1575	Trem2,Fcer1g,Fcgr1,Btk,Fcer1a,Spn,Tnf,C3,Fut7,Il10,Ccr7,Cd28
regulation of cell cycle G2/M phase transition	GO:BP	0.000347617	0.0131579	0.226087	115	26	1976	Taok3,Cdk1,Aurkb,Plk1,Hmga2,Rnaseh2b,Brca1,Ccnb1,Clspn,Kif14,Gpr132,Cdkn1a,Cenpf,Cdc25c,Lmnb1,Ccnd1,Bard1,Orc1,Cdkn2a,Ticrr,Fbxo5,Cdc6,Cdc25b,Dtl,Cdc14b,Chek1
cellular response to platelet-derived growth factor stimulus	GO:BP	0.000360569	0.00653595	0.423077	26	11	1683	Itgb3,Ccna2,Arpc2,Ccl2,Iqgap1,Fyn,Myc,Rasa1,Cbl,Pdgfrb,Tlr4
type III hypersensitivity	GO:BP	0.000362213	0.0204082	1	3	3	147	Fcer1g,Fcgr1,Btk
positive regulation of type III hypersensitivity	GO:BP	0.000362213	0.0204082	1	3	3	147	Fcer1g,Fcgr1,Btk
regulation of type III hypersensitivity	GO:BP	0.000362213	0.0204082	1	3	3	147	Fcer1g,Fcgr1,Btk
toll-like receptor 2 signaling pathway	GO:BP	0.000371548	0.012987	0.375	16	6	462	Trem2,Cyba,Tlr1,Tlr6,Pik3ap1,Tlr2
lamellipodium organization	GO:BP	0.000384179	0.0127959	0.21978	91	20	1563	Rac2,Was,Plekho1,Cd44,Coro1c,Arpc5,Arpc2,Actr3,Bin3,Cfl1,Slit2,Fgd4,Parvb,Capzb,Pdpn,Cyfip1,Actr2,Vav3,Abi1,Ccdc88a
positive regulation of smooth muscle cell migration	GO:BP	0.000385177	0.00915099	0.295082	61	18	1967	P2ry6,Itgb3,Cyp1b1,Arpc2,Aif1,Iqgap1,Postn,Plau,Myo5a,Myc,Lpar1,Tmsb4x,Ccn4,Pdgfrb,Tlr4,Mdk,Ccl5,Nox4
ensheathment of neurons	GO:BP	0.000387113	0.0217984	0.137143	175	24	1101	Itgax,Tgfb1,Cd9,Hexa,Tnfrsf1b,Psap,Nfasc,B4galt5,Tlr2,Galc,B4galt6,Acer3,Plec,Akt1,Mag,Abcd1,Pou3f1,Tnf,Myrf,Kif14,Egr2,Fyn,Myo5a,Lpar1
axon ensheathment	GO:BP	0.000387113	0.0217984	0.137143	175	24	1101	Itgax,Tgfb1,Cd9,Hexa,Tnfrsf1b,Psap,Nfasc,B4galt5,Tlr2,Galc,B4galt6,Acer3,Plec,Akt1,Mag,Abcd1,Pou3f1,Tnf,Myrf,Kif14,Egr2,Fyn,Myo5a,Lpar1
regulation of cell-matrix adhesion	GO:BP	0.000387177	0.0143172	0.208	125	26	1816	Mmp12,Mmp14,Hpse,Ninj1,Col16a1,Arhgap6,Itgb3,Coro1c,Cfl1,Bst1,Ptprj,Efemp2,Iqgap1,Actg1,Postn,Plau,Thy1,Rasa1,Rin2,Ptk2b,Ptpra,Gpm6b,Cdkn2a,Fmn1,Peak1,Cdk6
positive regulation of hypersensitivity	GO:BP	0.000395331	0.00405405	0.857143	7	6	1480	Fcer1g,Fcgr1,Btk,Fcer1a,C3,Ccr7
regulation of B cell mediated immunity	GO:BP	0.000396046	0.0107937	0.253731	67	17	1575	Trem2,Fcer1g,Tgfb1,Fcgr1,Btk,Tnfsf13,Fcer1a,Ptprc,Tnfsfm13,Il27ra,Tnf,C3,Clcf1,Cd40,Slc15a4,Ptpn6,Cd28
regulation of immunoglobulin mediated immune response	GO:BP	0.000396046	0.0107937	0.253731	67	17	1575	Trem2,Fcer1g,Tgfb1,Fcgr1,Btk,Tnfsf13,Fcer1a,Ptprc,Tnfsfm13,Il27ra,Tnf,C3,Clcf1,Cd40,Slc15a4,Ptpn6,Cd28
chemokine (C-X-C motif) ligand 2 production	GO:BP	0.000400857	0.00616246	0.44	25	11	1785	Mcoln2,Oas1a,Cd74,Tnf,Postn,Foxp1,Oas3,Mbp,Oas1g,Tlr4,Ccl5
regulation of chemokine (C-X-C motif) ligand 2 production	GO:BP	0.000400857	0.00616246	0.44	25	11	1785	Mcoln2,Oas1a,Cd74,Tnf,Postn,Foxp1,Oas3,Mbp,Oas1g,Tlr4,Ccl5
negative regulation of B cell proliferation	GO:BP	0.000404895	0.00584416	0.5	18	9	1540	Cd300a,Tyrobp,Inpp5d,Btk,Tnfrsf13b,Pkn1,Lyn,Il10,Cdkn2a
regulation of granulocyte chemotaxis	GO:BP	0.00040815	0.00952381	0.283333	60	17	1785	Rac2,C3ar1,Nckap1l,C5ar1,C5ar2,Csf1r,Camk1d,Ccl2,Cd74,Bst1,Ptprj,Slit2,Tnfaip6,Mcu,Ccr7,Mdk,Ccl5
cell-substrate junction organization	GO:BP	0.000414482	0.0123526	0.229167	96	22	1781	Mmp14,Col16a1,Arhgap6,Itgb3,Fn1,Rab8b,Coro1c,Plec,Actn1,Cfl1,Ptprj,Iqgap1,Itga5,Actg1,Thy1,Tln1,Ptk2b,Ptpra,Gpm6b,Fmn1,Peak1,Actn3
Rho protein signal transduction	GO:BP	0.000420928	0.0152161	0.193798	129	25	1643	Was,Stmn1,Arhgdib,Stard8,Rhov,Col1a2,Rhog,P2ry10b,Myo9b,Arhgdia,Gpr35,Shtn1,Gna12,Col3a1,Lpar1,Pdpn,Eps8,Gna13,Akap13,Cdc42se2,Pdgfrb,F2r,Arrb1,F2rl2,Robo1
negative regulation of mononuclear cell migration	GO:BP	0.000433598	0.00508647	0.526316	19	10	1966	Cd200r1,Padi2,Akt1,Ccl2,Il27ra,Slit2,Gcsam,Dusp1,Nbl1,Klrk1
vacuolar acidification	GO:BP	0.000435497	0.00941176	0.363636	22	8	850	Slc11a1,Tcirg1,Grn,Atp6v0d2,Atp6v0a1,Atp6v0c,Cln3,Atp6ap2
negative regulation of osteoclast differentiation	GO:BP	0.00043754	0.0230263	0.184211	38	7	304	Lilrb4b,Inpp5d,Ccl3,Mafb,Ubash3b,Gm49339,Lilrb4a
Rac protein signal transduction	GO:BP	0.000448178	0.00992908	0.27451	51	14	1410	Rac2,Dock2,Sh3bp1,Pik3cg,Rhog,Rhoh,Arhgap17,Aif1,Cadm4,Elmo1,Cyfip1,Eps8,Dynlt1a,Rtn4
regulation of membrane potential	GO:BP	0.000449378	0.0331126	0.139785	465	65	1963	Trem2,Atp1a3,Kcnn4,Kcnab2,Kcnk13,P2rx7,S1pr2,Casp1,Gna15,Il1rn,Ucp2,P2rx4,Kcnk6,Slc29a1,Arl6ip5,Rims3,Glrx,Cln3,Cnr2,Gpr35,Kcnj2,Got1,Akt1,Clic1,Abcd1,Flna,Gba,Wdr1,Bak1,Trpc4,Cacna1a,Tnf,Nrcam,Ywhah,Gria3,Shtn1,Myc,Gabra3,Grk2,Cacnb3,Bax,Foxp1,Ptk2b,Nedd4l,Pex5l,Cacna1g,Wwp2,Bin1,Piezo2,Slc8b1,Pmaip1,Cdkn2a,Begain,Dlg4,Mef2c,Dcn,Kctd7,Dbn1,Pid1,Scn1b,Npas4,Fkbp1b,Scn4b,Pycr1,Gclm
regulation of monocyte chemotaxis	GO:BP	0.000451475	0.00636943	0.413793	29	12	1884	Pla2g7,Lgmn,Ninj1,Ccr1,Ccl2,Aif1,Lyn,Ccr2,Slit2,Ccl5,Dusp1,Nbl1
positive regulation of endothelial cell migration	GO:BP	0.000452063	0.0152323	0.185185	108	20	1313	Tgfb1,Grn,Pik3cd,Lgmn,Hmox1,P2rx4,Itgb3,Pik3cg,Plk2,Akt1,Adgra2,Prl2c2,Anxa3,Rin2,Adora2b,Foxp1,Adam17,Anxa1,Cd40,Ptk2b
biological process involved in symbiotic interaction	GO:BP	0.000459755	0.0247108	0.155116	303	47	1902	Ncf1,Csf1r,Cd300ld,Ccl3,Tpcn2,Ccr5,Icam1,Itgb3,Fn1,Sap30,Hmga2,Ctsb,Vps18,Ctsl,Npc1,Ciita,Arg1,Naip5,Cfl1,Axl,Cd74,Tpcn1,Ctdp1,Igf2r,Trim25,Myc,Trim59,Clec5a,Grk2,Fbln1,Thoc6,Dynlt1a,Ptx3,Bcl2l11,Plscr1,Stom,Trim30a,Vps37b,Cd4,Zc3h12a,Gas6,Ccl5,Xpr1,Ifitm2,Fbxl2,Rab29,Cxcl1
positive regulation of protein localization to membrane	GO:BP	0.000461744	0.0143603	0.198198	111	22	1532	Trem2,Lgals3,Stac2,Tgfb1,Rhog,Cln3,Arpc2,Akt1,Actr3,Ccl2,Tnf,Lrp1,Fyn,Sqstm1,Myo5a,Tnfaip6,Clip3,Cacnb3,Snx27,Hpca,Pmaip1,Stom
positive regulation of protein-containing complex assembly	GO:BP	0.000475268	0.0190217	0.174129	201	35	1840	Lgals3,Evl,Tgfb1,Nckap1l,Cdt1,Tlr6,Syk,Plek,Icam1,Lcp1,Fnip2,Fes,Pfn1,Arpc2,Actr3,Psrc1,Grb2,Bak1,Tnf,Rap1b,Rhoc,Mmp3,Pycard,Bax,Ptk2b,Plcg2,Fchsd1,Bin1,Bcl2l11,Snx9,Tlr4,Fmn1,Msn,P2ry12,Pak1
regulation of endothelial cell migration	GO:BP	0.000475826	0.0169666	0.189655	174	33	1945	Tgfb1,Grn,Pik3cd,Lgmn,Prcp,Hmox1,Sh3bp1,P2rx4,Itgb3,Pik3cg,Plk2,Akt1,Adgra2,Tnf,Prl2c2,Serpinf1,Slit2,Spred1,Anxa3,Rin2,Adora2b,Foxp1,Adam17,Anxa1,Cd40,Ptk2b,Akt3,Zc3h12a,Mef2c,Amot,Dcn,Fgf18,Bmper
regulation of CD4-positive, alpha-beta T cell activation	GO:BP	0.000483837	0.0110092	0.246575	73	18	1635	Tgfb1,Nckap1l,Cd83,Nfkbid,Card11,Il2rg,Loxl3,Ccr2,Cbfb,Anxa1,Nlrp3,Ccr7,Hlx,Sash3,Vsir,Cd28,Zc3h12a,Tgfbr2
positive regulation of toll-like receptor signaling pathway	GO:BP	0.000487689	0.00658979	0.4	30	12	1821	Cyba,Tlr1,Cd300ld3,Ninj1,Tlr2,Ticam2,Cd14,Tlr9,Rtn4,Slc15a4,Treml4,Mfhas1
intracellular transport	GO:BP	0.000488878	0.0840065	0.101761	1533	156	1857	Laptm5,Mmp12,Arl11,Tgfb1,Was,Rab7b,Ncf1,Syngr1,Myo1g,Coro1a,Grn,Cd63,Rftn1,Psap,Syk,Atp6v0d2,Rilpl2,Myo1e,Hcls1,Wdr91,Snx8,Tpcn2,Uchl1,Rgs14,Lcp1,Kifc1,Ucp2,Cdk1,Ccdc88b,Abcg1,Camk2a,Ehd4,Ap2m1,Slc35f6,Spag5,Bsn,Pip4k2a,Ticam2,Syngr2,Atp13a2,Hgsnat,Rab8b,Ptpn1,Vps18,Myo7a,Arl5c,Zdhhc14,Dennd1c,Coro1c,Cln3,Clta,Nup62,Arpc2,Npc1,Brca1,Akt1,Actr3,Micall2,Ccl2,Folr2,Abcd1,Wipf1,Txn1,Dab2,Pheta2,Flna,…
regulation of phagocytosis, engulfment	GO:BP	0.000493193	0.0555556	0.2	20	4	72	Trem2,Cd300a,Fcgr1,Nckap1l
neutrophil mediated immunity	GO:BP	0.000500536	0.0322581	0.157895	38	6	186	Spi1,Ncf1,Cd300lb,Ptafr,Syk,Itgam
regulation of intracellular pH	GO:BP	0.000508614	0.0232558	0.136986	73	10	430	Slc11a1,Tcirg1,Grn,Atp6v0d2,Hvcn1,Slc9a9,Atp6v0a1,Tmem165,Atp6v0c,Slc9a4
ceramide catabolic process	GO:BP	0.000513285	0.0087146	0.380952	21	8	918	Hexa,Psap,Gla,Galc,Acer3,Naga,Gba,Asah1
positive regulation of CD8-positive, alpha-beta T cell activation	GO:BP	0.000522072	0.00374532	0.777778	9	7	1869	Nckap1l,Lilrb4b,Gm49339,Lilrb4a,Cbfb,Cd244a,Runx3
positive regulation of chromosome separation	GO:BP	0.00052916	0.00629291	0.423077	26	11	1748	Cdt1,Incenp,Aurkb,Birc5,Cdca8,Ncaph,Ncapg,Ncapg2,Smc2,Plscr1,Smc4
positive regulation of epithelial cell migration	GO:BP	0.000533277	0.0162885	0.18543	151	28	1719	Tgfb1,Grn,Pik3cd,Lgmn,Hmox1,P2rx4,Itgb3,Pik3cg,Plk2,Pfn1,Akt1,Adgra2,Prl2c2,Fgf7,Anxa3,Rin2,Adora2b,Foxp1,Adam17,Anxa1,Cd40,Ptk2b,Plcg2,Rtn4,Akt3,Zc3h12a,Tgfbr2,Amot
positive regulation of nitric oxide metabolic process	GO:BP	0.000534861	0.00813835	0.32	50	16	1966	Itgb2,Tlr6,Icam1,Akt1,Aif1,Tnf,Ulbp1,Tmem106a,Ticam1,Ptk2b,Ptx3,H2-M3,Tlr4,Hrh1,Ass1,Klrk1
organic acid transport	GO:BP	0.000541196	0.026343	0.151335	337	51	1936	Mfsd12,Slc11a1,Slc43a2,P2rx7,Tnfrsf11a,Fabp7,Syk,Slc38a1,Il1rn,Cln8,Slc13a3,Slc6a6,Slc7a7,Sfxn3,Plin2,Arl6ip5,Cln3,Akt1,Folr2,Abcd1,Arg1,Rgs2,Nfkbie,Trpc4,Cacna1a,Tnf,Slc66a1,Slc36a1,Myc,Fabp5,Pla2g4a,Anxa1,Slc2a1,Slc7a2,Slc27a6,Slc16a3,Slc23a2,Abcc5,Slc15a4,Prkcd,Slc36a4,Slco2b1,Slc17a5,Stxbp1,Slc26a10,Slc26a6,Slc38a9,Apba1,Slc7a5,Rbp1,Slc16a10
regulation of growth	GO:BP	0.000554668	0.0460344	0.117397	707	83	1803	Wfs1,Tgfb1,Mmp14,Grn,Creg1,Cyba,Rftn1,Lgmn,Ccr5,Cdk1,Prkcb,Sema4d,Fn1,Cxcl16,Ptprs,Sh3pxd2b,Hmga2,Dcstamp,Ccnb2,Sdcbp,Ccnb1,Akt1,Mag,Actr3,Ahsg,Dab2,Cfl1,Psrc1,Selenop,Rgs2,Ptprj,Csf2rb,Crlf3,Kif14,Dip2b,Flvcr1,Pim1,C3,Ctdp1,Shtn1,Rufy3,Slit2,Osm,Limk1,Cxcr4,Cdkn1a,Arhgap4,Cyfip1,Slc6a4,Foxp1,Adam17,Sgpl1,Ptk2b,Nedd4l,Socs3,Frzb,Htra2,Rbpj,Slc23a2,Rtn4,Ccn4,Map2,Bcl2l11,Hlx,Sash3,Gdf15,Cdkn2a,Kct…
cell-substrate junction assembly	GO:BP	0.00056699	0.0117911	0.233333	90	21	1781	Mmp14,Col16a1,Arhgap6,Itgb3,Fn1,Coro1c,Plec,Actn1,Cfl1,Ptprj,Iqgap1,Itga5,Actg1,Thy1,Tln1,Ptk2b,Ptpra,Gpm6b,Fmn1,Peak1,Actn3
B cell receptor signaling pathway	GO:BP	0.00056865	0.0344828	0.0833333	168	14	406	Lat2,Cd300a,Lpxn,Nckap1l,Nfam1,Rftn1,Btk,Syk,Klhl6,Ptprc,Cmtm3,Nfatc2,Prkcb,Blnk
animal organ morphogenesis	GO:BP	0.000571685	0.0631417	0.112844	1090	123	1948	Tgfb1,Mmp14,Tcirg1,P2rx7,Tifab,Mafb,Fgr,Sdc1,Ctsz,Prrx1,Gcnt1,Rps6ka1,Col1a2,Alx4,Col1a1,Sh3pxd2b,Mmp2,Mki67,Hmga2,Pdgfra,Myo7a,Naglu,Etv5,Mfap2,Htr2b,Gmnn,Arg1,Dab2,Flna,Gba,Nrp2,Lama2,Mfap5,Flrt2,Bak1,Efemp2,Mmp13,Tnf,Fst,Fam20c,Flvcr1,Cpe,Tmem119,Pim1,Mical2,Gsc,Runx2,Snai1,Fgf7,Fhl2,Dlx3,Plau,Thy1,Myo5a,Lamc3,Slit2,Myc,Col3a1,Ryr1,Prdm1,Plxna1,Slc40a1,Pam,Fat3,Cfh,Chst11,Bax,Slc6a4,Dhrs3,Sgpl…
inflammatory response to wounding	GO:BP	0.000586253	0.00519331	0.529412	17	9	1733	Grn,Hmox1,Timp1,Ccr2,Alox5,Clec10a,F2r,Tlr4,Mdk
antigen processing and presentation of exogenous peptide antigen via MHC class II	GO:BP	0.000597962	0.00558313	0.5	18	9	1612	Ctss,Fcer1g,H2-DMb1,H2-DMa,Cd74,Ifi30,H2-Ab1,H2-Aa,H2-Eb1
negative regulation of interleukin-2 production	GO:BP	0.000604217	0.0157303	0.25	28	7	445	Laptm5,Lilrb4b,Gm49339,Lilrb4a,Cd276,Ptprc,Havcr2
regulation of membrane invagination	GO:BP	0.000608027	0.0555556	0.190476	21	4	72	Trem2,Cd300a,Fcgr1,Nckap1l
positive regulation of neutrophil migration	GO:BP	0.000625613	0.0543478	0.121951	41	5	92	Adam8,Rac2,C3ar1,Nckap1l,C5ar1
actin filament bundle organization	GO:BP	0.000628399	0.0168387	0.184524	168	31	1841	Evl,Was,Stmn1,Gpr65,Arhgef10l,Plek,Arap1,Pdlim4,Lcp1,Arhgap6,Sh3pxd2b,Pfn1,Aif1,Actn1,Flna,Cfl1,Actg1,Shtn1,Zyx,Rhoc,Limk1,Lpar1,Eps8,Ptk2b,Fhdc1,Marcks,Ccdc88a,Arrb1,Tgfbr1,Pak1,Dbn1
regulation of superoxide metabolic process	GO:BP	0.000653521	0.0273973	0.176471	34	6	219	Tyrobp,Tgfb1,Cyba,Syk,Itgam,Hvcn1
muscle cell differentiation	GO:BP	0.000664927	0.0305033	0.142857	420	60	1967	Tgfb1,Cd9,Mmp14,Pld3,Plekho1,Speg,Cd53,Casp1,Flnc,Ninj1,Uchl1,Sdc1,Cdk1,Nfatc2,Myof,Adamts15,Pdgfra,Mrtfa,Plec,Ptgfrn,Akt1,Bin3,Actn1,Rgs2,Wdr1,Lama2,Efemp2,Lmna,Arrb2,Tmem119,Actg1,Ctdp1,Fhl2,Myc,Ryr1,Fzd7,Cfh,Foxp1,Tmsb4x,Rbpj,Akap13,Ccn4,Bin1,Gdf15,Id2,Pdgfrb,Nfatc4,Pdlim5,Mtpn,Mef2c,Dnmt1,Selenon,Actn3,Olfm2,Ezh2,Tmod1,Lox,Plpp7,Msx1,Nox4
negative regulation of lymphocyte differentiation	GO:BP	0.000689314	0.00883576	0.293103	58	17	1924	Lilrb4b,Gm49339,Lilrb4a,Nfkbid,Cd74,Loxl3,Cbfb,Anxa1,Fgl2,Hlx,Id2,Cdkn2a,Sfrp1,Zc3h12a,Mdk,Runx3,Gli3
sensory perception of pain	GO:BP	0.000700947	0.0160428	0.183673	147	27	1683	Ctss,Fcgr1,P2rx7,Ptafr,Ccl3,Uchl1,Fcgr4,Il1rn,P2rx4,Cnr2,Ccl2,Cacna1a,Tnf,Arrb2,Ccr2,Alox5,Fyn,Cxcr4,Fabp5,Il10,Grk2,Cacnb3,Rtn4,F2r,Htr2a,Lxn,Tlr4
regulation of pH	GO:BP	0.000726435	0.0255814	0.115789	95	11	430	Slc11a1,Tcirg1,Grn,Atp6v0d2,Hvcn1,Slc9a9,Atp6v0a1,Tmem165,Atp6v0c,Lacc1,Slc9a4
sphingolipid catabolic process	GO:BP	0.000727991	0.00752909	0.354839	31	11	1461	Hexa,Psap,Gla,Galc,Acer3,Naga,Gba,Smpdl3a,Asah1,Sgpl1,Prkcd
vascular endothelial growth factor production	GO:BP	0.000737494	0.00894309	0.305556	36	11	1230	C3ar1,C5ar1,Hpse,Hc,Cyp1b1,Brca1,Ccl2,Tnf,Ccr2,C3,Adora2b
macrophage activation involved in immune response	GO:BP	0.000763812	0.00658858	0.428571	21	9	1366	Trem2,Tyrobp,Grn,Syk,Havcr2,Sbno2,Ticam1,Trex1,Plcg2
regulation of protein depolymerization	GO:BP	0.000774306	0.0115063	0.236559	93	22	1912	Evl,Plek,Sh3bp1,Capg,Tpx2,Arpc2,Vill,Cfl1,Wdr1,Ckap2,Map1s,Capzb,Eps8,Nes,Capza1,Plekhh2,Map2,Mtpn,Capza2,Tmod1,Arhgef2,Mid1
regulation of system process	GO:BP	0.000787983	0.0414141	0.128125	640	82	1980	Itgax,Ctss,Tbxas1,Anpep,Fcgr1,Cyba,Ptafr,Tnfrsf1b,Ccl3,Tifab,S1pr2,Icam1,Fcgr4,P2rx4,Fbxo32,Ada,Mmp2,Rab8b,Ptger2,Gpr35,Kcnj2,Akt1,Mag,Aif1,Dab2,Flna,Homer3,Gba,Sstr2,Gch1,Rgs2,Lmna,Tnf,Myrf,Egr2,Ctdp1,Alox5,Spp1,Ryr1,Fabp5,Il10,Grk2,Slc8a1,Adora2b,Cacnb3,Foxp1,Gnai2,Ptk2b,Pex5l,Cacna1g,Rtn4,Ccn4,Bin1,Calcrl,Begain,F2r,Htr2a,Shisa9,Tnni2,Zc3h12a,Mtpn,Nptx1,Tlr4,Dlg4,Mef2c,Gas6,Atp2b1,Fgfbp3,Selen…
regulation of toll-like receptor 2 signaling pathway	GO:BP	0.000795749	0.0254777	0.363636	11	4	157	Trem2,Cyba,Tlr1,Tlr6
receptor internalization	GO:BP	0.000796927	0.0142105	0.204545	132	27	1900	Fcer1g,Cd9,Lilrb4b,Ankrd13b,Cd63,Pip5k1c,Syk,Gm49339,Lilrb4a,Rab31,Itgb3,Ap2m1,Sdcbp,Htr2b,Grb2,Arrb2,Ldlrap1,Dnm1,Grk2,Plcg2,Hpca,Calcrl,Nsf,Arrb1,Dlg4,Arc,Cacng4
connective tissue development	GO:BP	0.000804385	0.0234097	0.158621	290	46	1965	Spi1,C3ar1,Ctsk,Tgfb1,Timp1,Bgn,Cd44,Tgfbi,Itgb3,Prrx1,Col1a1,Sh3pxd2b,Hmga2,Loxl2,Lmna,Mmp13,Selenom,Ecm1,Runx2,Snai1,Col3a1,Chst11,Tyms,Mgp,Frzb,Poc1a,Bmp1,Ap1s2,Ccn4,Maf,Id2,Pdgfrb,Epyc,Tgfbr2,Tgfbr1,Mef2c,Mdk,Thbs3,Il6ra,Runx3,Fgf18,Col5a1,Lox,Gli3,Msx1,Adamts7
positive regulation of cell division	GO:BP	0.000854497	0.0117084	0.231579	95	22	1879	Tgfb1,Incenp,Aurkb,Birc5,Lbh,Mrgprb1,Cdca8,Kif23,Mrgprb2,Nup62,Htr2b,Racgap1,Mrgprx2,Kif14,Fgf7,Cit,Ect2,Kif20b,Cdc6,Cdc25b,Mdk,Cdc14b
glial cell activation	GO:BP	0.000872055	0.0124153	0.22449	49	11	886	Trem2,Tyrobp,C5ar1,Grn,Tlr6,Casp1,Tlr2,C1qa,Aif1,Ifngr2,Tnf
extrinsic apoptotic signaling pathway	GO:BP	0.000874039	0.0203317	0.165217	230	38	1869	Lgals3,Spi1,Atf3,Tgfb1,Bcl2a1b,P2rx7,Tnfrsf1b,Hmox1,Icam1,Ptprc,Bcl2a1d,Tnfsf12,Itm2c,Bcl2a1a,Brca1,Srpx,Bak1,Tnfrsf26,Lmna,Tnf,Fyn,Pycard,Bax,Itprip,Mcl1,Eya1,Htra2,Bcl2l11,Pmaip1,Bag3,Sfrp1,Tgfbr1,Tnfrsf23,Gas1,Traf1,Eya4,Hgf,Runx3
negative regulation of cytoskeleton organization	GO:BP	0.000891313	0.0167364	0.184971	173	32	1912	Evl,Was,Coro1a,Stmn1,Arap1,Kifc1,Capg,Arhgap6,Tpx2,Ccnf,Pfn1,Gmfg,Arpc2,Vill,Cfl1,Ckap2,Slit2,Clip3,Capzb,Eps8,Cyrib,Tmsb4x,Capza1,Plekhh2,Prkcd,Map2,Mtpn,Capza2,Dbn1,Tmod1,Arhgef2,Mid1
detection of bacterial lipoprotein	GO:BP	0.000891426	0.00589971	1	4	4	678	Tlr1,Tlr6,Tlr2,Ssc5d
circulatory system process	GO:BP	0.000901297	0.0368687	0.132727	550	73	1980	Ncf2,Atp1a3,Tbxas1,Anpep,C3ar1,Tgfb1,Cpa3,Cyba,Ptafr,Prcp,Emilin1,Hmox1,Icam1,P2rx4,Scpep1,Kcnk6,Col1a2,Ada,Mmp2,Ptger2,Plec,Kcnj2,Akt1,Htr2b,Abcg3,Ccl4,Flna,Gch1,Rgs2,Ptprj,Atp6ap2,Agtrap,Tnf,Postn,Alox5,Fyn,Gna12,Slit2,Cxcr4,Fabp5,Grk2,Slc8a1,Adora2b,Gna13,Slc6a4,Svep1,Gnai2,Slc2a1,Nedd4l,Trex1,Cacna1g,Akap13,Bin1,Id2,F2r,Htr2a,Tnni2,Zc3h12a,Gas6,Amot,Atp2b1,Fgfbp3,Cysltr1,P2ry2,Hrh1,Scn1b,Snx5…
positive regulation of gliogenesis	GO:BP	0.000940974	0.0108808	0.244186	86	21	1930	Tgfb1,Tnfrsf1b,Tlr2,Etv5,Mag,Actr3,Lyn,Tnf,Egr2,Clcf1,Myc,E2f1,Ptpra,Rtn4,Vim,Bin1,Id2,Synj1,Mdk,Slc7a5,Zfp365
positive regulation of antigen receptor-mediated signaling pathway	GO:BP	0.000947218	0.00593952	0.423077	26	11	1852	Kcnn4,Nfam1,Ptprc,Cmtm3,Prkcb,Ada,Card11,Foxp1,Slc39a10,Ccr7,Rab29
cortical cytoskeleton organization	GO:BP	0.000956196	0.0117845	0.222222	63	14	1188	Rac2,Nckap1l,Plek,Rhog,Rhoh,Coro1c,Plec,Actn1,Wdr1,Fmnl1,Racgap1,Tnf,Rhoc,Tln1
female gamete generation	GO:BP	0.000968662	0.0164021	0.185629	167	31	1890	Plk1,Ndc80,Mmp2,Fosl1,Top2a,Ccnb2,Ncaph,Ccnb1,Mmp19,Rgs2,Ttk,Aspm,Plat,Aurka,Plau,Hrob,Myc,Tnfaip6,Pla2g4a,Mastl,Trip13,Ptk2b,Zmiz1,Ptx3,Sgo2a,Fbxo5,Cdc25b,Mdk,Nanos1,Afp,Bnc1
regulation of T-helper 1 type immune response	GO:BP	0.00102586	0.00727513	0.354839	31	11	1512	Slc11a1,Nlrp10,Havcr2,Il27ra,Il1rl1,Ccr2,Pla2g4a,H2-Ab1,Anxa1,Ccr7,Hlx
regulation of neutrophil chemotaxis	GO:BP	0.00103494	0.00750144	0.333333	39	13	1733	Rac2,C3ar1,Nckap1l,C5ar1,C5ar2,Camk1d,Cd74,Bst1,Slit2,Tnfaip6,Mcu,Ccr7,Mdk
response to macrophage colony-stimulating factor	GO:BP	0.00104801	0.0084507	0.461538	13	6	710	Trem2,Csf1r,Dok1,Tlr2,Dcstamp,Ccl2
cellular response to macrophage colony-stimulating factor stimulus	GO:BP	0.00104801	0.0084507	0.461538	13	6	710	Trem2,Csf1r,Dok1,Tlr2,Dcstamp,Ccl2
actin nucleation	GO:BP	0.00105008	0.0106789	0.241379	58	14	1311	Evl,Was,Coro1a,Arpc1b,Arpc5,Gmfg,Arpc2,Actr3,Vill,Arpc4,Arpc3,Cyfip1,Actr2,Iqgap2
lysosomal protein catabolic process	GO:BP	0.00105636	0.00484653	0.529412	17	9	1857	Grn,Psap,Atp13a2,Cln3,Dpp7,Lrp1,Tpp1,Lamp2,Ldlr
regulation of lamellipodium organization	GO:BP	0.00105818	0.0103668	0.25	52	13	1254	Rac2,Was,Cd44,Coro1c,Arpc2,Actr3,Bin3,Cfl1,Slit2,Capzb,Pdpn,Cyfip1,Actr2
cell growth	GO:BP	0.00106065	0.0371622	0.123134	536	66	1776	Tgfb1,Mmp14,Cyba,Csf1r,Ccr5,Sema4d,Fn1,Cxcl16,Ptprs,Itga4,Dcstamp,Sdcbp,Akt1,Mag,Actr3,Ahsg,Dab2,Cadm1,Bin3,Cfl1,Psrc1,Rgs2,Nrp2,Ptprj,Cyfip2,Csf2rb,Crlf3,Kif14,Iqgap1,Dip2b,Postn,Ctdp1,Aurka,Shtn1,Rufy3,Slit2,Limk1,Cxcr4,Cdkn1a,Plxna1,Arhgap4,Cyfip1,Foxp1,Adam17,Ptk2b,Nedd4l,Frzb,Akap13,Slc23a2,Rtn4,Ccn4,Map2,Cdkn2a,Alcam,Rasal1,Sfrp1,Pdlim5,Tgfbr2,Mtpn,Tgfbr1,Plxna4,Dact3,Gas1,Dcbld2,Trpv2,Nano…
positive regulation of chromosome condensation	GO:BP	0.0010653	0.00343249	0.857143	7	6	1748	Ncaph,Ncapg,Ncapg2,Smc2,Ncapd2,Smc4
plasmacytoid dendritic cell antigen processing and presentation	GO:BP	0.00107283	0.00838574	0.8	5	4	477	Clec4a2,Clec4a3,Clec4b1,Clec4a1
phagocytosis, engulfment	GO:BP	0.00107912	0.0972222	0.0393258	178	7	72	Trem2,Cd300a,Fcer1g,Rac2,Fcgr1,Arhgap25,Nckap1l
negative regulation of innate immune response	GO:BP	0.00108304	0.011992	0.216867	83	18	1501	Mmp12,Grn,Serpinb9b,Ccr1,Oas1a,Havcr2,Nlrc3,Ifi207,Samhd1,Arg1,Arrb2,Serping1,Ifi204,Otop1,Trex1,Oas3,Vsig4,Klrb1b
germinal center formation	GO:BP	0.00110275	0.0047142	0.571429	14	8	1697	Unc13d,Klhl6,Ada,Pkn1,Bcl3,Adam17,Nfkb2,Mef2c
positive regulation of mitotic cell cycle phase transition	GO:BP	0.00111587	0.0117899	0.226804	97	22	1866	Tgfb1,Cdt1,Cdk1,Birc5,Ccnb1,Akt1,Aif1,Ube2c,Dbf4,Cdca5,Cdc25c,Adam17,Anxa1,Stil,Lmnb1,Ccnd1,Lsm11,Fbxo5,Cdc25b,Sass6,Dtl,Rrm2
protein autophosphorylation	GO:BP	0.0011198	0.0203762	0.165254	236	39	1914	Gpnmb,Hck,Btk,Csf1r,Syk,Rassf2,Fgr,Map4k1,Taok3,Ptprc,Camk2a,Ripk3,Fes,Atp13a2,Pdgfra,Melk,Csk,Lyn,Ttk,Iqgap1,Pim1,Rap2b,Fyn,Thy1,Ptk2b,Nek2,Mvp,Stk10,Vrk2,Prkcd,Stk24,Pdgfrb,Tgfbr1,Mapkapk3,Peak1,Prkx,Pak1,Irak3,Nek6
response to nutrient levels	GO:BP	0.00114682	0.0365482	0.131868	546	72	1970	Cd68,Atf3,F7,Tgfb1,Cyba,Cybb,Hmox1,Tpcn2,Nuak2,Ucp2,Plin2,Col1a1,Fes,Gatm,Ifi207,Ada,Dnmt3a,Cyp1b1,Plec,Ctsl,Akt1,Ccl2,Folr2,Arg1,Gba,Sstr2,Tnf,Tfeb,Pim1,Postn,Prl2c2,Runx2,Tph2,Apaf1,Trim25,Spp1,Ifi204,Cdkn1a,Cfh,Slc8a1,Tyms,Bax,Slc6a4,Slc2a1,Ccnd1,Cpt1a,Cbl,Lamp2,Stk24,Gdf15,Pmaip1,Gdf3,Sfrp1,Zc3h12a,Tgfbr2,Gas6,Atp2b1,Il15,Xpr1,Vcam1,Klf10,Ldlr,Slc7a5,Ass1,Brip1,Rbp1,Bmt2,Fkbp1b,Vdr,Fnip1,Gclm…
morphogenesis of an epithelium	GO:BP	0.00120363	0.0366925	0.130037	546	71	1935	Itgax,Mmp12,Tgfb1,Mmp14,Pik3cd,Sh3bp1,Cd44,Ctsz,Mmp2,Hmga2,Pdgfra,Mrtfa,Ctsl,Car9,Pfn1,Etv5,Dab2,Flna,Cfl1,Grb2,Wdr1,Cdk20,Tnf,Fst,Itga5,Actg1,Mical2,Snai1,Fgf7,Plxnb2,Apaf1,Dlx3,Slit2,Myc,Rhoc,Cxcr4,Dlg3,Plxna1,Pdpn,Il10,Gna13,Mgp,Foxp1,Adam17,Actb,Socs3,Frzb,Eya1,Rbpj,Hhex,Sapcd2,Kif20b,Cthrc1,Fzd1,Sfrp1,Nfatc4,Tgfbr2,Fmn1,Mef2c,Tgif1,Mdk,Msn,Prkx,Hgf,Pak1,Runx3,Col5a1,Vdr,Plekha4,Gli3,Celsr3
regulation of protein tyrosine phosphatase activity	GO:BP	0.00120572	0.00331565	1	5	5	1508	Ptprc,Cd33,Gnai2,Slc39a10,Mgat5
protein localization to condensed chromosome	GO:BP	0.00121811	0.00644641	0.444444	18	8	1241	Cdt1,Cdk1,Aurkb,Ndc80,Ttk,Spdl1,Knl1,Kntc1
protein localization to kinetochore	GO:BP	0.00121811	0.00644641	0.444444	18	8	1241	Cdt1,Cdk1,Aurkb,Ndc80,Ttk,Spdl1,Knl1,Kntc1
myeloid cell homeostasis	GO:BP	0.00122287	0.0401235	0.0680628	191	13	324	Spi1,Fcer1g,Nckap1l,Pik3cd,Inpp5d,Btk,Hcls1,Mafb,Hmox1,Gm49339,Lilrb4a,Lipa,Lmo2
antifungal innate immune response	GO:BP	0.00123518	0.00658858	0.409091	22	9	1366	Spi1,Clec4a2,Clec4d,Clec4a3,Clec4b1,Clec4a1,Clec4e,Clec4n,Plcg2
positive regulation of inflammatory response to antigenic stimulus	GO:BP	0.00126462	0.00507937	0.533333	15	8	1575	Fcer1g,Fcgr1,Btk,Fcer1a,Tnf,C3,Ccr7,Cd28
negative regulation of regulated secretory pathway	GO:BP	0.00127495	0.0555556	0.16	25	4	72	Cd300a,Spi1,Cd84,Nckap1l
receptor signaling pathway via STAT	GO:BP	0.00127912	0.0186608	0.168317	202	34	1822	Cd300a,Tgfb1,Csf2rb2,Csf2ra,Il7r,Csf1r,Hcls1,Il10ra,Ptprc,Hmga2,Cyp1b1,Dot1l,Lyn,Csf2rb,Crlf3,Tnf,Tyk2,Il10rb,Clcf1,Prl2c2,Fyn,Osm,Bcl3,Il10,Cd40,Ptk2b,Socs3,Mgat5,F2r,Akr1b3,Ccl5,Il15,Crlf1,Il6ra
regulation of apoptotic signaling pathway	GO:BP	0.00130077	0.0285278	0.14359	390	56	1963	Trem2,Lgals3,Wfs1,Atf3,Hmox1,Icam1,Cd44,Ptprc,Plaur,Slc35f6,Ripk3,Ptpn1,Mrtfa,Tnfsf12,Itm2c,Fignl1,Brca1,Srpx,Akt1,Cd74,Mnt,Bak1,Lmna,Tnf,Arrb2,Snai1,Fyn,Apaf1,Myc,Osm,Pycard,Bax,Itprip,Gnai2,Plagl2,Mcl1,Eya1,Htra2,Prkcd,Bcl2l11,Plscr1,Pmaip1,Hells,Sfrp1,Nfatc4,Tgfbr1,Tnfrsf23,Gas1,Traf1,Creb3l1,Eya4,Hgf,Runx3,Meis3,Msx1,Gclm
response to protozoan	GO:BP	0.00131983	0.00769231	0.324324	37	12	1560	Cd37,Irf8,Slc11a1,Ccdc88b,Spn,Batf,Arg1,Pf4,Bcl3,Il10,Cd40,Batf2
regulation of cellular extravasation	GO:BP	0.00132729	0.0105668	0.25	44	11	1041	Adam8,Ptafr,Icam1,Gcnt1,Ripk3,Itga4,Ccl2,Il27ra,Ccr2,Fut7,Thy1
actin filament bundle assembly	GO:BP	0.00135252	0.0162955	0.181818	165	30	1841	Evl,Was,Stmn1,Gpr65,Arhgef10l,Plek,Arap1,Pdlim4,Lcp1,Arhgap6,Sh3pxd2b,Pfn1,Aif1,Actn1,Flna,Cfl1,Actg1,Zyx,Rhoc,Limk1,Lpar1,Eps8,Ptk2b,Fhdc1,Marcks,Ccdc88a,Arrb1,Tgfbr1,Pak1,Dbn1
anion transport	GO:BP	0.00135789	0.037037	0.123845	541	67	1809	Kcnn4,Mfsd12,P2ry6,Slc37a2,Slc11a1,Slc43a2,P2rx7,Ptafr,Tnfrsf11a,Psap,Syk,Slc6a8,Slc38a1,Il1rn,Cln8,Slc13a3,Slc6a6,Pacc1,Slc29a1,Slc7a7,Sfxn3,Arl6ip5,Cln3,Clic1,Folr2,Arg1,Abcg3,Abcb4,Rgs2,Nfkbie,Racgap1,Trpc4,Slc2a9,Cacna1a,Tnf,Slc66a1,Slc24a5,Slc36a1,Myc,Gltp,Pla2g4a,Gabra3,Anxa1,Slc2a1,Slc7a2,Slc27a6,Slc16a3,Slc23a2,Abcc5,Slc15a4,Prkcd,Slc16a14,Slc25a24,Slco2a1,Slc36a4,Slco2b1,Slc17a5,Ttyh2,St…
response to platelet-derived growth factor	GO:BP	0.00135957	0.00653595	0.37931	29	11	1683	Itgb3,Ccna2,Arpc2,Ccl2,Iqgap1,Fyn,Myc,Rasa1,Cbl,Pdgfrb,Tlr4
regulation of cell division	GO:BP	0.00137582	0.022493	0.124352	193	24	1067	Tgfb1,Incenp,Aurkb,Birc5,Plk1,Lbh,Mrgprb1,Cdca8,Plk2,E2f8,Kif23,Mrgprb2,Kif20a,Nup62,Prc1,Htr2b,Kif18b,Racgap1,Mrgprx2,Kif14,Aspm,Aurka,Fgf7,Myc
glycosylceramide catabolic process	GO:BP	0.00139737	0.00410678	0.75	8	6	1461	Psap,Gla,Galc,Naga,Gba,Prkcd
negative regulation of myeloid leukocyte mediated immunity	GO:BP	0.00140961	0.0697674	0.272727	11	3	43	Cd300a,Spi1,Cd84
B cell apoptotic process	GO:BP	0.00149269	0.00925926	0.272727	44	12	1296	Aurkb,Ada,Bcl2a1a,Pkn1,Cd74,Bak1,Lyn,Myc,Il10,Bax,Foxp1,Slc39a10
regulation of antigen processing and presentation	GO:BP	0.00150237	0.00608108	0.428571	21	9	1480	Cd68,Trem2,Was,Slc11a1,Cd74,Pycard,H2-Ab1,Fgl2,Ccr7
plasma membrane invagination	GO:BP	0.00150457	0.0972222	0.0374332	187	7	72	Trem2,Cd300a,Fcer1g,Rac2,Fcgr1,Arhgap25,Nckap1l
I-kappaB phosphorylation	GO:BP	0.0015127	0.00536769	0.454545	22	10	1863	Sirpa,Ikbke,Tlr7,Tlr2,Akt1,Tnf,Tlr9,Plcg2,Tlr4,Saa3
alpha-beta T cell activation involved in immune response	GO:BP	0.00151447	0.00987925	0.253521	71	18	1822	Tgfb1,Ly9,Gpr183,Spn,Batf,Nfkbid,Loxl3,Ccr2,Bcl3,Foxp1,Anxa1,Nlrp3,Ccr7,Hlx,H2-M3,Zc3h12a,Entpd7,Il6ra
actin filament depolymerization	GO:BP	0.00151823	0.00916442	0.269841	63	17	1855	Evl,Plek,Sh3bp1,Capg,Mical1,Arpc2,Vill,Cfl1,Wdr1,Mical2,Capzb,Eps8,Capza1,Plekhh2,Mtpn,Capza2,Tmod1
negative regulation of neutrophil activation	GO:BP	0.0015399	0.027027	0.6	5	3	111	Cd300a,Spi1,Grn
microglial cell activation involved in immune response	GO:BP	0.0015399	0.027027	0.6	5	3	111	Trem2,Tyrobp,Grn
tissue morphogenesis	GO:BP	0.00154421	0.0420945	0.124054	661	82	1948	Itgax,Adam8,Mmp12,Tgfb1,Mmp14,Pik3cd,Sh3bp1,Cd44,Ctsz,Itgb3,Gcnt1,Mmp2,Hmga2,Pdgfra,Mrtfa,Ctsl,Car9,Pfn1,Etv5,Dab2,Flna,Cfl1,Grb2,Wdr1,Nrp2,Cdk20,Efemp2,Tnf,Fst,Itga5,Actg1,Mical2,Snai1,Fgf7,Plxnb2,Apaf1,Dlx3,Slit2,Myc,Rhoc,Col3a1,Cxcr4,Dlg3,Plxna1,Pdpn,Il10,Gna13,Mgp,Foxp1,Adam17,Actb,Txnrd1,Socs3,Frzb,Eya1,Rbpj,Hhex,Sapcd2,Kif20b,Cthrc1,Fzd1,Sfrp1,Nfatc4,Tgfbr2,Tgfbr1,Epor,Fmn1,Mef2c,Tgif1,Gcnt…
regulation of neutrophil degranulation	GO:BP	0.0015677	0.0215054	0.363636	11	4	186	Spi1,Ptafr,Syk,Itgam
regulation of mitotic cell cycle spindle assembly checkpoint	GO:BP	0.0015898	0.0103704	0.318182	22	7	675	Cdt1,Incenp,Aurkb,Birc5,Ndc80,Cdca8,Ccnb1
regulation of mitotic spindle checkpoint	GO:BP	0.0015898	0.0103704	0.318182	22	7	675	Cdt1,Incenp,Aurkb,Birc5,Ndc80,Cdca8,Ccnb1
regulation of spindle checkpoint	GO:BP	0.0015898	0.0103704	0.318182	22	7	675	Cdt1,Incenp,Aurkb,Birc5,Ndc80,Cdca8,Ccnb1
response to fluid shear stress	GO:BP	0.0015899	0.00637959	0.375	32	12	1881	Tgfb1,P2rx7,P2rx4,Mmp2,Plec,Akt1,Spp1,Ptk2b,Pdgfrb,Mef2c,Tfpi2,Ass1
response to estradiol	GO:BP	0.00159052	0.0148857	0.191781	146	28	1881	F7,Tgfb1,Grn,Pcna,Arpc1b,Col1a1,Mmp2,Dnmt3a,Ccna2,Glrx,Cyp1b1,Eno2,Ccl2,Sstr2,H2az1,Cxcl2,Myc,Pam,Il10,Slc6a4,Anxa1,Ncoa3,Ccnd1,Pdgfrb,Sfrp1,Stxbp1,Ezh2,Ass1
[truncated: 813 more rows]

## Sheet: KO HFD vs WT HFD upregulated 
Table S5: Data collection for correlation plots from Bulk RNAseq of GWAT after 16 weeks of CD and HFD.
Table S5 Data collection for correlation plots Hoip A-KO HFD vs Control HFD
[truncated: 796 more rows]
