# Supplementary material for: Linear ubiquitination prevents lipodystrophy and obesity-associated metabolic syndrome
Source: Sci Adv. 2025 Sep 17;11(38):eadw2539. doi: 10.1126/sciadv.adw2539 (PMC12442851; doi:10.1126/sciadv.adw2539)
Supplement: Supplementary file 3 — Tables S1 to S5 [file sciadv.adw2539_tables_s1_to_s5.zip › sciadv.adw2539_table_s4.xlsx]

## Sheet: CD up
Table S4: Differential expression analysis (DEA) from Bulk RNAseq of GWAT after 16 weeks of CD and HFD.
Table S4 DEA from Bulk RNAseq of GWAT CD upregulated
Differential expression analysis: vs
symbol	ensembl_gene_id	baseMean	log2FoldChange	log2FoldChange_shrunken	padj	pvalue	stat	description	gene_biotype	symbol.1	CPM (WT_CD_REP1)	CPM (WT_CD_REP2)	CPM (KO_CD_REP1)	CPM (KO_CD_REP2)	CPM (KO_CD_REP3)
Lcn5	ENSMUSG00000026937	698.861	2.37311	0.123928			0.640909	lipocalin 5 [Source:MGI Symbol;Acc:MGI:1277241]	protein_coding	Lcn5	0.112857	8.52815	0	0.0524595	68.0807
Itgax	ENSMUSG00000030789	15952.4	6.37171	6.3641	2.8167e-259	1.6821e-263	34.6782	integrin alpha X [Source:MGI Symbol;Acc:MGI:96609]	protein_coding	Itgax	6.16202	6.82718	602.02	576.425	514.953
Cd68	ENSMUSG00000018774	36858.3	5.78832	5.76594	3.5471e-212	4.2366e-216	31.3765	CD68 antigen [Source:MGI Symbol;Acc:MGI:88342]	protein_coding	Cd68	22.3006	22.3456	1185.72	1308.71	1403.39
Cd300c2	ENSMUSG00000044811	4161.88	5.73228	5.72082	1.2999e-203	2.3288e-207	30.7291	CD300C molecule 2 [Source:MGI Symbol;Acc:MGI:2153249]	protein_coding	Cd300c2	2.50543	2.74951	142.421	149.02	148.397
Clec12a	ENSMUSG00000053063	5774.87	4.32459	4.31682	9.3895e-198	2.2429e-201	30.2779	C-type lectin domain family 12, member a [Source:MGI Symbol;Acc:MGI:3040968]	protein_coding	Clec12a	8.48688	10.532	204.177	193.138	201.631
Trem2	ENSMUSG00000023992	16911	6.13031	6.11754	1.8754e-181	5.5999e-185	29.0056	triggering receptor expressed on myeloid cells 2 [Source:MGI Symbol;Acc:MGI:1913150]	protein_coding	Trem2	8.01288	8.20194	538.339	553.308	705.471
Ctss	ENSMUSG00000038642	68059.4	5.45604	5.46561	1.34e-180	4.8015e-184	28.9315	cathepsin S [Source:MGI Symbol;Acc:MGI:107341]	protein_coding	Ctss	49.4316	54.3378	2439.64	2562.44	2160.8
Lat2	ENSMUSG00000040751	7126.18	5.60033	5.58804	5.704e-180	2.3845e-183	28.8761	linker for activation of T cells family, member 2 [Source:MGI Symbol;Acc:MGI:1926479]	protein_coding	Lat2	4.71744	5.12621	246.074	266.774	238.336
Hk3	ENSMUSG00000025877	7360.61	6.10502	6.0917	4.9366e-179	2.3585e-182	28.7967	hexokinase 3 [Source:MGI Symbol;Acc:MGI:2670962]	protein_coding	Hk3	3.61144	3.56505	239.497	275.57	263.972
Lgals3	ENSMUSG00000050335	135296	4.807	4.79666	7.557e-179	4.0617e-182	28.7778	lectin, galactose binding, soluble 3 [Source:MGI Symbol;Acc:MGI:96778]	protein_coding	Lgals3	158.407	161.569	4401.59	4582.29	5174.67
Mcpt4	ENSMUSG00000061068	4116.79	7.04512	7.02885	9.0272e-175	5.391e-178	28.4465	mast cell protease 4 [Source:MGI Symbol;Acc:MGI:96940]	protein_coding	Mcpt4	0.948002	1.16505	154.455	151.328	132.342
Gpnmb	ENSMUSG00000029816	199227	7.84249	7.81712	4.1442e-170	2.7224e-173	28.0636	glycoprotein (transmembrane) nmb [Source:MGI Symbol;Acc:MGI:1934765]	protein_coding	Gpnmb	24.3546	34.9514	6686.73	8442.75	6017.92
Ahnak2	ENSMUSG00000118667	5451.89	5.0838	5.07195	5.2378e-169	3.7536e-172	27.9701	AHNAK nucleoprotein 2 [Source:MGI Symbol;Acc:MGI:2144831]	protein_coding	Ahnak2	5.34944	5.33592	181.167	192.212	198.891
Ncf2	ENSMUSG00000026480	6478.51	4.6715	4.6605	1.257e-164	9.7584e-168	27.6047	neutrophil cytosolic factor 2 [Source:MGI Symbol;Acc:MGI:97284]	protein_coding	Ncf2	7.92259	8.92427	216.507	232.85	225.864
Cotl1	ENSMUSG00000031827	16356.1	4.26032	4.25074	2.6501e-163	2.2157e-166	27.4915	coactosin-like 1 (Dictyostelium) [Source:MGI Symbol;Acc:MGI:1919292]	protein_coding	Cotl1	26.2732	29.8252	530.916	546.855	615.855
Glipr1	ENSMUSG00000056888	3290.64	5.58871	5.57438	6.0613e-157	5.4297e-160	26.9518	GLI pathogenesis-related 1 (glioma) [Source:MGI Symbol;Acc:MGI:1920940]	protein_coding	Glipr1	2.09915	2.4932	110.654	121.339	114.993
Ms4a7	ENSMUSG00000024672	4373.62	4.61576	4.60186	4.0656e-152	3.8847e-155	26.5344	membrane-spanning 4-domains, subfamily A, member 7 [Source:MGI Symbol;Acc:MGI:1918846]	protein_coding	Ms4a7	5.1463	6.71068	159.023	150.839	146.131
Cma1	ENSMUSG00000022225	4175.4	6.59998	6.58239	1.9277e-151	1.9571e-154	26.4735	chymase 1, mast cell [Source:MGI Symbol;Acc:MGI:96941]	protein_coding	Cma1	1.60258	1.28155	168.371	133.422	143.541
Laptm5	ENSMUSG00000028581	33700.7	4.63331	4.60604	3.0732e-142	3.3035e-145	25.6596	lysosomal-associated protein transmembrane 5 [Source:MGI Symbol;Acc:MGI:108046]	protein_coding	Laptm5	44.2627	45.3903	1228.36	1212.41	1069.55
Itgb2	ENSMUSG00000000290	33116.8	5.93789	5.92571	8.8948e-132	1.0093e-134	24.7023	integrin beta 2 [Source:MGI Symbol;Acc:MGI:96611]	protein_coding	Itgb2	18.2829	17.8951	1115.13	1337.19	1040.11
Myo1f	ENSMUSG00000024300	11942.5	5.54318	5.52846	8.6163e-124	1.0291e-126	23.9455	myosin IF [Source:MGI Symbol;Acc:MGI:107711]	protein_coding	Myo1f	7.85488	9.34369	390.843	478.641	385.827
Atp1a3	ENSMUSG00000040907	10847.8	4.77626	4.7606	1.4619e-120	1.8334e-123	23.6314	ATPase, Na+/K+ transporting, alpha 3 polypeptide [Source:MGI Symbol;Acc:MGI:88107]	protein_coding	Atp1a3	13.2946	12.8621	361.318	405.425	364.572
Tbxas1	ENSMUSG00000029925	3940.51	4.71543	4.70022	1.4748e-120	1.9376e-123	23.6291	thromboxane A synthase 1, platelet [Source:MGI Symbol;Acc:MGI:98497]	protein_coding	Tbxas1	4.78515	5.14951	124.592	142.183	144.167
Pianp	ENSMUSG00000030329	2508	5.74657	5.7265	1.8242e-114	2.5056e-117	23.0269	PILR alpha associated neural protein [Source:MGI Symbol;Acc:MGI:2441908]	protein_coding	Pianp	1.71543	1.39806	96.3571	75.0696	94.9893
Fermt3	ENSMUSG00000024965	5629.82	4.57481	4.55898	1.4616e-111	2.0948e-114	22.7334	fermitin family member 3 [Source:MGI Symbol;Acc:MGI:2147790]	protein_coding	Fermt3	8.05802	7.47961	181.505	197.615	206.961
Dpep2	ENSMUSG00000053687	3046.02	5.09833	5.0806	1.1791e-110	1.7604e-113	22.6397	dipeptidase 2 [Source:MGI Symbol;Acc:MGI:2442042]	protein_coding	Dpep2	2.91172	3.00582	101.031	116.163	101.83
Cd300a	ENSMUSG00000034652	8492.23	5.51656	5.49853	2.609e-110	4.0511e-113	22.603	CD300A molecule [Source:MGI Symbol;Acc:MGI:2443411]	protein_coding	Cd300a	6.02659	6.38446	273.273	343.925	274.869
Irf5	ENSMUSG00000029771	4815.18	3.8775	3.86444	1.3442e-109	2.1674e-112	22.5288	interferon regulatory factor 5 [Source:MGI Symbol;Acc:MGI:1350924]	protein_coding	Irf5	10.6537	10.5786	162.788	167.346	162.746
Adam8	ENSMUSG00000025473	20965.5	6.85291	6.82689	3.006e-109	5.0265e-112	22.4915	a disintegrin and metallopeptidase domain 8 [Source:MGI Symbol;Acc:MGI:107825]	protein_coding	Adam8	4.64973	7.75922	666.97	879.291	673.276
Clec7a	ENSMUSG00000079293	7428.94	5.22442	5.20672	4.8215e-107	8.3502e-110	22.2635	C-type lectin domain family 7, member a [Source:MGI Symbol;Acc:MGI:1861431]	protein_coding	Clec7a	6.34259	6.92039	301.169	263.434	216.736
Rgs10	ENSMUSG00000030844	3354.99	3.43352	3.42193	1.5015e-106	2.6901e-109	22.211	regulator of G-protein signalling 10 [Source:MGI Symbol;Acc:MGI:1915115]	protein_coding	Rgs10	9.75088	10.0893	110.908	108.504	119.265
Tyrobp	ENSMUSG00000030579	20394.6	4.96958	4.95806	2.306e-106	4.2691e-109	22.1902	TYRO protein tyrosine kinase binding protein [Source:MGI Symbol;Acc:MGI:1277211]	protein_coding	Tyrobp	22.7069	20.3184	651.024	657.93	833.584
Kcnn4	ENSMUSG00000054342	2727.28	5.12277	5.10346	1.6405e-104	3.135e-107	21.9961	potassium intermediate/small conductance calcium-activated channel, subfamily N, member 4 [Source:MGI Symbol;Acc:MGI:1277957]	protein_coding	Kcnn4	2.03143	3.23883	93.6076	96.6479	96.1545
Selplg	ENSMUSG00000048163	3217.19	3.47458	3.46192	3.1842e-104	6.2753e-107	21.9646	selectin, platelet (p-selectin) ligand [Source:MGI Symbol;Acc:MGI:106689]	protein_coding	Selplg	8.98345	9.5534	105.917	108.241	110.785
Adssl1	ENSMUSG00000011148	2832.93	5.23681	5.21288	1.2654e-102	2.5693e-105	21.7953	adenylosuccinate synthetase like 1 [Source:MGI Symbol;Acc:MGI:87947]	protein_coding	Adssl1	1.98629	3.07573	92.6136	102.891	102.197
Spi1	ENSMUSG00000002111	7061.86	4.63663	4.61768	2.6287e-99	5.4944e-102	21.4414	spleen focus forming virus (SFFV) proviral integration oncogene [Source:MGI Symbol;Acc:MGI:98282]	protein_coding	Spi1	9.59288	9.11068	220.145	234.022	283.047
Wfs1	ENSMUSG00000039474	10821	3.70484	3.69129	6.1966e-99	1.3322e-101	21.4001	wolframin ER transmembrane glycoprotein [Source:MGI Symbol;Acc:MGI:1328355]	protein_coding	Wfs1	23.6323	30.268	363.285	382.203	355.379
Stac2	ENSMUSG00000017400	2007.31	5.19305	5.17176	1.28634e-96	2.8423e-99	21.1486	SH3 and cysteine rich domain 2 [Source:MGI Symbol;Acc:MGI:2144518]	protein_coding	Stac2	1.94115	1.70097	68.2283	74.8772	67.5412
Anpep	ENSMUSG00000039062	20514.3	5.17667	5.15255	5.93654e-96	1.3472e-98	21.0751	alanyl (membrane) aminopeptidase [Source:MGI Symbol;Acc:MGI:5000466]	protein_coding	Anpep	19.6146	18.0116	671.898	817.984	657.761
Renbp	ENSMUSG00000031387	3107.17	3.50051	3.487	1.10804e-95	2.58069e-98	21.0443	renin binding protein [Source:MGI Symbol;Acc:MGI:105940]	protein_coding	Renbp	7.80973	9.87961	101.052	100.74	112.705
Arhgap9	ENSMUSG00000040345	2750.81	3.96964	3.95362	2.08401e-94	4.97823e-97	20.9035	Rho GTPase activating protein 9 [Source:MGI Symbol;Acc:MGI:2143764]	protein_coding	Arhgap9	5.91373	5.47573	92.0637	93.2905	97.1903
Mmp12	ENSMUSG00000049723	132348	7.77635	7.74278	7.81365e-93	1.91317e-95	20.7286	matrix metallopeptidase 12 [Source:MGI Symbol;Acc:MGI:97005]	protein_coding	Mmp12	23.7001	16.6136	4545.58	5942.16	3529.77
Evl	ENSMUSG00000021262	7493.12	3.9042	3.88822	2.66568e-91	6.68609e-94	20.5568	Ena-vasodilator stimulated phosphoprotein [Source:MGI Symbol;Acc:MGI:1194884]	protein_coding	Evl	14.0395	18.7107	244.234	268.645	254.003
Vsig8	ENSMUSG00000049598	2237.16	6.67298	6.64339	3.71489e-91	9.53958e-94	20.5396	V-set and immunoglobulin domain containing 8 [Source:MGI Symbol;Acc:MGI:3642995]	protein_coding	Vsig8	0.519144	0.97864	72.8811	87.9571	76.3453
Cd84	ENSMUSG00000038147	13083.5	5.69564	5.672	1.9847e-90	5.21511e-93	20.4569	CD84 antigen [Source:MGI Symbol;Acc:MGI:1336885]	protein_coding	Cd84	7.83231	9.13398	467.869	543.043	364.874
Fcer1g	ENSMUSG00000058715	9879.42	3.88582	3.86974	6.08328e-86	1.6348e-88	19.9457	Fc receptor, IgE, high affinity I, gamma polypeptide [Source:MGI Symbol;Acc:MGI:95496]	protein_coding	Fcer1g	22.4135	20.8078	313.753	331.299	367.442
Ncf4	ENSMUSG00000071715	1927.03	4.35126	4.33156	1.56608e-85	4.30217e-88	19.8972	neutrophil cytosolic factor 4 [Source:MGI Symbol;Acc:MGI:109186]	protein_coding	Ncf4	2.88915	3.33204	59.3878	67.3056	73.0006
Tpsb2	ENSMUSG00000033825	5371.97	6.76343	6.73123	2.70898e-85	7.60358e-88	19.8686	tryptase beta 2 [Source:MGI Symbol;Acc:MGI:96942]	protein_coding	Tpsb2	2.00886	1.28155	224.565	145.47	205.688
Vat1	ENSMUSG00000034993	30774.5	3.02786	3.01535	4.51289e-85	1.29363e-87	19.8419	vesicle amine transport 1 [Source:MGI Symbol;Acc:MGI:1349450]	protein_coding	Vat1	117.53	118.835	981.844	1004.39	1060.4
Kcnab2	ENSMUSG00000028931	3139.72	4.45426	4.43388	5.10418e-85	1.49361e-87	19.8347	potassium voltage-gated channel, shaker-related subfamily, beta member 2 [Source:MGI Symbol;Acc:MGI:109239]	protein_coding	Kcnab2	4.40144	5.05631	100.502	120.534	104.117
Rac2	ENSMUSG00000033220	5525.49	4.11529	4.09752	1.08372e-84	3.23596e-87	19.7958	Rac family small GTPase 2 [Source:MGI Symbol;Acc:MGI:97846]	protein_coding	Rac2	8.75774	12.2563	176.302	198.734	193.798
C3ar1	ENSMUSG00000040552	11897.8	5.02808	5.0047	1.70227e-84	5.18457e-87	19.772	complement component 3a receptor 1 [Source:MGI Symbol;Acc:MGI:1097680]	protein_coding	C3ar1	11.3535	12.9553	406.81	485.111	350.287
Atf3	ENSMUSG00000026628	9566.68	5.46416	5.43848	2.88026e-84	8.94436e-87	19.7445	activating transcription factor 3 [Source:MGI Symbol;Acc:MGI:109384]	protein_coding	Atf3	8.12573	6.22136	302.565	369.28	334.103
Mpeg1	ENSMUSG00000046805	45803	5.39906	5.3736	1.8346e-83	5.80674e-86	19.6498	macrophage expressed gene 1 [Source:MGI Symbol;Acc:MGI:1333743]	protein_coding	Mpeg1	30.5618	42.5942	1770.28	1784.69	1257.82
F7	ENSMUSG00000031443	1832.62	6.72441	6.69223	5.20729e-82	1.67927e-84	19.4782	coagulation factor VII [Source:MGI Symbol;Acc:MGI:109325]	protein_coding	F7	0.564287	0.605825	56.4691	76.8357	60.5929
F10	ENSMUSG00000031444	869.102	5.82359	5.79491	1.65106e-81	5.42299e-84	19.4181	coagulation factor X [Source:MGI Symbol;Acc:MGI:103107]	protein_coding	F10	0.45143	0.582524	32.7606	30.7063	28.5054
Ctsk	ENSMUSG00000028111	29728.4	5.69917	5.6758	2.10958e-81	7.05504e-84	19.4046	cathepsin K [Source:MGI Symbol;Acc:MGI:107823]	protein_coding	Ctsk	22.0523	15.8214	939.735	1150.16	1043.09
Pirb	ENSMUSG00000058818	11138.4	4.72316	4.69869	5.64514e-81	1.9548e-83	19.3522	paired Ig-like receptor B [Source:MGI Symbol;Acc:MGI:894311]	protein_coding	Pirb	13.2946	14.6563	361.741	451.012	344.719
Rgs1	ENSMUSG00000026358	4686.22	6.31178	6.28032	5.64514e-81	1.95532e-83	19.3521	regulator of G-protein signaling 1 [Source:MGI Symbol;Acc:MGI:1354694]	protein_coding	Rgs1	1.422	2.60971	166.869	189.274	139.355
Mfsd12	ENSMUSG00000034854	10527.6	3.64009	3.62313	1.25235e-80	4.4126e-83	19.3102	major facilitator superfamily domain containing 12 [Source:MGI Symbol;Acc:MGI:3604804]	protein_coding	Mfsd12	28.5304	25.5845	351.187	353.14	365.845
Vav1	ENSMUSG00000034116	2154.34	3.86999	3.85173	3.55604e-80	1.27419e-82	19.2553	vav 1 oncogene [Source:MGI Symbol;Acc:MGI:98923]	protein_coding	Vav1	4.37887	5.21942	72.9023	78.0248	69.2675
Cd37	ENSMUSG00000030798	2869.49	3.54092	3.52443	7.01353e-79	2.55494e-81	19.0994	CD37 antigen [Source:MGI Symbol;Acc:MGI:88330]	protein_coding	Cd37	6.90687	9.01747	91.8522	91.7167	107.44
Arl11	ENSMUSG00000043157	1964.5	5.2606	5.23442	1.47744e-78	5.47035e-81	19.0596	ADP-ribosylation factor-like 11 [Source:MGI Symbol;Acc:MGI:2444054]	protein_coding	Arl11	1.98629	1.39806	69.9414	69.3515	67.3902
Lpxn	ENSMUSG00000024696	2619.51	4.2852	4.26122	2.08828e-77	7.85678e-80	18.9197	leupaxin [Source:MGI Symbol;Acc:MGI:2147677]	protein_coding	Lpxn	4.13058	4.70679	84.2807	100.233	85.7752
Galnt6	ENSMUSG00000037280	3262.58	6.03619	6.00462	5.27748e-77	2.01707e-79	18.8699	polypeptide N-acetylgalactosaminyltransferase 6 [Source:MGI Symbol;Acc:MGI:1891640]	protein_coding	Galnt6	1.24143	2.14369	107.27	134.576	102.218
Hck	ENSMUSG00000003283	2014.35	4.58576	4.56253	1.30752e-76	5.07549e-79	18.8211	hemopoietic cell kinase [Source:MGI Symbol;Acc:MGI:96052]	protein_coding	Hck	2.27972	3.30874	67.8476	75.6291	65.8581
Tgfb1	ENSMUSG00000002603	6377.41	2.41984	2.41065	8.49518e-76	3.34835e-78	18.7208	transforming growth factor, beta 1 [Source:MGI Symbol;Acc:MGI:98725]	protein_coding	Tgfb1	33.3607	38.7728	203.31	199.224	204.889
Fcgr1	ENSMUSG00000015947	1275.59	3.68059	3.66267	2.1323e-75	8.53173e-78	18.671	Fc receptor, IgG, high affinity I [Source:MGI Symbol;Acc:MGI:95498]	protein_coding	Fcgr1	2.77629	3.68155	41.9606	42.702	45.2073
Fcgr3	ENSMUSG00000059498	14146.5	4.04985	4.03061	5.40395e-75	2.1945e-77	18.6204	Fc receptor, IgG, low affinity III [Source:MGI Symbol;Acc:MGI:95500]	protein_coding	Fcgr3	27.9661	27.6349	457.315	539.266	454.511
Cyth4	ENSMUSG00000018008	10751.7	4.2843	4.2633	1.58998e-72	6.55173e-75	18.3127	cytohesin 4 [Source:MGI Symbol;Acc:MGI:2441702]	protein_coding	Cyth4	17.6735	18.5243	332.851	424.205	351.128
Cd9	ENSMUSG00000030342	14816.4	3.5059	3.48038	1.82281e-72	7.62001e-75	18.3045	CD9 antigen [Source:MGI Symbol;Acc:MGI:88348]	protein_coding	Cd9	37.1075	46.9747	451.88	525.452	518.535
Ckb	ENSMUSG00000001270	16027.9	2.93797	2.93152	3.40066e-72	1.4419e-74	18.2697	creatine kinase, brain [Source:MGI Symbol;Acc:MGI:88407]	protein_coding	Ckb	59.6113	71.4874	489.463	523.528	565.75
Arhgap25	ENSMUSG00000030047	8291.84	5.11013	5.084	6.93887e-72	2.98357e-74	18.23	Rho GTPase activating protein 25 [Source:MGI Symbol;Acc:MGI:2443687]	protein_coding	Arhgap25	7.71945	8.27184	258.637	352.878	253.787
Nckap1l	ENSMUSG00000022488	14530.6	4.76087	4.74028	7.48542e-72	3.26328e-74	18.2251	NCK associated protein 1 like [Source:MGI Symbol;Acc:MGI:1926063]	protein_coding	Nckap1l	16.2063	19.433	478.782	600.557	430.602
Hpgds	ENSMUSG00000029919	4843.17	5.42347	5.39327	1.50782e-71	6.6634e-74	18.186	hematopoietic prostaglandin D synthase [Source:MGI Symbol;Acc:MGI:1859384]	protein_coding	Hpgds	3.36315	4.21747	172.538	202.022	133.248
Irf8	ENSMUSG00000041515	2592.49	2.82533	2.81149	5.54882e-71	2.48529e-73	18.1137	interferon regulatory factor 8 [Source:MGI Symbol;Acc:MGI:96395]	protein_coding	Irf8	11.06	11.6272	86.6495	76.3636	91.4072
Was	ENSMUSG00000031165	1658.02	3.98242	3.96096	8.30909e-71	3.77122e-73	18.0907	Wiskott-Aldrich syndrome [Source:MGI Symbol;Acc:MGI:105059]	protein_coding	Was	3.00201	3.86796	54.8618	60.8355	54.2704
Tlr13	ENSMUSG00000033777	7160.48	6.20291	6.16643	9.3438e-71	4.29664e-73	18.0835	toll-like receptor 13 [Source:MGI Symbol;Acc:MGI:3045213]	protein_coding	Tlr13	2.93429	3.63495	253.942	317.38	182.793
Rab7b	ENSMUSG00000052688	10474.6	4.81861	4.79186	1.30514e-70	6.0795e-73	18.0644	RAB7B, member RAS oncogene family [Source:MGI Symbol;Acc:MGI:2442295]	protein_coding	Rab7b	13.0463	11.4175	356.094	418.592	316.127
P2ry6	ENSMUSG00000048779	3374.15	3.92069	3.89911	1.52389e-70	7.18946e-73	18.0551	pyrimidinergic receptor P2Y, G-protein coupled, 6 [Source:MGI Symbol;Acc:MGI:2673874]	protein_coding	P2ry6	7.62916	6.78058	106.297	114.379	125.372
Ly9	ENSMUSG00000004707	3502.78	5.78744	5.75436	2.46052e-70	1.17552e-72	18.028	lymphocyte antigen 9 [Source:MGI Symbol;Acc:MGI:96885]	protein_coding	Ly9	1.64772	2.65631	118.12	147.044	103.297
Slc37a2	ENSMUSG00000032122	11078	6.15255	6.11768	5.51796e-70	2.66918e-72	17.9826	solute carrier family 37 (glycerol-3-phosphate transporter), member 2 [Source:MGI Symbol;Acc:MGI:1929693]	protein_coding	Slc37a2	4.71744	5.80194	347.19	512.197	304.863
Ncf1	ENSMUSG00000015950	6326.33	4.34708	4.3224	5.62324e-69	2.75369e-71	17.8527	neutrophil cytosolic factor 1 [Source:MGI Symbol;Acc:MGI:97283]	protein_coding	Ncf1	10.9697	9.32039	200.624	237.362	216.11
Lrrc25	ENSMUSG00000049988	1892.74	3.88225	3.86077	9.73847e-69	4.84803e-71	17.8211	leucine rich repeat containing 25 [Source:MGI Symbol;Acc:MGI:2445284]	protein_coding	Lrrc25	4.15315	4.17087	57.9919	63.6684	72.267
Syngr1	ENSMUSG00000022415	3052.45	5.32126	5.29145	9.73847e-69	4.88523e-71	17.8207	synaptogyrin 1 [Source:MGI Symbol;Acc:MGI:1328323]	protein_coding	Syngr1	1.738	3.44854	106.763	96.9277	118.661
B430306N03Rik	ENSMUSG00000043740	1654.72	7.34298	7.29799	1.1043e-66	5.60559e-69	17.5534	RIKEN cDNA B430306N03 gene [Source:MGI Symbol;Acc:MGI:2443478]	protein_coding	B430306N03Rik	0.361144	0.326213	56.0461	72.2193	46.9768
Clec4a2	ENSMUSG00000030148	3025.56	4.07902	4.05536	1.37036e-66	7.03796e-69	17.5404	C-type lectin domain family 4, member a2 [Source:MGI Symbol;Acc:MGI:1349412]	protein_coding	Clec4a2	5.57516	6.12815	105.43	114.869	90.3715
Slfn2	ENSMUSG00000072620	4175.48	3.39098	3.37208	1.03654e-65	5.38543e-68	17.4244	schlafen 2 [Source:MGI Symbol;Acc:MGI:1313258]	protein_coding	Slfn2	10.9697	14.6097	138.91	147.499	133.27
Lilrb4b	ENSMUSG00000112023	12313.6	5.36177	5.32876	6.72212e-65	3.53268e-67	17.3165	leukocyte immunoglobulin-like receptor, subfamily B, member 4B [Source:MGI Symbol;Acc:MGI:102702]	protein_coding	Lilrb4b	11.4889	8.27184	417.427	495.148	379.137
Myo1g	ENSMUSG00000020437	3318.67	3.96945	3.94518	2.77254e-64	1.47361e-66	17.2341	myosin IG [Source:MGI Symbol;Acc:MGI:1927091]	protein_coding	Myo1g	7.24545	6.47767	104.352	121.531	114.173
Cd300lb	ENSMUSG00000063193	6030.16	5.782	5.74282	2.95054e-64	1.58584e-66	17.2298	CD300 molecule like family member B [Source:MGI Symbol;Acc:MGI:2685099]	protein_coding	Cd300lb	3.65658	3.68155	195.992	271.478	165.163
Cd83	ENSMUSG00000015396	2147.82	3.17229	3.15468	3.22423e-64	1.7522e-66	17.2241	CD83 antigen [Source:MGI Symbol;Acc:MGI:1328316]	protein_coding	Cd83	7.6743	7.3398	78.38	65.8717	70.368
Coro1a	ENSMUSG00000030707	5267.37	2.93745	2.9212	3.48353e-63	1.93472e-65	17.0845	coronin, actin binding protein 1A [Source:MGI Symbol;Acc:MGI:1345961]	protein_coding	Coro1a	20.9238	21.9961	166.023	158.061	195.977
C5ar1	ENSMUSG00000049130	7542.75	4.06118	4.04267	4.26508e-63	2.39425e-65	17.0721	complement component 5a receptor 1 [Source:MGI Symbol;Acc:MGI:88232]	protein_coding	C5ar1	16.0258	13.2349	251.996	275.168	247.896
Slc11a1	ENSMUSG00000026177	10552.8	5.07647	5.04532	4.7284e-63	2.70817e-65	17.0649	solute carrier family 11 (proton-coupled divalent metal ion transporters), member 1 [Source:MGI Symbol;Acc:MGI:1345275]	protein_coding	Slc11a1	11.7823	8.80776	338.265	422.771	342.043
Matk	ENSMUSG00000004933	1356.51	4.59302	4.56244	4.7284e-63	2.71082e-65	17.0649	megakaryocyte-associated tyrosine kinase [Source:MGI Symbol;Acc:MGI:99259]	protein_coding	Matk	1.76058	1.95728	47.2057	37.561	57.3993
Aph1c	ENSMUSG00000053040	2274.71	3.80986	3.78795	5.50581e-63	3.18939e-65	17.0554	aph1 homolog C, gamma secretase subunit [Source:MGI Symbol;Acc:MGI:1915568]	protein_coding	Aph1c	5.1463	5.35922	74.9961	85.1593	71.6412
Mmp14	ENSMUSG00000000957	6515.37	2.40543	2.39315	1.50633e-61	8.81581e-64	16.8603	matrix metallopeptidase 14 (membrane-inserted) [Source:MGI Symbol;Acc:MGI:101900]	protein_coding	Mmp14	33.5864	40.8699	225.792	188.207	207.285
Slc15a3	ENSMUSG00000024737	3117.86	5.4484	5.41367	1.71293e-61	1.01272e-63	16.8521	solute carrier family 15, member 3 [Source:MGI Symbol;Acc:MGI:1929691]	protein_coding	Slc15a3	1.82829	3.00582	101.221	131.289	94.3419
Apobec1	ENSMUSG00000040613	7505.1	4.13496	4.10786	4.23738e-59	2.53054e-61	16.5224	apolipoprotein B mRNA editing enzyme, catalytic polypeptide 1 [Source:MGI Symbol;Acc:MGI:103298]	protein_coding	Apobec1	15.5292	12.1398	251.721	271.093	250.14
Csf2rb2	ENSMUSG00000071714	4005.62	2.93222	2.91307	5.59992e-59	3.37768e-61	16.505	colony stimulating factor 2 receptor, beta 2, low-affinity (granulocyte-macrophage) [Source:MGI Symbol;Acc:MGI:1339760]	protein_coding	Csf2rb2	14.9423	17.9417	134.807	136.814	122.329
Tcirg1	ENSMUSG00000001750	11233.9	4.11387	4.08661	7.59225e-58	4.64743e-60	16.346	T cell, immune regulator 1, ATPase, H+ transporting, lysosomal V0 protein A3 [Source:MGI Symbol;Acc:MGI:1350931]	protein_coding	Tcirg1	23.8129	18.1515	364.998	373.232	420.935
Arhgap30	ENSMUSG00000048865	4958.56	3.92106	3.90044	7.59225e-58	4.67006e-60	16.3457	Rho GTPase activating protein 30 [Source:MGI Symbol;Acc:MGI:2684948]	protein_coding	Arhgap30	10.9472	10.2524	163.993	189.903	152.777
Efhd2	ENSMUSG00000040659	12309.5	3.48498	3.46618	8.40016e-58	5.21718e-60	16.3389	EF hand domain containing 2 [Source:MGI Symbol;Acc:MGI:106504]	protein_coding	Efhd2	37.4687	32.5048	385.788	413.363	444.65
Slc43a2	ENSMUSG00000038178	6701.97	3.29709	3.27602	3.42851e-57	2.14986e-59	16.2523	solute carrier family 43, member 2 [Source:MGI Symbol;Acc:MGI:2442746]	protein_coding	Slc43a2	20.1338	23.3243	234.061	239.635	196.927
Ly86	ENSMUSG00000021423	2063.81	2.76102	2.74408	3.1447e-56	1.99067e-58	16.1153	lymphocyte antigen 86 [Source:MGI Symbol;Acc:MGI:1321404]	protein_coding	Ly86	9.16402	9.6466	68.1225	59.5241	74.1875
Stra6l	ENSMUSG00000028327	614.622	6.7329	6.68335	3.161e-56	2.01987e-58	16.1144	STRA6-like [Source:MGI Symbol;Acc:MGI:1921402]	protein_coding	Stra6l	0.203143	0.186408	22.2704	22.4177	20.6508
Pld3	ENSMUSG00000003363	24236.1	3.79722	3.78438	5.26957e-56	3.3987e-58	16.0822	phospholipase D family, member 3 [Source:MGI Symbol;Acc:MGI:1333782]	protein_coding	Pld3	43.5404	70.9048	786	836.362	852.552
Cdt1	ENSMUSG00000006585	734.989	3.33615	3.31415	5.96883e-56	3.88535e-58	16.0739	chromatin licensing and DNA replication factor 1 [Source:MGI Symbol;Acc:MGI:1914427]	protein_coding	Cdt1	2.27972	2.3534	24.3431	24.4112	25.0744
BC028528	ENSMUSG00000038543	1428.26	3.2885	3.26689	8.73647e-56	5.73909e-58	16.0498	cDNA sequence BC028528 [Source:MGI Symbol;Acc:MGI:2385885]	protein_coding	BC028528	4.76258	4.49709	48.7496	48.63	45.682
Kcnk13	ENSMUSG00000045404	753.758	4.46655	4.43498	1.95968e-55	1.29904e-57	15.999	potassium channel, subfamily K, member 13 [Source:MGI Symbol;Acc:MGI:2384976]	protein_coding	Kcnk13	1.08343	1.16505	24.1527	28.6604	25.2902
Bcl2a1b	ENSMUSG00000089929	2231.93	4.60025	4.56764	2.04396e-55	1.36712e-57	15.9958	B cell leukemia/lymphoma 2 related protein A1b [Source:MGI Symbol;Acc:MGI:1278326]	protein_coding	Bcl2a1b	2.68601	3.42524	85.9304	55.8519	92.7235
Grn	ENSMUSG00000034708	54281.2	2.61084	2.59493	6.67116e-55	4.50189e-57	15.9214	granulin [Source:MGI Symbol;Acc:MGI:95832]	protein_coding	Grn	268.826	274.206	1636.7	1711.25	1894.33
Pik3cd	ENSMUSG00000039936	2011.38	2.96508	2.94581	1.48714e-54	1.01244e-56	15.8706	phosphatidylinositol-4,5-bisphosphate 3-kinase catalytic subunit delta [Source:MGI Symbol;Acc:MGI:1098211]	protein_coding	Pik3cd	8.37402	7.66602	67.7418	63.8957	66.9586
Plxdc1	ENSMUSG00000017417	1679.3	4.2143	4.18522	1.83549e-54	1.26056e-56	15.8569	plexin domain containing 1 [Source:MGI Symbol;Acc:MGI:1919574]	protein_coding	Plxdc1	2.46029	3.51845	50.0397	63.441	59.5571
Ankrd13b	ENSMUSG00000037907	1001.04	3.15861	3.13747	3.51978e-54	2.43831e-56	15.8154	ankyrin repeat domain 13b [Source:MGI Symbol;Acc:MGI:2144501]	protein_coding	Ankrd13b	3.36315	3.72815	33.6065	34.1686	31.8717
Inpp5d	ENSMUSG00000026288	3987.06	3.29207	3.2695	3.98412e-54	2.78377e-56	15.807	inositol polyphosphate-5-phosphatase D [Source:MGI Symbol;Acc:MGI:107357]	protein_coding	Inpp5d	12.6852	13.165	137.281	142.865	118.683
Csf2ra	ENSMUSG00000059326	6616.39	3.37047	3.3471	6.86198e-54	4.83556e-56	15.7722	colony stimulating factor 2 receptor, alpha, low-affinity (granulocyte-macrophage) [Source:MGI Symbol;Acc:MGI:1339754]	protein_coding	Csf2ra	19.7952	20.9942	209.38	190.043	268.784
Cd180	ENSMUSG00000021624	3600.46	5.41689	5.37479	9.86884e-54	7.01339e-56	15.7487	CD180 antigen [Source:MGI Symbol;Acc:MGI:1194924]	protein_coding	Cd180	2.12172	3.58835	120.446	154.616	102.002
Serpinb9b	ENSMUSG00000021403	3947.98	8.98096	8.91113	1.53457e-53	1.09973e-55	15.7202	serine (or cysteine) peptidase inhibitor, clade B, member 9b [Source:MGI Symbol;Acc:MGI:894668]	protein_coding	Serpinb9b	0.293429	0.23301	104.859	215.032	95.5503
P2rx7	ENSMUSG00000029468	2101.67	2.7416	2.72601	2.15478e-53	1.55705e-55	15.6982	purinergic receptor P2X, ligand-gated ion channel, 7 [Source:MGI Symbol;Acc:MGI:1339957]	protein_coding	P2rx7	9.79602	9.5534	68.186	67.97	68.4691
Hexa	ENSMUSG00000025232	21105.6	2.35814	2.34408	2.66469e-53	1.94143e-55	15.6842	hexosaminidase A [Source:MGI Symbol;Acc:MGI:96073]	protein_coding	Hexa	114.55	133.421	639.434	682.533	676.124
Emp3	ENSMUSG00000040212	8853.25	3.95149	3.92562	2.90899e-53	2.13679e-55	15.6781	epithelial membrane protein 3 [Source:MGI Symbol;Acc:MGI:1098729]	protein_coding	Emp3	20.5626	16.334	276.508	287.548	345.863
Cpa3	ENSMUSG00000001865	2925.58	7.07356	7.01809	3.73554e-53	2.76624e-55	15.6617	carboxypeptidase A3, mast cell [Source:MGI Symbol;Acc:MGI:88479]	protein_coding	Cpa3	0.993145	0.442718	116.724	114.607	79.4527
Cd48	ENSMUSG00000015355	2331.39	3.57969	3.55434	7.65969e-53	5.7179e-55	15.6154	CD48 antigen [Source:MGI Symbol;Acc:MGI:88339]	protein_coding	Cd48	6.45544	6.03495	76.2016	85.7888	73.799
Lyz2	ENSMUSG00000069516	176394	4.45547	4.43334	1.3625e-52	1.02523e-54	15.5781	lysozyme 2 [Source:MGI Symbol;Acc:MGI:96897]	protein_coding	Lyz2	278.645	247.899	5375.25	7373.41	5465.42
Amz1	ENSMUSG00000050022	887.783	3.76828	3.74089	2.32768e-52	1.7654e-54	15.5433	archaelysin family metallopeptidase 1 [Source:MGI Symbol;Acc:MGI:2442258]	protein_coding	Amz1	2.30229	1.88738	30.1803	28.468	32.1091
Il7r	ENSMUSG00000003882	4326.73	5.94306	5.89756	3.36926e-52	2.57549e-54	15.5191	interleukin 7 receptor [Source:MGI Symbol;Acc:MGI:96562]	protein_coding	Il7r	2.00886	2.74951	162.872	191.162	100.902
Tnfaip2	ENSMUSG00000021281	6574.95	4.52489	4.4917	3.96289e-52	3.05293e-54	15.5082	tumor necrosis factor, alpha-induced protein 2 [Source:MGI Symbol;Acc:MGI:104960]	protein_coding	Tnfaip2	10.3377	8.34174	210.67	266.442	203.552
Pla2g7	ENSMUSG00000023913	10264.8	4.22394	4.19242	1.30331e-51	1.01183e-53	15.4311	phospholipase A2, group VII (platelet-activating factor acetylhydrolase, plasma) [Source:MGI Symbol;Acc:MGI:1351327]	protein_coding	Pla2g7	16.3643	19.7825	346.429	421.32	287.406
Cd63	ENSMUSG00000025351	32221.9	2.10778	2.09762	1.47021e-51	1.15018e-53	15.4228	CD63 antigen [Source:MGI Symbol;Acc:MGI:99529]	protein_coding	Cd63	203.166	237.6	962.281	951.913	1077.19
Bin2	ENSMUSG00000098112	1612.1	3.92644	3.89693	4.79027e-51	3.77615e-53	15.3458	bridging integrator 2 [Source:MGI Symbol;Acc:MGI:3611448]	protein_coding	Bin2	2.70858	4.26408	50.8434	58.2825	55.9319
Evi2b	ENSMUSG00000093938	2414.19	4.44562	4.41149	5.47599e-51	4.3494e-53	15.3367	ecotropic viral integration site 2b [Source:MGI Symbol;Acc:MGI:1890682]	protein_coding	Evi2b	3.56629	3.72815	81.0448	99.4458	68.9007
Alox5ap	ENSMUSG00000060063	6802.99	4.05441	4.02433	6.20487e-51	4.96538e-53	15.3281	arachidonate 5-lipoxygenase activating protein [Source:MGI Symbol;Acc:MGI:107505]	protein_coding	Alox5ap	13.5655	13.0718	203.479	274.083	218.98
Creg1	ENSMUSG00000040713	28703.2	3.8276	3.79271	8.71286e-51	7.0244e-53	15.3055	cellular repressor of E1A-stimulated genes 1 [Source:MGI Symbol;Acc:MGI:1344382]	protein_coding	Creg1	68.1207	62.3068	932.608	1120.24	869.707
Milr1	ENSMUSG00000040528	943.702	4.6736	4.63728	1.08326e-50	8.79803e-53	15.2909	mast cell immunoglobulin like receptor 1 [Source:MGI Symbol;Acc:MGI:2685731]	protein_coding	Milr1	1.08343	1.37476	30.1803	38.1556	29.6491
Cyba	ENSMUSG00000006519	16027.5	4.19731	4.16497	1.26064e-50	1.03892e-52	15.28	cytochrome b-245, alpha polypeptide [Source:MGI Symbol;Acc:MGI:1316658]	protein_coding	Cyba	31.5549	25.1417	518.141	465.001	680.116
Uap1l1	ENSMUSG00000026956	4642.59	3.58433	3.55726	2.21579e-50	1.83932e-52	15.2428	UDP-N-acteylglucosamine pyrophosphorylase 1-like 1 [Source:MGI Symbol;Acc:MGI:2443318]	protein_coding	Uap1l1	13.6557	11.0214	150.034	147.988	173.6
Tnip3	ENSMUSG00000044162	1114.7	5.87371	5.82683	2.76333e-50	2.31034e-52	15.2279	TNFAIP3 interacting protein 3 [Source:MGI Symbol;Acc:MGI:3041165]	protein_coding	Tnip3	0.496573	0.792233	35.9118	48.595	32.6701
Nfam1	ENSMUSG00000058099	4224.44	4.24727	4.2142	3.98169e-50	3.35275e-52	15.2035	Nfat activating molecule with ITAM motif 1 [Source:MGI Symbol;Acc:MGI:1921289]	protein_coding	Nfam1	7.26802	7.2932	137.028	174.096	123.279
Prex1	ENSMUSG00000039621	3148.55	3.05608	3.03437	4.26593e-50	3.61757e-52	15.1985	phosphatidylinositol-3,4,5-trisphosphate-dependent Rac exchange factor 1 [Source:MGI Symbol;Acc:MGI:3040696]	protein_coding	Prex1	9.86374	14.1437	103.442	106.528	101.894
Panx1	ENSMUSG00000031934	1665.05	4.20835	4.176	8.03274e-50	6.85985e-52	15.1565	pannexin 1 [Source:MGI Symbol;Acc:MGI:1860055]	protein_coding	Panx1	2.93429	2.95922	52.1969	67.0258	51.9614
Hpse	ENSMUSG00000035273	1458.99	4.42168	4.38726	1.03564e-49	8.90604e-52	15.1394	heparanase [Source:MGI Symbol;Acc:MGI:1343124]	protein_coding	Hpse	2.00886	2.4932	48.665	59.2793	42.7689
Rftn1	ENSMUSG00000039316	2386.95	2.38765	2.37158	2.14935e-49	1.86119e-51	15.0908	raftlin lipid raft linker 1 [Source:MGI Symbol;Acc:MGI:1923688]	protein_coding	Rftn1	13.114	14.3767	75.7575	76.5734	74.2522
Ptafr	ENSMUSG00000056529	5981.47	4.32033	4.28631	2.26284e-49	1.97297e-51	15.087	platelet-activating factor receptor [Source:MGI Symbol;Acc:MGI:106066]	protein_coding	Ptafr	10.9697	8.50485	198.361	233.969	184.929
Igsf6	ENSMUSG00000035004	4016.88	4.63727	4.6016	2.67748e-49	2.35049e-51	15.0754	immunoglobulin superfamily, member 6 [Source:MGI Symbol;Acc:MGI:1891393]	protein_coding	Igsf6	4.96573	5.73204	130.936	173.081	111.842
Tlr1	ENSMUSG00000044827	1039.18	3.71842	3.68945	1.1889e-48	1.065e-50	14.9753	toll-like receptor 1 [Source:MGI Symbol;Acc:MGI:1341295]	protein_coding	Tlr1	2.00886	3.14563	38.9362	30.5839	36.8132
Evi2a	ENSMUSG00000078771	3678.62	3.91349	3.88271	2.0121e-48	1.81444e-50	14.9398	ecotropic viral integration site 2a [Source:MGI Symbol;Acc:MGI:95458]	protein_coding	Evi2a	8.80288	6.92039	121.588	135.66	119.006
Slamf8	ENSMUSG00000053318	974.739	4.6661	4.62834	2.44145e-48	2.21618e-50	14.9265	SLAM family member 8 [Source:MGI Symbol;Acc:MGI:1921998]	protein_coding	Slamf8	1.15115	1.39806	34.4525	38.9774	27.8149
Btk	ENSMUSG00000031264	1885.95	4.58551	4.54872	3.05066e-48	2.7874e-50	14.9112	Bruton agammaglobulinemia tyrosine kinase [Source:MGI Symbol;Acc:MGI:88216]	protein_coding	Btk	2.30229	2.91262	61.1009	79.4762	54.6372
Plekhn1	ENSMUSG00000078485	949.596	3.50155	3.47434	3.8242e-48	3.51703e-50	14.8957	pleckstrin homology domain containing, family N member 1 [Source:MGI Symbol;Acc:MGI:2387630]	protein_coding	Plekhn1	2.41515	2.98252	28.9959	30.3216	36.8348
Ms4a6d	ENSMUSG00000024679	4336.66	4.78348	4.74392	7.19827e-48	6.66307e-50	14.8529	membrane-spanning 4-domains, subfamily A, member 6D [Source:MGI Symbol;Acc:MGI:1916024]	protein_coding	Ms4a6d	5.50744	4.8699	132.163	188.627	129.148
Apbb1ip	ENSMUSG00000026786	4825.38	3.48011	3.45219	9.14511e-48	8.51978e-50	14.8364	amyloid beta (A4) precursor protein-binding, family B, member 1 interacting protein [Source:MGI Symbol;Acc:MGI:1861354]	protein_coding	Apbb1ip	14.6489	12.8854	160.503	176.404	149.346
Tnfrsf1b	ENSMUSG00000028599	7377.29	3.69048	3.66289	9.52714e-48	8.93258e-50	14.8332	tumor necrosis factor receptor superfamily, member 1b [Source:MGI Symbol;Acc:MGI:1314883]	protein_coding	Tnfrsf1b	18.9149	17.8252	254.809	280.851	212.723
AB124611	ENSMUSG00000057191	785.29	3.12032	3.09663	9.9394e-48	9.37847e-50	14.83	cDNA sequence AB124611 [Source:MGI Symbol;Acc:MGI:3043001]	protein_coding	AB124611	2.52801	3.19223	25.9927	23.4144	28.9154
Msr1	ENSMUSG00000025044	3517.12	4.58122	4.54347	1.08655e-47	1.03172e-49	14.8236	macrophage scavenger receptor 1 [Source:MGI Symbol;Acc:MGI:98257]	protein_coding	Msr1	4.69487	5.00971	115.011	150.996	97.7729
Dnase1l1	ENSMUSG00000019088	4510.86	2.86754	2.84623	1.53391e-47	1.46567e-49	14.8	deoxyribonuclease 1-like 1 [Source:MGI Symbol;Acc:MGI:109628]	protein_coding	Dnase1l1	19.4792	18.8505	147.031	155.07	139.743
Enpp6	ENSMUSG00000038173	797.114	3.27032	3.24479	6.65587e-47	6.39949e-49	14.7005	ectonucleotide pyrophosphatase/phosphodiesterase 6 [Source:MGI Symbol;Acc:MGI:2445171]	protein_coding	Enpp6	2.75372	2.4699	28.721	24.4112	26.887
Mamdc2	ENSMUSG00000033207	3928.36	5.05842	5.01563	6.07886e-46	5.88101e-48	14.5495	MAM domain containing 2 [Source:MGI Symbol;Acc:MGI:1918988]	protein_coding	Mamdc2	4.5143	3.23883	159.552	148.53	103.362
Tlr6	ENSMUSG00000051498	605.026	3.78992	3.75793	7.00566e-46	6.81949e-48	14.5394	toll-like receptor 6 [Source:MGI Symbol;Acc:MGI:1341296]	protein_coding	Tlr6	1.21886	1.63107	20.938	21.6133	19.1619
Dock2	ENSMUSG00000020143	7383.35	4.47792	4.43968	8.40437e-46	8.23122e-48	14.5265	dedicator of cyto-kinesis 2 [Source:MGI Symbol;Acc:MGI:2149010]	protein_coding	Dock2	10.3152	11.5573	231.777	322.399	207.393
Tnfrsf11a	ENSMUSG00000026321	2028.46	3.88995	3.85688	3.42117e-45	3.39155e-47	14.4292	tumor necrosis factor receptor superfamily, member 11a, NFKB activator [Source:MGI Symbol;Acc:MGI:1314891]	protein_coding	Tnfrsf11a	4.42401	4.45048	73.6848	77.0455	56.4282
C5ar2	ENSMUSG00000074361	711.413	3.79073	3.75895	4.73821e-45	4.72548e-47	14.4063	complement component 5a receptor 2 [Source:MGI Symbol;Acc:MGI:2442013]	protein_coding	C5ar2	1.35429	2.00388	24.1527	25.5303	22.8734
Wfdc17	ENSMUSG00000069792	2446.14	3.58841	3.56125	7.91123e-45	7.93721e-47	14.3704	WAP four-disulfide core domain 17 [Source:MGI Symbol;Acc:MGI:3649773]	protein_coding	Wfdc17	6.61345	6.43107	72.2467	92.9233	82.0205
Csf1r	ENSMUSG00000024621	22521.4	3.47958	3.4508	8.35731e-45	8.43467e-47	14.3662	colony stimulating factor 1 receptor [Source:MGI Symbol;Acc:MGI:1339758]	protein_coding	Csf1r	69.6105	58.7417	719.146	830.557	719.001
Cd300ld	ENSMUSG00000034641	5001.67	4.00141	3.96705	2.8277e-44	2.87076e-46	14.2811	CD300 molecule like family member d [Source:MGI Symbol;Acc:MGI:2442358]	protein_coding	Cd300ld	10.112	10.2058	153.017	207.145	150.705
Mcoln2	ENSMUSG00000011008	812.644	5.21318	5.16588	2.99351e-44	3.05697e-46	14.2767	mucolipin 2 [Source:MGI Symbol;Acc:MGI:1915529]	protein_coding	Mcoln2	0.60943	0.862136	26.733	34.4484	23.7581
Pip5k1c	ENSMUSG00000034902	7068.74	2.44304	2.42504	4.06248e-44	4.17287e-46	14.255	phosphatidylinositol-4-phosphate 5-kinase, type 1 gamma [Source:MGI Symbol;Acc:MGI:1298224]	protein_coding	Pip5k1c	37.6267	41.033	220.103	236.925	216.024
Cstb	ENSMUSG00000005054	12373.3	2.28949	2.27654	5.57523e-44	5.76002e-46	14.2325	cystatin B [Source:MGI Symbol;Acc:MGI:109514]	protein_coding	Cstb	69.7459	81.9029	364.131	398.482	402.162
Fam83f	ENSMUSG00000022408	953.086	5.47264	5.42216	7.67125e-44	7.97132e-46	14.2097	family with sequence similarity 83, member F [Source:MGI Symbol;Acc:MGI:2146227]	protein_coding	Fam83f	0.564287	0.885437	34.8332	39.7993	25.3549
Plekho2	ENSMUSG00000050721	10621.3	3.93805	3.90433	8.09456e-44	8.45953e-46	14.2056	pleckstrin homology domain containing, family O member 2 [Source:MGI Symbol;Acc:MGI:2143132]	protein_coding	Plekho2	24.4675	20.2485	336.911	419.851	327.888
Arhgap19	ENSMUSG00000025154	1878.87	3.78807	3.75511	1.00076e-43	1.05186e-45	14.1903	Rho GTPase activating protein 19 [Source:MGI Symbol;Acc:MGI:1918335]	protein_coding	Arhgap19	3.49858	5.40582	76.4343	51.9699	64.6065
Cybb	ENSMUSG00000015340	14461.6	4.66572	4.63864	1.23672e-43	1.30726e-45	14.1751	cytochrome b-245, beta polypeptide [Source:MGI Symbol;Acc:MGI:88574]	protein_coding	Cybb	18.8246	18.7806	558.029	593.527	349.38
Psap	ENSMUSG00000004207	428399	3.26829	3.25728	2.19972e-43	2.33831e-45	14.1342	prosaposin [Source:MGI Symbol;Acc:MGI:97783]	protein_coding	Psap	1543.57	1254.5	14419	14783.7	13652.6
Sirpb1c	ENSMUSG00000074677	647.809	6.14048	6.08234	3.64442e-43	3.89579e-45	14.0982	signal-regulatory protein beta 1C [Source:MGI Symbol;Acc:MGI:3807521]	protein_coding	Sirpb1c	0.270858	0.349514	22.1858	27.7511	18.3419
Fabp7	ENSMUSG00000019874	343.143	5.20915	5.16098	5.04423e-43	5.42228e-45	14.0748	fatty acid binding protein 7, brain [Source:MGI Symbol;Acc:MGI:101916]	protein_coding	Fabp7	0.293429	0.326213	11.5476	12.2406	12.2783
Hmga1	ENSMUSG00000046711	10832.7	3.89469	3.86041	7.18737e-43	7.76897e-45	14.0494	high mobility group AT-hook 1 [Source:MGI Symbol;Acc:MGI:96160]	protein_coding	Hmga1	19.6372	28.1243	308.148	433.018	363.061
Stmn1	ENSMUSG00000028832	3529.24	3.11486	3.08863	1.16076e-42	1.26855e-44	14.0146	stathmin 1 [Source:MGI Symbol;Acc:MGI:96739]	protein_coding	Stmn1	11.1052	14.7495	104.859	127.302	117.733
Tk1	ENSMUSG00000025574	823.439	4.21432	4.17561	1.91629e-42	2.10569e-44	13.9786	thymidine kinase 1 [Source:MGI Symbol;Acc:MGI:98763]	protein_coding	Tk1	1.33172	1.58447	23.1587	28.0309	33.9217
Slamf7	ENSMUSG00000038179	2249.35	4.54773	4.50544	2.72614e-42	3.01186e-44	13.9531	SLAM family member 7 [Source:MGI Symbol;Acc:MGI:1922595]	protein_coding	Slamf7	2.75372	3.63495	86.586	89.6358	56.9461
Syk	ENSMUSG00000021457	8394.36	4.12911	4.09144	5.04149e-42	5.59998e-44	13.9088	spleen tyrosine kinase [Source:MGI Symbol;Acc:MGI:99515]	protein_coding	Syk	14.8069	16.6136	255.993	360.484	242.803
Rnh1	ENSMUSG00000038650	14284.5	2.42966	2.40895	7.29007e-42	8.14119e-44	13.882	ribonuclease/angiogenin inhibitor 1 [Source:MGI Symbol;Acc:MGI:1195456]	protein_coding	Rnh1	77.6685	82.4621	420.6	474.444	463.92
Eef1a2	ENSMUSG00000016349	1101.42	9.34811	9.25366	7.74737e-42	8.69815e-44	13.8773	eukaryotic translation elongation factor 1 alpha 2 [Source:MGI Symbol;Acc:MGI:1096317]	protein_coding	Eef1a2	0.0677145	0.0466019	41.601	38.0157	38.3021
Lum	ENSMUSG00000036446	8604.69	3.40512	3.38875	1.53084e-41	1.72786e-43	13.828	lumican [Source:MGI Symbol;Acc:MGI:109347]	protein_coding	Lum	24.6481	27.2854	339.597	295.102	231.669
Ccl9	ENSMUSG00000019122	29443	4.48773	4.47045	1.67058e-41	1.89555e-43	13.8213	chemokine (C-C motif) ligand 9 [Source:MGI Symbol;Acc:MGI:104533]	protein_coding	Ccl9	47.1067	38.6796	853.805	1274.29	910.167
Pltp	ENSMUSG00000017754	34412	3.00643	2.98068	1.68511e-41	1.9221e-43	13.8203	phospholipid transfer protein [Source:MGI Symbol;Acc:MGI:103151]	protein_coding	Pltp	137.686	129.647	1071.07	986.239	1357.38
Fyb	ENSMUSG00000022148	2928.65	4.27933	4.23923	2.26693e-41	2.59928e-43	13.7986	FYN binding protein [Source:MGI Symbol;Acc:MGI:1346327]	protein_coding	Fyb	3.95001	6.05825	97.478	120.639	83.2937
Daglb	ENSMUSG00000039206	7066.84	3.29371	3.26475	2.31305e-41	2.66598e-43	13.7968	diacylglycerol lipase, beta [Source:MGI Symbol;Acc:MGI:2442032]	protein_coding	Daglb	25.4381	19.9223	247.745	233.218	227.763
Ccl3	ENSMUSG00000000982	364.054	6.06009	6.00025	3.02912e-41	3.50941e-43	13.7769	chemokine (C-C motif) ligand 3 [Source:MGI Symbol;Acc:MGI:98260]	protein_coding	Ccl3	0.180572	0.186408	14.5085	11.8559	12.3214
Itgam	ENSMUSG00000030786	12725.1	5.06071	5.02195	3.608e-41	4.20161e-43	13.7639	integrin alpha M [Source:MGI Symbol;Acc:MGI:96607]	protein_coding	Itgam	12.0532	13.3515	392.344	603.931	325.255
Nceh1	ENSMUSG00000027698	9334.95	5.13066	5.08692	5.36011e-41	6.274e-43	13.7349	neutral cholesterol ester hydrolase 1 [Source:MGI Symbol;Acc:MGI:2443191]	protein_coding	Nceh1	6.92945	11.0447	299.392	429.783	242.436
Tifab	ENSMUSG00000049625	1728.07	3.93458	3.89759	6.60414e-41	7.76957e-43	13.7194	TRAF-interacting protein with forkhead-associated domain, family member B [Source:MGI Symbol;Acc:MGI:2385852]	protein_coding	Tifab	3.67915	3.65825	58.1611	69.1591	49.0699
Gpsm3	ENSMUSG00000034786	2141.64	2.75675	2.7336	6.90536e-41	8.16519e-43	13.7158	G-protein signalling modulator 3 (AGS3-like, C. elegans) [Source:MGI Symbol;Acc:MGI:2146785]	protein_coding	Gpsm3	9.8186	9.7165	66.3248	62.829	80.1216
Slc6a8	ENSMUSG00000019558	6117.42	3.40091	3.37018	7.4598e-41	8.86533e-43	13.7098	solute carrier family 6 (neurotransmitter transporter, creatine), member 8 [Source:MGI Symbol;Acc:MGI:2147834]	protein_coding	Slc6a8	19.2309	17.5689	197.663	232.413	183.57
Plekho1	ENSMUSG00000015745	5277.04	3.22592	3.20564	1.89199e-40	2.25977e-42	13.6418	pleckstrin homology domain containing, family O member 1 [Source:MGI Symbol;Acc:MGI:1914470]	protein_coding	Plekho1	19.0729	16.4272	159.615	164.356	204.35
Gas2l3	ENSMUSG00000074802	1322.37	5.25648	5.20309	5.43496e-40	6.55636e-42	13.5639	growth arrest-specific 2 like 3 [Source:MGI Symbol;Acc:MGI:1918780]	protein_coding	Gas2l3	1.01572	1.30485	44.8581	59.4541	33.6843
Cd300ld3	ENSMUSG00000069607	2165.53	4.9312	4.88245	1.22513e-39	1.48523e-41	13.5038	CD300 molecule like family member D3 [Source:MGI Symbol;Acc:MGI:2687214]	protein_coding	Cd300ld3	1.67029	3.12233	78.0839	89.2161	58.4135
Snx20	ENSMUSG00000031662	837.323	3.41317	3.38102	1.24686e-39	1.51902e-41	13.5021	sorting nexin 20 [Source:MGI Symbol;Acc:MGI:1918857]	protein_coding	Snx20	2.41515	2.60971	24.4277	29.6221	30.167
Nfasc	ENSMUSG00000026442	316.366	4.47327	4.42839	2.62372e-39	3.21207e-41	13.4469	neurofascin [Source:MGI Symbol;Acc:MGI:104753]	protein_coding	Nfasc	0.428858	0.512621	12.0975	10.4569	10.3793
Aprt	ENSMUSG00000006589	4045.85	3.27975	3.25264	4.68057e-39	5.75812e-41	13.4036	adenine phosphoribosyl transferase [Source:MGI Symbol;Acc:MGI:88061]	protein_coding	Aprt	14.2877	11.9767	122.477	127.057	156.445
Shc2	ENSMUSG00000020312	1022.63	3.47919	3.44563	7.00348e-39	8.65763e-41	13.3733	SHC (Src homology 2 domain containing) transforming protein 2 [Source:MGI Symbol;Acc:MGI:106180]	protein_coding	Shc2	3.13744	2.70291	31.3435	36.7217	35.0222
Cd200r1	ENSMUSG00000022667	2332.4	5.76417	5.70405	9.64589e-39	1.19818e-40	13.3491	CD200 receptor 1 [Source:MGI Symbol;Acc:MGI:1889024]	protein_coding	Cd200r1	1.51229	1.35146	77.5975	112.246	54.184
Atp6v0d2	ENSMUSG00000028238	20803.4	6.33472	6.26657	1.57432e-38	1.96497e-40	13.3122	ATPase, H+ transporting, lysosomal V0 subunit D2 [Source:MGI Symbol;Acc:MGI:1924415]	protein_coding	Atp6v0d2	4.44658	13.4447	722.826	889.923	582.732
Cdk18	ENSMUSG00000026437	4143.48	5.1086	5.0547	1.99939e-38	2.50744e-40	13.294	cyclin-dependent kinase 18 [Source:MGI Symbol;Acc:MGI:97518]	protein_coding	Cdk18	2.37001	5.82524	138.36	159.145	136.442
Cmtm7	ENSMUSG00000032436	1311.59	2.90822	2.88118	4.16471e-38	5.24786e-40	13.2387	CKLF-like MARVEL transmembrane domain containing 7 [Source:MGI Symbol;Acc:MGI:2447166]	protein_coding	Cmtm7	4.9883	5.94175	37.9845	44.3633	46.4805
Arhgdib	ENSMUSG00000030220	8103.19	3.27985	3.24759	4.89799e-38	6.2011e-40	13.2261	Rho, GDP dissociation inhibitor (GDI) beta [Source:MGI Symbol;Acc:MGI:101940]	protein_coding	Arhgdib	24.2869	28.8932	273.674	309.826	224.893
Speg	ENSMUSG00000026207	1378.99	3.25903	3.22664	8.55033e-38	1.08762e-39	13.1838	SPEG complex locus [Source:MGI Symbol;Acc:MGI:109282]	protein_coding	Speg	5.05601	4.00777	45.7252	42.1949	50.4293
Rilpl2	ENSMUSG00000029401	2576.76	2.13007	2.11273	1.0031e-37	1.28195e-39	13.1714	Rab interacting lysosomal protein-like 2 [Source:MGI Symbol;Acc:MGI:1933112]	protein_coding	Rilpl2	16.2063	18.5476	76.3074	75.3144	88.1704
Dok2	ENSMUSG00000022102	2879.33	3.36867	3.3356	1.18443e-37	1.52077e-39	13.1585	docking protein 2 [Source:MGI Symbol;Acc:MGI:1332623]	protein_coding	Dok2	9.72831	7.89903	86.3957	93.5353	109.857
Myo1e	ENSMUSG00000032220	7420.79	3.93953	3.89874	1.40351e-37	1.81044e-39	13.1453	myosin IE [Source:MGI Symbol;Acc:MGI:106621]	protein_coding	Myo1e	11.7146	20.2252	245.313	290.416	222.433
Hcls1	ENSMUSG00000022831	5602.26	3.27219	3.2401	1.59034e-37	2.06094e-39	13.1355	hematopoietic cell specific Lyn substrate 1 [Source:MGI Symbol;Acc:MGI:104568]	protein_coding	Hcls1	20.3143	16.1709	178.755	198.157	183.138
C1qb	ENSMUSG00000036905	26358.2	3.41189	3.378	1.95066e-37	2.53953e-39	13.1197	complement component 1, q subcomponent, beta polypeptide [Source:MGI Symbol;Acc:MGI:88224]	protein_coding	C1qb	84.5302	72.5592	882.124	704.374	1085
Aopep	ENSMUSG00000021458	3354.18	2.83561	2.80893	2.16368e-37	2.82978e-39	13.1115	aminopeptidase O [Source:MGI Symbol;Acc:MGI:1919311]	protein_coding	Aopep	11.692	17.8019	105.24	104.569	119.05
Il10ra	ENSMUSG00000032089	2165.71	2.97018	2.94144	5.66008e-37	7.43635e-39	13.038	interleukin 10 receptor, alpha [Source:MGI Symbol;Acc:MGI:96538]	protein_coding	Il10ra	9.48002	7.66602	74.8057	66.5536	72.7417
Fblim1	ENSMUSG00000006219	3996.92	3.29957	3.2673	5.73137e-37	7.56425e-39	13.0367	filamin binding LIM protein 1 [Source:MGI Symbol;Acc:MGI:1921452]	protein_coding	Fblim1	10.1797	15.9379	129.033	146.17	124.466
Lgmn	ENSMUSG00000021190	41242.8	3.81667	3.77752	5.98366e-37	7.93295e-39	13.0331	legumain [Source:MGI Symbol;Acc:MGI:1330838]	protein_coding	Lgmn	67.263	125.825	1339.61	1505.83	1361.55
Gpr65	ENSMUSG00000021886	825.566	3.36219	3.32845	7.50728e-37	9.99775e-39	13.0154	G-protein coupled receptor 65 [Source:MGI Symbol;Acc:MGI:108031]	protein_coding	Gpr65	2.23458	2.91262	33.2258	22.9073	27.3186
Prcp	ENSMUSG00000061119	4527.54	2.38148	2.36188	8.43171e-37	1.12792e-38	13.0062	prolylcarboxypeptidase (angiotensinase C) [Source:MGI Symbol;Acc:MGI:1919711]	protein_coding	Prcp	26.2958	25.8641	141.744	149.23	138.233
Wdr91	ENSMUSG00000058486	3015.32	3.05622	3.02743	9.4294e-37	1.26887e-38	12.9972	WD repeat domain 91 [Source:MGI Symbol;Acc:MGI:2141558]	protein_coding	Wdr91	12.4369	10.1592	100.185	102.488	95.9388
S1pr2	ENSMUSG00000043895	2373.97	3.68102	3.64327	9.4294e-37	1.27265e-38	12.997	sphingosine-1-phosphate receptor 2 [Source:MGI Symbol;Acc:MGI:99569]	protein_coding	S1pr2	4.74001	7.3398	77.7032	92.2413	70.627
Prr13	ENSMUSG00000023048	7729.35	2.00953	1.99074	9.90455e-37	1.34269e-38	12.9929	proline rich 13 [Source:MGI Symbol;Acc:MGI:1913401]	protein_coding	Prr13	51.8241	60.2796	222.768	237.257	249.838
Mcub	ENSMUSG00000027994	1251.23	3.46446	3.42912	1.36637e-36	1.86045e-38	12.9679	mitochondrial calcium uniporter dominant negative beta subunit [Source:MGI Symbol;Acc:MGI:1914065]	protein_coding	Mcub	3.85972	3.35534	38.767	46.7589	40.3737
Hvcn1	ENSMUSG00000064267	6490.22	2.69271	2.66055	1.62964e-36	2.22866e-38	12.9541	hydrogen voltage-gated channel 1 [Source:MGI Symbol;Acc:MGI:1921346]	protein_coding	Hvcn1	32.5029	28.9165	217.374	215.486	196.582
Mafb	ENSMUSG00000074622	10043.4	3.73311	3.69019	1.83795e-36	2.5245e-38	12.9445	v-maf musculoaponeurotic fibrosarcoma oncogene family, protein B (avian) [Source:MGI Symbol;Acc:MGI:104555]	protein_coding	Mafb	28.7561	19.3631	369.016	310.77	346.942
Cd53	ENSMUSG00000040747	8166.64	4.24154	4.19628	1.9575e-36	2.7004e-38	12.9393	CD53 antigen [Source:MGI Symbol;Acc:MGI:88341]	protein_coding	Cd53	14.3555	13.8641	254.576	360.589	222.347
Cndp2	ENSMUSG00000024644	14489.6	2.3371	2.31629	4.51976e-36	6.26208e-38	12.8745	CNDP dipeptidase 2 (metallopeptidase M20 family) [Source:MGI Symbol;Acc:MGI:1913304]	protein_coding	Cndp2	87.7579	83.5806	438.365	469.233	461.697
Gla	ENSMUSG00000031266	4123.66	3.78109	3.74158	6.44767e-36	8.97168e-38	12.8467	galactosidase, alpha [Source:MGI Symbol;Acc:MGI:1347344]	protein_coding	Gla	8.82545	10.6718	130.746	172.312	115.165
A530064D06Rik	ENSMUSG00000043939	741.749	7.17694	7.09422	8.74496e-36	1.22205e-37	12.8228	RIKEN cDNA A530064D06 gene [Source:MGI Symbol;Acc:MGI:2443476]	protein_coding	A530064D06Rik	0.225715	0.116505	20.7053	34.7282	22.8518
Galnt12	ENSMUSG00000039774	544.34	3.8219	3.78071	1.11884e-35	1.57019e-37	12.8034	polypeptide N-acetylgalactosaminyltransferase 12 [Source:MGI Symbol;Acc:MGI:2444664]	protein_coding	Galnt12	1.15115	1.35146	20.6419	19.41	15.5366
Pcolce	ENSMUSG00000029718	6693.03	2.74764	2.711	1.4766e-35	2.08109e-37	12.7815	procollagen C-endopeptidase enhancer protein [Source:MGI Symbol;Acc:MGI:105099]	protein_coding	Pcolce	27.5824	34.2524	210.755	181.353	262.893
Itgb7	ENSMUSG00000001281	1091.36	2.9302	2.90072	1.82261e-35	2.57963e-37	12.7648	integrin beta 7 [Source:MGI Symbol;Acc:MGI:96616]	protein_coding	Itgb7	4.24344	4.70679	32.253	38.7326	36.1874
Snx8	ENSMUSG00000029560	3328.91	2.2758	2.25502	2.05245e-35	2.91719e-37	12.7552	sorting nexin 8 [Source:MGI Symbol;Acc:MGI:2443816]	protein_coding	Snx8	17.9669	23.301	98.3451	105.776	109.015
Fbln7	ENSMUSG00000027386	1099.49	4.47965	4.43042	3.26213e-35	4.65601e-37	12.7187	fibulin 7 [Source:MGI Symbol;Acc:MGI:1917620]	protein_coding	Fbln7	1.19629	2.09709	42.2567	27.1915	45.8331
Arhgef10l	ENSMUSG00000040964	1579.84	2.81272	2.78542	5.61e-35	8.04061e-37	12.6759	Rho guanine nucleotide exchange factor (GEF) 10-like [Source:MGI Symbol;Acc:MGI:1920004]	protein_coding	Arhgef10l	6.68116	7.2699	44.985	54.0858	55.1551
Arhgap45	ENSMUSG00000035697	3929.77	2.86784	2.83947	6.64389e-35	9.56212e-37	12.6623	Rho GTPase activating protein 45 [Source:MGI Symbol;Acc:MGI:1917969]	protein_coding	Arhgap45	18.17	15.0524	122.202	123.979	139.7
Unc93b1	ENSMUSG00000036908	12944.7	2.99224	2.96412	7.04524e-35	1.01818e-36	12.6574	unc-93 homolog B1, TLR signaling regulator [Source:MGI Symbol;Acc:MGI:1859307]	protein_coding	Unc93b1	56.2256	44.7145	413.05	395.073	473.307
Plek	ENSMUSG00000020120	5584.93	4.53858	4.48631	1.26195e-34	1.83132e-36	12.6112	pleckstrin [Source:MGI Symbol;Acc:MGI:1860485]	protein_coding	Plek	7.49373	8.38835	204.325	243.15	129.494
Emilin1	ENSMUSG00000029163	2561.27	2.53054	2.50598	2.07375e-34	3.02177e-36	12.5717	elastin microfibril interfacer 1 [Source:MGI Symbol;Acc:MGI:1926189]	protein_coding	Emilin1	13.5203	13.3981	74.2347	80.4904	91.213
Clec4d	ENSMUSG00000030144	6522.95	7.57817	7.48629	2.10702e-34	3.08283e-36	12.5701	C-type lectin domain family 4, member d [Source:MGI Symbol;Acc:MGI:1298389]	protein_coding	Clec4d	1.76058	0.466019	204.558	299.072	186.289
Irag2	ENSMUSG00000030263	1670.14	3.83729	3.79438	4.27558e-34	6.28124e-36	12.5137	inositol 1,4,5-triphosphate receptor associated 2 [Source:MGI Symbol;Acc:MGI:108424]	protein_coding	Irag2	4.49173	2.98252	61.6296	56.0442	53.2562
Neurl3	ENSMUSG00000047180	1760.57	2.66105	2.63416	4.72078e-34	6.96347e-36	12.5055	neuralized E3 ubiquitin protein ligase 3 [Source:MGI Symbol;Acc:MGI:2429944]	protein_coding	Neurl3	8.78031	8.24854	54.4388	51.2355	65.3186
Cilp	ENSMUSG00000042254	2456.62	2.40994	2.38669	4.78164e-34	7.08179e-36	12.5042	cartilage intermediate layer protein, nucleotide pyrophosphohydrolase [Source:MGI Symbol;Acc:MGI:2444507]	protein_coding	Cilp	14.2652	13.5146	76.8361	70.1559	87.372
Epsti1	ENSMUSG00000022014	830.707	2.34493	2.32241	6.48553e-34	9.64405e-36	12.4796	epithelial stromal interaction 1 (breast) [Source:MGI Symbol;Acc:MGI:1915168]	protein_coding	Epsti1	4.69487	5.12621	28.4884	25.0582	25.1823
2310022A10Rik	ENSMUSG00000049643	2065.86	2.48636	2.46178	9.77271e-34	1.45905e-35	12.4466	RIKEN cDNA 2310022A10 gene [Source:MGI Symbol;Acc:MGI:1913617]	protein_coding	2310022A10Rik	11.2857	11.0214	61.7777	68.7744	66.8291
Tnfsf13	ENSMUSG00000089669	870.96	3.05269	3.01941	2.79469e-33	4.18912e-35	12.3621	tumor necrosis factor (ligand) superfamily, member 13 [Source:MGI Symbol;Acc:MGI:1916833]	protein_coding	Tnfsf13	3.34058	3.23883	25.3794	29.9719	30.8359
Hmox1	ENSMUSG00000005413	18921.5	4.38667	4.34433	3.63148e-33	5.46512e-35	12.3407	heme oxygenase 1 [Source:MGI Symbol;Acc:MGI:96163]	protein_coding	Hmox1	34.9181	23.7437	515.286	781.524	654.632
Arap1	ENSMUSG00000032812	6883.77	2.79251	2.76732	4.27222e-33	6.45489e-35	12.3273	ArfGAP with RhoGAP domain, ankyrin repeat and PH domain 1 [Source:MGI Symbol;Acc:MGI:1916960]	protein_coding	Arap1	24.5352	37.701	207.202	227.604	237.128
Casp1	ENSMUSG00000025888	2600.83	3.16885	3.13298	9.34563e-33	1.42877e-34	12.2631	caspase 1 [Source:MGI Symbol;Acc:MGI:96544]	protein_coding	Casp1	9.70574	8.45825	79.1414	97.0151	82.1068
Adgre1	ENSMUSG00000004730	14625.8	4.8461	4.78988	1.30518e-32	2.01096e-34	12.2354	adhesion G protein-coupled receptor E1 [Source:MGI Symbol;Acc:MGI:106912]	protein_coding	Adgre1	12.64	21.6	519.156	656.461	341.979
Akr1b8	ENSMUSG00000029762	14234.5	4.58507	4.53428	1.34562e-32	2.08131e-34	12.2326	aldo-keto reductase family 1, member B8 [Source:MGI Symbol;Acc:MGI:107673]	protein_coding	Akr1b8	22.7972	15.8447	406.557	633.956	429.631
Qpct	ENSMUSG00000024084	3583.21	4.6462	4.59019	1.57113e-32	2.43949e-34	12.2197	glutaminyl-peptide cyclotransferase (glutaminyl cyclase) [Source:MGI Symbol;Acc:MGI:1917786]	protein_coding	Qpct	5.1463	4.24078	102.469	166.384	101.053
Ms4a6c	ENSMUSG00000079419	1885.32	3.051	3.01717	1.83354e-32	2.85789e-34	12.2068	membrane-spanning 4-domains, subfamily A, member 6C [Source:MGI Symbol;Acc:MGI:2385644]	protein_coding	Ms4a6c	7.87745	6.29126	66.8958	62.2345	57.7014
Gna15	ENSMUSG00000034792	420.64	3.36808	3.32913	2.24502e-32	3.51266e-34	12.19	guanine nucleotide binding protein, alpha 15 [Source:MGI Symbol;Acc:MGI:95770]	protein_coding	Gna15	1.35429	1.23495	13.0915	14.2165	14.9756
Atp8b4	ENSMUSG00000060131	1693.73	5.00185	4.93871	3.45663e-32	5.42904e-34	12.1545	ATPase, class I, type 8B, member 4 [Source:MGI Symbol;Acc:MGI:1859664]	protein_coding	Atp8b4	1.51229	2.02718	52.2604	81.0325	42.4021
S100a4	ENSMUSG00000001020	13842.6	4.47134	4.42432	4.36911e-32	6.88829e-34	12.135	S100 calcium binding protein A4 [Source:MGI Symbol;Acc:MGI:1330282]	protein_coding	S100a4	25.1221	15.2854	389.552	550.353	492.274
Tuba1c	ENSMUSG00000043091	10338.1	3.16296	3.12915	4.73193e-32	7.51683e-34	12.1279	tubulin, alpha 1C [Source:MGI Symbol;Acc:MGI:1095409]	protein_coding	Tuba1c	26.9278	47.1378	325.914	340.917	363.471
Flnc	ENSMUSG00000068699	1885.56	3.22549	3.18827	6.18249e-32	9.85802e-34	12.1057	filamin C, gamma [Source:MGI Symbol;Acc:MGI:95557]	protein_coding	Flnc	6.38773	6.36116	57.8227	73.2685	56.4066
Slc38a1	ENSMUSG00000023169	1491.45	3.8132	3.7674	8.30388e-32	1.32902e-33	12.0811	solute carrier family 38, member 1 [Source:MGI Symbol;Acc:MGI:2145895]	protein_coding	Slc38a1	3.27287	3.61165	50.5684	61.3951	39.5537
Dok3	ENSMUSG00000035711	1010.74	3.1749	3.13806	1.45421e-31	2.33611e-33	12.0347	docking protein 3 [Source:MGI Symbol;Acc:MGI:1351490]	protein_coding	Dok3	3.27287	3.82136	29.7785	29.6571	41.6684
Timp1	ENSMUSG00000001131	1611.56	4.76594	4.70469	1.91861e-31	3.09361e-33	12.0115	tissue inhibitor of metalloproteinase 1 [Source:MGI Symbol;Acc:MGI:98752]	protein_coding	Timp1	1.422	2.56311	41.5587	70.7854	54.7235
St6galnac4	ENSMUSG00000079442	2279.97	2.85817	2.82513	2.19431e-31	3.55126e-33	12	ST6 (alpha-N-acetyl-neuraminyl-2,3-beta-galactosyl-1,3)-N-acetylgalactosaminide alpha-2,6-sialyltransferase 4 [Source:MGI Symbol;Acc:MGI:1341894]	protein_coding	St6galnac4	10.6537	8.73786	71.6545	77.0281	74.619
Sh3bp1	ENSMUSG00000022436	921.404	2.47594	2.44951	2.23311e-31	3.62739e-33	11.9983	SH3-domain binding protein 1 [Source:MGI Symbol;Acc:MGI:104603]	protein_coding	Sh3bp1	5.03344	4.98641	28.3615	26.9992	32.929
Frmd4b	ENSMUSG00000030064	4203.84	2.44237	2.41635	3.00765e-31	4.90349e-33	11.9733	FERM domain containing 4B [Source:MGI Symbol;Acc:MGI:2141794]	protein_coding	Frmd4b	22.5038	24.2796	145.17	138.878	116.438
Rassf2	ENSMUSG00000027339	4415.72	2.25097	2.22827	3.20345e-31	5.24184e-33	11.9678	Ras association (RalGDS/AF-6) domain family member 2 [Source:MGI Symbol;Acc:MGI:2442060]	protein_coding	Rassf2	28.6884	26.2835	144.789	136.884	133.14
Ninj1	ENSMUSG00000037966	7874.42	2.75632	2.73058	7.90491e-31	1.30293e-32	11.892	ninjurin 1 [Source:MGI Symbol;Acc:MGI:1196617]	protein_coding	Ninj1	38.981	32.4582	234.569	255.478	277.221
Bgn	ENSMUSG00000031375	36674.8	2.64195	2.61516	1.15588e-30	1.91209e-32	11.8599	biglycan [Source:MGI Symbol;Acc:MGI:88158]	protein_coding	Bgn	191.903	166.019	1276.82	1203.53	1065.79
Ptpn7	ENSMUSG00000031506	1746.73	4.08768	4.03584	1.707e-30	2.83396e-32	11.8269	protein tyrosine phosphatase, non-receptor type 7 [Source:MGI Symbol;Acc:MGI:2156893]	protein_coding	Ptpn7	3.13744	3.58835	52.9795	77.5002	47.9046
Ubash3b	ENSMUSG00000032020	1463.71	3.81767	3.76938	1.87607e-30	3.12584e-32	11.8187	ubiquitin associated and SH3 domain containing, B [Source:MGI Symbol;Acc:MGI:1920078]	protein_coding	Ubash3b	3.09229	3.65825	47.5652	61.605	39.4242
Ccr3	ENSMUSG00000035448	217.418	5.30663	5.23751	2.39135e-30	4.02724e-32	11.7974	chemokine (C-C motif) receptor 3 [Source:MGI Symbol;Acc:MGI:104616]	protein_coding	Ccr3	0.180572	0.186408	7.69841	7.36182	7.85464
Pira1	ENSMUSG00000081665	368.091	5.83667	5.75608	1.04806e-29	1.77754e-31	11.6717	paired-Ig-like receptor A1 [Source:MGI Symbol;Acc:MGI:1195971]	protein_coding	Pira1	0.135429	0.302913	12.4993	15.5105	10.7246
Tpcn2	ENSMUSG00000048677	2782.01	3.44517	3.40162	1.06676e-29	1.81562e-31	11.6699	two pore segment channel 2 [Source:MGI Symbol;Acc:MGI:2385297]	protein_coding	Tpcn2	9.57031	6.54757	87.3474	93.7277	99.5424
Rhov	ENSMUSG00000034226	316.105	6.28013	6.19481	1.12237e-29	1.92052e-31	11.6652	ras homolog family member V [Source:MGI Symbol;Acc:MGI:2444227]	protein_coding	Rhov	0.0902859	0.186408	9.13658	11.681	12.6883
Stard8	ENSMUSG00000031216	4075.87	1.8596	1.84208	1.12237e-29	1.92368e-31	11.665	START domain containing 8 [Source:MGI Symbol;Acc:MGI:2448556]	protein_coding	Stard8	30.3586	34.1592	126.241	125.693	116.482
Gm49339	ENSMUSG00000062593	10229.1	7.24858	7.15143	1.21057e-29	2.08208e-31	11.6583	predicted gene, 49339 [Source:MGI Symbol;Acc:MGI:6121530]	protein_coding	Gm49339	0.857716	3.86796	313.943	508.053	255.47
Fgr	ENSMUSG00000028874	569.652	3.2638	3.22278	1.83173e-29	3.1723e-31	11.6224	FGR proto-oncogene, Src family tyrosine kinase [Source:MGI Symbol;Acc:MGI:95527]	protein_coding	Fgr	1.58	2.21359	16.6869	20.2669	19.9603
Sirpa	ENSMUSG00000037902	27813.6	3.66799	3.62073	2.25907e-29	3.92588e-31	11.6041	signal-regulatory protein alpha [Source:MGI Symbol;Acc:MGI:108563]	protein_coding	Sirpa	85.3654	53.4058	943.796	960.062	924.042
Lcp2	ENSMUSG00000002699	1535.27	3.35513	3.3124	2.96739e-29	5.17454e-31	11.5805	lymphocyte cytosolic protein 2 [Source:MGI Symbol;Acc:MGI:1321402]	protein_coding	Lcp2	4.8303	4.70679	51.2875	60.1186	42.1431
Ccr5	ENSMUSG00000079227	1104.32	2.64946	2.61817	3.09255e-29	5.41127e-31	11.5767	chemokine (C-C motif) receptor 5 [Source:MGI Symbol;Acc:MGI:107182]	protein_coding	Ccr5	4.94316	5.89514	34.2199	39.1523	33.188
Sh2d1b1	ENSMUSG00000102418	389.138	4.90059	4.83267	4.17909e-29	7.33742e-31	11.5505	SH2 domain containing 1B1 [Source:MGI Symbol;Acc:MGI:1349420]	protein_coding	Sh2d1b1	0.316001	0.559223	16.4966	13.7094	10.552
Uchl1	ENSMUSG00000029223	3261.29	4.32093	4.26498	4.53051e-29	7.98149e-31	11.5433	ubiquitin carboxy-terminal hydrolase L1 [Source:MGI Symbol;Acc:MGI:103149]	protein_coding	Uchl1	6.86173	3.63495	106.17	110.252	121.639
Sla	ENSMUSG00000022372	1204.39	2.79712	2.76349	5.15982e-29	9.12098e-31	11.5318	src-like adaptor [Source:MGI Symbol;Acc:MGI:104295]	protein_coding	Sla	4.6723	6.12815	46.6558	36.7916	34.4611
Pik3r5	ENSMUSG00000020901	4935.8	4.32956	4.27459	6.15439e-29	1.09158e-30	11.5163	phosphoinositide-3-kinase regulatory subunit 5 [Source:MGI Symbol;Acc:MGI:2443588]	protein_coding	Pik3r5	6.68116	9.6	147.243	229.983	128.933
Map4k1	ENSMUSG00000037337	693.884	2.43924	2.41099	8.82139e-29	1.56989e-30	11.485	mitogen-activated protein kinase kinase kinase kinase 1 [Source:MGI Symbol;Acc:MGI:1346882]	protein_coding	Map4k1	3.79201	3.93786	20.9803	20.669	24.6213
Tnfaip8l2	ENSMUSG00000013707	2014.29	3.78931	3.73839	8.93214e-29	1.59493e-30	11.4836	tumor necrosis factor, alpha-induced protein 8-like 2 [Source:MGI Symbol;Acc:MGI:1917019]	protein_coding	Tnfaip8l2	5.57516	3.72815	58.4572	67.4804	79.8411
Agpat4	ENSMUSG00000023827	1246.86	2.23647	2.2119	1.06877e-28	1.91478e-30	11.4678	1-acylglycerol-3-phosphate O-acyltransferase 4 (lysophosphatidic acid acyltransferase, delta) [Source:MGI Symbol;Acc:MGI:1915512]	protein_coding	Agpat4	7.60659	8.13204	36.0176	39.7993	41.0426
Rasal3	ENSMUSG00000052142	466.881	2.64946	2.61739	1.52921e-28	2.74884e-30	11.4365	RAS protein activator like 3 [Source:MGI Symbol;Acc:MGI:2444128]	protein_coding	Rasal3	1.94115	2.65631	15.0584	14.8111	15.3424
Pdlim4	ENSMUSG00000020388	1445.86	2.35465	2.3279	1.65267e-28	2.98063e-30	11.4294	PDZ and LIM domain 4 [Source:MGI Symbol;Acc:MGI:1353470]	protein_coding	Pdlim4	8.21602	8.76116	43.0181	41.0233	53.2993
Nrros	ENSMUSG00000052384	4814.16	3.13955	3.09969	3.58179e-28	6.50262e-30	11.3615	negative regulator of reactive oxygen species [Source:MGI Symbol;Acc:MGI:2445095]	protein_coding	Nrros	19.0955	15.0524	141.257	176.771	159.553
Nuak2	ENSMUSG00000009772	793.525	2.54505	2.5143	4.09198e-28	7.45329e-30	11.3496	NUAK family, SNF1-like kinase, 2 [Source:MGI Symbol;Acc:MGI:1921387]	protein_coding	Nuak2	4.31115	3.93786	26.7964	25.3904	24.0602
Ftl1	ENSMUSG00000050708	434858	2.51548	2.55022	4.77416e-28	8.72435e-30	11.3358	ferritin light polypeptide 1 [Source:MGI Symbol;Acc:MGI:95589]	protein_coding	Ftl1	2455.1	2137.89	12519.6	14144.2	15004.3
Ctsd	ENSMUSG00000007891	267823	2.63753	2.66339	5.13765e-28	9.43477e-30	11.3289	cathepsin D [Source:MGI Symbol;Acc:MGI:88562]	protein_coding	Ctsd	1345.19	1284.09	7706.37	9733.81	8358.26
Plxnc1	ENSMUSG00000074785	1390.89	4.25056	4.18842	5.13765e-28	9.44996e-30	11.3288	plexin C1 [Source:MGI Symbol;Acc:MGI:1890127]	protein_coding	Plxnc1	1.80572	3.05243	50.9491	57.3732	34.7417
Rgs14	ENSMUSG00000052087	518.592	3.19207	3.14996	5.51674e-28	1.01802e-29	11.3223	regulator of G-protein signaling 14 [Source:MGI Symbol;Acc:MGI:1859709]	protein_coding	Rgs14	1.896	1.67767	15.4391	18.1335	18.0829
B4galt5	ENSMUSG00000017929	2811	3.34785	3.30341	5.57315e-28	1.03176e-29	11.3211	UDP-Gal:betaGlcNAc beta 1,4-galactosyltransferase, polypeptide 5 [Source:MGI Symbol;Acc:MGI:1927169]	protein_coding	B4galt5	10.0669	7.3165	92.5925	103.45	85.581
Tm4sf19	ENSMUSG00000079625	1096.13	8.10057	7.97878	5.61538e-28	1.04293e-29	11.3202	transmembrane 4 L six family member 19 [Source:MGI Symbol;Acc:MGI:3645933]	protein_coding	Tm4sf19	0.045143	0.23301	40.0994	54.7328	20.8666
Incenp	ENSMUSG00000024660	1311.64	2.57998	2.54841	6.61914e-28	1.23331e-29	11.3054	inner centromere protein [Source:MGI Symbol;Acc:MGI:1313288]	protein_coding	Incenp	6.2523	7.1767	37.9845	46.3218	41.6468
Mcm5	ENSMUSG00000005410	1048.23	2.78371	2.74772	7.02526e-28	1.31317e-29	11.2999	minichromosome maintenance complex component 5 [Source:MGI Symbol;Acc:MGI:103197]	protein_coding	Mcm5	4.24344	5.21942	30.836	38.0856	33.0369
Ftl1-ps1	ENSMUSG00000062382	2530.53	2.50079	2.46949	7.37888e-28	1.38368e-29	11.2953	ferritin light polypeptide 1, pseudogene 1 [Source:MGI Symbol;Acc:MGI:3779109]	protein_coding	Ftl1-ps1	13.9492	13.0951	72.2678	77.9374	92.3783
Icam1	ENSMUSG00000037405	2018.87	1.8635	1.84432	1.27187e-27	2.40019e-29	11.2468	intercellular adhesion molecule 1 [Source:MGI Symbol;Acc:MGI:96392]	protein_coding	Icam1	15.9806	15.7748	61.9046	56.0093	65.1892
Cd44	ENSMUSG00000005087	11374.8	4.64224	4.57479	1.7615e-27	3.33469e-29	11.2178	CD44 antigen [Source:MGI Symbol;Acc:MGI:88338]	protein_coding	Cd44	14.9423	15.1223	328.6	567.647	274.481
Slc9a9	ENSMUSG00000031129	1224.21	2.62284	2.59203	1.95943e-27	3.7211e-29	11.2081	solute carrier family 9 (sodium/hydrogen exchanger), member 9 [Source:MGI Symbol;Acc:MGI:2679732]	protein_coding	Slc9a9	6.07173	6.08155	38.9997	43.1742	35.7559
Fcgr4	ENSMUSG00000059089	771.208	4.6168	4.54815	2.67927e-27	5.10413e-29	11.1801	Fc receptor, IgG, low affinity IV [Source:MGI Symbol;Acc:MGI:2179523]	protein_coding	Fcgr4	0.60943	1.51456	25.6543	30.3391	24.0818
Lcp1	ENSMUSG00000021998	36607.5	4.26562	4.21302	3.09698e-27	5.91838e-29	11.1669	lymphocyte cytosolic protein 1 [Source:MGI Symbol;Acc:MGI:104808]	protein_coding	Lcp1	43.5404	83.6505	1181.69	1605.45	970.414
Gpr137b	ENSMUSG00000021306	9267.95	4.22378	4.1666	3.38097e-27	6.50148e-29	11.1586	G protein-coupled receptor 137B [Source:MGI Symbol;Acc:MGI:1891463]	protein_coding	Gpr137b	19.9758	11.9534	285.476	383.934	282.832
Pik3ap1	ENSMUSG00000025017	6320.76	4.41976	4.3584	5.54761e-27	1.07341e-28	11.1139	phosphoinositide-3-kinase adaptor protein 1 [Source:MGI Symbol;Acc:MGI:1933177]	protein_coding	Pik3ap1	5.89116	14.0272	213.652	254.796	184.649
Sdc1	ENSMUSG00000020592	6146.01	3.16226	3.11911	5.92411e-27	1.1498e-28	11.1078	syndecan 1 [Source:MGI Symbol;Acc:MGI:1349162]	protein_coding	Sdc1	17.2898	26.5864	187.998	239.897	181.304
Smap2	ENSMUSG00000032870	4191.85	2.25627	2.22949	6.72917e-27	1.31007e-28	11.0961	small ArfGAP 2 [Source:MGI Symbol;Acc:MGI:1917030]	protein_coding	Smap2	26.2506	25.8874	132.248	140.434	120.344
Kifc1	ENSMUSG00000079553	391.851	3.09586	3.05359	7.47869e-27	1.46046e-28	11.0864	kinesin family member C1 [Source:MGI Symbol;Acc:MGI:109596]	protein_coding	Kifc1	1.35429	1.53786	11.5053	13.3072	14.0693
Il1rn	ENSMUSG00000026981	4008.98	7.06873	6.95979	8.59216e-27	1.68303e-28	11.0737	interleukin 1 receptor antagonist [Source:MGI Symbol;Acc:MGI:96547]	protein_coding	Il1rn	0.474001	1.60777	100.714	228.146	90.5225
Lilrb4a	ENSMUSG00000112148	4520.08	4.03676	3.9816	1.037e-26	2.03747e-28	11.0566	leukocyte immunoglobulin-like receptor, subfamily B, member 4A [Source:MGI Symbol;Acc:MGI:102701]	protein_coding	Lilrb4a	10.9697	6.68738	126.389	172.155	164.861
Ms4a6b	ENSMUSG00000024677	1496.84	2.54378	2.51136	1.04083e-26	2.05121e-28	11.056	membrane-spanning 4-domains, subfamily A, member 6B [Source:MGI Symbol;Acc:MGI:1917024]	protein_coding	Ms4a6b	8.44174	7.08349	53.1487	44.2409	46.761
Clec4a3	ENSMUSG00000043832	2071.07	3.36301	3.31563	1.31625e-26	2.60185e-28	11.0346	C-type lectin domain family 4, member a3 [Source:MGI Symbol;Acc:MGI:1920399]	protein_coding	Clec4a3	6.77145	5.98835	69.2223	81.9767	55.9319
Gmip	ENSMUSG00000036246	1779.62	2.59506	2.56217	2.00317e-26	3.97165e-28	10.9965	Gem-interacting protein [Source:MGI Symbol;Acc:MGI:1926066]	protein_coding	Gmip	9.41231	8.50485	52.6622	61.8148	56.6872
Cln8	ENSMUSG00000026317	5499.87	2.88942	2.84738	2.4912e-26	4.95412e-28	10.9766	CLN8 transmembrane ER and ERGIC protein [Source:MGI Symbol;Acc:MGI:1349447]	protein_coding	Cln8	25.7089	20.0621	177.529	194.397	167.019
Cd276	ENSMUSG00000035914	779.156	3.50379	3.45304	3.27845e-26	6.53928e-28	10.9514	CD276 antigen [Source:MGI Symbol;Acc:MGI:2183926]	protein_coding	Cd276	1.87343	2.56311	26.6272	30.6538	21.1255
Hs6st1	ENSMUSG00000045216	3966.58	2.24385	2.21634	3.66677e-26	7.35762e-28	10.9408	heparan sulfate 6-O-sulfotransferase 1 [Source:MGI Symbol;Acc:MGI:1354958]	protein_coding	Hs6st1	26.1829	23.3709	120.594	127.791	123.538
Man1c1	ENSMUSG00000037306	5471.36	3.0291	2.98722	3.87093e-26	7.79041e-28	10.9356	mannosidase, alpha, class 1C, member 1 [Source:MGI Symbol;Acc:MGI:2446214]	protein_coding	Man1c1	24.2643	17.266	183.662	184.5	173.039
Fcer1a	ENSMUSG00000005339	418.649	7.28034	7.16582	3.98476e-26	8.0433e-28	10.9327	Fc receptor, IgE, high affinity I, alpha polypeptide [Source:MGI Symbol;Acc:MGI:95494]	protein_coding	Fcer1a	0.045143	0.139806	15.6295	18.186	10.5304
Ucp2	ENSMUSG00000033685	37594.2	3.07094	3.02818	5.72038e-26	1.15808e-27	10.8996	uncoupling protein 2 (mitochondrial, proton carrier) [Source:MGI Symbol;Acc:MGI:109354]	protein_coding	Ucp2	164.614	112.8	1256.45	1137.23	1344.74
Ctsz	ENSMUSG00000016256	32200.5	2.80258	2.76649	6.03586e-26	1.22555e-27	10.8944	cathepsin Z [Source:MGI Symbol;Acc:MGI:1891190]	protein_coding	Ctsz	161.95	120.746	995.126	1027.93	1125.33
A630001G21Rik	ENSMUSG00000052760	395.747	3.04216	2.99921	7.46004e-26	1.51918e-27	10.8748	RIKEN cDNA A630001G21 gene [Source:MGI Symbol;Acc:MGI:2443131]	protein_coding	A630001G21Rik	1.33172	1.70097	11.886	13.9193	13.314
Timp2	ENSMUSG00000017466	37430.5	2.41839	2.39438	7.80697e-26	1.5945e-27	10.8704	tissue inhibitor of metalloproteinase 2 [Source:MGI Symbol;Acc:MGI:98753]	protein_coding	Timp2	229.597	189.507	1325.29	1058.44	1191.25
P2ry14	ENSMUSG00000036381	509.427	3.58582	3.53252	8.97024e-26	1.83887e-27	10.8574	purinergic receptor P2Y, G-protein coupled, 14 [Source:MGI Symbol;Acc:MGI:2155705]	protein_coding	P2ry14	1.60258	1.09515	17.1522	18.0985	16.3351
Unc13d	ENSMUSG00000057948	405.78	3.2485	3.2014	8.97024e-26	1.8428e-27	10.8572	unc-13 homolog D [Source:MGI Symbol;Acc:MGI:1917700]	protein_coding	Unc13d	1.03829	1.70097	13.0492	14.0417	13.4651
Ikbke	ENSMUSG00000042349	1358.46	2.56661	2.53238	9.15252e-26	1.88571e-27	10.8551	inhibitor of kappaB kinase epsilon [Source:MGI Symbol;Acc:MGI:1929612]	protein_coding	Ikbke	7.47116	6.43107	40.3109	42.0026	48.5304
Mcm3	ENSMUSG00000041859	1660	2.2219	2.19446	9.21223e-26	1.90351e-27	10.8543	minichromosome maintenance complex component 3 [Source:MGI Symbol;Acc:MGI:101845]	protein_coding	Mcm3	10.5409	10.5553	48.1151	54.6978	52.4146
Cenpa	ENSMUSG00000029177	775.947	3.24753	3.20028	1.00107e-25	2.07448e-27	10.8464	centromere protein A [Source:MGI Symbol;Acc:MGI:88375]	protein_coding	Cenpa	2.23458	2.98252	21.4033	29.5172	26.3691
Tgfbi	ENSMUSG00000035493	7223.97	2.32003	2.28573	1.09061e-25	2.26654e-27	10.8383	transforming growth factor, beta induced [Source:MGI Symbol;Acc:MGI:99959]	protein_coding	Tgfbi	46.0007	40.0777	225.369	237.082	219.002
Lipa	ENSMUSG00000024781	44563.9	4.27313	4.20444	1.25017e-25	2.60561e-27	10.8255	lysosomal acid lipase A [Source:MGI Symbol;Acc:MGI:96789]	protein_coding	Lipa	54.9164	98.8427	1443.37	2022	1103.77
H2-DMb1	ENSMUSG00000079547	2430.25	2.13189	2.10603	1.83806e-25	3.84913e-27	10.7897	histocompatibility 2, class II, locus Mb1 [Source:MGI Symbol;Acc:MGI:95922]	protein_coding	H2-DMb1	15.8	16.8699	78.2743	62.3918	86.3147
Lmo2	ENSMUSG00000032698	2802.83	2.61953	2.58573	1.83806e-25	3.85285e-27	10.7896	LIM domain only 2 [Source:MGI Symbol;Acc:MGI:102811]	protein_coding	Lmo2	14.5135	13.2815	92.8463	72.3067	107.138
Dok1	ENSMUSG00000068335	1797.85	2.27879	2.24986	2.22056e-25	4.66788e-27	10.772	docking protein 1 [Source:MGI Symbol;Acc:MGI:893587]	protein_coding	Dok1	9.70574	12.5359	53.6351	49.8365	66.3328
Slc13a3	ENSMUSG00000018459	439.548	3.57415	3.52022	2.42585e-25	5.11392e-27	10.7636	solute carrier family 13 (sodium-dependent dicarboxylate transporter), member 3 [Source:MGI Symbol;Acc:MGI:2149635]	protein_coding	Slc13a3	1.28657	1.07184	13.4511	16.857	14.0693
Ebi3	ENSMUSG00000003206	350.034	2.71017	2.6727	2.46143e-25	5.20361e-27	10.762	Epstein-Barr virus induced gene 3 [Source:MGI Symbol;Acc:MGI:1354171]	protein_coding	Ebi3	1.48972	1.81748	11.8226	9.94982	12.3646
Nostrin	ENSMUSG00000034738	569.508	3.26986	3.22179	2.69494e-25	5.72947e-27	10.7531	nitric oxide synthase trafficker [Source:MGI Symbol;Acc:MGI:3606242]	protein_coding	Nostrin	1.67029	2.09709	18.7173	21.8581	16.2056
P2rx4	ENSMUSG00000029470	7559.07	2.55499	2.52739	3.22228e-25	6.86984e-27	10.7364	purinergic receptor P2X, ligand-gated ion channel 4 [Source:MGI Symbol;Acc:MGI:1338859]	protein_coding	P2rx4	43.7435	33.8796	242.986	231.102	253.722
Mrc2	ENSMUSG00000020695	3946.64	3.11655	3.07202	3.2835e-25	7.01997e-27	10.7344	mannose receptor, C type 2 [Source:MGI Symbol;Acc:MGI:107818]	protein_coding	Mrc2	16.8835	11.3942	140.411	118.628	134.435
Sdc3	ENSMUSG00000025743	14676.4	2.89386	2.85297	3.35755e-25	7.19833e-27	10.732	syndecan 3 [Source:MGI Symbol;Acc:MGI:1349163]	protein_coding	Sdc3	69.7685	51.8213	452.853	509.609	476.824
Taok3	ENSMUSG00000061288	2803.46	2.88074	2.83972	4.47823e-25	9.62772e-27	10.7051	TAO kinase 3 [Source:MGI Symbol;Acc:MGI:3041177]	protein_coding	Taok3	11.6469	12.0233	89.6315	107.612	76.5827
Klc4	ENSMUSG00000003546	2340.32	1.92546	1.90134	6.08459e-25	1.31176e-26	10.6765	kinesin light chain 4 [Source:MGI Symbol;Acc:MGI:1922014]	protein_coding	Klc4	17.1543	18.4311	72.5639	61.0279	80.4453
Oit3	ENSMUSG00000009654	322.782	6.89776	6.78338	6.77432e-25	1.4645e-26	10.6662	oncoprotein induced transcript 3 [Source:MGI Symbol;Acc:MGI:1201782]	protein_coding	Oit3	0.0677145	0.116505	9.89796	14.4264	9.77514
Atp6v1b2	ENSMUSG00000006273	26292.6	2.55558	2.52383	7.13259e-25	1.54621e-26	10.6612	ATPase, H+ transporting, lysosomal V1 subunit B2 [Source:MGI Symbol;Acc:MGI:109618]	protein_coding	Atp6v1b2	128.251	144.909	808.037	977.95	730.244
Atp6v0a1	ENSMUSG00000019302	19644.3	2.05492	2.0298	8.32146e-25	1.81459e-26	10.6463	ATPase, H+ transporting, lysosomal V0 subunit A1 [Source:MGI Symbol;Acc:MGI:103286]	protein_coding	Atp6v0a1	136.399	139.782	577.339	654.642	575.848
Runx1	ENSMUSG00000022952	1179.05	3.07324	3.02783	8.32146e-25	1.81884e-26	10.6461	runt related transcription factor 1 [Source:MGI Symbol;Acc:MGI:99852]	protein_coding	Runx1	4.78515	3.96116	37.35	44.1884	34.9574
Tlr8	ENSMUSG00000040522	1832.43	4.83326	4.75328	1.08621e-24	2.38712e-26	10.6207	toll-like receptor 8 [Source:MGI Symbol;Acc:MGI:2176887]	protein_coding	Tlr8	2.03143	2.23689	62.2641	89.2861	37.9137
Ccl6	ENSMUSG00000018927	26072.7	3.81525	3.75573	1.25945e-24	2.77539e-26	10.6066	chemokine (C-C motif) ligand 6 [Source:MGI Symbol;Acc:MGI:98263]	protein_coding	Ccl6	69.1365	49.3747	768.276	1125.15	750.441
Tlr7	ENSMUSG00000044583	1852.06	3.50948	3.45502	1.46389e-24	3.23463e-26	10.5923	toll-like receptor 7 [Source:MGI Symbol;Acc:MGI:2176882]	protein_coding	Tlr7	5.19144	5.21942	73.6214	69.0367	44.1284
Gusb	ENSMUSG00000025534	18343	2.76405	2.721	1.69386e-24	3.75289e-26	10.5784	glucuronidase, beta [Source:MGI Symbol;Acc:MGI:95872]	protein_coding	Gusb	68.9107	99.6349	576.958	687.167	516.14
Ccrl2	ENSMUSG00000043953	465.943	2.2572	2.22736	2.03668e-24	4.5246e-26	10.5609	chemokine (C-C motif) receptor-like 2 [Source:MGI Symbol;Acc:MGI:1920904]	protein_coding	Ccrl2	2.57315	3.26213	15.0796	14.2165	14.5224
Cdk1	ENSMUSG00000019942	947.419	3.47214	3.41791	2.67058e-24	5.94879e-26	10.5352	cyclin-dependent kinase 1 [Source:MGI Symbol;Acc:MGI:88351]	protein_coding	Cdk1	2.73115	2.72621	24.3219	37.596	33.2311
Rgs18	ENSMUSG00000026357	1017.21	4.1071	4.03841	2.77973e-24	6.20853e-26	10.5311	regulator of G-protein signaling 18 [Source:MGI Symbol;Acc:MGI:1927498]	protein_coding	Rgs18	2.41515	1.37476	36.779	38.4179	29.347
Dennd4b	ENSMUSG00000042404	1877.86	2.35587	2.32406	2.97363e-24	6.65936e-26	10.5245	DENN/MADD domain containing 4B [Source:MGI Symbol;Acc:MGI:2446201]	protein_coding	Dennd4b	11.4663	10.4621	56.7441	63.441	57.3129
Akna	ENSMUSG00000039158	1128.73	1.8368	1.81528	3.04907e-24	6.84652e-26	10.5219	AT-hook transcription factor [Source:MGI Symbol;Acc:MGI:2140340]	protein_coding	Akna	8.98345	9.06407	36.356	30.7063	35.0653
Naip2	ENSMUSG00000078945	1423.24	3.90061	3.83728	3.73181e-24	8.40186e-26	10.5026	NLR family, apoptosis inhibitory protein 2 [Source:MGI Symbol;Acc:MGI:1298226]	protein_coding	Naip2	3.22772	2.93592	44.2447	63.3011	37.0074
Wdfy4	ENSMUSG00000051506	2592.53	3.54864	3.49271	4.70928e-24	1.06588e-25	10.4801	WD repeat and FYVE domain containing 4 [Source:MGI Symbol;Acc:MGI:3584510]	protein_coding	Wdfy4	5.32687	9.11068	81.9543	106.563	72.3964
Capg	ENSMUSG00000056737	26926.1	4.19758	4.13716	5.80845e-24	1.31813e-25	10.46	capping protein (actin filament), gelsolin-like [Source:MGI Symbol;Acc:MGI:1098259]	protein_coding	Capg	27.2438	71.534	829.842	942.12	1008.03
Evi2	ENSMUSG00000070354	280.904	3.54997	3.4932	6.22045e-24	1.41534e-25	10.4533	ecotropic viral integration site 2 [Source:MGI Symbol;Acc:MGI:5439444]	protein_coding	Evi2	0.812573	0.72233	9.85566	10.1247	8.41568
Gm49369	ENSMUSG00000110040	455.114	2.65491	2.61616	7.51853e-24	1.71519e-25	10.4351	predicted gene, 49369 [Source:MGI Symbol;Acc:MGI:6121585]	protein_coding	Gm49369	1.98629	2.4699	13.9587	15.6854	14.3282
Ccdc88b	ENSMUSG00000047810	533.503	2.50281	2.46735	7.60894e-24	1.74036e-25	10.4337	coiled-coil domain containing 88B [Source:MGI Symbol;Acc:MGI:1925567]	protein_coding	Ccdc88b	2.55058	3.19223	17.6387	14.3739	19.3345
Dock8	ENSMUSG00000052085	3721.21	2.97688	2.93184	7.66774e-24	1.75838e-25	10.4327	dedicator of cytokinesis 8 [Source:MGI Symbol;Acc:MGI:1921396]	protein_coding	Dock8	15.3035	14.1437	119.199	144.963	101.139
Ubd	ENSMUSG00000035186	1270.32	2.66691	2.62765	9.16527e-24	2.10727e-25	10.4155	ubiquitin D [Source:MGI Symbol;Acc:MGI:1344410]	protein_coding	Ubd	5.37201	6.99029	41.0089	32.6648	50.1488
Fxyd5	ENSMUSG00000009687	7052.73	3.05528	3.00741	1.13374e-23	2.61346e-25	10.395	FXYD domain-containing ion transport regulator 5 [Source:MGI Symbol;Acc:MGI:1201785]	protein_coding	Fxyd5	30.4715	22.2058	202.189	250.634	244.508
Tmem165	ENSMUSG00000029234	5044.76	1.86409	1.84266	1.21383e-23	2.80532e-25	10.3882	transmembrane protein 165 [Source:MGI Symbol;Acc:MGI:894407]	protein_coding	Tmem165	36.5884	43.1767	148.681	162.1	144.836
Tfec	ENSMUSG00000029553	539.252	4.81751	4.73489	1.308e-23	3.03079e-25	10.3808	transcription factor EC [Source:MGI Symbol;Acc:MGI:1333760]	protein_coding	Tfec	0.406287	0.885437	16.3909	24.1489	15.3856
Metrnl	ENSMUSG00000039208	4701.23	3.06084	3.01397	1.47148e-23	3.42716e-25	10.3691	meteorin, glial cell differentiation regulator-like [Source:MGI Symbol;Acc:MGI:2384806]	protein_coding	Metrnl	12.7755	23.2311	136.076	157.571	172.176
Atp6v0c	ENSMUSG00000024121	29193.2	1.93881	1.91625	2.26533e-23	5.2896e-25	10.3275	ATPase, H+ transporting, lysosomal V0 subunit C [Source:MGI Symbol;Acc:MGI:88116]	protein_coding	Atp6v0c	225.083	213.553	821.7	890.92	949.31
Klhl6	ENSMUSG00000043008	652.414	2.47909	2.44319	2.52924e-23	5.92094e-25	10.3167	kelch-like 6 [Source:MGI Symbol;Acc:MGI:2686922]	protein_coding	Klhl6	3.25029	3.86796	24.6392	18.763	19.1834
Gas7	ENSMUSG00000033066	2710.88	3.94734	3.888	2.80285e-23	6.57821e-25	10.3066	growth arrest specific 7 [Source:MGI Symbol;Acc:MGI:1202388]	protein_coding	Gas7	4.94316	6.57087	83.3713	125.186	66.7644
Oasl1	ENSMUSG00000041827	400.687	3.39109	3.3359	2.8216e-23	6.63905e-25	10.3057	2'-5' oligoadenylate synthetase-like 1 [Source:MGI Symbol;Acc:MGI:2180849]	protein_coding	Oasl1	0.970574	1.49126	11.3361	13.8143	15.1482
Aurkb	ENSMUSG00000020897	401.373	3.07224	3.0235	3.46272e-23	8.18893e-25	10.2855	aurora kinase B [Source:MGI Symbol;Acc:MGI:107168]	protein_coding	Aurkb	1.422	1.58447	11.463	14.5313	13.7025
Haus8	ENSMUSG00000035439	683.831	2.54261	2.50514	3.73331e-23	8.85115e-25	10.278	4HAUS augmin-like complex, subunit 8 [Source:MGI Symbol;Acc:MGI:1923728]	protein_coding	Haus8	3.38572	3.77476	19.7748	23.9565	21.7729
Rab3il1	ENSMUSG00000024663	5259.55	2.51238	2.48044	3.82057e-23	9.08085e-25	10.2756	RAB3A interacting protein (rabin3)-like 1 [Source:MGI Symbol;Acc:MGI:1922010]	protein_coding	Rab3il1	30.9455	24.5592	161.286	174.62	167.666
Padi2	ENSMUSG00000028927	656.194	3.64626	3.58561	3.82801e-23	9.12139e-25	10.2751	peptidyl arginine deiminase, type II [Source:MGI Symbol;Acc:MGI:1338892]	protein_coding	Padi2	1.17372	2.26019	26.6907	21.2636	18.8598
Arhgap39	ENSMUSG00000033697	1290.78	1.85362	1.8307	3.95528e-23	9.44827e-25	10.2717	Rho GTPase activating protein 39 [Source:MGI Symbol;Acc:MGI:107858]	protein_coding	Arhgap39	9.25431	11.301	37.4134	39.8343	39.3379
Ptprc	ENSMUSG00000026395	7463.15	4.00951	3.94921	4.87239e-23	1.16681e-24	10.2514	protein tyrosine phosphatase, receptor type, C [Source:MGI Symbol;Acc:MGI:97810]	protein_coding	Ptprc	14.5135	15.7048	255.824	340.515	163.48
Plekhm2	ENSMUSG00000028917	4171.69	2.06939	2.04168	8.01566e-23	1.92912e-24	10.2027	pleckstrin homology domain containing, family M (with RUN domain) member 2 [Source:MGI Symbol;Acc:MGI:1916832]	protein_coding	Plekhm2	31.0584	26.7728	127.51	123.717	134.586
Abcg1	ENSMUSG00000024030	7174.87	2.49846	2.46589	8.4734e-23	2.04434e-24	10.197	ATP binding cassette subfamily G member 1 [Source:MGI Symbol;Acc:MGI:107704]	protein_coding	Abcg1	42.7052	33.6466	259.927	203.438	226.101
Col16a1	ENSMUSG00000040690	1722.41	2.01505	1.98862	8.5975e-23	2.07942e-24	10.1954	collagen, type XVI, alpha 1 [Source:MGI Symbol;Acc:MGI:1095396]	protein_coding	Col16a1	10.4506	14.5864	50.8011	49.8365	57.9171
Cerk	ENSMUSG00000035891	5451.02	3.20915	3.15439	8.7311e-23	2.11695e-24	10.1936	ceramide kinase [Source:MGI Symbol;Acc:MGI:2386052]	protein_coding	Cerk	21.3526	15.5184	168.561	211.115	162.013
Ier5	ENSMUSG00000056708	2482.5	2.16746	2.13736	8.8921e-23	2.16129e-24	10.1916	immediate early response 5 [Source:MGI Symbol;Acc:MGI:1337072]	protein_coding	Ier5	16.0032	16.6369	68.3128	82.4314	80.1863
Slc6a6	ENSMUSG00000030096	20074.8	3.00543	2.95769	8.95655e-23	2.18231e-24	10.1907	solute carrier family 6 (neurotransmitter transporter, taurine), member 6 [Source:MGI Symbol;Acc:MGI:98488]	protein_coding	Slc6a6	62.2522	96.3029	691.398	759.929	524.664
Nlrp10	ENSMUSG00000049709	285.738	3.3868	3.33035	9.33087e-23	2.27908e-24	10.1865	NLR family, pyrin domain containing 10 [Source:MGI Symbol;Acc:MGI:2444084]	protein_coding	Nlrp10	0.857716	0.885437	9.79221	10.4919	8.3941
Aim2	ENSMUSG00000037860	540.895	3.08592	3.03591	9.39471e-23	2.30029e-24	10.1856	absent in melanoma 2 [Source:MGI Symbol;Acc:MGI:2686159]	protein_coding	Aim2	2.16686	1.81748	17.2791	19.9346	16.2919
Specc1	ENSMUSG00000042331	2662.38	3.78229	3.72088	9.82912e-23	2.41252e-24	10.1809	sperm antigen with calponin homology and coiled-coil domains 1 [Source:MGI Symbol;Acc:MGI:2442356]	protein_coding	Specc1	5.16887	7.47961	81.4467	119.905	67.9081
Scpep1	ENSMUSG00000000278	9799.95	2.74773	2.70059	9.93461e-23	2.44435e-24	10.1797	serine carboxypeptidase 1 [Source:MGI Symbol;Acc:MGI:1921867]	protein_coding	Scpep1	47.6258	41.9184	311.786	367.304	271.028
Cd200r4	ENSMUSG00000062082	443.602	5.20454	5.10985	1.22588e-22	3.02353e-24	10.1589	CD200 receptor 4 [Source:MGI Symbol;Acc:MGI:3036289]	protein_coding	Cd200r4	0.383715	0.419417	13.0704	21.8581	11.1562
Pacc1	ENSMUSG00000026627	2026.72	3.28252	3.22802	1.38782e-22	3.43123e-24	10.1466	proton activated chloride channel 1 [Source:MGI Symbol;Acc:MGI:1914200]	protein_coding	Pacc1	7.5163	5.56893	62.9832	79.5286	59.4924
Ccr1	ENSMUSG00000025804	1539.06	4.24784	4.17503	1.40086e-22	3.47183e-24	10.1454	chemokine (C-C motif) receptor 1 [Source:MGI Symbol;Acc:MGI:104618]	protein_coding	Ccr1	2.23458	3.12233	44.9427	73.9679	38.41
Birc5	ENSMUSG00000017716	616.332	3.54838	3.48805	1.51616e-22	3.76663e-24	10.1375	baculoviral IAP repeat-containing 5 [Source:MGI Symbol;Acc:MGI:1203517]	protein_coding	Birc5	1.24143	2.19029	17.3214	23.5193	21.3413
Plk1	ENSMUSG00000030867	379.978	3.40933	3.35197	1.54885e-22	3.8571e-24	10.1352	polo like kinase 1 [Source:MGI Symbol;Acc:MGI:97621]	protein_coding	Plk1	0.993145	1.30485	10.5959	14.3914	13.1414
Pi4k2a	ENSMUSG00000025178	5669.53	1.74905	1.72986	1.79515e-22	4.48118e-24	10.1205	phosphatidylinositol 4-kinase type 2 alpha [Source:MGI Symbol;Acc:MGI:1934031]	protein_coding	Pi4k2a	45.9104	49.6777	159.573	177.278	168.896
Tm6sf1	ENSMUSG00000038623	4069.72	2.94072	2.89346	2.0058e-22	5.01899e-24	10.1094	transmembrane 6 superfamily member 1 [Source:MGI Symbol;Acc:MGI:1933209]	protein_coding	Tm6sf1	18.2829	14.5165	129.012	153.566	116.546
Gm21188	ENSMUSG00000095609	967.73	2.97785	2.93006	2.04087e-22	5.11892e-24	10.1075	predicted gene, 21188 [Source:MGI Symbol;Acc:MGI:5434543]	protein_coding	Gm21188	4.49173	3.09903	32.5702	29.5697	33.5764
Cmtm3	ENSMUSG00000031875	5526.5	2.65022	2.6118	2.10781e-22	5.29942e-24	10.1041	CKLF-like MARVEL transmembrane domain containing 3 [Source:MGI Symbol;Acc:MGI:2447162]	protein_coding	Cmtm3	30.5392	22.8815	167.694	181.685	185.145
Pira2	ENSMUSG00000089942	373.142	4.0729	4.00024	2.30182e-22	5.80095e-24	10.0952	paired-Ig-like receptor A2 [Source:MGI Symbol;Acc:MGI:1195970]	protein_coding	Pira2	0.744859	0.699029	14.1279	14.7062	9.42988
Nfatc2	ENSMUSG00000027544	959.995	2.38736	2.35173	2.78084e-22	7.02477e-24	10.0764	nuclear factor of activated T cells, cytoplasmic, calcineurin dependent 2 [Source:MGI Symbol;Acc:MGI:102463]	protein_coding	Nfatc2	5.25916	5.80194	32.4433	32.2976	26.2612
Rab31	ENSMUSG00000056515	5805.98	3.1685	3.10284	3.20478e-22	8.13395e-24	10.062	RAB31, member RAS oncogene family [Source:MGI Symbol;Acc:MGI:1914603]	protein_coding	Rab31	22.3683	18.0815	189.922	230.315	155.151
Osbpl3	ENSMUSG00000029822	706.894	3.07623	3.02502	4.03742e-22	1.02714e-23	10.039	oxysterol binding protein-like 3 [Source:MGI Symbol;Acc:MGI:1918970]	protein_coding	Osbpl3	2.00886	3.33204	23.7509	25.6527	20.5429
Camk2a	ENSMUSG00000024617	244.163	3.45321	3.39346	4.07092e-22	1.03809e-23	10.0379	calcium/calmodulin-dependent protein kinase II alpha [Source:MGI Symbol;Acc:MGI:88256]	protein_coding	Camk2a	0.76743	0.652427	7.42347	8.27112	8.93357
Plaur	ENSMUSG00000046223	2309.73	3.69992	3.63579	4.10806e-22	1.05001e-23	10.0368	plasminogen activator, urokinase receptor [Source:MGI Symbol;Acc:MGI:97612]	protein_coding	Plaur	7.22288	4.03107	70.5124	79.721	84.8257
Smim3	ENSMUSG00000038059	413.439	2.58169	2.54144	5.07229e-22	1.2995e-23	10.0158	small integral membrane protein 3 [Source:MGI Symbol;Acc:MGI:1917088]	protein_coding	Smim3	1.738	2.5165	13.303	13.4996	13.0119
Dhrs9	ENSMUSG00000027068	1902.91	6.28472	6.16647	5.23458e-22	1.3442e-23	10.0124	dehydrogenase/reductase (SDR family) member 9 [Source:MGI Symbol;Acc:MGI:2442798]	protein_coding	Dhrs9	0.699716	0.95534	46.0001	117.002	34.5474
Aldh1b1	ENSMUSG00000035561	195.665	3.68309	3.61776	5.76294e-22	1.48333e-23	10.0027	aldehyde dehydrogenase 1 family, member B1 [Source:MGI Symbol;Acc:MGI:1919785]	protein_coding	Aldh1b1	0.428858	0.559223	7.04278	6.83722	6.02045
5031439G07Rik	ENSMUSG00000036046	12054.6	2.79105	2.74546	7.58443e-22	1.96122e-23	9.97499	RIKEN cDNA 5031439G07 gene [Source:MGI Symbol;Acc:MGI:2444899]	protein_coding	5031439G07Rik	42.9535	66.1514	370.031	458.024	343.295
Prkcb	ENSMUSG00000052889	1797.27	3.83349	3.76573	7.92144e-22	2.05309e-23	9.97044	protein kinase C, beta [Source:MGI Symbol;Acc:MGI:97596]	protein_coding	Prkcb	3.81458	4.38058	58.013	81.4696	42.5531
Fbxo32	ENSMUSG00000022358	2121.92	2.37969	2.34031	9.35462e-22	2.43013e-23	9.95369	F-box protein 32 [Source:MGI Symbol;Acc:MGI:1914981]	protein_coding	Fbxo32	13.588	10.7184	71.4007	63.4585	66.8507
Layn	ENSMUSG00000060594	1764.16	3.96459	3.89399	1.14365e-21	2.9778e-23	9.93345	layilin [Source:MGI Symbol;Acc:MGI:2685357]	protein_coding	Layn	4.42401	2.81942	56.9133	75.3319	47.5594
Ankrd33b	ENSMUSG00000022237	920.155	4.35283	4.27202	1.23596e-21	3.22938e-23	9.92536	ankyrin repeat domain 33B [Source:MGI Symbol;Acc:MGI:1917904]	protein_coding	Ankrd33b	1.19629	1.79417	26.6061	44.1884	23.4992
Ehd4	ENSMUSG00000027293	11778.5	2.47881	2.44084	1.23596e-21	3.23291e-23	9.92525	EH-domain containing 4 [Source:MGI Symbol;Acc:MGI:1919619]	protein_coding	Ehd4	69.475	57.6	388.643	402.959	332.355
Arhgap6	ENSMUSG00000031355	933.834	3.29552	3.23787	1.59933e-21	4.20247e-23	9.89905	Rho GTPase activating protein 6 [Source:MGI Symbol;Acc:MGI:1196332]	protein_coding	Arhgap6	2.82144	3.23883	31.2801	37.9282	23.8229
Itgb3	ENSMUSG00000020689	619.552	2.71967	2.6748	2.25595e-21	5.94461e-23	9.8643	integrin beta 3 [Source:MGI Symbol;Acc:MGI:96612]	protein_coding	Itgb3	2.75372	3.05243	20.938	22.1554	16.9608
Ap2m1	ENSMUSG00000022841	16267.7	1.77219	1.74949	2.25595e-21	5.9548e-23	9.86413	adaptor-related protein complex 2, mu 1 subunit [Source:MGI Symbol;Acc:MGI:1298405]	protein_coding	Ap2m1	128.229	142.625	451.922	518.86	483.405
Blnk	ENSMUSG00000061132	5149.56	4.39184	4.31146	2.58364e-21	6.8352e-23	9.85028	B cell linker [Source:MGI Symbol;Acc:MGI:96878]	protein_coding	Blnk	4.08544	12.5592	173.87	184.623	175.284
Mical1	ENSMUSG00000019823	1886.34	2.17068	2.13841	2.62934e-21	6.9718e-23	9.84829	microtubule associated monooxygenase, calponin and LIM domain containing 1 [Source:MGI Symbol;Acc:MGI:2385847]	protein_coding	Mical1	10.0669	14.9592	60.1914	51.0606	65.3402
Adam19	ENSMUSG00000011256	1779.42	2.33524	2.29911	2.85635e-21	7.59079e-23	9.83974	a disintegrin and metallopeptidase domain 19 (meltrin beta) [Source:MGI Symbol;Acc:MGI:105377]	protein_coding	Adam19	10.6086	10.4854	67.0227	52.8967	48.6815
Susd3	ENSMUSG00000021384	916.075	3.31232	3.25354	2.95197e-21	7.86253e-23	9.8362	sushi domain containing 3 [Source:MGI Symbol;Acc:MGI:1913579]	protein_coding	Susd3	2.03143	3.93786	26.5638	30.1817	35.1948
Lair1	ENSMUSG00000055541	2616.77	3.60955	3.54395	2.99044e-21	7.98284e-23	9.83467	leukocyte-associated Ig-like receptor 1 [Source:MGI Symbol;Acc:MGI:105492]	protein_coding	Lair1	4.26601	9.85631	102.258	83.6205	80.2726
C1qc	ENSMUSG00000036896	20094.2	2.99173	2.94061	3.33111e-21	8.93204e-23	9.82335	complement component 1, q subcomponent, C chain [Source:MGI Symbol;Acc:MGI:88225]	protein_coding	C1qc	86.7422	70.066	652.25	496.092	851.127
Rnf149	ENSMUSG00000048234	4301.54	2.41945	2.38156	3.81554e-21	1.02766e-22	9.80921	ring finger protein 149 [Source:MGI Symbol;Acc:MGI:2677438]	protein_coding	Rnf149	25.6186	22.6252	140.348	149.072	118.985
Oas1a	ENSMUSG00000052776	860.134	3.06053	3.00701	4.84885e-21	1.30886e-22	9.78478	2'-5' oligoadenylate synthetase 1A [Source:MGI Symbol;Acc:MGI:2180860]	protein_coding	Oas1a	3.02458	3.47184	23.9201	34.5358	26.2612
Gm5150	ENSMUSG00000078780	264.726	6.60504	6.47519	5.42559e-21	1.46778e-22	9.77318	predicted gene 5150 [Source:MGI Symbol;Acc:MGI:3779469]	protein_coding	Gm5150	0.0902859	0.0932039	7.29657	12.3804	8.19989
Lacc1	ENSMUSG00000044350	1727.57	1.9625	1.93468	6.24671e-21	1.69364e-22	9.75867	laccase domain containing 1 [Source:MGI Symbol;Acc:MGI:2445077]	protein_coding	Lacc1	13.3849	12.1864	55.2213	52.3196	50.4293
Ttc12	ENSMUSG00000040219	857.588	2.08164	2.05005	7.48748e-21	2.03899e-22	9.73983	tetratricopeptide repeat domain 12 [Source:MGI Symbol;Acc:MGI:2444588]	protein_coding	Ttc12	5.75573	6.12815	24.7449	27.9959	26.4339
Tpx2	ENSMUSG00000027469	1004.35	3.59388	3.52717	7.75686e-21	2.11698e-22	9.73601	TPX2, microtubule-associated [Source:MGI Symbol;Acc:MGI:1919369]	protein_coding	Tpx2	2.41515	2.95922	28.6787	44.643	27.6207
Rassf5	ENSMUSG00000026430	842.874	1.94903	1.92125	7.96917e-21	2.17968e-22	9.73305	Ras association (RalGDS/AF-6) domain family member 5 [Source:MGI Symbol;Acc:MGI:1926375]	protein_coding	Rassf5	6.34259	6.26796	28.0019	24.6385	24.4055
Kif21b	ENSMUSG00000041642	726.175	2.16171	2.12877	8.78212e-21	2.40728e-22	9.72294	kinesin family member 21B [Source:MGI Symbol;Acc:MGI:109234]	protein_coding	Kif21b	4.89801	4.66019	25.2313	21.3335	21.2118
Rasa4	ENSMUSG00000004952	3055.7	2.57922	2.53645	8.9197e-21	2.45032e-22	9.72114	RAS p21 protein activator 4 [Source:MGI Symbol;Acc:MGI:1858600]	protein_coding	Rasa4	17.38	13.5379	100.82	81.8368	113.094
Ces2g	ENSMUSG00000031877	731.812	1.95972	1.93147	1.08791e-20	2.99508e-22	9.70068	carboxylesterase 2G [Source:MGI Symbol;Acc:MGI:1919611]	protein_coding	Ces2g	5.07858	5.84854	24.7872	19.1477	23.2402
Aldh3b1	ENSMUSG00000024885	2586.25	3.06637	3.01177	1.21746e-20	3.36628e-22	9.68875	aldehyde dehydrogenase 3 family, member B1 [Source:MGI Symbol;Acc:MGI:1914939]	protein_coding	Aldh3b1	11.4889	7.64272	75.9055	86.2434	94.2125
Myh15	ENSMUSG00000092009	192.491	5.56622	5.45536	1.25463e-20	3.48404e-22	9.68524	myosin, heavy chain 15 [Source:MGI Symbol;Acc:MGI:3643515]	protein_coding	Myh15	0.045143	0.23301	6.55634	6.38257	7.42306
Lat	ENSMUSG00000030742	267.026	2.60477	2.56065	1.56186e-20	4.36517e-22	9.66217	linker for activation of T cells [Source:MGI Symbol;Acc:MGI:1342293]	protein_coding	Lat	1.33172	1.35146	9.22118	7.72904	8.89041
Sema4d	ENSMUSG00000021451	3350.66	4.69841	4.60447	1.66623e-20	4.66683e-22	9.65532	sema domain, immunoglobulin domain (Ig), transmembrane domain (TM) and short cytoplasmic domain, (semaphorin) 4D [Source:MGI Symbol;Acc:MGI:109244]	protein_coding	Sema4d	2.14429	6.66408	122.857	135.835	89.4004
Tifa	ENSMUSG00000046688	1054.75	2.67543	2.63003	1.72397e-20	4.83885e-22	9.65161	TRAF-interacting protein with forkhead-associated domain [Source:MGI Symbol;Acc:MGI:2182965]	protein_coding	Tifa	5.73316	4.31068	37.921	32.5774	31.8933
Cfp	ENSMUSG00000001128	4974.12	2.91814	2.86641	2.13884e-20	6.02885e-22	9.62904	complement factor properdin [Source:MGI Symbol;Acc:MGI:97545]	protein_coding	Cfp	23.0455	17.5689	132.523	165.178	191.36
Fn1	ENSMUSG00000026193	19512.9	2.47169	2.43055	2.28614e-20	6.45771e-22	9.62198	fibronectin 1 [Source:MGI Symbol;Acc:MGI:95566]	protein_coding	Fn1	115.769	95.6505	630.022	682.131	547.516
Clec4b1	ENSMUSG00000030147	404.124	2.82944	2.77936	2.54621e-20	7.20754e-22	9.61067	C-type lectin domain family 4, member b1 [Source:MGI Symbol;Acc:MGI:1917060]	protein_coding	Clec4b1	1.94115	1.56116	14.424	11.1739	14.134
Slc9a4	ENSMUSG00000026065	222.758	3.36923	3.30594	2.91867e-20	8.31417e-22	9.59596	solute carrier family 9 (sodium/hydrogen exchanger), member 4 [Source:MGI Symbol;Acc:MGI:105074]	protein_coding	Slc9a4	0.654573	0.72233	7.42347	8.18368	6.73254
Arhgap22	ENSMUSG00000063506	1023.1	2.73768	2.68964	3.28897e-20	9.38864e-22	9.58342	Rho GTPase activating protein 22 [Source:MGI Symbol;Acc:MGI:2443418]	protein_coding	Arhgap22	4.9883	4.42718	29.4824	38.1381	31.5049
Pik3cg	ENSMUSG00000020573	1286.57	3.0789	3.02241	3.82906e-20	1.09532e-21	9.56749	phosphatidylinositol-4,5-bisphosphate 3-kinase catalytic subunit gamma [Source:MGI Symbol;Acc:MGI:1353576]	protein_coding	Pik3cg	4.78515	4.7767	44.3505	50.536	32.0875
Cdk15	ENSMUSG00000026023	185.606	4.90392	4.80409	4.10011e-20	1.17531e-21	9.5602	cyclin-dependent kinase 15 [Source:MGI Symbol;Acc:MGI:3583944]	protein_coding	Cdk15	0.180572	0.23301	5.11818	7.41428	6.81886
Iqgap3	ENSMUSG00000028068	358.285	3.42322	3.35781	4.62446e-20	1.32838e-21	9.54752	IQ motif containing GTPase activating protein 3 [Source:MGI Symbol;Acc:MGI:3028642]	protein_coding	Iqgap3	1.06086	1.07184	10.1941	14.3564	11.3504
Stab1	ENSMUSG00000042286	11428.9	2.17176	2.14782	5.03797e-20	1.45016e-21	9.53843	stabilin 1 [Source:MGI Symbol;Acc:MGI:2178742]	protein_coding	Stab1	82.8599	65.7087	362.396	334.255	371.11
Kcnk6	ENSMUSG00000046410	1404.23	2.73201	2.68385	5.31585e-20	1.53333e-21	9.53264	potassium inwardly-rectifying channel, subfamily K, member 6 [Source:MGI Symbol;Acc:MGI:1891291]	protein_coding	Kcnk6	7.11002	5.82524	48.1997	49.6617	38.41
Pfkfb4	ENSMUSG00000025648	2472.55	2.23425	2.19363	5.51098e-20	1.5929e-21	9.52868	6-phosphofructo-2-kinase/fructose-2,6-biphosphatase 4 [Source:MGI Symbol;Acc:MGI:2687284]	protein_coding	Pfkfb4	16.9286	14.0738	72.4793	78.9166	80.2942
Slc35f6	ENSMUSG00000029175	3962.56	2.05784	2.01896	5.56069e-20	1.61059e-21	9.52754	solute carrier family 35, member F6 [Source:MGI Symbol;Acc:MGI:1922169]	protein_coding	Slc35f6	25.8895	29.9417	110.041	135.8	118.575
Slc29a1	ENSMUSG00000023942	3847.05	2.15482	2.11714	6.01482e-20	1.74572e-21	9.51917	solute carrier family 29 (nucleoside transporters), member 1 [Source:MGI Symbol;Acc:MGI:1927073]	protein_coding	Slc29a1	26.0701	24.7456	130.513	94.6894	135.255
Prrx1	ENSMUSG00000026586	2096.74	1.94684	1.91813	6.13224e-20	1.78346e-21	9.51694	paired related homeobox 1 [Source:MGI Symbol;Acc:MGI:97712]	protein_coding	Prrx1	16.1612	15.1922	69.2011	63.6684	58.5429
Gcnt1	ENSMUSG00000038843	1599.27	3.72319	3.65076	6.71043e-20	1.95562e-21	9.50736	glucosaminyl (N-acetyl) transferase 1, core 2 [Source:MGI Symbol;Acc:MGI:95676]	protein_coding	Gcnt1	3.81458	4.00777	54.2696	71.0652	36.1874
Mfsd11	ENSMUSG00000020818	3873.63	1.88578	1.85824	7.21941e-20	2.10827e-21	9.49954	major facilitator superfamily domain containing 11 [Source:MGI Symbol;Acc:MGI:1917150]	protein_coding	Mfsd11	28.1466	32.2718	110.379	128.001	111.972
Slc7a7	ENSMUSG00000000958	694.153	2.04502	2.01332	8.2308e-20	2.41345e-21	9.48545	solute carrier family 7 (cationic amino acid transporter, y+ system), member 7 [Source:MGI Symbol;Acc:MGI:1337120]	protein_coding	Slc7a7	4.13058	5.77864	20.7688	21.0188	22.226
Rps6ka1	ENSMUSG00000003644	2304.34	2.22167	2.18505	9.244e-20	2.71606e-21	9.47312	ribosomal protein S6 kinase polypeptide 1 [Source:MGI Symbol;Acc:MGI:104558]	protein_coding	Rps6ka1	11.4437	18.268	70.1952	72.5865	73.0222
Havcr2	ENSMUSG00000020399	539.648	4.48354	4.391	1.01358e-19	2.98414e-21	9.46329	hepatitis A virus cellular receptor 2 [Source:MGI Symbol;Acc:MGI:2159682]	protein_coding	Havcr2	0.586859	1.02524	16.4543	25.4953	13.5514
Nxph3	ENSMUSG00000046719	276.071	3.70685	3.63311	1.27668e-19	3.76639e-21	9.43892	neurexophilin 3 [Source:MGI Symbol;Acc:MGI:1336188]	protein_coding	Nxph3	0.835145	0.512621	10.321	7.83395	10.0988
AI467606	ENSMUSG00000045165	1054.68	2.50727	2.46335	1.57005e-19	4.64122e-21	9.41701	expressed sequence AI467606 [Source:MGI Symbol;Acc:MGI:2141979]	protein_coding	AI467606	5.7783	5.45243	28.5941	37.0014	35.1517
Cxcl16	ENSMUSG00000018920	1690.32	2.10052	2.06689	1.59642e-19	4.72873e-21	9.41505	chemokine (C-X-C motif) ligand 16 [Source:MGI Symbol;Acc:MGI:1932682]	protein_coding	Cxcl16	9.86374	13.468	56.1307	42.5622	58.8019
Cic	ENSMUSG00000005442	6042.55	1.69338	1.67026	1.97615e-19	5.86532e-21	9.39239	capicua transcriptional repressor [Source:MGI Symbol;Acc:MGI:1918972]	protein_coding	Cic	46.4747	59.2777	187.554	183.871	164.537
Pcna	ENSMUSG00000027342	7674.61	2.18327	2.1527	1.98553e-19	5.90502e-21	9.39168	proliferating cell nuclear antigen [Source:MGI Symbol;Acc:MGI:97503]	protein_coding	Pcna	49.4316	50.4466	223.402	272.685	217.362
Spag5	ENSMUSG00000002055	315.223	3.66812	3.59412	2.30996e-19	6.92506e-21	9.37489	sperm associated antigen 5 [Source:MGI Symbol;Acc:MGI:1927470]	protein_coding	Spag5	0.699716	0.908738	8.50209	12.8176	10.552
Gpr176	ENSMUSG00000040133	448.979	5.13034	5.0219	2.88347e-19	8.6616e-21	9.35125	G protein-coupled receptor 176 [Source:MGI Symbol;Acc:MGI:2685858]	protein_coding	Gpr176	0.180572	0.699029	16.1371	18.2209	12.6019
Col1a2	ENSMUSG00000029661	50372.9	2.52464	2.4802	3.19027e-19	9.60226e-21	9.34034	collagen, type I, alpha 2 [Source:MGI Symbol;Acc:MGI:88468]	protein_coding	Col1a2	291.217	236.645	1439.84	1825.01	1548.72
Gm10521	ENSMUSG00000073492	199.616	6.18397	6.04988	3.23173e-19	9.74633e-21	9.33877	predicted gene 10521 [Source:MGI Symbol;Acc:MGI:3642358]	protein_coding	Gm10521	0.135429	0.0466019	6.66209	8.39352	5.99887
Themis2	ENSMUSG00000037731	1984.21	2.52311	2.47772	3.58788e-19	1.08418e-20	9.32748	thymocyte selection associated family member 2 [Source:MGI Symbol;Acc:MGI:2446213]	protein_coding	Themis2	11.8275	8.94757	67.3611	64.735	58.1545
Orai2	ENSMUSG00000039747	419.811	1.97286	1.94221	4.93752e-19	1.49791e-20	9.29315	ORAI calcium release-activated calcium modulator 2 [Source:MGI Symbol;Acc:MGI:2443195]	protein_coding	Orai2	2.88915	3.33204	12.732	12.6078	13.0983
Alx4	ENSMUSG00000040310	211.601	3.53784	3.46577	5.49778e-19	1.67117e-20	9.2815	aristaless-like homeobox 4 [Source:MGI Symbol;Acc:MGI:108359]	protein_coding	Alx4	0.564287	0.605825	8.62899	5.56071	7.3799
Pld4	ENSMUSG00000052160	2399.76	2.22953	2.19296	5.63668e-19	1.71676e-20	9.27863	phospholipase D family, member 4 [Source:MGI Symbol;Acc:MGI:2144765]	protein_coding	Pld4	15.7775	14.4932	67.5726	82.7461	73.9069
Ptprs	ENSMUSG00000013236	3693.56	1.7935	1.76687	6.2651e-19	1.91564e-20	9.26694	protein tyrosine phosphatase, receptor type, S [Source:MGI Symbol;Acc:MGI:97815]	protein_coding	Ptprs	31.6227	28.7301	106.868	104.797	120.474
Tlr2	ENSMUSG00000027995	846.668	2.53902	2.49229	7.62558e-19	2.33617e-20	9.24574	toll-like receptor 2 [Source:MGI Symbol;Acc:MGI:1346060]	protein_coding	Tlr2	4.96573	3.82136	27.9173	27.7861	25.5491
Tubb2a	ENSMUSG00000058672	8361.53	2.46283	2.41872	8.00146e-19	2.45611e-20	9.24039	tubulin, beta 2A class IIA [Source:MGI Symbol;Acc:MGI:107861]	protein_coding	Tubb2a	51.1696	39.7514	233.934	271.618	292.456
Sh3bp2	ENSMUSG00000054520	2669.04	3.03228	2.97249	8.23874e-19	2.53764e-20	9.23689	SH3-domain binding protein 2 [Source:MGI Symbol;Acc:MGI:1346349]	protein_coding	Sh3bp2	6.86173	14.0272	85.3593	94.4271	83.8763
Rab11fip5	ENSMUSG00000051343	6226.97	2.60282	2.55491	8.23874e-19	2.53878e-20	9.23684	RAB11 family interacting protein 5 (class I) [Source:MGI Symbol;Acc:MGI:1098586]	protein_coding	Rab11fip5	36.1144	25.7942	194.998	211.272	193.474
Ripk3	ENSMUSG00000022221	781.219	2.32077	2.2798	1.04824e-18	3.24269e-20	9.21061	receptor-interacting serine-threonine kinase 3 [Source:MGI Symbol;Acc:MGI:2154952]	protein_coding	Ripk3	4.10801	5.31262	21.7417	26.8942	24.9449
Card19	ENSMUSG00000037960	3383.75	2.16662	2.12396	1.08327e-18	3.35754e-20	9.20688	caspase recruitment domain family, member 19 [Source:MGI Symbol;Acc:MGI:1915730]	protein_coding	Card19	18.7569	26.167	92.0426	99.7605	124.056
Gpr183	ENSMUSG00000051212	483.404	3.16147	3.09795	1.18758e-18	3.68792e-20	9.19679	G protein-coupled receptor 183 [Source:MGI Symbol;Acc:MGI:2442034]	protein_coding	Gpr183	1.87343	1.51456	14.424	18.833	14.6519
Esd	ENSMUSG00000021996	20120.9	2.25226	2.21483	1.41407e-18	4.39969e-20	9.1778	esterase D/formylglutathione hydrolase [Source:MGI Symbol;Acc:MGI:95421]	protein_coding	Esd	124.211	126.92	558.495	734.031	587.781
Zfp710	ENSMUSG00000048897	1944.68	2.05274	2.01833	1.47518e-18	4.59866e-20	9.17304	zinc finger protein 710 [Source:MGI Symbol;Acc:MGI:1921747]	protein_coding	Zfp710	11.3986	16.2641	55.3905	63.3711	60.2908
Rinl	ENSMUSG00000051735	875.734	2.17138	2.13394	1.73191e-18	5.4093e-20	9.15553	Ras and Rab interactor-like [Source:MGI Symbol;Acc:MGI:2444024]	protein_coding	Rinl	6.0943	5.33592	26.5003	28.3456	26.7144
Gpr34	ENSMUSG00000040229	627.144	2.70931	2.65732	1.83961e-18	5.75668e-20	9.14881	G protein-coupled receptor 34 [Source:MGI Symbol;Acc:MGI:1346334]	protein_coding	Gpr34	2.73115	3.19223	26.0773	16.3674	18.8598
Camk1d	ENSMUSG00000039145	1493.23	3.21045	3.14463	1.88896e-18	5.92237e-20	9.14574	calcium/calmodulin-dependent protein kinase ID [Source:MGI Symbol;Acc:MGI:2442190]	protein_coding	Camk1d	4.31115	5.98835	50.3992	61.57	36.1227
Serpinb1a	ENSMUSG00000044734	788.159	2.33935	2.29723	1.95819e-18	6.16223e-20	9.14145	serine (or cysteine) peptidase inhibitor, clade B, member 1a [Source:MGI Symbol;Acc:MGI:1913472]	protein_coding	Serpinb1a	4.8303	4.47379	27.4943	25.4604	21.5571
Fnip2	ENSMUSG00000061175	5786.01	3.57664	3.50492	1.95819e-18	6.16282e-20	9.14144	folliculin interacting protein 2 [Source:MGI Symbol;Acc:MGI:2683054]	protein_coding	Fnip2	16.4095	14.5864	180.257	264.903	135.363
Rassf4	ENSMUSG00000042129	5476.58	3.26346	3.21122	1.98984e-18	6.27433e-20	9.1395	Ras association (RalGDS/AF-6) domain family member 4 [Source:MGI Symbol;Acc:MGI:2386853]	protein_coding	Rassf4	18.8246	17.1961	167.229	239.722	136.248
Clec4a1	ENSMUSG00000049037	1274.4	2.38811	2.3452	2.25516e-18	7.1244e-20	9.12575	C-type lectin domain family 4, member a1 [Source:MGI Symbol;Acc:MGI:3036291]	protein_coding	Clec4a1	7.33573	7.2932	45.5983	42.2824	32.9938
Arpc1b	ENSMUSG00000029622	23456.4	2.03022	2.00815	2.68869e-18	8.51002e-20	9.10648	actin related protein 2/3 complex, subunit 1B [Source:MGI Symbol;Acc:MGI:1343142]	protein_coding	Arpc1b	181.362	151.083	675.282	702.101	782.896
Bsn	ENSMUSG00000032589	299.252	2.94017	2.88126	2.72402e-18	8.63813e-20	9.10486	bassoon [Source:MGI Symbol;Acc:MGI:1277955]	protein_coding	Bsn	1.24143	1.18835	10.2364	10.6843	8.48042
Nlrc4	ENSMUSG00000039193	450.61	3.65048	3.57176	2.77783e-18	8.82534e-20	9.10253	NLR family, CARD domain containing 4 [Source:MGI Symbol;Acc:MGI:3036243]	protein_coding	Nlrc4	1.35429	0.932039	15.1007	18.151	12.2998
Sfxn3	ENSMUSG00000025212	3533.96	1.84169	1.81191	3.18212e-18	1.01288e-19	9.08756	sideroflexin 3 [Source:MGI Symbol;Acc:MGI:2137679]	protein_coding	Sfxn3	22.9552	34.066	106.001	106.143	106.901
Ndc80	ENSMUSG00000024056	372.049	3.37022	3.29933	3.37368e-18	1.07789e-19	9.08079	NDC80 kinetochore complex component [Source:MGI Symbol;Acc:MGI:1914302]	protein_coding	Ndc80	1.12857	1.16505	10.4478	15.3182	11.3935
St6gal1	ENSMUSG00000022885	2716.11	2.08249	2.04509	3.46734e-18	1.10988e-19	9.07761	beta galactoside alpha 2,6 sialyltransferase 1 [Source:MGI Symbol;Acc:MGI:108470]	protein_coding	St6gal1	15.3486	22.6485	85.2113	88.7265	76.8848
Cyp11a1	ENSMUSG00000032323	179.713	6.23831	6.09531	3.50309e-18	1.12341e-19	9.07629	cytochrome P450, family 11, subfamily a, polypeptide 1 [Source:MGI Symbol;Acc:MGI:88582]	protein_coding	Cyp11a1	0.0677145	0.0932039	8.56554	4.98365	5.65361
Plin2	ENSMUSG00000028494	71247	2.80506	2.77072	3.5378e-18	1.13666e-19	9.07501	perilipin 2 [Source:MGI Symbol;Acc:MGI:87920]	protein_coding	Plin2	341.01	285.81	1961.11	2848.85	2105.78
Ocstamp	ENSMUSG00000027670	174.639	5.08993	4.97374	4.24551e-18	1.36911e-19	9.05473	osteoclast stimulatory transmembrane protein [Source:MGI Symbol;Acc:MGI:1921864]	protein_coding	Ocstamp	0.112857	0.23301	5.28737	7.43176	5.50256
Fam78a	ENSMUSG00000050592	356.348	2.5405	2.49196	4.29174e-18	1.38679e-19	9.05333	family with sequence similarity 78, member A [Source:MGI Symbol;Acc:MGI:2443569]	protein_coding	Fam78a	1.71543	2.02718	11.6745	12.293	10.1851
Niban2	ENSMUSG00000026796	21614.5	3.42661	3.37341	4.29174e-18	1.38915e-19	9.05314	niban apoptosis regulator 2 [Source:MGI Symbol;Acc:MGI:2442910]	protein_coding	Niban2	81.3702	44.4582	681.775	811.024	678.563
Sap30	ENSMUSG00000031609	506.321	2.3352	2.29227	4.30543e-18	1.39615e-19	9.05259	sin3 associated polypeptide [Source:MGI Symbol;Acc:MGI:1929129]	protein_coding	Sap30	2.97944	3.02913	15.0161	14.0591	18.9676
Nlrc3	ENSMUSG00000049871	311.026	3.45929	3.38536	4.71498e-18	1.53177e-19	9.04247	NLR family, CARD domain containing 3 [Source:MGI Symbol;Acc:MGI:2444070]	protein_coding	Nlrc3	0.857716	0.95534	9.30578	12.8351	9.04146
Apobr	ENSMUSG00000042759	2974.45	2.89919	2.84073	4.77069e-18	1.55272e-19	9.04098	apolipoprotein B receptor [Source:MGI Symbol;Acc:MGI:2176230]	protein_coding	Apobr	8.62231	16.6835	95.0881	107.594	88.7531
Col1a1	ENSMUSG00000001506	33611.6	2.79956	2.75123	5.5895e-18	1.82255e-19	9.02345	collagen, type I, alpha 1 [Source:MGI Symbol;Acc:MGI:88467]	protein_coding	Col1a1	158.61	138.524	866.939	1336.97	1057.92
Mrgprb1	ENSMUSG00000070547	367.655	7.74842	7.56364	5.67179e-18	1.85277e-19	9.02165	MAS-related GPR, member B1 [Source:MGI Symbol;Acc:MGI:3033115]	protein_coding	Mrgprb1	0.0902859	0.023301	18.0617	14.234	6.86202
Fes	ENSMUSG00000053158	2944.6	2.7782	2.72278	5.86325e-18	1.91882e-19	9.01781	feline sarcoma oncogene [Source:MGI Symbol;Acc:MGI:95514]	protein_coding	Fes	15.6872	10.4854	87.3262	95.7386	104.225
Ccnf	ENSMUSG00000072082	356.038	3.22445	3.15613	7.31527e-18	2.40712e-19	8.99294	cyclin F [Source:MGI Symbol;Acc:MGI:102551]	protein_coding	Ccnf	1.24143	1.16505	9.70762	13.9193	11.7604
Slc45a3	ENSMUSG00000026435	485.682	2.92494	2.86505	7.3601e-18	2.42626e-19	8.99207	solute carrier family 45, member 3 [Source:MGI Symbol;Acc:MGI:1922082]	protein_coding	Slc45a3	1.39943	2.65631	17.9136	14.3564	15.6877
Rhog	ENSMUSG00000073982	4862.06	2.07036	2.0331	7.96997e-18	2.63206e-19	8.98312	ras homolog family member G [Source:MGI Symbol;Acc:MGI:1928370]	protein_coding	Rhog	36.8367	30.4311	140.369	144.858	164.386
Galc	ENSMUSG00000021003	3528.3	2.19791	2.15949	8.50306e-18	2.81827e-19	8.97559	galactosylceramidase [Source:MGI Symbol;Acc:MGI:95636]	protein_coding	Galc	21.7589	23.8602	121.758	118.244	89.1415
Gatm	ENSMUSG00000027199	1052.37	2.73217	2.67738	9.14172e-18	3.03541e-19	8.96742	glycine amidinotransferase (L-arginine:glycine amidinotransferase) [Source:MGI Symbol;Acc:MGI:1914342]	protein_coding	Gatm	3.52115	6.40777	32.9932	36.7042	32.4759
Crip1	ENSMUSG00000006360	15142	2.31858	2.27558	1.02794e-17	3.41932e-19	8.95429	cysteine-rich protein 1 (intestinal) [Source:MGI Symbol;Acc:MGI:88501]	protein_coding	Crip1	91.0534	90.2679	437.837	386.627	613.309
Siglec1	ENSMUSG00000027322	1888.78	2.72639	2.67193	1.06925e-17	3.56312e-19	8.94974	sialic acid binding Ig-like lectin 1, sialoadhesin [Source:MGI Symbol;Acc:MGI:99668]	protein_coding	Siglec1	9.02859	8.50485	56.6172	74.7023	51.1846
P2ry10b	ENSMUSG00000054293	537.852	4.45663	4.35367	1.08353e-17	3.61717e-19	8.94808	purinergic receptor P2Y, G-protein coupled 10B [Source:MGI Symbol;Acc:MGI:2441814]	protein_coding	P2ry10b	0.880288	0.72233	18.4001	25.4079	11.4799
B3gnt2	ENSMUSG00000051650	819.391	3.08246	3.01746	1.14722e-17	3.83661e-19	8.94158	UDP-GlcNAc:betaGal beta-1,3-N-acetylglucosaminyltransferase 2 [Source:MGI Symbol;Acc:MGI:1889505]	protein_coding	B3gnt2	2.79886	3.30874	24.2373	34.3435	22.0966
Bcl2a1d	ENSMUSG00000099974	235.22	2.66789	2.61442	1.23971e-17	4.15333e-19	8.93281	B cell leukemia/lymphoma 2 related protein A1d [Source:MGI Symbol;Acc:MGI:1278325]	protein_coding	Bcl2a1d	1.15115	1.11845	7.25427	7.11701	8.45884
Pip4k2a	ENSMUSG00000026737	3587.33	2.79081	2.73386	1.28394e-17	4.30918e-19	8.92873	phosphatidylinositol-5-phosphate 4-kinase, type II, alpha [Source:MGI Symbol;Acc:MGI:1298206]	protein_coding	Pip4k2a	17.7863	14.0039	121.546	134.069	93.1983
Ifi207	ENSMUSG00000073490	4561.99	2.7239	2.66856	1.32978e-17	4.47099e-19	8.92465	interferon activated gene 207 [Source:MGI Symbol;Acc:MGI:2138302]	protein_coding	Ifi207	25.0318	16.9398	151.853	156.224	134.845
Myof	ENSMUSG00000048612	11399.9	3.49611	3.42088	1.35358e-17	4.55908e-19	8.92249	myoferlin [Source:MGI Symbol;Acc:MGI:1919192]	protein_coding	Myof	22.3909	43.5961	361.001	491.528	290.363
Ada	ENSMUSG00000017697	266.298	2.53592	2.48599	1.4003e-17	4.73318e-19	8.91834	adenosine deaminase [Source:MGI Symbol;Acc:MGI:87916]	protein_coding	Ada	1.33172	1.46796	8.14255	8.97058	8.41568
Ckap4	ENSMUSG00000046841	3673.77	1.96959	1.92947	1.51625e-17	5.13416e-19	8.90933	cytoskeleton-associated protein 4 [Source:MGI Symbol;Acc:MGI:2444926]	protein_coding	Ckap4	24.6932	29.9417	103.315	125.833	105.714
Sh3pxd2b	ENSMUSG00000040711	4506.3	2.8275	2.76519	1.66523e-17	5.65851e-19	8.89854	SH3 and PX domains 2B [Source:MGI Symbol;Acc:MGI:2442062]	protein_coding	Sh3pxd2b	19.5243	19.8058	142.273	183.398	112.144
Ticam2	ENSMUSG00000056130	738.001	3.4597	3.38307	1.76221e-17	5.99858e-19	8.89206	toll-like receptor adaptor molecule 2 [Source:MGI Symbol;Acc:MGI:3040056]	protein_coding	Ticam2	2.37001	1.88738	22.5454	31.738	19.5934
Rtl5	ENSMUSG00000049191	471.613	1.84831	1.81773	1.85375e-17	6.32125e-19	8.88624	retrotransposon Gag like 5 [Source:MGI Symbol;Acc:MGI:3045324]	protein_coding	Rtl5	3.38572	4.14757	14.7412	13.9892	13.8967
Pla2g15	ENSMUSG00000031903	5751.32	2.09575	2.05909	1.92341e-17	6.57027e-19	8.88194	phospholipase A2, group XV [Source:MGI Symbol;Acc:MGI:2178076]	protein_coding	Pla2g15	43.7661	34.4854	174.103	174.865	183.915
Gnpda1	ENSMUSG00000052102	2888.11	2.02645	1.98356	1.9289e-17	6.60052e-19	8.88143	glucosamine-6-phosphate deaminase 1 [Source:MGI Symbol;Acc:MGI:1347054]	protein_coding	Gnpda1	20.1563	21.1806	82.1023	100.005	82.5816
Ctsa	ENSMUSG00000017760	24391.4	2.73395	2.6848	2.89284e-17	9.95087e-19	8.83566	cathepsin A [Source:MGI Symbol;Acc:MGI:97748]	protein_coding	Ctsa	134.639	88.0776	734.585	829.735	805.596
Blvrb	ENSMUSG00000040466	7244.77	2.44175	2.39385	3.05319e-17	1.05572e-18	8.82905	biliverdin reductase B (flavin reductase (NADPH)) [Source:MGI Symbol;Acc:MGI:2385271]	protein_coding	Blvrb	44.8044	35.0213	209.443	203.543	280.134
Kif22	ENSMUSG00000030677	432.952	3.07533	3.0084	3.64665e-17	1.26527e-18	8.80877	kinesin family member 22 [Source:MGI Symbol;Acc:MGI:109233]	protein_coding	Kif22	1.53486	1.70097	10.9131	16.3149	15.5366
Dgkz	ENSMUSG00000040479	5022.99	2.13102	2.09197	3.90222e-17	1.35628e-18	8.80098	diacylglycerol kinase zeta [Source:MGI Symbol;Acc:MGI:1278339]	protein_coding	Dgkz	37.3107	29.6155	146.714	156.976	162.876
Samhd1	ENSMUSG00000027639	9307.67	2.01854	1.98343	4.38882e-17	1.53327e-18	8.7872	SAM domain and HD domain, 1 [Source:MGI Symbol;Acc:MGI:1927468]	protein_coding	Samhd1	68.6625	64.7068	292.413	312.169	248.78
Samsn1	ENSMUSG00000022876	225.606	2.81534	2.75539	5.67917e-17	1.99085e-18	8.75781	SAM domain, SH3 domain and nuclear localization signals, 1 [Source:MGI Symbol;Acc:MGI:1914992]	protein_coding	Samsn1	0.857716	1.14175	8.31175	7.15198	6.62465
Mmp2	ENSMUSG00000031740	9819.91	2.91125	2.85468	6.42517e-17	2.26003e-18	8.7435	matrix metallopeptidase 2 [Source:MGI Symbol;Acc:MGI:97009]	protein_coding	Mmp2	49.725	30.2447	370.941	290.853	306.892
Spn	ENSMUSG00000051457	586.892	2.09111	2.05232	7.55664e-17	2.66705e-18	8.72478	sialophorin [Source:MGI Symbol;Acc:MGI:98384]	protein_coding	Spn	3.76944	4.33398	21.4667	15.4231	17.6945
Colgalt1	ENSMUSG00000034807	10336.9	1.74618	1.71865	8.97596e-17	3.17871e-18	8.70489	collagen beta(1-O)galactosyltransferase 1 [Source:MGI Symbol;Acc:MGI:1924348]	protein_coding	Colgalt1	74.3279	101.546	314.831	324.375	282.594
Nagpa	ENSMUSG00000023143	1575.08	1.71353	1.6867	9.96773e-17	3.53588e-18	8.69281	N-acetylglucosamine-1-phosphodiester alpha-N-acetylglucosaminidase [Source:MGI Symbol;Acc:MGI:1351598]	protein_coding	Nagpa	14.0395	12.932	46.2539	42.9993	51.2062
Atp13a2	ENSMUSG00000036622	6160.92	2.77178	2.71018	1.02864e-16	3.66121e-18	8.68885	ATPase type 13A2 [Source:MGI Symbol;Acc:MGI:1922022]	protein_coding	Atp13a2	33.8121	21.0408	197.79	185.217	219.239
Stab2	ENSMUSG00000035459	221.038	2.91082	2.84685	1.09217e-16	3.90038e-18	8.68166	stabilin 2 [Source:MGI Symbol;Acc:MGI:2178743]	protein_coding	Stab2	0.857716	0.97864	6.51404	6.66236	8.60989
Tnfrsf13b	ENSMUSG00000010142	465.678	2.33803	2.29122	1.16976e-16	4.18444e-18	8.67366	tumor necrosis factor receptor superfamily, member 13b [Source:MGI Symbol;Acc:MGI:1889411]	protein_coding	Tnfrsf13b	2.37001	3.19223	15.841	15.3007	12.8609
Adamts15	ENSMUSG00000033453	2353.86	1.88571	1.85242	1.38435e-16	4.96034e-18	8.65428	a disintegrin-like and metallopeptidase (reprolysin type) with thrombospondin type 1 motif, 15 [Source:MGI Symbol;Acc:MGI:2449569]	protein_coding	Adamts15	19.2309	17.1961	74.7	60.2235	79.539
Sirpb1a	ENSMUSG00000095788	139.049	5.67224	5.52966	1.40954e-16	5.05904e-18	8.65203	signal-regulatory protein beta 1A [Source:MGI Symbol;Acc:MGI:2444824]	protein_coding	Sirpb1a	0.0677145	0.116505	5.87956	4.91371	3.90574
Mki67	ENSMUSG00000031004	2744.87	3.40969	3.33164	1.46408e-16	5.26354e-18	8.64751	antigen identified by monoclonal antibody Ki 67 [Source:MGI Symbol;Acc:MGI:106035]	protein_coding	Mki67	7.56145	8.99417	70.0471	128.945	74.209
Itgad	ENSMUSG00000070369	231.845	4.86066	4.73903	1.51097e-16	5.44112e-18	8.64372	integrin, alpha D [Source:MGI Symbol;Acc:MGI:3578624]	protein_coding	Itgad	0.293429	0.23301	5.68921	10.8941	7.42306
Hmga2	ENSMUSG00000056758	741.219	7.43386	7.23906	1.51565e-16	5.46703e-18	8.64318	high mobility group AT-hook 2 [Source:MGI Symbol;Acc:MGI:101761]	protein_coding	Hmga2	0.0225715	0.279612	16.8984	43.8562	16.7235
Junb	ENSMUSG00000052837	3092.48	2.38397	2.33329	1.59085e-16	5.74776e-18	8.63746	jun B proto-oncogene [Source:MGI Symbol;Acc:MGI:96647]	protein_coding	Junb	18.9149	16.5204	102.025	74.1778	119.481
Dnmt3a	ENSMUSG00000020661	4194.23	2.04308	2.00613	1.70599e-16	6.17395e-18	8.62928	DNA methyltransferase 3A [Source:MGI Symbol;Acc:MGI:1261827]	protein_coding	Dnmt3a	29.6589	29.6854	124.317	146.24	114.41
Galnt9	ENSMUSG00000033316	129.606	4.20445	4.10033	2.41812e-16	8.76559e-18	8.5891	polypeptide N-acetylgalactosaminyltransferase 9 [Source:MGI Symbol;Acc:MGI:2677965]	protein_coding	Galnt9	0.270858	0.186408	4.33565	4.77382	4.251
Hgsnat	ENSMUSG00000037260	7465.75	1.94686	1.91401	2.55556e-16	9.27906e-18	8.58255	heparan-alpha-glucosaminide N-acetyltransferase [Source:MGI Symbol;Acc:MGI:1196297]	protein_coding	Hgsnat	61.0559	50.0738	237.678	227.902	215.851
Pdgfra	ENSMUSG00000029231	3913.47	1.86518	1.82232	2.84555e-16	1.0366e-17	8.56981	platelet derived growth factor receptor, alpha polypeptide [Source:MGI Symbol;Acc:MGI:97530]	protein_coding	Pdgfra	33.1124	28.0777	131.359	106.073	117.841
Psd4	ENSMUSG00000026979	1624.03	2.87369	2.81	2.94066e-16	1.073e-17	8.56583	pleckstrin and Sec7 domain containing 4 [Source:MGI Symbol;Acc:MGI:2674093]	protein_coding	Psd4	5.05601	8.94757	51.0337	62.7416	44.7542
Cdca8	ENSMUSG00000028873	528.268	2.80079	2.73825	3.2699e-16	1.19509e-17	8.55341	cell division cycle associated 8 [Source:MGI Symbol;Acc:MGI:1196274]	protein_coding	Cdca8	1.96372	2.77281	14.2971	20.1969	16.8529
Rab8b	ENSMUSG00000036943	8264.74	3.39829	3.33041	3.72004e-16	1.36405e-17	8.53814	RAB8B, member RAS oncogene family [Source:MGI Symbol;Acc:MGI:2442982]	protein_coding	Rab8b	26.4989	23.2311	253.815	379.527	189.806
Ptpn1	ENSMUSG00000027540	5678.63	1.70114	1.67251	4.42677e-16	1.62848e-17	8.51763	protein tyrosine phosphatase, non-receptor type 1 [Source:MGI Symbol;Acc:MGI:97805]	protein_coding	Ptpn1	49.6347	48.466	162.132	180.653	160.61
Ctsb	ENSMUSG00000021939	334324	2.67334	2.615	5.42147e-16	1.99764e-17	8.49393	cathepsin B [Source:MGI Symbol;Acc:MGI:88561]	protein_coding	Ctsb	1911.44	1260.49	10277.8	11844.7	10190.5
Zbtb42	ENSMUSG00000037638	446.282	1.88697	1.85226	5.46935e-16	2.01855e-17	8.49272	zinc finger and BTB domain containing 42 [Source:MGI Symbol;Acc:MGI:3644133]	protein_coding	Zbtb42	3.25029	3.70485	14.5508	13.3072	12.6451
Vps18	ENSMUSG00000034216	2375.56	1.68443	1.65655	5.84971e-16	2.16242e-17	8.48472	VPS18 CORVET/HOPS core subunit [Source:MGI Symbol;Acc:MGI:2443626]	protein_coding	Vps18	21.5332	19.8291	66.917	71.1176	72.5043
Myo7a	ENSMUSG00000030761	2043.16	2.03762	1.99287	5.85136e-16	2.16652e-17	8.4845	myosin VIIA [Source:MGI Symbol;Acc:MGI:104510]	protein_coding	Myo7a	15.6195	13.2349	60.8471	66.9034	60.0534
Mrtfa	ENSMUSG00000042292	1881.31	1.94353	1.9062	6.00198e-16	2.22588e-17	8.48135	myocardin related transcription factor A [Source:MGI Symbol;Acc:MGI:2384495]	protein_coding	Mrtfa	14.2652	13.9573	55.8135	63.1613	52.1556
Nfya	ENSMUSG00000023994	2794.88	2.12298	2.07805	6.67756e-16	2.48041e-17	8.46875	nuclear transcription factor-Y alpha [Source:MGI Symbol;Acc:MGI:97316]	protein_coding	Nfya	19.2986	18.3379	82.0177	98.8687	77.5106
Gsap	ENSMUSG00000039934	663.679	2.30532	2.2571	6.85957e-16	2.55621e-17	8.46524	gamma-secretase activating protein [Source:MGI Symbol;Acc:MGI:2442259]	protein_coding	Gsap	4.17572	3.82136	21.3187	22.8374	18.2771
Itga4	ENSMUSG00000027009	1878.73	3.486	3.40119	6.98072e-16	2.60552e-17	8.46301	integrin alpha 4 [Source:MGI Symbol;Acc:MGI:96603]	protein_coding	Itga4	4.80773	5.98835	57.1248	87.8347	42.7042
Rhoh	ENSMUSG00000029204	277.24	2.43874	2.38604	8.37658e-16	3.13153e-17	8.44155	ras homolog family member H [Source:MGI Symbol;Acc:MGI:1921984]	protein_coding	Rhoh	1.422	1.67767	10.1095	7.29187	9.17093
Csf3r	ENSMUSG00000028859	293.212	2.66708	2.60693	8.60908e-16	3.22358e-17	8.43817	colony stimulating factor 3 receptor (granulocyte) [Source:MGI Symbol;Acc:MGI:1339755]	protein_coding	Csf3r	1.55743	1.25825	10.7862	8.07877	9.66724
Tnfsf12	ENSMUSG00000097328	3944.23	2.56732	2.51072	8.6766e-16	3.25405e-17	8.43707	tumor necrosis factor (ligand) superfamily, member 12 [Source:MGI Symbol;Acc:MGI:1196259]	protein_coding	Tnfsf12	23.8581	16.1709	122.625	111.179	147.102
Dna2	ENSMUSG00000036875	367.055	2.88717	2.82	8.80366e-16	3.30832e-17	8.43513	DNA replication helicase/nuclease 2 [Source:MGI Symbol;Acc:MGI:2443732]	protein_coding	Dna2	1.69286	1.37476	11.4419	13.7444	10.703
Arl5c	ENSMUSG00000038352	180.718	2.72172	2.65989	9.05009e-16	3.41034e-17	8.43158	ADP-ribosylation factor-like 5C [Source:MGI Symbol;Acc:MGI:3028577]	protein_coding	Arl5c	0.699716	1.00194	6.0699	5.59568	5.93413
Ptpn18	ENSMUSG00000026126	1452.91	2.71867	2.65698	9.41388e-16	3.55867e-17	8.4266	protein tyrosine phosphatase, non-receptor type 18 [Source:MGI Symbol;Acc:MGI:108410]	protein_coding	Ptpn18	7.0423	6.50097	42.2144	36.3195	63.6355
B4galt6	ENSMUSG00000056124	2815.03	2.57868	2.52127	9.72161e-16	3.6808e-17	8.42264	UDP-Gal:betaGlcNAc beta 1,4-galactosyltransferase, polypeptide 6 [Source:MGI Symbol;Acc:MGI:1928380]	protein_coding	B4galt6	13.9943	14.7728	84.2596	112.281	72.6338
Hc	ENSMUSG00000026874	230.851	6.62751	6.4493	9.92659e-16	3.76434e-17	8.42002	hemolytic complement [Source:MGI Symbol;Acc:MGI:96031]	protein_coding	Hc	0	0.163107	9.36922	9.11047	5.99887
Pimreg	ENSMUSG00000020808	285.951	3.39478	3.31247	1.0162e-15	3.85968e-17	8.41708	PICALM interacting mitotic regulator [Source:MGI Symbol;Acc:MGI:1924434]	protein_coding	Pimreg	1.03829	0.675728	8.05796	10.2996	10.3578
Zdhhc14	ENSMUSG00000034265	805.718	2.27433	2.22628	1.24995e-15	4.76243e-17	8.39242	zinc finger, DHHC domain containing 14 [Source:MGI Symbol;Acc:MGI:2653229]	protein_coding	Zdhhc14	5.57516	4.26408	24.6603	25.4079	25.7218
Olr1	ENSMUSG00000030162	166.449	4.76008	4.6344	1.3235e-15	5.05058e-17	8.38551	oxidized low density lipoprotein (lectin-like) receptor 1 [Source:MGI Symbol;Acc:MGI:1261434]	protein_coding	Olr1	0.0902859	0.326213	6.74669	5.7006	4.96309
Arid3a	ENSMUSG00000019564	795.441	2.4223	2.36943	1.37529e-15	5.26462e-17	8.38063	AT rich interactive domain 3A (BRIGHT-like) [Source:MGI Symbol;Acc:MGI:1328360]	protein_coding	Arid3a	3.49858	5.56893	30.138	23.5543	22.226
Dennd1c	ENSMUSG00000002668	538.827	1.83497	1.80089	1.45856e-15	5.5921e-17	8.37352	DENN/MADD domain containing 1C [Source:MGI Symbol;Acc:MGI:1918035]	protein_coding	Dennd1c	4.33373	4.28738	15.4391	15.563	17.6514
Syn1	ENSMUSG00000037217	290.414	4.78604	4.65724	1.69482e-15	6.52828e-17	8.35527	synapsin I [Source:MGI Symbol;Acc:MGI:98460]	protein_coding	Syn1	0.474001	0.209709	8.1637	13.4121	8.48042
Marchf1	ENSMUSG00000036469	1094.51	3.09063	3.01291	1.73293e-15	6.6854e-17	8.35246	membrane associated ring-CH-type finger 1 [Source:MGI Symbol;Acc:MGI:1920175]	protein_coding	Marchf1	3.11486	5.07961	43.9698	38.9949	25.506
Coro1c	ENSMUSG00000004530	12554.2	2.52463	2.46802	2.21279e-15	8.5895e-17	8.32282	coronin, actin binding protein 1C [Source:MGI Symbol;Acc:MGI:1345964]	protein_coding	Coro1c	76.9688	53.9883	396.341	444.175	360.234
Lst1	ENSMUSG00000073412	290.393	2.45304	2.39822	2.31555e-15	9.00221e-17	8.31726	leukocyte specific transcript 1 [Source:MGI Symbol;Acc:MGI:1096324]	protein_coding	Lst1	1.53486	1.67767	8.0791	9.25036	10.3793
Fosl1	ENSMUSG00000024912	187.927	4.60199	4.47699	2.73696e-15	1.06733e-16	8.29705	fos-like antigen 1 [Source:MGI Symbol;Acc:MGI:107179]	protein_coding	Fosl1	0.361144	0.139806	5.43542	6.53995	7.59569
Rims3	ENSMUSG00000032890	238.069	3.62793	3.53403	3.26673e-15	1.28172e-16	8.27526	regulating synaptic membrane exocytosis 3 [Source:MGI Symbol;Acc:MGI:2443331]	protein_coding	Rims3	0.632002	0.605825	7.29657	10.1597	6.53834
Plk2	ENSMUSG00000021701	4227.11	2.60138	2.53737	3.39854e-15	1.33547e-16	8.27037	polo like kinase 2 [Source:MGI Symbol;Acc:MGI:1099790]	protein_coding	Plk2	23.9483	18.1981	122.604	161.278	121.596
Acer3	ENSMUSG00000030760	2294.44	2.62827	2.56487	3.62897e-15	1.42818e-16	8.26236	alkaline ceramidase 3 [Source:MGI Symbol;Acc:MGI:1913440]	protein_coding	Acer3	9.45745	13.4913	71.8448	90.3353	58.1114
Bub1	ENSMUSG00000027379	291.921	4.21287	4.10451	3.69682e-15	1.45709e-16	8.25997	BUB1, mitotic checkpoint serine/threonine kinase [Source:MGI Symbol;Acc:MGI:1100510]	protein_coding	Bub1	0.496573	0.535922	8.03681	14.1466	7.61727
Sms	ENSMUSG00000071708	1835.77	2.15044	2.10537	3.76003e-15	1.48425e-16	8.25777	spermine synthase [Source:MGI Symbol;Acc:MGI:109490]	protein_coding	Sms	11.3083	13.165	55.602	66.1514	48.3146
Mrgpre	ENSMUSG00000048965	382.653	2.52928	2.47089	4.16537e-15	1.64923e-16	8.24517	MAS-related GPR, member E [Source:MGI Symbol;Acc:MGI:2441884]	protein_coding	Mrgpre	2.18943	1.81748	13.303	12.6602	10.7246
Ptger2	ENSMUSG00000037759	551.87	2.83671	2.76787	4.22067e-15	1.67365e-16	8.24341	prostaglandin E receptor 2 (subtype EP2) [Source:MGI Symbol;Acc:MGI:97794]	protein_coding	Ptger2	2.84401	1.88738	21.2552	15.6504	17.3492
C77080	ENSMUSG00000050390	5993.65	3.34854	3.27636	4.59991e-15	1.83227e-16	8.23258	expressed sequence C77080 [Source:MGI Symbol;Acc:MGI:2140651]	protein_coding	C77080	10.8117	27.6815	190.599	226.503	182.879
Dcstamp	ENSMUSG00000022303	883.617	5.28039	5.13193	5.57105e-15	2.22576e-16	8.20925	dendrocyte expressed seven transmembrane protein [Source:MGI Symbol;Acc:MGI:1923016]	protein_coding	Dcstamp	0.270858	1.30485	25.9716	42.5097	23.4992
Top2a	ENSMUSG00000020914	1713	3.34758	3.26198	6.09466e-15	2.43859e-16	8.19828	topoisomerase (DNA) II alpha [Source:MGI Symbol;Acc:MGI:98790]	protein_coding	Top2a	4.80773	5.96505	44.1813	80.8751	44.9484
Zfp268	ENSMUSG00000078502	295.574	3.13026	3.05039	7.48025e-15	2.99746e-16	8.17343	zinc finger protein 268 [Source:MGI Symbol;Acc:MGI:3651014]	protein_coding	Zfp268	0.993145	1.14175	10.046	11.646	7.55253
Cdca3	ENSMUSG00000023505	710.318	2.58545	2.52424	7.5797e-15	3.04184e-16	8.17166	cell division cycle associated 3 [Source:MGI Symbol;Acc:MGI:1315198]	protein_coding	Cdca3	2.82144	4.49709	19.0557	25.6527	23.4776
Ccna2	ENSMUSG00000027715	960.383	3.44956	3.36201	7.62731e-15	3.0655e-16	8.17072	cyclin A2 [Source:MGI Symbol;Acc:MGI:108069]	protein_coding	Ccna2	3.00201	2.58641	25.8235	44.6955	25.2686
Batf	ENSMUSG00000034266	164.533	2.79351	2.72465	9.30439e-15	3.75065e-16	8.14635	basic leucine zipper transcription factor, ATF-like [Source:MGI Symbol;Acc:MGI:1859147]	protein_coding	Batf	0.744859	0.72233	5.05473	5.29841	5.71835
Prdx1	ENSMUSG00000028691	109356	2.35492	2.30138	1.28397e-14	5.20644e-16	8.10658	peroxiredoxin 1 [Source:MGI Symbol;Acc:MGI:99523]	protein_coding	Prdx1	566.161	725.173	3002.64	4289.39	2990.65
Lpcat2	ENSMUSG00000033192	457.252	2.80613	2.73612	1.34306e-14	5.45404e-16	8.10093	lysophosphatidylcholine acyltransferase 2 [Source:MGI Symbol;Acc:MGI:3606214]	protein_coding	Lpcat2	1.35429	2.77281	15.7141	14.5837	14.4361
St18	ENSMUSG00000033740	175.472	6.43343	6.2484	1.35655e-14	5.51692e-16	8.09954	suppression of tumorigenicity 18 [Source:MGI Symbol;Acc:MGI:2446700]	protein_coding	St18	0.045143	0.0932039	5.90071	8.44598	4.09995
Ptgr1	ENSMUSG00000028378	3619.33	3.72747	3.63001	1.35788e-14	5.53046e-16	8.09924	prostaglandin reductase 1 [Source:MGI Symbol;Acc:MGI:1914353]	protein_coding	Ptgr1	10.9472	6.38446	84.4076	164.758	115.921
E2f8	ENSMUSG00000046179	238.785	3.43782	3.3454	1.57486e-14	6.42357e-16	8.081	E2F transcription factor 8 [Source:MGI Symbol;Acc:MGI:1922038]	protein_coding	E2f8	0.519144	0.908738	7.16968	9.67004	7.09938
Nuf2	ENSMUSG00000026683	362.778	3.36238	3.27255	1.5886e-14	6.48912e-16	8.07977	NUF2, NDC80 kinetochore complex component [Source:MGI Symbol;Acc:MGI:1914227]	protein_coding	Nuf2	1.106	1.14175	10.2998	15.9302	9.90461
Glrx	ENSMUSG00000021591	1824.74	1.87892	1.84073	1.81152e-14	7.41053e-16	8.06356	glutaredoxin [Source:MGI Symbol;Acc:MGI:2135625]	protein_coding	Glrx	11.4437	17.3825	54.8195	57.7929	52.5441
Cyp1b1	ENSMUSG00000024087	4284.28	1.80055	1.76324	2.01024e-14	8.24743e-16	8.05047	cytochrome P450, family 1, subfamily b, polypeptide 1 [Source:MGI Symbol;Acc:MGI:88590]	protein_coding	Cyp1b1	33.9927	36.0699	141.659	134.926	107.893
Tubb6	ENSMUSG00000001473	5304.2	3.11245	3.03142	2.01421e-14	8.27575e-16	8.05005	tubulin, beta 6 class V [Source:MGI Symbol;Acc:MGI:1915201]	protein_coding	Tubb6	24.4223	13.4447	146.058	188.242	191.705
Ccnb2	ENSMUSG00000032218	610.041	3.31734	3.22813	2.29135e-14	9.44183e-16	8.03391	cyclin B2 [Source:MGI Symbol;Acc:MGI:88311]	protein_coding	Ccnb2	1.33172	2.63301	16.56	25.3729	18.8382
Prss46	ENSMUSG00000049719	179.529	6.06945	5.88932	3.00933e-14	1.24183e-15	8.00023	protease, serine 46 [Source:MGI Symbol;Acc:MGI:1921556]	protein_coding	Prss46	0	0.186408	6.1545	6.81974	6.02045
Mcm10	ENSMUSG00000026669	237.766	3.25816	3.16949	3.48332e-14	1.44367e-15	7.98167	minichromosome maintenance 10 replication initiation factor [Source:MGI Symbol;Acc:MGI:1917274]	protein_coding	Mcm10	0.699716	0.885437	6.53519	9.73998	7.35833
Cln3	ENSMUSG00000030720	1443.39	1.60777	1.58001	3.71582e-14	1.54225e-15	7.97351	ceroid lipofuscinosis, neuronal 3, juvenile (Batten, Spielmeyer-Vogt disease) [Source:MGI Symbol;Acc:MGI:107537]	protein_coding	Cln3	11.3083	15.2621	39.9302	39.6244	47.4731
Litaf	ENSMUSG00000022500	9201.5	1.90832	1.87376	3.96806e-14	1.64931e-15	7.96522	LPS-induced TN factor [Source:MGI Symbol;Acc:MGI:1929512]	protein_coding	Litaf	64.1482	77.732	257.685	323.693	251.154
Myo9b	ENSMUSG00000004677	4917.09	1.97287	1.93707	4.29553e-14	1.78799e-15	7.95523	myosin IXb [Source:MGI Symbol;Acc:MGI:106624]	protein_coding	Myo9b	37.875	34.4388	141.554	170.039	136.615
Dlgap5	ENSMUSG00000037544	316.217	3.39977	3.3057	4.4093e-14	1.83797e-15	7.95182	DLG associated protein 5 [Source:MGI Symbol;Acc:MGI:2183453]	protein_coding	Dlgap5	0.76743	1.16505	9.39037	13.6395	8.54515
Tnfsfm13	ENSMUSG00000018752	1532.79	2.06422	2.01826	4.66864e-14	1.94887e-15	7.94456	tumor necrosis factor (ligand) superfamily, membrane-bound member 13 [Source:MGI Symbol;Acc:MGI:3845075]	protein_coding	Tnfsfm13	12.0757	9.15728	47.5018	43.1567	51.2278
Gpr68	ENSMUSG00000047415	386.49	3.377	3.28285	4.81005e-14	2.01364e-15	7.9405	G protein-coupled receptor 68 [Source:MGI Symbol;Acc:MGI:2441763]	protein_coding	Gpr68	1.53486	0.792233	13.2396	13.6045	11.9762
Tpsab1	ENSMUSG00000024173	278.81	8.69333	8.42423	5.1094e-14	2.14201e-15	7.93283	tryptase alpha/beta 1 [Source:MGI Symbol;Acc:MGI:96943]	protein_coding	Tpsab1	0	0.0466019	11.6957	6.94214	11.4367
St3gal5	ENSMUSG00000056091	1162.26	1.98871	1.9452	5.20735e-14	2.1893e-15	7.93012	ST3 beta-galactoside alpha-2,3-sialyltransferase 5 [Source:MGI Symbol;Acc:MGI:1339963]	protein_coding	St3gal5	9.38974	7.47961	36.4617	35.7599	34.2885
Calhm2	ENSMUSG00000033033	558.104	2.12648	2.07791	5.36346e-14	2.25813e-15	7.92628	calcium homeostasis modulator family member 2 [Source:MGI Symbol;Acc:MGI:1919941]	protein_coding	Calhm2	4.17572	3.28544	18.5693	15.8078	17.5866
Aebp1	ENSMUSG00000020473	12037.7	2.59923	2.53399	5.4062e-14	2.27935e-15	7.92512	AE binding protein 1 [Source:MGI Symbol;Acc:MGI:1197012]	protein_coding	Aebp1	64.0579	56.6912	521.673	265.428	385.201
Kif23	ENSMUSG00000032254	471.362	3.12541	3.04038	6.29216e-14	2.6604e-15	7.90588	kinesin family member 23 [Source:MGI Symbol;Acc:MGI:1919069]	protein_coding	Kif23	1.78315	1.60777	13.0915	20.2319	13.1414
Tmem104	ENSMUSG00000045980	3756.37	2.25662	2.20799	6.66818e-14	2.82736e-15	7.8983	transmembrane protein 104 [Source:MGI Symbol;Acc:MGI:2444222]	protein_coding	Tmem104	27.3566	18.8272	117.591	117.439	117.906
Melk	ENSMUSG00000035683	237.46	3.27467	3.18486	7.20828e-14	3.06497e-15	7.88823	maternal embryonic leucine zipper kinase [Source:MGI Symbol;Acc:MGI:106924]	protein_coding	Melk	0.744859	0.815534	6.97933	9.91485	6.71097
Entpd1	ENSMUSG00000048120	3206.14	1.91828	1.87106	7.25481e-14	3.08909e-15	7.88725	ectonucleoside triphosphate diphosphohydrolase 1 [Source:MGI Symbol;Acc:MGI:102805]	protein_coding	Entpd1	25.3703	23.3476	108.201	101.159	82.1284
AI413582	ENSMUSG00000062753	1153.63	2.16253	2.11329	7.45978e-14	3.18082e-15	7.8836	expressed sequence AI413582 [Source:MGI Symbol;Acc:MGI:2146839]	protein_coding	AI413582	7.74202	7.43301	30.7091	32.2626	44.8189
Cnr2	ENSMUSG00000062585	693.431	2.99249	2.9114	7.56757e-14	3.2313e-15	7.88163	cannabinoid receptor 2 (macrophage) [Source:MGI Symbol;Acc:MGI:104650]	protein_coding	Cnr2	1.896	3.65825	23.9835	26.1948	18.0398
Cdh11	ENSMUSG00000031673	1074.85	2.71753	2.64702	7.82547e-14	3.35077e-15	7.8771	cadherin 11 [Source:MGI Symbol;Acc:MGI:99217]	protein_coding	Cdh11	5.12373	4.9165	38.8093	40.4463	24.7507
Plcb2	ENSMUSG00000040061	261.4	2.96008	2.88017	7.96381e-14	3.41476e-15	7.87473	phospholipase C, beta 2 [Source:MGI Symbol;Acc:MGI:107465]	protein_coding	Plcb2	0.902859	1.21165	9.00968	9.86239	6.79728
Aoah	ENSMUSG00000021322	454.519	2.33473	2.27777	8.29747e-14	3.56278e-15	7.86942	acyloxyacyl hydrolase [Source:MGI Symbol;Acc:MGI:1350928]	protein_coding	Aoah	2.23458	3.21553	17.1522	13.5695	12.343
Fen1	ENSMUSG00000024742	1023.26	1.86902	1.82917	9.0282e-14	3.88194e-15	7.85868	flap structure specific endonuclease 1 [Source:MGI Symbol;Acc:MGI:102779]	protein_coding	Fen1	6.83916	9.36699	28.5095	33.5741	30.318
Mrgprb2	ENSMUSG00000050425	127.534	5.96767	5.7831	9.15736e-14	3.94294e-15	7.85673	MAS-related GPR, member B2 [Source:MGI Symbol;Acc:MGI:2441674]	protein_coding	Mrgprb2	0.045143	0.0932039	5.85841	4.38911	3.27996
Serpinb6b	ENSMUSG00000042842	2445.17	3.07138	2.98762	9.33449e-14	4.02478e-15	7.85415	serine (or cysteine) peptidase inhibitor, clade B, member 6b [Source:MGI Symbol;Acc:MGI:894688]	protein_coding	Serpinb6b	7.38088	11.1146	70.9142	109.5	59.5787
Nfkbid	ENSMUSG00000036931	254.704	2.93492	2.85527	9.50156e-14	4.10249e-15	7.85176	nuclear factor of kappa light polypeptide gene enhancer in B cells inhibitor, delta [Source:MGI Symbol;Acc:MGI:3041243]	protein_coding	Nfkbid	1.19629	0.862136	8.206	6.95963	10.0341
Trim47	ENSMUSG00000020773	2559.73	2.19149	2.13992	9.52103e-14	4.11659e-15	7.85133	tripartite motif-containing 47 [Source:MGI Symbol;Acc:MGI:1917374]	protein_coding	Trim47	18.0572	14.866	73.4099	67.6728	99.0892
Plec	ENSMUSG00000022565	9185.25	1.95684	1.91452	9.63889e-14	4.1733e-15	7.84961	plectin [Source:MGI Symbol;Acc:MGI:1277961]	protein_coding	Plec	71.7322	64.5903	246.392	315.457	274.135
Septin9	ENSMUSG00000059248	9448.45	2.43026	2.36989	9.72731e-14	4.21739e-15	7.84829	septin 9 [Source:MGI Symbol;Acc:MGI:1858222]	protein_coding	Septin9	61.101	43.433	289.642	340.882	266.065
Def6	ENSMUSG00000002257	478.22	1.70488	1.67072	1.03687e-13	4.50168e-15	7.84011	differentially expressed in FDCP 6 [Source:MGI Symbol;Acc:MGI:1346328]	protein_coding	Def6	4.10801	4.14757	13.7049	13.4121	15.4503
Uhrf1	ENSMUSG00000001228	783.694	2.3259	2.26869	1.08725e-13	4.73338e-15	7.8338	ubiquitin-like, containing PHD and RING finger domains, 1 [Source:MGI Symbol;Acc:MGI:1338889]	protein_coding	Uhrf1	3.8823	5.56893	22.0166	28.8178	22.8518
Slamf9	ENSMUSG00000026548	886.347	1.77931	1.74248	1.21328e-13	5.28932e-15	7.81983	SLAM family member 9 [Source:MGI Symbol;Acc:MGI:1923692]	protein_coding	Slamf9	6.79402	7.92233	29.3555	21.1762	29.4117
Fkbp10	ENSMUSG00000001555	1802.83	1.98239	1.93797	1.23029e-13	5.37081e-15	7.81791	FK506 binding protein 10 [Source:MGI Symbol;Acc:MGI:104769]	protein_coding	Fkbp10	14.8972	11.3243	55.3482	52.9666	57.0108
Ripor3	ENSMUSG00000074577	226.949	3.32976	3.23592	1.23481e-13	5.39792e-15	7.81727	RIPOR family member 3 [Source:MGI Symbol;Acc:MGI:1916803]	protein_coding	Ripor3	0.586859	0.862136	7.57152	5.4383	9.96934
Ncaph	ENSMUSG00000034906	545.968	2.36076	2.30191	1.34389e-13	5.88276e-15	7.80644	non-SMC condensin I complex, subunit H [Source:MGI Symbol;Acc:MGI:2444777]	protein_coding	Ncaph	3.20515	3.16893	15.1007	20.1619	16.2056
Tph1	ENSMUSG00000040046	235.622	5.3639	5.19574	1.45295e-13	6.37754e-15	7.79625	tryptophan hydroxylase 1 [Source:MGI Symbol;Acc:MGI:98796]	protein_coding	Tph1	0.0677145	0.326213	11.9283	7.34433	5.65361
Sdcbp	ENSMUSG00000028249	23935.9	2.30267	2.24631	1.4915e-13	6.56456e-15	7.7926	syndecan binding protein [Source:MGI Symbol;Acc:MGI:1337026]	protein_coding	Sdcbp	149.446	139.41	727.416	914.055	601.807
Cdc20	ENSMUSG00000006398	373.622	2.54947	2.48312	1.62593e-13	7.16592e-15	7.78152	cell division cycle 20 [Source:MGI Symbol;Acc:MGI:1859866]	protein_coding	Cdc20	1.51229	2.4233	10.8497	13.4121	11.523
Kif20a	ENSMUSG00000003779	538.264	2.95575	2.8737	1.80523e-13	7.96694e-15	7.7681	kinesin family member 20A [Source:MGI Symbol;Acc:MGI:1201682]	protein_coding	Kif20a	2.12172	2.21359	14.0644	22.9248	15.6014
Ctsl	ENSMUSG00000021477	104407	2.64531	2.57549	2.33576e-13	1.03501e-14	7.73488	cathepsin L [Source:MGI Symbol;Acc:MGI:88564]	protein_coding	Ctsl	576.137	436.357	2746.32	4209.37	3069.37
Ptgfrn	ENSMUSG00000027864	4002.32	1.98785	1.94185	2.34415e-13	1.04153e-14	7.73408	prostaglandin F2 receptor negative regulator [Source:MGI Symbol;Acc:MGI:1277114]	protein_coding	Ptgfrn	29.4784	29.0097	138.762	129.54	97.9672
Car9	ENSMUSG00000028463	125.569	4.61327	4.47005	2.39026e-13	1.06345e-14	7.73143	carbonic anhydrase 9 [Source:MGI Symbol;Acc:MGI:2447188]	protein_coding	Car9	0.0677145	0.279612	4.44139	4.47655	4.16468
Tec	ENSMUSG00000029217	1016.47	3.23	3.14059	2.8683e-13	1.27956e-14	7.70785	tec protein tyrosine kinase [Source:MGI Symbol;Acc:MGI:98662]	protein_coding	Tec	2.46029	4.52039	32.9721	43.6113	24.1681
C1qa	ENSMUSG00000036887	17530.6	2.5845	2.51694	3.02212e-13	1.35179e-14	7.70084	complement component 1, q subcomponent, alpha polypeptide [Source:MGI Symbol;Acc:MGI:88223]	protein_coding	C1qa	101.188	75.3087	546.524	413.608	742.047
Zc3h12d	ENSMUSG00000039981	380.31	2.55626	2.48808	3.11769e-13	1.39826e-14	7.69652	zinc finger CCCH type containing 12D [Source:MGI Symbol;Acc:MGI:3045313]	protein_coding	Zc3h12d	2.14429	1.77087	11.9072	13.8318	10.6814
H2-DMa	ENSMUSG00000037649	1780.85	1.71783	1.68218	3.15079e-13	1.41499e-14	7.695	histocompatibility 2, class II, locus DMa [Source:MGI Symbol;Acc:MGI:95921]	protein_coding	H2-DMa	14.2877	16.334	56.4268	41.6703	61.4345
Card11	ENSMUSG00000036526	508.689	3.68068	3.56775	3.40137e-13	1.53033e-14	7.68497	caspase recruitment domain family, member 11 [Source:MGI Symbol;Acc:MGI:1916978]	protein_coding	Card11	0.632002	2.00388	17.1734	15.3706	19.3992
Arpc5	ENSMUSG00000008475	15491.6	1.71412	1.68297	3.71403e-13	1.67902e-14	7.67309	actin related protein 2/3 complex, subunit 5 [Source:MGI Symbol;Acc:MGI:1915021]	protein_coding	Arpc5	126.626	140.062	455.814	517.775	399.745
Gpr35	ENSMUSG00000026271	199.598	3.05014	2.96239	3.89258e-13	1.76206e-14	7.6669	G protein-coupled receptor 35 [Source:MGI Symbol;Acc:MGI:1929509]	protein_coding	Gpr35	0.744859	0.768932	6.4083	7.78149	5.48098
Rnaseh2b	ENSMUSG00000021932	839.623	1.67516	1.64026	3.9759e-13	1.80453e-14	7.66384	ribonuclease H2, subunit B [Source:MGI Symbol;Acc:MGI:1914403]	protein_coding	Rnaseh2b	6.0943	8.80776	25.2525	24.8833	24.2328
Cd14	ENSMUSG00000051439	2389.57	2.13883	2.08595	5.05668e-13	2.3011e-14	7.63258	CD14 antigen [Source:MGI Symbol;Acc:MGI:88318]	protein_coding	Cd14	18.0346	13.6078	65.5846	73.6357	82.97
Ppfibp2	ENSMUSG00000036528	1253.43	2.3124	2.25309	5.29315e-13	2.41187e-14	7.62651	PTPRF interacting protein, binding protein 2 (liprin beta 2) [Source:MGI Symbol;Acc:MGI:894649]	protein_coding	Ppfibp2	6.00401	9.27378	36.6098	46.4092	34.6769
Bcl2a1a	ENSMUSG00000102037	153.76	2.7068	2.63123	5.34963e-13	2.4408e-14	7.62498	B cell leukemia/lymphoma 2 related protein A1a [Source:MGI Symbol;Acc:MGI:102687]	protein_coding	Bcl2a1a	0.790002	0.652427	5.13933	4.70387	5.11414
Pfn1	ENSMUSG00000018293	29204.2	1.72638	1.69519	5.39989e-13	2.46696e-14	7.6236	profilin 1 [Source:MGI Symbol;Acc:MGI:97549]	protein_coding	Pfn1	264.267	231.169	830.731	759.369	1021.6
Pilra	ENSMUSG00000046245	263.302	2.51863	2.45037	5.41687e-13	2.47795e-14	7.62303	paired immunoglobin-like type 2 receptor alpha [Source:MGI Symbol;Acc:MGI:2450529]	protein_coding	Pilra	1.30915	1.49126	7.08508	9.32031	8.76094
Kcnj2	ENSMUSG00000041695	882.646	2.45641	2.3911	5.48468e-13	2.51224e-14	7.62125	potassium inwardly-rectifying channel, subfamily J, member 2 [Source:MGI Symbol;Acc:MGI:104744]	protein_coding	Kcnj2	5.73316	3.86796	29.7996	28.9052	25.4844
Eno2	ENSMUSG00000004267	465.63	2.95368	2.86832	5.52351e-13	2.53332e-14	7.62017	enolase 2, gamma neuronal [Source:MGI Symbol;Acc:MGI:95394]	protein_coding	Eno2	2.25715	1.44466	16.6235	11.5061	18.1045
Ugt1a7c	ENSMUSG00000090124	2380.98	2.49349	2.42745	5.74606e-13	2.63883e-14	7.61491	UDP glucuronosyltransferase 1 family, polypeptide A7C [Source:MGI Symbol;Acc:MGI:3032636]	protein_coding	Ugt1a7c	14.5812	10.7883	76.7303	88.132	61.9955
Cap1	ENSMUSG00000028656	21274.6	1.90512	1.86243	6.21798e-13	2.85927e-14	7.60454	CAP, adenylate cyclase-associated protein 1 (yeast) [Source:MGI Symbol;Acc:MGI:88262]	protein_coding	Cap1	174.32	150.781	592.334	725.603	608.26
Fignl1	ENSMUSG00000035455	317.966	3.23672	3.13985	6.24222e-13	2.87787e-14	7.6037	fidgetin-like 1 [Source:MGI Symbol;Acc:MGI:1890648]	protein_coding	Fignl1	0.835145	1.32815	9.13658	13.587	8.8041
Slc18a2	ENSMUSG00000025094	132.788	4.05406	3.92618	6.36694e-13	2.94297e-14	7.6008	solute carrier family 18 (vesicular monoamine), member 2 [Source:MGI Symbol;Acc:MGI:106677]	protein_coding	Slc18a2	0.158	0.372815	5.28737	4.68638	3.68995
Nt5dc2	ENSMUSG00000071547	850.593	2.69465	2.61888	7.02177e-13	3.25404e-14	7.58779	5'-nucleotidase domain containing 2 [Source:MGI Symbol;Acc:MGI:1917271]	protein_coding	Nt5dc2	4.74001	3.23883	24.2162	32.0353	25.8944
Prc1	ENSMUSG00000038943	776.112	3.10741	3.01675	7.90273e-13	3.66702e-14	7.57229	protein regulator of cytokinesis 1 [Source:MGI Symbol;Acc:MGI:1858961]	protein_coding	Prc1	2.59572	3.09903	20.2189	35.4626	20.5645
Arpc2	ENSMUSG00000006304	18739.8	1.80902	1.78952	9.49686e-13	4.41807e-14	7.54805	actin related protein 2/3 complex, subunit 2 [Source:MGI Symbol;Acc:MGI:1923959]	protein_coding	Arpc2	151.748	152.668	544.409	644.64	489.232
Spon1	ENSMUSG00000038156	2412.78	1.64348	1.60835	1.16441e-12	5.45175e-14	7.52062	spondin 1, (f-spondin) extracellular matrix protein [Source:MGI Symbol;Acc:MGI:2385287]	protein_coding	Spon1	20.6981	22.532	75.3556	56.1841	82.6679
Npc1	ENSMUSG00000024413	6407.84	2.33192	2.26781	1.26408e-12	5.93353e-14	7.50954	NPC intracellular cholesterol transporter 1 [Source:MGI Symbol;Acc:MGI:1097712]	protein_coding	Npc1	41.4187	34.2524	191.128	244.269	166.652
Serpinb6a	ENSMUSG00000060147	22281.7	2.29739	2.23665	1.38684e-12	6.52628e-14	7.49706	serine (or cysteine) peptidase inhibitor, clade B, member 6a [Source:MGI Symbol;Acc:MGI:103123]	protein_coding	Serpinb6a	158.226	108.955	688.902	772.501	632.838
Cpxm1	ENSMUSG00000027408	4326.35	2.61591	2.54488	1.67037e-12	7.87054e-14	7.47247	carboxypeptidase X 1 (M14 family) [Source:MGI Symbol;Acc:MGI:1934569]	protein_coding	Cpxm1	25.4155	17.1728	160.525	98.6938	162.185
Brca1	ENSMUSG00000017146	498.074	3.68758	3.57025	1.67762e-12	7.91472e-14	7.47173	breast cancer 1, early onset [Source:MGI Symbol;Acc:MGI:104537]	protein_coding	Brca1	0.902859	1.63107	13.0915	24.0439	12.9256
Ccnb1	ENSMUSG00000041431	490.121	3.44441	3.33614	1.79097e-12	8.46017e-14	7.46296	cyclin B1 [Source:MGI Symbol;Acc:MGI:88302]	protein_coding	Ccnb1	1.53486	1.32815	12.0975	23.0472	13.7025
Anxa4	ENSMUSG00000029994	14080.1	2.15116	2.09537	1.86383e-12	8.8155e-14	7.45754	annexin A4 [Source:MGI Symbol;Acc:MGI:88030]	protein_coding	Anxa4	71.3033	118.439	411.252	502.859	390.725
Srpx	ENSMUSG00000090084	1856.57	2.14243	2.08558	1.92118e-12	9.09819e-14	7.45338	sushi-repeat-containing protein [Source:MGI Symbol;Acc:MGI:1858306]	protein_coding	Srpx	14.2652	10.2291	53.6563	54.6978	64.5634
Ssc5d	ENSMUSG00000035279	1543.7	2.2709	2.21115	2.02799e-12	9.64039e-14	7.44574	scavenger receptor cysteine rich family, 5 domains [Source:MGI Symbol;Acc:MGI:3606211]	protein_coding	Ssc5d	7.96773	11.2777	49.659	35.0255	61.715
Tspyl3	ENSMUSG00000074671	294.39	1.90795	1.86167	2.19365e-12	1.04541e-13	7.43503	TSPY-like 3 [Source:MGI Symbol;Acc:MGI:2139328]	protein_coding	Tspyl3	2.23458	2.28349	9.79221	8.58587	8.41568
Cyp4f18	ENSMUSG00000003484	452.476	2.1047	2.05034	2.29836e-12	1.09668e-13	7.4287	cytochrome P450, family 4, subfamily f, polypeptide 18 [Source:MGI Symbol;Acc:MGI:1919304]	protein_coding	Cyp4f18	3.11486	3.05243	15.7564	10.8241	15.6445
C1qtnf6	ENSMUSG00000022440	1520.2	2.31586	2.25271	2.38734e-12	1.14056e-13	7.42351	C1q and tumor necrosis factor related protein 6 [Source:MGI Symbol;Acc:MGI:1919959]	protein_coding	C1qtnf6	10.6086	7.43301	42.1298	46.2518	55.263
Got1	ENSMUSG00000025190	1234.68	2.19667	2.13883	2.51389e-12	1.20252e-13	7.4165	glutamic-oxaloacetic transaminase 1, soluble [Source:MGI Symbol;Acc:MGI:95791]	protein_coding	Got1	5.82344	10.3922	36.1022	41.2507	37.8058
Zranb3	ENSMUSG00000036086	1303.07	3.40446	3.29556	2.98316e-12	1.43056e-13	7.39346	zinc finger, RAN-binding domain containing 3 [Source:MGI Symbol;Acc:MGI:1918362]	protein_coding	Zranb3	2.32486	5.73204	35.51	56.4814	38.1079
Clic1	ENSMUSG00000007041	11296.6	2.33397	2.26883	3.17e-12	1.52584e-13	7.38489	chloride intracellular channel 1 [Source:MGI Symbol;Acc:MGI:2148924]	protein_coding	Clic1	45.5718	91.433	321.578	361.184	384.856
Etv5	ENSMUSG00000013089	1010.38	1.67403	1.63665	3.35882e-12	1.61873e-13	7.37702	ets variant 5 [Source:MGI Symbol;Acc:MGI:1096867]	protein_coding	Etv5	9.32202	8.36505	31.978	29.9369	27.556
Tpra1	ENSMUSG00000002871	2537.11	1.70924	1.66738	3.47454e-12	1.67865e-13	7.37218	transmembrane protein, adipocyte asscociated 1 [Source:MGI Symbol;Acc:MGI:1345190]	protein_coding	Tpra1	22.0523	21.5767	65.2885	71.6772	88.9257
Pclaf	ENSMUSG00000040204	561.412	3.42239	3.31139	3.49935e-12	1.69482e-13	7.3709	PCNA clamp associated factor [Source:MGI Symbol;Acc:MGI:1915276]	protein_coding	Pclaf	1.106	2.3068	15.9256	25.1281	14.9756
Col6a3	ENSMUSG00000048126	14082.1	2.58315	2.50797	3.81224e-12	1.84863e-13	7.35931	collagen, type VI, alpha 3 [Source:MGI Symbol;Acc:MGI:88461]	protein_coding	Col6a3	80.6253	61.3747	389.7	576.11	379.763
Mag	ENSMUSG00000036634	93.9084	3.80498	3.67809	4.14853e-12	2.01666e-13	7.34769	myelin-associated glycoprotein [Source:MGI Symbol;Acc:MGI:96912]	protein_coding	Mag	0.203143	0.23301	3.82806	2.588	3.2368
Adamts14	ENSMUSG00000059901	467.75	2.25005	2.18817	4.38088e-12	2.13846e-13	7.33984	a disintegrin-like and metallopeptidase (reprolysin type) with thrombospondin type 1 motif, 14 [Source:MGI Symbol;Acc:MGI:2179942]	protein_coding	Adamts14	3.13744	2.67961	12.3936	14.4613	17.0687
Arhgap15	ENSMUSG00000049744	403.796	2.00182	1.94995	4.38088e-12	2.14008e-13	7.33974	Rho GTPase activating protein 15 [Source:MGI Symbol;Acc:MGI:1923367]	protein_coding	Arhgap15	2.79886	3.07573	13.0069	13.2723	10.703
Asf1b	ENSMUSG00000005470	463.002	2.42104	2.35166	4.57222e-12	2.23901e-13	7.33369	anti-silencing function 1B histone chaperone [Source:MGI Symbol;Acc:MGI:1914179]	protein_coding	Asf1b	2.41515	2.81942	12.309	17.7488	13.7456
Actr3	ENSMUSG00000026341	20310.4	1.90989	1.86226	4.57463e-12	2.24292e-13	7.33346	ARP3 actin-related protein 3 [Source:MGI Symbol;Acc:MGI:1921367]	protein_coding	Actr3	155.337	155.627	614.435	716.737	506.775
Gns	ENSMUSG00000034707	19781	1.69972	1.66138	4.66567e-12	2.29034e-13	7.33065	glucosamine (N-acetyl)-6-sulfatase [Source:MGI Symbol;Acc:MGI:1922862]	protein_coding	Gns	171.859	170.283	598.065	652.177	501.143
Cass4	ENSMUSG00000074570	513.194	2.91814	2.82707	4.97962e-12	2.45041e-13	7.3216	Cas scaffolding protein family member 4 [Source:MGI Symbol;Acc:MGI:2444482]	protein_coding	Cass4	2.21201	2.00388	13.6414	22.0855	14.2851
Mfap2	ENSMUSG00000060572	481.919	2.82686	2.7395	5.3671e-12	2.64429e-13	7.31137	microfibrillar-associated protein 2 [Source:MGI Symbol;Acc:MGI:99559]	protein_coding	Mfap2	1.71543	2.53981	17.5329	10.2296	19.8955
Foxm1	ENSMUSG00000001517	508.901	2.56556	2.48929	5.86445e-12	2.89282e-13	7.29929	forkhead box M1 [Source:MGI Symbol;Acc:MGI:1347487]	protein_coding	Foxm1	2.21201	3.07573	13.3876	20.092	15.1482
Fhl3	ENSMUSG00000032643	1214.73	2.48729	2.41432	5.97206e-12	2.94947e-13	7.29668	four and a half LIM domains 3 [Source:MGI Symbol;Acc:MGI:1341092]	protein_coding	Fhl3	7.94516	4.98641	35.0024	37.9457	43.33
Chaf1b	ENSMUSG00000022945	364.241	2.43056	2.36005	5.99342e-12	2.9636e-13	7.29604	chromatin assembly factor 1, subunit B (p60) [Source:MGI Symbol;Acc:MGI:1314881]	protein_coding	Chaf1b	1.44458	2.70291	11.0189	11.6635	12.0193
Micall2	ENSMUSG00000036718	477.781	2.07896	2.02357	6.00351e-12	2.97217e-13	7.29565	MICAL-like 2 [Source:MGI Symbol;Acc:MGI:2444818]	protein_coding	Micall2	2.97944	3.68155	12.8377	16.6646	14.5009
Plekhb2	ENSMUSG00000026123	4944.37	2.01293	1.96341	6.03008e-12	2.98893e-13	7.29489	pleckstrin homology domain containing, family B (evectins) member 2 [Source:MGI Symbol;Acc:MGI:2385825]	protein_coding	Plekhb2	33.6089	37.8874	156.76	176.754	118.596
Ahsg	ENSMUSG00000022868	147.455	4.42919	4.27453	6.15426e-12	3.05416e-13	7.29199	alpha-2-HS-glycoprotein [Source:MGI Symbol;Acc:MGI:107189]	protein_coding	Ahsg	0.0902859	0.372815	4.88553	4.24922	6.25781
Ccl2	ENSMUSG00000035385	1017.65	3.38925	3.2798	6.16348e-12	3.06242e-13	7.29162	chemokine (C-C motif) ligand 2 [Source:MGI Symbol;Acc:MGI:98259]	protein_coding	Ccl2	3.74687	2.3534	26.3523	47.0912	27.8149
Gask1b	ENSMUSG00000027955	6777.42	2.15107	2.09309	6.16769e-12	3.06819e-13	7.29137	golgi associated kinase 1B [Source:MGI Symbol;Acc:MGI:1915909]	protein_coding	Gask1b	49.2284	40.0544	203.839	246.262	177.614
Igsf8	ENSMUSG00000038034	3688.98	2.2921	2.22678	6.39903e-12	3.1871e-13	7.28625	immunoglobulin superfamily, member 8 [Source:MGI Symbol;Acc:MGI:2154090]	protein_coding	Igsf8	26.5666	17.7786	115.836	97.1026	136.334
Adamtsl5	ENSMUSG00000043822	1306.78	2.42014	2.34988	6.50595e-12	3.24423e-13	7.28385	ADAMTS-like 5 [Source:MGI Symbol;Acc:MGI:1913798]	protein_coding	Adamtsl5	8.82545	5.68544	41.9183	35.0779	47.9694
Il2rg	ENSMUSG00000031304	1065.37	1.69559	1.65627	6.57018e-12	3.28019e-13	7.28236	interleukin 2 receptor, gamma chain [Source:MGI Symbol;Acc:MGI:96551]	protein_coding	Il2rg	9.70574	8.71456	31.0474	33.4167	29.9512
Frrs1	ENSMUSG00000033386	1855.2	2.30877	2.25212	6.94256e-12	3.47439e-13	7.2746	ferric-chelate reductase 1 [Source:MGI Symbol;Acc:MGI:108076]	protein_coding	Frrs1	12.324	9.87961	57.0825	69.0017	48.0341
Folr2	ENSMUSG00000032725	3589.2	2.39193	2.316	7.01449e-12	3.51458e-13	7.27305	folate receptor 2 (fetal) [Source:MGI Symbol;Acc:MGI:95569]	protein_coding	Folr2	22.4361	18.4078	88.6798	103.083	150.015
Ciita	ENSMUSG00000022504	562.69	1.94081	1.89093	7.18148e-12	3.60253e-13	7.26971	class II transactivator [Source:MGI Symbol;Acc:MGI:108445]	protein_coding	Ciita	3.25029	5.33592	17.0676	16.857	17.4356
Abcd1	ENSMUSG00000031378	2598.55	1.88609	1.83884	7.67163e-12	3.85758e-13	7.26047	ATP-binding cassette, sub-family D (ALD), member 1 [Source:MGI Symbol;Acc:MGI:1349215]	protein_coding	Abcd1	22.0975	17.9883	77.3437	85.544	72.1806
Htr2b	ENSMUSG00000026228	197.978	5.11456	4.92976	7.7443e-12	3.89874e-13	7.25903	5-hydroxytryptamine (serotonin) receptor 2B [Source:MGI Symbol;Acc:MGI:109323]	protein_coding	Htr2b	0.045143	0.349514	5.45657	7.08203	8.24305
Gsdmd	ENSMUSG00000022575	1393.62	2.03793	1.98373	8.12268e-12	4.09408e-13	7.25241	gasdermin D [Source:MGI Symbol;Acc:MGI:1916396]	protein_coding	Gsdmd	11.3986	8.17864	42.0029	40.184	46.3941
Gpsm2	ENSMUSG00000027883	768.569	3.16231	3.06218	9.05623e-12	4.58084e-13	7.23719	G-protein signalling modulator 2 (AGS3-like, C. elegans) [Source:MGI Symbol;Acc:MGI:1923373]	protein_coding	Gpsm2	1.78315	3.75146	22.8203	32.9096	20.1976
Gmnn	ENSMUSG00000006715	739.89	1.95438	1.90372	9.59013e-12	4.85663e-13	7.22925	geminin [Source:MGI Symbol;Acc:MGI:1927344]	protein_coding	Gmnn	4.40144	6.78058	20.1132	23.6767	23.6934
Mcm6	ENSMUSG00000026355	2532.05	2.10813	2.05071	9.68266e-12	4.90927e-13	7.22779	minichromosome maintenance complex component 6 [Source:MGI Symbol;Acc:MGI:1298227]	protein_coding	Mcm6	14.2426	20.6214	71.2738	93.7801	68.3396
Arg1	ENSMUSG00000019987	165.047	3.27965	3.16995	9.69934e-12	4.92352e-13	7.22739	arginase, liver [Source:MGI Symbol;Acc:MGI:88070]	protein_coding	Arg1	0.541716	0.535922	4.94898	4.24922	7.44464
Abcg3	ENSMUSG00000029299	301.694	2.31679	2.24961	1.04358e-11	5.32227e-13	7.21681	ATP binding cassette subfamily G member 3 [Source:MGI Symbol;Acc:MGI:1351624]	protein_coding	Abcg3	1.78315	1.84078	9.09428	10.8941	8.37252
Il27ra	ENSMUSG00000005465	369.997	2.06024	2.00434	1.09772e-11	5.61152e-13	7.2096	interleukin 27 receptor, alpha [Source:MGI Symbol;Acc:MGI:1355318]	protein_coding	Il27ra	2.86658	2.28349	11.1246	10.7542	12.3214
Wipf1	ENSMUSG00000075284	3961.8	2.4884	2.41588	1.11374e-11	5.70008e-13	7.20747	WAS/WASL interacting protein family, member 1 [Source:MGI Symbol;Acc:MGI:2178801]	protein_coding	Wipf1	24.3095	18.0349	127.003	151.923	97.9456
Tmem37	ENSMUSG00000050777	1205.25	2.40605	2.33536	1.27746e-11	6.57609e-13	7.18797	transmembrane protein 37 [Source:MGI Symbol;Acc:MGI:2157899]	protein_coding	Tmem37	5.39458	8.48155	39.1477	27.2265	49.2209
S100a6	ENSMUSG00000001025	25467.9	2.33153	2.27746	1.30931e-11	6.74788e-13	7.18445	S100 calcium binding protein A6 (calcyclin) [Source:MGI Symbol;Acc:MGI:1339467]	protein_coding	S100a6	179.556	119.184	674.14	830.871	899.701
Ccl4	ENSMUSG00000018930	82.676	3.97426	3.83435	1.3491e-11	6.97715e-13	7.17988	chemokine (C-C motif) ligand 4 [Source:MGI Symbol;Acc:MGI:98261]	protein_coding	Ccl4	0.135429	0.209709	3.29932	2.4656	2.76207
Antxr1	ENSMUSG00000033420	1736.38	1.77537	1.72667	1.38952e-11	7.19446e-13	7.17569	anthrax toxin receptor 1 [Source:MGI Symbol;Acc:MGI:1916788]	protein_coding	Antxr1	14.6715	14.0505	62.3698	49.1021	44.4089
Tmem150b	ENSMUSG00000046456	87.3804	3.3407	3.22737	1.47321e-11	7.64539e-13	7.16737	transmembrane protein 150B [Source:MGI Symbol;Acc:MGI:2679718]	protein_coding	Tmem150b	0.248286	0.302913	2.98208	2.72789	3.08575
Dab2	ENSMUSG00000022150	10679	2.28453	2.21808	1.64867e-11	8.60517e-13	7.15115	disabled 2, mitogen-responsive phosphoprotein [Source:MGI Symbol;Acc:MGI:109175]	protein_coding	Dab2	54.8487	77.1961	299.519	424.905	273.251
Cadm1	ENSMUSG00000032076	3058.53	3.62391	3.50452	1.70153e-11	8.89125e-13	7.14666	cell adhesion molecule 1 [Source:MGI Symbol;Acc:MGI:1889272]	protein_coding	Cadm1	3.79201	12.7223	105.621	121.636	81.8263
Pheta2	ENSMUSG00000049687	211.651	2.48982	2.41302	1.92021e-11	1.00684e-12	7.12957	PH domain containing endocytic trafficking adaptor 2 [Source:MGI Symbol;Acc:MGI:2443609]	protein_coding	Pheta2	1.30915	0.95534	6.68324	6.76728	6.79728
Mmp19	ENSMUSG00000025355	17337.2	3.30857	3.2018	1.95165e-11	1.02448e-12	7.12718	matrix metallopeptidase 19 [Source:MGI Symbol;Acc:MGI:1927899]	protein_coding	Mmp19	70.9647	37.9573	499.805	784.987	435.975
Nrm	ENSMUSG00000059791	442.769	1.93176	1.88039	1.95588e-11	1.02788e-12	7.12672	nurim (nuclear envelope membrane protein) [Source:MGI Symbol;Acc:MGI:2146855]	protein_coding	Nrm	3.58887	3.07573	12.3936	13.1499	14.8245
Kif18b	ENSMUSG00000051378	129.825	3.55681	3.43195	2.00049e-11	1.05371e-12	7.1233	kinesin family member 18B [Source:MGI Symbol;Acc:MGI:2446979]	protein_coding	Kif18b	0.316001	0.396116	4.0184	5.4383	3.60364
Galns	ENSMUSG00000015027	2828.7	2.33024	2.2594	2.02689e-11	1.06882e-12	7.12134	galactosamine (N-acetyl)-6-sulfate sulfatase [Source:MGI Symbol;Acc:MGI:1355303]	protein_coding	Galns	20.2241	12.9553	88.3414	95.7911	82.6679
Ptchd1	ENSMUSG00000041552	125.85	4.1042	3.95631	2.07517e-11	1.09552e-12	7.11794	patched domain containing 1 [Source:MGI Symbol;Acc:MGI:2685233]	protein_coding	Ptchd1	0.180572	0.302913	4.54714	5.29841	3.04259
Diaph1	ENSMUSG00000024456	7966.89	1.77033	1.72694	2.16238e-11	1.14285e-12	7.11211	diaphanous related formin 1 [Source:MGI Symbol;Acc:MGI:1194490]	protein_coding	Diaph1	65.999	66.3611	223.317	276.969	209.723
Klra3	ENSMUSG00000067591	75.9614	3.94423	3.8031	2.20026e-11	1.16488e-12	7.10947	killer cell lectin-like receptor, subfamily A, member 3 [Source:MGI Symbol;Acc:MGI:101905]	protein_coding	Klra3	0.158	0.163107	2.81288	2.29073	2.71891
Hcst	ENSMUSG00000064109	208.84	3.24419	3.13258	2.20026e-11	1.1655e-12	7.1094	hematopoietic cell signal transducer [Source:MGI Symbol;Acc:MGI:1344360]	protein_coding	Hcst	0.654573	0.745631	7.16968	4.54649	9.38672
Bub1b	ENSMUSG00000040084	699.621	2.53435	2.45581	2.29382e-11	1.2178e-12	7.10334	BUB1B, mitotic checkpoint serine/threonine kinase [Source:MGI Symbol;Acc:MGI:1333889]	protein_coding	Bub1b	4.15315	3.12233	19.1191	26.9992	20.6292
Skap2	ENSMUSG00000059182	5706.34	1.88247	1.83577	2.39249e-11	1.27161e-12	7.09736	src family associated phosphoprotein 2 [Source:MGI Symbol;Acc:MGI:1889206]	protein_coding	Skap2	46.8133	41.6388	164.649	199.189	151.159
Spc24	ENSMUSG00000074476	185.912	2.73327	2.64437	2.53676e-11	1.35132e-12	7.08895	SPC24, NDC80 kinetochore complex component, homolog (S. cerevisiae) [Source:MGI Symbol;Acc:MGI:1914879]	protein_coding	Spc24	0.902859	0.815534	4.97013	6.6099	6.45202
Vill	ENSMUSG00000038775	601.71	2.14892	2.08658	2.95084e-11	1.58071e-12	7.06722	villin-like [Source:MGI Symbol;Acc:MGI:1201781]	protein_coding	Vill	4.60458	3.30874	20.4304	18.0985	17.5219
Cxcl14	ENSMUSG00000021508	1241.95	2.77613	2.68762	3.06041e-11	1.64855e-12	7.06138	chemokine (C-X-C motif) ligand 14 [Source:MGI Symbol;Acc:MGI:1888514]	protein_coding	Cxcl14	6.99716	4.00777	37.4134	33.3468	51.012
Actn1	ENSMUSG00000015143	7256.99	2.32912	2.26233	3.07871e-11	1.66208e-12	7.06025	actinin, alpha 1 [Source:MGI Symbol;Acc:MGI:2137706]	protein_coding	Actn1	49.9281	35.5107	209.866	272.038	200.142
Tmem71	ENSMUSG00000036944	558.242	2.37788	2.30518	3.13404e-11	1.69382e-12	7.05762	transmembrane protein 71 [Source:MGI Symbol;Acc:MGI:2146049]	protein_coding	Tmem71	3.54372	2.86602	19.0345	19.6898	14.0693
Kif11	ENSMUSG00000012443	598.576	3.09162	2.98485	3.33262e-11	1.80712e-12	7.04861	kinesin family member 11 [Source:MGI Symbol;Acc:MGI:1098231]	protein_coding	Kif11	2.07658	2.3534	14.7835	27.9085	16.0114
Cytip	ENSMUSG00000026832	651.958	2.39433	2.31998	3.82687e-11	2.0797e-12	7.02903	cytohesin 1 interacting protein [Source:MGI Symbol;Acc:MGI:2183535]	protein_coding	Cytip	3.54372	3.93786	21.6571	24.621	15.3209
H2-T23	ENSMUSG00000067212	6912.3	1.7058	1.66798	3.93688e-11	2.14183e-12	7.02492	histocompatibility 2, T region locus 23 [Source:MGI Symbol;Acc:MGI:95957]	protein_coding	H2-T23	59.4307	59.767	221.562	154.528	242.868
Ms4a2	ENSMUSG00000024680	129.133	6.99191	6.72331	4.0719e-11	2.22015e-12	7.01991	membrane-spanning 4-domains, subfamily A, member 2 [Source:MGI Symbol;Acc:MGI:95495]	protein_coding	Ms4a2	0.0225715	0.0466019	5.81611	5.0536	2.84838
Naip5	ENSMUSG00000071203	700.964	2.32845	2.25669	4.41297e-11	2.41139e-12	7.00835	NLR family, apoptosis inhibitory protein 5 [Source:MGI Symbol;Acc:MGI:1298220]	protein_coding	Naip5	3.00201	5.49903	20.4093	24.7434	20.8666
Pou3f1	ENSMUSG00000090125	100.255	4.73886	4.55789	4.68138e-11	2.56365e-12	6.99978	POU domain, class 3, transcription factor 1 [Source:MGI Symbol;Acc:MGI:101896]	protein_coding	Pou3f1	0.045143	0.209709	4.0607	2.71041	3.77627
Slc39a11	ENSMUSG00000041654	2557.49	1.99061	1.931	4.85818e-11	2.66337e-12	6.99443	solute carrier family 39 (metal ion transporter), member 11 [Source:MGI Symbol;Acc:MGI:1917056]	protein_coding	Slc39a11	14.1975	23.7437	73.3253	87.5899	72.7201
Ank1	ENSMUSG00000031543	145.783	2.50537	2.42481	4.90684e-11	2.69297e-12	6.99288	ankyrin 1, erythroid [Source:MGI Symbol;Acc:MGI:88024]	protein_coding	Ank1	0.76743	0.792233	4.69519	4.93119	4.31573
Ms4a4a	ENSMUSG00000101389	722.571	2.38349	2.30842	5.42461e-11	2.98362e-12	6.97849	membrane-spanning 4-domains, subfamily A, member 4A [Source:MGI Symbol;Acc:MGI:3643932]	protein_coding	Ms4a4a	5.05601	3.14563	23.8989	20.3368	24.5781
Cfl1	ENSMUSG00000056201	48776.9	1.63459	1.59489	5.49923e-11	3.02794e-12	6.97642	cofilin 1, non-muscle [Source:MGI Symbol;Acc:MGI:101757]	protein_coding	Cfl1	482.872	386.913	1352	1387.69	1563.05
Abcb4	ENSMUSG00000042476	527.061	2.32557	2.25338	5.5669e-11	3.06853e-12	6.97455	ATP-binding cassette, sub-family B (MDR/TAP), member 4 [Source:MGI Symbol;Acc:MGI:97569]	protein_coding	Abcb4	3.45344	2.79612	14.9315	19.48	15.1266
Cd300ld4	ENSMUSG00000069609	171.265	3.59629	3.46322	5.70069e-11	3.14568e-12	6.97106	CD300 molecule like family member D4 [Source:MGI Symbol;Acc:MGI:3702658]	protein_coding	Cd300ld4	0.361144	0.559223	5.56232	7.50171	4.16468
Fth1	ENSMUSG00000024661	234937	1.78049	1.73431	5.86469e-11	3.23968e-12	6.96691	ferritin heavy polypeptide 1 [Source:MGI Symbol;Acc:MGI:95588]	protein_coding	Fth1	2205.08	1637.55	6975.27	7094.96	6988.27
Crlf2	ENSMUSG00000033467	2486.24	2.29133	2.22024	6.64995e-11	3.6814e-12	6.9489	cytokine receptor-like factor 2 [Source:MGI Symbol;Acc:MGI:1889506]	protein_coding	Crlf2	15.484	14.7495	71.6122	56.7262	107.785
Creg2	ENSMUSG00000050967	386.181	5.42975	5.21124	6.89168e-11	3.83168e-12	6.94325	cellular repressor of E1A-stimulated genes 2 [Source:MGI Symbol;Acc:MGI:1928333]	protein_coding	Creg2	0.045143	0.582524	15.3757	14.4439	10.8325
Slc2a6	ENSMUSG00000036067	160.306	2.85135	2.75287	6.94294e-11	3.86433e-12	6.94206	solute carrier family 2 (facilitated glucose transporter), member 6 [Source:MGI Symbol;Acc:MGI:2443286]	protein_coding	Slc2a6	0.722288	0.652427	4.63174	4.49403	6.64623
Homer3	ENSMUSG00000003573	1416.49	1.77693	1.7289	7.1408e-11	3.99078e-12	6.93751	homer scaffolding protein 3 [Source:MGI Symbol;Acc:MGI:1347359]	protein_coding	Homer3	12.9335	10.3456	39.1266	41.1283	46.7826
Frmd8	ENSMUSG00000024816	2156.18	1.63243	1.59095	7.1408e-11	3.99578e-12	6.93733	FERM domain containing 8 [Source:MGI Symbol;Acc:MGI:1914707]	protein_coding	Frmd8	21.4203	17.0796	63.4696	61.4651	65.2107
Rad54l	ENSMUSG00000028702	188.151	2.80797	2.71124	7.6776e-11	4.32366e-12	6.92618	RAD54 like (S. cerevisiae) [Source:MGI Symbol;Acc:MGI:894697]	protein_coding	Rad54l	0.699716	0.97864	5.32967	7.34433	5.61045
Hmmr	ENSMUSG00000020330	361.83	3.58727	3.4537	7.86315e-11	4.43285e-12	6.92265	hyaluronan mediated motility receptor (RHAMM) [Source:MGI Symbol;Acc:MGI:104667]	protein_coding	Hmmr	0.790002	1.16505	9.58072	17.9761	8.63147
Sstr2	ENSMUSG00000047904	119.477	6.88888	6.61537	8.36881e-11	4.72292e-12	6.91366	somatostatin receptor 2 [Source:MGI Symbol;Acc:MGI:98328]	protein_coding	Sstr2	0	0.0699029	3.13012	5.22846	4.27258
Dapp1	ENSMUSG00000028159	852.771	1.91643	1.86245	8.50016e-11	4.80212e-12	6.91131	dual adaptor for phosphotyrosine and 3-phosphoinositides 1 [Source:MGI Symbol;Acc:MGI:1347063]	protein_coding	Dapp1	5.16887	8.01553	26.8387	27.9085	22.6792
Fam111a	ENSMUSG00000024691	2640.56	2.75561	2.66501	8.88392e-11	5.02423e-12	6.90489	family with sequence similarity 111, member A [Source:MGI Symbol;Acc:MGI:1915508]	protein_coding	Fam111a	12.798	11.2078	77.5129	116.88	60.1397
Lrrn2	ENSMUSG00000026443	380.227	2.17734	2.11057	8.92452e-11	5.05252e-12	6.90409	leucine rich repeat protein 2, neuronal [Source:MGI Symbol;Acc:MGI:106037]	protein_coding	Lrrn2	2.86658	2.05048	12.7743	11.0515	11.7172
Lrp8	ENSMUSG00000028613	367.223	4.17587	4.01283	8.99727e-11	5.09908e-12	6.90279	low density lipoprotein receptor-related protein 8, apolipoprotein e receptor [Source:MGI Symbol;Acc:MGI:1340044]	protein_coding	Lrp8	0.383715	0.97864	9.05198	18.9554	9.34356
Slc41a2	ENSMUSG00000034591	1807.95	2.44556	2.36306	9.06403e-11	5.14233e-12	6.90159	solute carrier family 41, member 2 [Source:MGI Symbol;Acc:MGI:2442940]	protein_coding	Slc41a2	8.12573	12.1631	54.9887	72.8663	43.2437
Axl	ENSMUSG00000002602	7774.09	1.8917	1.83845	9.84028e-11	5.60623e-12	6.88931	AXL receptor tyrosine kinase [Source:MGI Symbol;Acc:MGI:1347244]	protein_coding	Axl	66.3827	53.0563	285.476	187.438	237.042
Dppa3	ENSMUSG00000046323	108.063	5.48085	5.25923	1.00236e-10	5.71667e-12	6.88654	developmental pluripotency-associated 3 [Source:MGI Symbol;Acc:MGI:1920958]	protein_coding	Dppa3	0.112857	0.0466019	4.103	4.7913	2.41681
Ptpre	ENSMUSG00000041836	2096.11	2.97415	2.87752	1.01237e-10	5.77981e-12	6.88497	protein tyrosine phosphatase, receptor type, E [Source:MGI Symbol;Acc:MGI:97813]	protein_coding	Ptpre	9.99917	6.43107	62.1372	91.9615	50.7099
Il1rl1	ENSMUSG00000026069	920.852	2.78744	2.69437	1.01615e-10	5.81139e-12	6.8842	interleukin 1 receptor-like 1 [Source:MGI Symbol;Acc:MGI:98427]	protein_coding	Il1rl1	4.6723	3.49514	38.0268	31.6506	20.1113
Rubcnl	ENSMUSG00000034959	164.485	2.97678	2.86997	1.1152e-10	6.39351e-12	6.87059	RUN and cysteine rich domain containing beclin 1 interacting protein like [Source:MGI Symbol;Acc:MGI:2685590]	protein_coding	Rubcnl	0.632002	0.675728	6.89473	3.81206	5.67519
Tpbgl	ENSMUSG00000096606	778.677	1.91198	1.85748	1.13788e-10	6.53279e-12	6.86752	trophoblast glycoprotein-like [Source:MGI Symbol;Acc:MGI:3646425]	protein_coding	Tpbgl	6.50059	5.33592	24.2585	19.375	27.556
Psrc1	ENSMUSG00000068744	87.013	3.0957	2.98359	1.13788e-10	6.5371e-12	6.86743	proline/serine-rich coiled-coil 1 [Source:MGI Symbol;Acc:MGI:1913099]	protein_coding	Psrc1	0.293429	0.349514	2.98208	2.79784	2.86996
Selenop	ENSMUSG00000064373	129671	1.84505	1.7933	1.17984e-10	6.78524e-12	6.86211	selenoprotein P [Source:MGI Symbol;Acc:MGI:894288]	protein_coding	Selenop	1178.52	863.207	4475.65	3461.44	3814.16
Loxl2	ENSMUSG00000034205	4226.59	2.4867	2.40953	1.1981e-10	6.89741e-12	6.85976	lysyl oxidase-like 2 [Source:MGI Symbol;Acc:MGI:2137913]	protein_coding	Loxl2	25.4606	19.8291	115.18	174.638	111.001
Cd74	ENSMUSG00000024610	40184.7	1.68509	1.64151	1.30533e-10	7.54587e-12	6.84692	CD74 antigen (invariant polypeptide of major histocompatibility complex, class II antigen-associated) [Source:MGI Symbol;Acc:MGI:96534]	protein_coding	Cd74	354.959	345.553	1368.52	884.38	1338.01
Gch1	ENSMUSG00000037580	517.487	1.97332	1.91517	1.31113e-10	7.58722e-12	6.84613	GTP cyclohydrolase 1 [Source:MGI Symbol;Acc:MGI:95675]	protein_coding	Gch1	4.28858	3.28544	15.0373	15.9827	16.3135
Rab43	ENSMUSG00000030055	2740	1.84683	1.79518	1.34976e-10	7.82689e-12	6.84168	RAB43, member RAS oncogene family [Source:MGI Symbol;Acc:MGI:1917084]	protein_coding	Rab43	16.7029	27.5184	73.7271	77.8324	96.3056
Otulinl	ENSMUSG00000056069	1941.25	2.30387	2.22942	1.57844e-10	9.20011e-12	6.81849	OTU deubiquitinase with linear linkage specificity like [Source:MGI Symbol;Acc:MGI:2687281]	protein_coding	Otulinl	7.96773	16.0078	61.968	66.8509	53.7956
Rgs2	ENSMUSG00000026360	2859.84	2.51405	2.43069	1.64017e-10	9.58928e-12	6.81254	regulator of G-protein signaling 2 [Source:MGI Symbol;Acc:MGI:1098271]	protein_coding	Rgs2	9.48002	21.6699	90.4775	99.5682	83.4231
Ppfia4	ENSMUSG00000026458	337.213	2.02566	1.9646	1.65435e-10	9.68206e-12	6.81115	protein tyrosine phosphatase, receptor type, f polypeptide (PTPRF), interacting protein (liprin), alpha 4 [Source:MGI Symbol;Acc:MGI:1915757]	protein_coding	Ppfia4	1.96372	2.91262	11.6322	8.37604	11.1993
Wdr1	ENSMUSG00000005103	16513.4	1.79665	1.74717	1.7559e-10	1.02893e-11	6.8024	WD repeat domain 1 [Source:MGI Symbol;Acc:MGI:1337100]	protein_coding	Wdr1	138.724	130.905	473.875	580.097	421.733
Zfp992	ENSMUSG00000070605	359.382	2.41599	2.33531	1.7559e-10	1.02973e-11	6.80228	zinc finger protein 992 [Source:MGI Symbol;Acc:MGI:3700963]	protein_coding	Zfp992	1.76058	2.3301	11.9283	13.3072	8.8041
Ankdd1a	ENSMUSG00000066510	85.1113	5.62409	5.39179	1.90597e-10	1.12002e-11	6.79017	ankyrin repeat and death domain containing 1A [Source:MGI Symbol;Acc:MGI:2686319]	protein_coding	Ankdd1a	0.0902859	0.023301	2.34759	3.13008	3.49574
Nrp2	ENSMUSG00000025969	8148.51	2.16767	2.10173	2.14643e-10	1.26517e-11	6.77257	neuropilin 2 [Source:MGI Symbol;Acc:MGI:1100492]	protein_coding	Nrp2	53.3364	53.6621	230.318	323.168	199.948
Ifi30	ENSMUSG00000031838	12518.5	3.18322	3.07205	2.23863e-10	1.32085e-11	6.76634	interferon gamma inducible protein 30 [Source:MGI Symbol;Acc:MGI:2137648]	protein_coding	Ifi30	20.7658	69.3437	392.513	406.876	449.958
Gng2	ENSMUSG00000043004	3636.69	2.46212	2.37818	2.76912e-10	1.64543e-11	6.73446	guanine nucleotide binding protein (G protein), gamma 2 [Source:MGI Symbol;Acc:MGI:102705]	protein_coding	Gng2	24.4449	14.8194	115.984	131.971	97.9456
Bst1	ENSMUSG00000029082	781.928	3.62221	3.47896	2.81303e-10	1.67651e-11	6.73174	bone marrow stromal cell antigen 1 [Source:MGI Symbol;Acc:MGI:105370]	protein_coding	Bst1	1.80572	2.3068	17.7656	42.2124	18.0182
Kif1a	ENSMUSG00000014602	592.081	4.27655	4.0983	3.1097e-10	1.86266e-11	6.7164	kinesin family member 1A [Source:MGI Symbol;Acc:MGI:108391]	protein_coding	Kif1a	0.338572	1.74757	26.2888	19.0078	16.1408
6430548M08Rik	ENSMUSG00000031824	1685.07	1.84434	1.79082	3.12776e-10	1.87535e-11	6.71541	RIKEN cDNA 6430548M08 gene [Source:MGI Symbol;Acc:MGI:2443793]	protein_coding	6430548M08Rik	11.8952	15.1223	46.3597	60.2935	44.6463
Nfkbie	ENSMUSG00000023947	484.965	1.74352	1.69502	3.18549e-10	1.91187e-11	6.7126	nuclear factor of kappa light polypeptide gene enhancer in B cells inhibitor, epsilon [Source:MGI Symbol;Acc:MGI:1194908]	protein_coding	Nfkbie	4.08544	4.10097	12.8166	15.5105	14.8677
Lama2	ENSMUSG00000019899	4553.74	1.72729	1.68308	3.28263e-10	1.97409e-11	6.70793	laminin, alpha 2 [Source:MGI Symbol;Acc:MGI:99912]	protein_coding	Lama2	44.0821	32.7379	143.119	130.939	132.169
Fmnl1	ENSMUSG00000055805	2056.67	1.89583	1.84264	3.70941e-10	2.24182e-11	6.68934	formin-like 1 [Source:MGI Symbol;Acc:MGI:1888994]	protein_coding	Fmnl1	18.0572	13.3981	57.294	66.3263	62.7292
Mfap5	ENSMUSG00000030116	2819.5	1.76042	1.71065	3.87795e-10	2.3483e-11	6.68254	microfibrillar associated protein 5 [Source:MGI Symbol;Acc:MGI:1354387]	protein_coding	Mfap5	26.7472	19.9223	80.6007	83.7429	87.8899
Fos	ENSMUSG00000021250	5149.22	2.68042	2.58691	3.9757e-10	2.41225e-11	6.67861	FBJ osteosarcoma oncogene [Source:MGI Symbol;Acc:MGI:95574]	protein_coding	Fos	31.8032	16.4971	193.095	166.629	139.722
Gm5431	ENSMUSG00000058163	268.018	2.60384	2.50986	4.1761e-10	2.54132e-11	6.67096	predicted gene 5431 [Source:MGI Symbol;Acc:MGI:3645205]	protein_coding	Gm5431	1.46715	1.21165	9.15773	9.89736	6.68939
Ube2c	ENSMUSG00000001403	645.398	2.50794	2.419	4.27353e-10	2.60317e-11	6.66743	ubiquitin-conjugating enzyme E2C [Source:MGI Symbol;Acc:MGI:1915862]	protein_coding	Ube2c	3.70172	3.14563	14.6989	24.2713	22.5281
Gtse1	ENSMUSG00000022385	251.166	2.47253	2.3849	4.86609e-10	2.97574e-11	6.64777	G two S phase expressed protein 1 [Source:MGI Symbol;Acc:MGI:1352755]	protein_coding	Gtse1	1.21886	1.53786	6.3237	9.33779	8.22147
Ercc6l	ENSMUSG00000051220	219.356	3.14084	3.01802	4.90976e-10	3.00538e-11	6.64631	excision repair cross-complementing rodent repair deficiency complementation group 6 like [Source:MGI Symbol;Acc:MGI:2654144]	protein_coding	Ercc6l	0.60943	0.97864	6.51404	9.51266	5.61045
Hacd4	ENSMUSG00000028497	2802.65	2.31339	2.22837	5.04625e-10	3.09495e-11	6.64198	3-hydroxyacyl-CoA dehydratase 4 [Source:MGI Symbol;Acc:MGI:1914025]	protein_coding	Hacd4	12.0983	22.2291	87.8338	104.709	70.5838
Ankrd55	ENSMUSG00000049985	114.963	4.34315	4.1575	5.21533e-10	3.20177e-11	6.63698	ankyrin repeat domain 55 [Source:MGI Symbol;Acc:MGI:1924568]	protein_coding	Ankrd55	0.270858	0.0932039	3.51082	4.80879	3.51732
Ptprj	ENSMUSG00000025314	4556.29	1.98034	1.91692	5.35021e-10	3.28777e-11	6.63307	protein tyrosine phosphatase, receptor type, J [Source:MGI Symbol;Acc:MGI:104574]	protein_coding	Ptprj	24.6029	43.5262	150.457	148.356	117.733
Clspn	ENSMUSG00000042489	264.838	3.53102	3.38579	5.70907e-10	3.51852e-11	6.62305	claspin [Source:MGI Symbol;Acc:MGI:2445153]	protein_coding	Clspn	0.744859	0.72233	6.49289	13.0974	6.84044
Adcy3	ENSMUSG00000020654	3744.02	2.55008	2.46627	5.7339e-10	3.53725e-11	6.62227	adenylate cyclase 3 [Source:MGI Symbol;Acc:MGI:99675]	protein_coding	Adcy3	25.0995	13.0019	125.797	121.216	112.77
Racgap1	ENSMUSG00000023015	1125.15	2.42948	2.34346	6.07798e-10	3.75677e-11	6.61337	Rac GTPase-activating protein 1 [Source:MGI Symbol;Acc:MGI:1349423]	protein_coding	Racgap1	7.24545	5.21942	30.9629	44.2933	31.1596
Kif15	ENSMUSG00000036768	245.366	2.92987	2.81683	6.13228e-10	3.79766e-11	6.61176	kinesin family member 15 [Source:MGI Symbol;Acc:MGI:1098258]	protein_coding	Kif15	0.880288	1.14175	6.53519	10.6143	6.7757
Cyfip2	ENSMUSG00000020340	1496.92	3.23429	3.10934	6.43677e-10	3.99007e-11	6.60445	cytoplasmic FMR1 interacting protein 2 [Source:MGI Symbol;Acc:MGI:1924134]	protein_coding	Cyfip2	2.50543	7.89903	53.4448	55.7994	39.9205
Fgd6	ENSMUSG00000020021	1186.83	2.22619	2.15055	6.53649e-10	4.05578e-11	6.60203	FYVE, RhoGEF and PH domain containing 6 [Source:MGI Symbol;Acc:MGI:1261419]	protein_coding	Fgd6	7.5163	7.52621	35.9753	46.2868	28.1386
Cd80	ENSMUSG00000075122	240.02	2.4098	2.324	6.78251e-10	4.21249e-11	6.5964	CD80 antigen [Source:MGI Symbol;Acc:MGI:101775]	protein_coding	Cd80	1.53486	1.16505	7.12738	8.49844	7.12096
Cdk20	ENSMUSG00000021483	892.601	2.38766	2.30305	7.25217e-10	4.50852e-11	6.58632	cyclin-dependent kinase 20 [Source:MGI Symbol;Acc:MGI:2145349]	protein_coding	Cdk20	4.6723	5.63883	21.8897	36.8266	25.2686
Flrt2	ENSMUSG00000047414	2490.57	2.55857	2.46492	7.60391e-10	4.73627e-11	6.579	fibronectin leucine rich transmembrane protein 2 [Source:MGI Symbol;Acc:MGI:3603594]	protein_coding	Flrt2	14.1975	11.3476	82.335	101.194	54.1409
Cenpi	ENSMUSG00000031262	200.466	3.42723	3.28631	8.09043e-10	5.04414e-11	6.56963	centromere protein I [Source:MGI Symbol;Acc:MGI:2147897]	protein_coding	Cenpi	0.564287	0.629126	5.62576	9.44271	4.89836
Bak1	ENSMUSG00000057789	2410.78	1.60813	1.56122	8.21463e-10	5.12648e-11	6.56722	BCL2-antagonist/killer 1 [Source:MGI Symbol;Acc:MGI:1097161]	protein_coding	Bak1	24.2192	19.433	66.0499	68.8094	77.0574
Lyn	ENSMUSG00000042228	4299.91	1.82461	1.77004	8.4119e-10	5.25461e-11	6.56354	LYN proto-oncogene, Src family tyrosine kinase [Source:MGI Symbol;Acc:MGI:96892]	protein_coding	Lyn	37.7395	31.0369	129.964	145.645	110.375
Cd248	ENSMUSG00000056481	4144.29	2.36867	2.28472	8.82498e-10	5.52846e-11	6.55596	CD248 antigen, endosialin [Source:MGI Symbol;Acc:MGI:1917695]	protein_coding	Cd248	28.5981	18.9204	135.166	94.4796	166.544
Atp6ap2	ENSMUSG00000031007	7563.81	1.77669	1.72376	1.02542e-09	6.47893e-11	6.53225	ATPase, H+ transporting, lysosomal accessory protein 2 [Source:MGI Symbol;Acc:MGI:1917745]	protein_coding	Atp6ap2	64.8027	60.0699	224.015	263.469	187.109
Cpz	ENSMUSG00000036596	319.107	2.58212	2.48527	1.04564e-09	6.61293e-11	6.52918	carboxypeptidase Z [Source:MGI Symbol;Acc:MGI:88487]	protein_coding	Cpz	1.28657	2.00388	12.2244	6.8722	11.9546
Ccl22	ENSMUSG00000031779	186.937	2.81734	2.70711	1.07951e-09	6.84001e-11	6.52412	chemokine (C-C motif) ligand 22 [Source:MGI Symbol;Acc:MGI:1306779]	protein_coding	Ccl22	0.993145	0.629126	7.08508	4.75633	6.55992
Ckap2	ENSMUSG00000037725	250.04	2.89359	2.77911	1.11798e-09	7.10382e-11	6.51845	cytoskeleton associated protein 2 [Source:MGI Symbol;Acc:MGI:1931797]	protein_coding	Ckap2	0.857716	1.25825	6.49289	10.6843	7.16412
Cadm4	ENSMUSG00000054793	426.716	2.56366	2.46745	1.12699e-09	7.16778e-11	6.5171	cell adhesion molecule 4 [Source:MGI Symbol;Acc:MGI:2449088]	protein_coding	Cadm4	1.37686	3.12233	13.9587	11.681	15.6014
Csf2rb	ENSMUSG00000071713	4684.77	1.71523	1.66527	1.12939e-09	7.18979e-11	6.51664	colony stimulating factor 2 receptor, beta, low-affinity (granulocyte-macrophage) [Source:MGI Symbol;Acc:MGI:1339759]	protein_coding	Csf2rb	41.3961	38.7728	140.581	158.9	115.683
Mrgprx2	ENSMUSG00000074109	130.756	7.58121	7.24166	1.13029e-09	7.20229e-11	6.51638	MAS-related GPR, member X2 [Source:MGI Symbol;Acc:MGI:3588270]	protein_coding	Mrgprx2	0.045143	0	6.76784	3.96944	3.27996
Smpdl3a	ENSMUSG00000019872	9191.46	1.7623	1.70653	1.17952e-09	7.54411e-11	6.50942	sphingomyelin phosphodiesterase, acid-like 3A [Source:MGI Symbol;Acc:MGI:1931437]	protein_coding	Smpdl3a	83.8079	68.598	293.428	296.903	230.18
Ceacam19	ENSMUSG00000049848	112.409	7.37424	7.0466	1.27762e-09	8.19449e-11	6.49699	carcinoembryonic antigen-related cell adhesion molecule 19 [Source:MGI Symbol;Acc:MGI:2443001]	protein_coding	Ceacam19	0.0225715	0.023301	3.87036	4.96617	3.06417
Trpc4	ENSMUSG00000027748	94.2622	6.54473	6.2507	1.34471e-09	8.64085e-11	6.489	transient receptor potential cation channel, subfamily C, member 4 [Source:MGI Symbol;Acc:MGI:109525]	protein_coding	Trpc4	0	0.0699029	4.08185	2.2033	3.841
Chn2	ENSMUSG00000004633	455.999	1.67156	1.62309	1.38954e-09	8.97038e-11	6.48336	chimerin 2 [Source:MGI Symbol;Acc:MGI:1917243]	protein_coding	Chn2	4.22087	3.77476	12.6685	14.0067	13.6377
Tnfrsf26	ENSMUSG00000045362	406.559	3.89264	3.72125	1.39744e-09	9.02975e-11	6.48236	tumor necrosis factor receptor superfamily, member 26 [Source:MGI Symbol;Acc:MGI:2651928]	protein_coding	Tnfrsf26	1.24143	0.48932	13.1761	18.7455	9.30041
Tubb5	ENSMUSG00000001525	22151.7	2.00986	1.94823	1.41417e-09	9.15471e-11	6.48029	tubulin, beta 5 class I [Source:MGI Symbol;Acc:MGI:107812]	protein_coding	Tubb5	191.474	123.798	628.986	661.34	745.737
Cd5l	ENSMUSG00000015854	269.674	4.27761	4.08527	1.4279e-09	9.26069e-11	6.47855	CD5 antigen-like [Source:MGI Symbol;Acc:MGI:1334419]	protein_coding	Cd5l	0.654573	0.23301	7.16968	13.3597	7.01307
Prss34	ENSMUSG00000056399	76.2134	5.80052	5.53722	1.45265e-09	9.43855e-11	6.47568	protease, serine 34 [Source:MGI Symbol;Acc:MGI:2681414]	protein_coding	Prss34	0.045143	0.0466019	3.38392	1.78362	2.97786
Rcn3	ENSMUSG00000019539	2859.52	1.71069	1.6603	1.45439e-09	9.46724e-11	6.47522	reticulocalbin 3, EF-hand calcium binding domain [Source:MGI Symbol;Acc:MGI:1277122]	protein_coding	Rcn3	25.4832	23.5573	82.3984	67.2006	106.275
Efemp2	ENSMUSG00000024909	1757.41	1.61634	1.5686	1.46058e-09	9.52493e-11	6.47431	epidermal growth factor-containing fibulin-like extracellular matrix protein 2 [Source:MGI Symbol;Acc:MGI:1891209]	protein_coding	Efemp2	17.5155	14.167	49.3206	46.8988	58.7156
Mtfr2	ENSMUSG00000019992	156.54	3.97381	3.79747	1.56917e-09	1.02612e-10	6.46305	mitochondrial fission regulator 2 [Source:MGI Symbol;Acc:MGI:1919054]	protein_coding	Mtfr2	0.406287	0.23301	3.9761	7.50171	4.40205
Hpcal1	ENSMUSG00000071379	4188.14	1.89059	1.82997	1.59313e-09	1.04369e-10	6.46048	hippocalcin-like 1 [Source:MGI Symbol;Acc:MGI:1855689]	protein_coding	Hpcal1	22.7069	43.4796	126.685	127.984	125.286
Elf4	ENSMUSG00000031103	1557.31	1.93891	1.87739	1.64038e-09	1.07563e-10	6.45592	E74-like factor 4 (ets domain transcription factor) [Source:MGI Symbol;Acc:MGI:1928377]	protein_coding	Elf4	13.1366	10.1126	47.396	53.1415	40.9779
Neil3	ENSMUSG00000039396	124.083	4.02458	3.84657	1.74439e-09	1.148e-10	6.44605	nei like 3 (E. coli) [Source:MGI Symbol;Acc:MGI:2384588]	protein_coding	Neil3	0.135429	0.372815	3.29932	5.49076	3.86258
Lmna	ENSMUSG00000028063	20444.4	2.3442	2.26309	1.76649e-09	1.16465e-10	6.44387	lamin A [Source:MGI Symbol;Acc:MGI:96794]	protein_coding	Lmna	151.568	85.2116	574.314	678.616	678.606
Mocos	ENSMUSG00000039616	2341.82	2.28956	2.20498	1.77307e-09	1.17005e-10	6.44317	molybdenum cofactor sulfurase [Source:MGI Symbol;Acc:MGI:1915841]	protein_coding	Mocos	17.0189	11.1612	66.8112	87.0653	65.5344
Slc2a9	ENSMUSG00000005107	383.175	1.71342	1.6621	1.78001e-09	1.17569e-10	6.44244	solute carrier family 2 (facilitated glucose transporter), member 9 [Source:MGI Symbol;Acc:MGI:2152844]	protein_coding	Slc2a9	3.54372	3.00582	11.5688	11.4012	11.113
Cacna1a	ENSMUSG00000034656	647.932	2.05028	1.9812	1.81644e-09	1.20084e-10	6.43923	calcium channel, voltage-dependent, P/Q type, alpha 1A subunit [Source:MGI Symbol;Acc:MGI:109482]	protein_coding	Cacna1a	5.3043	3.72815	18.4001	18.6406	22.8087
Ccsap	ENSMUSG00000031971	260.226	2.26442	2.18255	1.84946e-09	1.22377e-10	6.43635	centriole, cilia and spindle associated protein [Source:MGI Symbol;Acc:MGI:1920670]	protein_coding	Ccsap	1.24143	2.02718	7.19083	9.04052	8.15674
Naip6	ENSMUSG00000078942	415.596	2.54425	2.44666	1.89151e-09	1.25273e-10	6.4328	NLR family, apoptosis inhibitory protein 6 [Source:MGI Symbol;Acc:MGI:1298222]	protein_coding	Naip6	1.422	3.00582	12.4782	15.1258	12.1704
Lyl1	ENSMUSG00000034041	1109.15	1.9707	1.90492	1.92233e-09	1.27543e-10	6.43007	lymphoblastomic leukemia 1 [Source:MGI Symbol;Acc:MGI:96891]	protein_coding	Lyl1	8.98345	7.2932	32.5279	26.8768	42.6826
Mmp13	ENSMUSG00000050578	231.235	4.37606	4.1759	1.92987e-09	1.28159e-10	6.42934	matrix metallopeptidase 13 [Source:MGI Symbol;Acc:MGI:1340026]	protein_coding	Mmp13	0.338572	0.396116	5.54117	13.3072	4.66099
Tnf	ENSMUSG00000024401	112.607	3.68321	3.52167	2.02554e-09	1.34633e-10	6.42184	tumor necrosis factor [Source:MGI Symbol;Acc:MGI:104798]	protein_coding	Tnf	0.158	0.419417	4.52599	2.76287	4.27258
Xylt1	ENSMUSG00000030657	1459.04	3.51337	3.36207	2.15164e-09	1.434e-10	6.41224	xylosyltransferase 1 [Source:MGI Symbol;Acc:MGI:2451073]	protein_coding	Xylt1	4.92058	3.14563	37.5403	76.9406	30.6201
Prr11	ENSMUSG00000020493	237.584	2.9126	2.79293	2.21904e-09	1.48157e-10	6.40726	proline rich 11 [Source:MGI Symbol;Acc:MGI:2444496]	protein_coding	Prr11	0.902859	1.07184	6.97933	10.3345	5.82624
Plcl2	ENSMUSG00000038910	2036.88	1.90113	1.8391	2.26158e-09	1.51132e-10	6.40423	phospholipase C-like 2 [Source:MGI Symbol;Acc:MGI:1352756]	protein_coding	Plcl2	11.8726	19.9922	57.2305	70.3132	56.7303
Kif4	ENSMUSG00000034311	231.703	3.18837	3.05131	2.28856e-09	1.53072e-10	6.40228	kinesin family member 4 [Source:MGI Symbol;Acc:MGI:108389]	protein_coding	Kif4	0.541716	1.09515	6.38715	10.1072	6.40886
Loxl3	ENSMUSG00000000693	567.088	1.76019	1.70558	2.34323e-09	1.57009e-10	6.3984	lysyl oxidase-like 3 [Source:MGI Symbol;Acc:MGI:1337004]	protein_coding	Loxl3	5.3043	4.10097	16.835	16.8045	17.0903
Gpr85	ENSMUSG00000048216	107.259	2.78504	2.67236	2.3987e-09	1.61011e-10	6.39456	G protein-coupled receptor 85 [Source:MGI Symbol;Acc:MGI:1927851]	protein_coding	Gpr85	0.474001	0.48932	3.32047	3.91698	3.19364
Mfge8	ENSMUSG00000030605	52974.4	1.97232	1.90639	2.59163e-09	1.74736e-10	6.38205	milk fat globule EGF and factor V/VIII domain containing [Source:MGI Symbol;Acc:MGI:102768]	protein_coding	Mfge8	463.393	308.202	1884.23	1344.24	1644.47
Heatr5a	ENSMUSG00000035181	3765.82	1.82999	1.77161	2.65679e-09	1.79605e-10	6.37784	HEAT repeat containing 5A [Source:MGI Symbol;Acc:MGI:2444133]	protein_coding	Heatr5a	29.3204	31.2233	106.044	138.073	93.1767
Tfeb	ENSMUSG00000023990	1798.43	1.85199	1.79191	2.8262e-09	1.91395e-10	6.36809	transcription factor EB [Source:MGI Symbol;Acc:MGI:103270]	protein_coding	Tfeb	16.3418	11.8602	51.8797	47.913	63.2687
Procr	ENSMUSG00000027611	2148.94	2.49148	2.39607	2.9486e-09	2.00036e-10	6.36131	protein C receptor, endothelial [Source:MGI Symbol;Acc:MGI:104596]	protein_coding	Procr	14.7618	7.94563	61.3124	75.4543	68.2749
Myrf	ENSMUSG00000036098	864.07	1.84043	1.7807	3.02247e-09	2.05589e-10	6.35711	myelin regulatory factor [Source:MGI Symbol;Acc:MGI:2684944]	protein_coding	Myrf	7.58402	6.10485	31.5973	22.9423	23.7365
Dpp7	ENSMUSG00000026958	1998.28	1.77834	1.71966	3.16195e-09	2.15266e-10	6.35004	dipeptidylpeptidase 7 [Source:MGI Symbol;Acc:MGI:1933213]	protein_coding	Dpp7	18.5312	14.2369	52.7045	63.0388	63.0529
Slc25a43	ENSMUSG00000037636	79.4588	6.2962	6.00334	3.18883e-09	2.17286e-10	6.3486	solute carrier family 25, member 43 [Source:MGI Symbol;Acc:MGI:2684854]	protein_coding	Slc25a43	0	0.0699029	2.55909	3.26998	2.56786
Arrb2	ENSMUSG00000060216	3074.67	2.11414	2.03059	3.24807e-09	2.21711e-10	6.3455	arrestin, beta 2 [Source:MGI Symbol;Acc:MGI:99474]	protein_coding	Arrb2	25.3026	15.7748	94.1787	81.8718	110.353
Mctp1	ENSMUSG00000021596	544.349	3.30866	3.1633	3.27133e-09	2.23494e-10	6.34426	multiple C2 domains, transmembrane 1 [Source:MGI Symbol;Acc:MGI:1926021]	protein_coding	Mctp1	2.00886	1.44466	17.2157	25.915	10.7893
Ttk	ENSMUSG00000038379	146.576	3.38202	3.2318	3.33282e-09	2.28079e-10	6.34113	Ttk protein kinase [Source:MGI Symbol;Acc:MGI:1194921]	protein_coding	Ttk	0.474001	0.419417	4.37794	6.57493	3.6468
Mmp11	ENSMUSG00000000901	825.325	1.74122	1.68811	3.33916e-09	2.28726e-10	6.3407	matrix metallopeptidase 11 [Source:MGI Symbol;Acc:MGI:97008]	protein_coding	Mmp11	7.69688	6.15145	28.6576	21.1936	24.125
Kif14	ENSMUSG00000041498	114.611	3.96463	3.78308	3.40686e-09	2.33567e-10	6.33747	kinesin family member 14 [Source:MGI Symbol;Acc:MGI:1098226]	protein_coding	Kif14	0.180572	0.302913	3.53196	5.36836	2.74049
Zdhhc9	ENSMUSG00000036985	3021.81	1.62601	1.57866	3.46883e-09	2.38437e-10	6.33429	zinc finger, DHHC domain containing 9 [Source:MGI Symbol;Acc:MGI:2444393]	protein_coding	Zdhhc9	26.2732	28.4039	85.0209	103.817	75.8706
Pira12	ENSMUSG00000074417	144.537	5.00021	4.75798	3.64437e-09	2.50721e-10	6.32654	paired-Ig-like receptor A12 [Source:MGI Symbol;Acc:MGI:3709645]	protein_coding	Pira12	0.180572	0.116505	4.39909	7.97385	2.5247
Prrx2	ENSMUSG00000039476	191.685	2.95399	2.82843	3.7295e-09	2.57245e-10	6.32257	paired related homeobox 2 [Source:MGI Symbol;Acc:MGI:98218]	protein_coding	Prrx2	0.857716	0.675728	5.35082	4.86125	8.8041
Mrc1	ENSMUSG00000026712	12485.1	2.69058	2.59203	3.83754e-09	2.65156e-10	6.31789	mannose receptor, C type 1 [Source:MGI Symbol;Acc:MGI:97142]	protein_coding	Mrc1	66.6762	51.0524	370.391	559.883	267.446
Iqgap1	ENSMUSG00000030536	24544.1	2.24068	2.16375	3.88596e-09	2.68733e-10	6.31582	IQ motif containing GTPase activating protein 1 [Source:MGI Symbol;Acc:MGI:1352757]	protein_coding	Iqgap1	136.196	174.571	669.381	1029.71	580.38
Ulbp1	ENSMUSG00000079685	480.89	2.91409	2.79204	3.94653e-09	2.73558e-10	6.31307	UL16 binding protein 1 [Source:MGI Symbol;Acc:MGI:1925027]	protein_coding	Ulbp1	2.27972	1.65437	13.8318	21.4559	11.5014
Asah1	ENSMUSG00000031591	11349.9	1.98755	1.90842	3.94653e-09	2.73647e-10	6.31302	N-acylsphingosine amidohydrolase 1 [Source:MGI Symbol;Acc:MGI:1277124]	protein_coding	Asah1	89.3379	75.7514	354.169	413.958	266.259
Pbk	ENSMUSG00000022033	327.655	2.90414	2.78216	3.97384e-09	2.75997e-10	6.31169	PDZ binding kinase [Source:MGI Symbol;Acc:MGI:1289156]	protein_coding	Pbk	1.06086	1.70097	8.60784	14.5837	8.67462
Fst	ENSMUSG00000021765	533.417	1.94506	1.87879	3.9755e-09	2.7635e-10	6.3115	follistatin [Source:MGI Symbol;Acc:MGI:95586]	protein_coding	Fst	3.7243	4.31068	19.6267	11.6285	17.8456
Ncs1	ENSMUSG00000062661	440.214	2.38849	2.29583	3.99438e-09	2.77901e-10	6.31063	neuronal calcium sensor 1 [Source:MGI Symbol;Acc:MGI:109166]	protein_coding	Ncs1	1.64772	3.51845	13.0492	14.9684	13.7025
Pou2f2	ENSMUSG00000008496	308.932	2.14855	2.06988	4.17756e-09	2.91643e-10	6.30316	POU domain, class 2, transcription factor 2 [Source:MGI Symbol;Acc:MGI:101897]	protein_coding	Pou2f2	1.53486	2.63301	11.4419	7.99133	9.47304
Fam20c	ENSMUSG00000025854	4911.02	2.19353	2.11404	4.18438e-09	2.92369e-10	6.30277	FAM20C, golgi associated secretory pathway kinase [Source:MGI Symbol;Acc:MGI:2136853]	protein_coding	Fam20c	39.0712	23.3942	139.037	165.073	153.662
Il3ra	ENSMUSG00000068758	1442.18	2.19241	2.11094	4.31378e-09	3.01926e-10	6.29779	interleukin 3 receptor, alpha chain [Source:MGI Symbol;Acc:MGI:96553]	protein_coding	Il3ra	10.7892	7.66602	43.3565	34.3085	58.0035
Diaph3	ENSMUSG00000022021	346.727	3.67068	3.50196	4.33108e-09	3.03396e-10	6.29703	diaphanous related formin 3 [Source:MGI Symbol;Acc:MGI:1927222]	protein_coding	Diaph3	0.744859	1.02524	9.03083	18.5182	7.12096
Ifi211	ENSMUSG00000026536	1259.03	1.71762	1.66339	4.48984e-09	3.15053e-10	6.29118	interferon activated gene 211 [Source:MGI Symbol;Acc:MGI:3041120]	protein_coding	Ifi211	12.2337	9.13398	41.5164	34.7807	36.0148
Btbd17	ENSMUSG00000000202	126.236	4.57093	4.34888	4.75067e-09	3.33639e-10	6.28228	BTB (POZ) domain containing 17 [Source:MGI Symbol;Acc:MGI:1919264]	protein_coding	Btbd17	0.270858	0.0699029	3.89151	3.18254	6.1715
Stx11	ENSMUSG00000039232	294.819	2.60808	2.50155	4.80382e-09	3.37659e-10	6.28042	syntaxin 11 [Source:MGI Symbol;Acc:MGI:1921982]	protein_coding	Stx11	1.69286	1.23495	8.62899	11.681	7.94095
Nrcam	ENSMUSG00000020598	256.364	2.79592	2.67783	4.94289e-09	3.47729e-10	6.27585	neuronal cell adhesion molecule [Source:MGI Symbol;Acc:MGI:104750]	protein_coding	Nrcam	1.28657	0.97864	5.92186	9.82742	9.14936
Ska3	ENSMUSG00000021965	140.339	2.78448	2.66712	4.99157e-09	3.51452e-10	6.27419	spindle and kinetochore associated complex subunit 3 [Source:MGI Symbol;Acc:MGI:3041235]	protein_coding	Ska3	0.60943	0.652427	4.25105	5.56071	3.79785
Itga5	ENSMUSG00000000555	5245.98	2.34091	2.25135	4.99585e-09	3.52051e-10	6.27393	integrin alpha 5 (fibronectin receptor alpha) [Source:MGI Symbol;Acc:MGI:96604]	protein_coding	Itga5	39.4324	21.3903	155.512	174.708	165.249
Flvcr1	ENSMUSG00000066595	1788.54	2.3656	2.27296	5.03508e-09	3.55117e-10	6.27258	feline leukemia virus subgroup C cellular receptor 1 [Source:MGI Symbol;Acc:MGI:2444881]	protein_coding	Flvcr1	8.57716	12.4893	53.3179	74.0903	40.5895
Dbf4	ENSMUSG00000002297	514.716	1.97622	1.90655	5.56252e-09	3.93608e-10	6.25654	DBF4 zinc finger [Source:MGI Symbol;Acc:MGI:1351328]	protein_coding	Dbf4	3.45344	4.17087	14.1913	18.9379	13.7025
Il1rl2	ENSMUSG00000070942	462.981	1.67577	1.62334	5.79961e-09	4.1077e-10	6.24988	interleukin 1 receptor-like 2 [Source:MGI Symbol;Acc:MGI:1913107]	protein_coding	Il1rl2	4.13058	3.98446	16.412	12.258	12.4725
Cpe	ENSMUSG00000037852	6808.39	2.17531	2.09773	6.24186e-09	4.43584e-10	6.23786	carboxypeptidase E [Source:MGI Symbol;Acc:MGI:101932]	protein_coding	Cpe	27.9435	63.3087	205.488	215.136	214.233
Nusap1	ENSMUSG00000027306	532.298	2.55796	2.45184	6.46352e-09	4.60108e-10	6.23214	nucleolar and spindle associated protein 1 [Source:MGI Symbol;Acc:MGI:2675669]	protein_coding	Nusap1	2.97944	2.4932	14.3182	22.645	13.724
Egr2	ENSMUSG00000037868	1824.42	3.32521	3.17635	6.65367e-09	4.74042e-10	6.22747	early growth response 2 [Source:MGI Symbol;Acc:MGI:95296]	protein_coding	Egr2	2.46029	9.5534	65.2673	65.1897	52.3499
Tmem119	ENSMUSG00000054675	1746.8	2.06284	1.98732	6.97771e-09	4.98794e-10	6.21948	transmembrane protein 119 [Source:MGI Symbol;Acc:MGI:2385228]	protein_coding	Tmem119	14.4909	9.6233	60.5298	42.09	59.7082
Selenom	ENSMUSG00000075702	2149.54	1.88918	1.82399	7.05488e-09	5.05154e-10	6.2175	selenoprotein M [Source:MGI Symbol;Acc:MGI:2149786]	protein_coding	Selenom	18.6215	14.4233	62.3487	52.1448	81.6537
Neurl2	ENSMUSG00000039873	313.28	2.17625	2.09352	7.28439e-09	5.23328e-10	6.21194	neuralized E3 ubiquitin protein ligase 2 [Source:MGI Symbol;Acc:MGI:3043305]	protein_coding	Neurl2	2.16686	1.91068	8.69244	8.11374	12.5588
Cxcl2	ENSMUSG00000058427	91.6288	3.67413	3.50032	7.75217e-09	5.58323e-10	6.20177	chemokine (C-X-C motif) ligand 2 [Source:MGI Symbol;Acc:MGI:1340094]	protein_coding	Cxcl2	0.293429	0.163107	3.21472	2.27325	3.90574
Wsb1	ENSMUSG00000017677	2173.53	1.72084	1.66409	7.83836e-09	5.64999e-10	6.1999	WD repeat and SOCS box-containing 1 [Source:MGI Symbol;Acc:MGI:1926139]	protein_coding	Wsb1	20.2241	16.7068	62.8351	72.9537	57.0108
Shcbp1	ENSMUSG00000022322	195.801	3.46098	3.29858	8.04962e-09	5.80707e-10	6.19558	Shc SH2-domain binding protein 1 [Source:MGI Symbol;Acc:MGI:1338802]	protein_coding	Shcbp1	0.45143	0.699029	5.03358	9.54763	4.91994
Ptgir	ENSMUSG00000043017	694.774	2.84021	2.71918	8.21478e-09	5.93113e-10	6.19225	prostaglandin I receptor (IP) [Source:MGI Symbol;Acc:MGI:99535]	protein_coding	Ptgir	3.99515	1.88738	20.1978	26.1248	21.406
Spdl1	ENSMUSG00000069910	343.308	3.2406	3.09082	8.52421e-09	6.16981e-10	6.18603	spindle apparatus coiled-coil protein 1 [Source:MGI Symbol;Acc:MGI:1917635]	protein_coding	Spdl1	0.722288	1.63107	9.15773	15.7903	8.9983
B4galnt1	ENSMUSG00000006731	2893.03	3.28966	3.14157	9.07437e-09	6.58427e-10	6.17577	beta-1,4-N-acetyl-galactosaminyl transferase 1 [Source:MGI Symbol;Acc:MGI:1342057]	protein_coding	B4galnt1	3.85972	15.6582	93.8191	98.5889	97.3845
Aspm	ENSMUSG00000033952	326.006	3.29928	3.14673	9.45095e-09	6.86315e-10	6.16921	abnormal spindle microtubule assembly [Source:MGI Symbol;Acc:MGI:1334448]	protein_coding	Aspm	0.970574	1.14175	8.206	16.4723	7.50938
Rap2b	ENSMUSG00000036894	3420.24	1.90432	1.83696	1.02104e-08	7.43906e-10	6.15646	RAP2B, member of RAS oncogene family [Source:MGI Symbol;Acc:MGI:1921262]	protein_coding	Rap2b	30.9681	20.9243	101.518	111.669	96.9098
Nlrp1a	ENSMUSG00000069830	124.003	3.93684	3.74312	1.14645e-08	8.38016e-10	6.13755	NLR family, pyrin domain containing 1A [Source:MGI Symbol;Acc:MGI:2684861]	protein_coding	Nlrp1a	0.248286	0.279612	4.0607	5.9629	2.54628
Ldlrap1	ENSMUSG00000037295	3351.82	2.08442	2.00559	1.15295e-08	8.44146e-10	6.1364	low density lipoprotein receptor adaptor protein 1 [Source:MGI Symbol;Acc:MGI:2140175]	protein_coding	Ldlrap1	28.3724	17.1728	100.524	109.343	99.6934
Cdca5	ENSMUSG00000024791	180.262	2.68336	2.56692	1.15898e-08	8.49253e-10	6.13544	cell division cycle associated 5 [Source:MGI Symbol;Acc:MGI:1915099]	protein_coding	Cdca5	0.632002	1.11845	4.77978	6.8722	5.73993
Ccr2	ENSMUSG00000049103	1662.01	1.92913	1.85944	1.26766e-08	9.34184e-10	6.12027	chemokine (C-C motif) receptor 2 [Source:MGI Symbol;Acc:MGI:106185]	protein_coding	Ccr2	13.5429	11.4874	55.0944	57.0585	38.7121
Tmem106a	ENSMUSG00000034947	8713.64	2.49026	2.38578	1.32444e-08	9.78401e-10	6.11289	transmembrane protein 106A [Source:MGI Symbol;Acc:MGI:1922056]	protein_coding	Tmem106a	61.9813	29.8485	266.082	291.36	275.279
Fstl1	ENSMUSG00000022816	12687.6	1.75837	1.69762	1.37044e-08	1.01484e-09	6.10706	follistatin-like 1 [Source:MGI Symbol;Acc:MGI:102793]	protein_coding	Fstl1	115.927	94.9281	365.569	440.817	322.817
Ecm1	ENSMUSG00000028108	10381.6	1.74264	1.68471	1.41729e-08	1.05123e-09	6.10143	extracellular matrix protein 1 [Source:MGI Symbol;Acc:MGI:103060]	protein_coding	Ecm1	99.45	74.1437	296.854	260.566	373.613
Rasgef1a	ENSMUSG00000030134	114.06	3.39725	3.23376	1.45399e-08	1.07932e-09	6.09722	RasGEF domain family, member 1A [Source:MGI Symbol;Acc:MGI:1917977]	protein_coding	Rasgef1a	0.383715	0.302913	3.82806	4.82628	2.74049
Postn	ENSMUSG00000027750	17764.1	2.81258	2.69086	1.47009e-08	1.09302e-09	6.0952	periostin, osteoblast specific factor [Source:MGI Symbol;Acc:MGI:1926321]	protein_coding	Postn	74.0345	82.9747	444.414	887.055	377.929
Abca9	ENSMUSG00000041797	2060.81	2.12383	2.03567	1.4888e-08	1.10782e-09	6.09305	ATP-binding cassette, sub-family A (ABC1), member 9 [Source:MGI Symbol;Acc:MGI:2386796]	protein_coding	Abca9	16.0258	11.4641	70.3855	71.5897	48.7246
Il10rb	ENSMUSG00000022969	7448.7	1.94728	1.89358	1.55008e-08	1.15434e-09	6.08646	interleukin 10 receptor, beta [Source:MGI Symbol;Acc:MGI:109380]	protein_coding	Il10rb	67.6242	42.2912	218.03	231.451	229.985
C3	ENSMUSG00000024164	56991.8	1.97447	1.90169	1.57107e-08	1.17091e-09	6.08418	complement component 3 [Source:MGI Symbol;Acc:MGI:88227]	protein_coding	C3	455.696	379.2	2114.95	1156.07	1998.49
Igdcc4	ENSMUSG00000032816	112.914	2.35471	2.25711	1.58254e-08	1.18135e-09	6.08275	immunoglobulin superfamily, DCC subclass, member 4 [Source:MGI Symbol;Acc:MGI:1858497]	protein_coding	Igdcc4	0.586859	0.745631	3.46852	3.77708	3.43101
Clcf1	ENSMUSG00000040663	294.726	2.00423	1.92851	1.60909e-08	1.20309e-09	6.07983	cardiotrophin-like cytokine factor 1 [Source:MGI Symbol;Acc:MGI:1930088]	protein_coding	Clcf1	2.16686	2.09709	8.79819	7.11701	11.3072
Lrp1	ENSMUSG00000040249	42038.2	2.03739	1.96043	1.65106e-08	1.23644e-09	6.07544	low density lipoprotein receptor-related protein 1 [Source:MGI Symbol;Acc:MGI:96828]	protein_coding	Lrp1	368.028	219.076	1299.91	1333.64	1234.6
Prl2c2	ENSMUSG00000079092	136.711	10.1036	10.3518	1.79524e-08	1.35086e-09	6.06123	prolactin family 2, subfamily c, member 2 [Source:MGI Symbol;Acc:MGI:97618]	protein_coding	Prl2c2	0	0	2.43219	8.56839	3.30154
Cd200r3	ENSMUSG00000036172	65.8772	5.59891	5.31043	1.81836e-08	1.36933e-09	6.05904	CD200 receptor 3 [Source:MGI Symbol;Acc:MGI:1921853]	protein_coding	Cd200r3	0.0225715	0.0699029	2.47449	2.76287	1.68314
Mical2	ENSMUSG00000038244	2472.49	2.56994	2.45799	1.88737e-08	1.42469e-09	6.05267	microtubule associated monooxygenase, calponin and LIM domain containing 2 [Source:MGI Symbol;Acc:MGI:2444947]	protein_coding	Mical2	13.3397	11.9301	69.0108	112.246	53.7956
Eme1	ENSMUSG00000039055	79.5316	3.71315	3.52821	1.96597e-08	1.48754e-09	6.04571	essential meiotic structure-specific endonuclease 1 [Source:MGI Symbol;Acc:MGI:3576783]	protein_coding	Eme1	0.225715	0.163107	2.0515	3.21752	2.78365
Dnm1	ENSMUSG00000026825	958.216	1.85964	1.79276	1.98882e-08	1.50839e-09	6.04347	dynamin 1 [Source:MGI Symbol;Acc:MGI:107384]	protein_coding	Dnm1	8.46431	6.52427	30.138	22.5401	34.5474
Gsc	ENSMUSG00000021095	110.806	3.75689	3.56703	2.18976e-08	1.6675e-09	6.02727	goosecoid homeobox [Source:MGI Symbol;Acc:MGI:95841]	protein_coding	Gsc	0.293429	0.23301	3.63771	2.27325	5.52414
Nlrp1b	ENSMUSG00000070390	195.875	2.6628	2.54302	2.23035e-08	1.7009e-09	6.02407	NLR family, pyrin domain containing 1B [Source:MGI Symbol;Acc:MGI:3582959]	protein_coding	Nlrp1b	0.880288	1.02524	5.11818	8.18368	5.50256
Cep55	ENSMUSG00000024989	226.71	3.18981	3.03407	2.42138e-08	1.85382e-09	6.01012	centrosomal protein 55 [Source:MGI Symbol;Acc:MGI:1921357]	protein_coding	Cep55	0.902859	0.652427	6.1968	10.5793	5.5673
Cd72	ENSMUSG00000028459	924.285	3.22252	3.06797	2.62233e-08	2.01236e-09	5.99681	CD72 antigen [Source:MGI Symbol;Acc:MGI:88345]	protein_coding	Cd72	1.30915	5.19611	30.0534	29.5347	32.8859
Aurka	ENSMUSG00000027496	311.761	2.28674	2.19049	2.65635e-08	2.04005e-09	5.99459	aurora kinase A [Source:MGI Symbol;Acc:MGI:894678]	protein_coding	Aurka	1.69286	2.14369	7.69841	12.1706	9.27883
Tmsb10	ENSMUSG00000079523	13170.4	1.80702	1.73378	2.68895e-08	2.06669e-09	5.99248	thymosin, beta 10 [Source:MGI Symbol;Acc:MGI:109146]	protein_coding	Tmsb10	112.361	101.056	385.323	288.3	520.089
Runx2	ENSMUSG00000039153	245.597	2.97805	2.83365	2.81616e-08	2.16783e-09	5.9847	runt related transcription factor 2 [Source:MGI Symbol;Acc:MGI:99829]	protein_coding	Runx2	1.21886	0.699029	8.18485	9.91485	5.97729
Snai1	ENSMUSG00000042821	294.542	1.83092	1.76391	2.81814e-08	2.17185e-09	5.9844	snail family zinc finger 1 [Source:MGI Symbol;Acc:MGI:98330]	protein_coding	Snai1	2.64086	2.05048	9.00968	8.86566	8.67462
Tmem202	ENSMUSG00000049526	307.977	2.2835	2.18721	2.81814e-08	2.17272e-09	5.98434	transmembrane protein 202 [Source:MGI Symbol;Acc:MGI:1921143]	protein_coding	Tmem202	1.24143	2.60971	9.58072	10.0897	9.30041
Mis18bp1	ENSMUSG00000047534	212.726	3.3721	3.20291	3.04909e-08	2.35806e-09	5.971	MIS18 binding protein 1 [Source:MGI Symbol;Acc:MGI:2145099]	protein_coding	Mis18bp1	0.406287	0.932039	5.98531	9.86239	5.30835
Tagln2	ENSMUSG00000026547	24173.1	1.83848	1.79887	3.05962e-08	2.36803e-09	5.97031	transgelin 2 [Source:MGI Symbol;Acc:MGI:1312985]	protein_coding	Tagln2	134.842	259.107	650.453	778.184	747.96
Tns3	ENSMUSG00000020422	6778.94	2.30542	2.209	3.18066e-08	2.46361e-09	5.96385	tensin 3 [Source:MGI Symbol;Acc:MGI:2443012]	protein_coding	Tns3	26.9729	56.8077	217.776	254.429	163.717
Atp6v1a	ENSMUSG00000052459	16491.2	2.39049	2.28774	3.36329e-08	2.61712e-09	5.95397	ATPase, H+ transporting, lysosomal V1 subunit A [Source:MGI Symbol;Acc:MGI:1201780]	protein_coding	Atp6v1a	91.1662	98.3068	513.023	709.987	326.874
Clec10a	ENSMUSG00000000318	4646.91	2.1608	2.07489	3.39903e-08	2.64696e-09	5.95212	C-type lectin domain family 10, member A [Source:MGI Symbol;Acc:MGI:96975]	protein_coding	Clec10a	37.1752	23.1845	124.803	169.637	136.205
Gria3	ENSMUSG00000001986	404.065	1.75419	1.69087	3.51887e-08	2.75079e-09	5.94582	glutamate receptor, ionotropic, AMPA3 (alpha 3) [Source:MGI Symbol;Acc:MGI:95810]	protein_coding	Gria3	3.76944	2.95922	13.6414	11.1039	11.4583
Serpinb1c	ENSMUSG00000079049	182.747	9.08135	8.60653	3.5189e-08	2.75292e-09	5.94569	serine (or cysteine) peptidase inhibitor, clade B, member 1c [Source:MGI Symbol;Acc:MGI:2445363]	protein_coding	Serpinb1c	0	0.023301	5.22392	9.18041	4.89836
Serpinf1	ENSMUSG00000000753	14019.1	1.82752	1.76021	3.70197e-08	2.89835e-09	5.93725	serine (or cysteine) peptidase inhibitor, clade F, member 1 [Source:MGI Symbol;Acc:MGI:108080]	protein_coding	Serpinf1	129.289	93.6466	411.358	336.405	523.218
Lrp12	ENSMUSG00000022305	2395.36	2.34396	2.2407	3.80569e-08	2.9841e-09	5.93247	low density lipoprotein-related protein 12 [Source:MGI Symbol;Acc:MGI:2443132]	protein_coding	Lrp12	16.59	11.3243	71.6122	96.4031	56.8166
Fut7	ENSMUSG00000036587	53.5559	3.64901	3.46168	3.88199e-08	3.04856e-09	5.92896	fucosyltransferase 7 [Source:MGI Symbol;Acc:MGI:107692]	protein_coding	Fut7	0.135429	0.139806	1.9246	1.69619	1.83419
Shtn1	ENSMUSG00000041362	3837.72	3.00021	2.85637	4.15357e-08	3.26928e-09	5.91747	shootin 1 [Source:MGI Symbol;Acc:MGI:1918903]	protein_coding	Shtn1	7.6743	23.3243	127.024	159.005	90.393
Trerf1	ENSMUSG00000064043	1483.94	2.20184	2.11159	4.20044e-08	3.31119e-09	5.91538	transcriptional regulating factor 1 [Source:MGI Symbol;Acc:MGI:2442086]	protein_coding	Trerf1	6.00401	13.5612	46.2751	50.2038	41.9489
Pcdhac2	ENSMUSG00000102697	101.289	9.67112	9.87081	4.20582e-08	3.31794e-09	5.91504	protocadherin alpha subfamily C, 2 [Source:MGI Symbol;Acc:MGI:1891443]	protein_coding	Pcdhac2	0	0	2.64369	5.82301	2.17945
Rnf157	ENSMUSG00000052949	382.309	1.7946	1.72812	4.4368e-08	3.51076e-09	5.90574	ring finger protein 157 [Source:MGI Symbol;Acc:MGI:2442484]	protein_coding	Rnf157	2.43772	3.91456	11.0823	12.363	10.8109
Prss12	ENSMUSG00000027978	175.307	2.94358	2.7976	4.7242e-08	3.74664e-09	5.89501	protease, serine 12 neurotrypsin (motopsin) [Source:MGI Symbol;Acc:MGI:1100881]	protein_coding	Prss12	0.699716	0.72233	7.50807	3.35741	6.62465
Fgf7	ENSMUSG00000027208	260.754	1.74288	1.6797	4.74585e-08	3.76947e-09	5.894	fibroblast growth factor 7 [Source:MGI Symbol;Acc:MGI:95521]	protein_coding	Fgf7	2.21201	2.19029	6.87358	8.18368	8.17832
Slc66a1	ENSMUSG00000028744	667.188	1.63532	1.57717	4.81034e-08	3.82644e-09	5.89153	solute carrier family 66 member 1 [Source:MGI Symbol;Acc:MGI:2384837]	protein_coding	Slc66a1	6.5683	5.33592	17.5964	19.3401	21.8808
Plxnb2	ENSMUSG00000036606	10968.9	2.54033	2.42371	5.20554e-08	4.16879e-09	5.87735	plexin B2 [Source:MGI Symbol;Acc:MGI:2154239]	protein_coding	Plxnb2	31.1938	87.0058	318.871	398.098	332.398
Tph2	ENSMUSG00000006764	344.912	2.90929	2.76772	5.22499e-08	4.18748e-09	5.87661	tryptophan hydroxylase 2 [Source:MGI Symbol;Acc:MGI:2651811]	protein_coding	Tph2	1.08343	1.81748	8.206	8.5509	17.3924
Apaf1	ENSMUSG00000019979	1180.89	1.92045	1.84511	5.35521e-08	4.29824e-09	5.87229	apoptotic peptidase activating factor 1 [Source:MGI Symbol;Acc:MGI:1306796]	protein_coding	Apaf1	9.36717	8.55145	34.516	43.9261	28.3328
Blvra	ENSMUSG00000001999	4362.06	1.76313	1.69815	5.89437e-08	4.74859e-09	5.85575	biliverdin reductase A [Source:MGI Symbol;Acc:MGI:88170]	protein_coding	Blvra	43.0438	28.8	123.302	133.265	133.464
Fhl2	ENSMUSG00000008136	441.149	2.42513	2.31456	6.22024e-08	5.01482e-09	5.84668	four and a half LIM domains 2 [Source:MGI Symbol;Acc:MGI:1338762]	protein_coding	Fhl2	1.48972	3.58835	15.1642	11.5236	15.5582
Hilpda	ENSMUSG00000043421	1509.47	2.51641	2.40104	6.35453e-08	5.13448e-09	5.84275	hypoxia inducible lipid droplet associated [Source:MGI Symbol;Acc:MGI:1916823]	protein_coding	Hilpda	9.8186	5.94175	34.8544	60.5383	48.2067
Cd33	ENSMUSG00000004609	653.668	2.22337	2.12633	6.46027e-08	5.22377e-09	5.83988	CD33 antigen [Source:MGI Symbol;Acc:MGI:99440]	protein_coding	Cd33	4.8303	3.37864	23.9624	21.8406	15.3209
Prune2	ENSMUSG00000039126	1153.48	1.98364	1.90287	6.62372e-08	5.36385e-09	5.83547	prune homolog 2 [Source:MGI Symbol;Acc:MGI:1925004]	protein_coding	Prune2	6.50059	10.6718	35.087	42.0725	27.9228
Dlx3	ENSMUSG00000001510	58.3665	5.43154	5.12993	6.62625e-08	5.36986e-09	5.83529	distal-less homeobox 3 [Source:MGI Symbol;Acc:MGI:94903]	protein_coding	Dlx3	0	0.0932039	2.15725	1.95849	2.04997
Siglec15	ENSMUSG00000091055	66.4037	6.61906	6.25782	6.90416e-08	5.5992e-09	5.82831	sialic acid binding Ig-like lectin 15 [Source:MGI Symbol;Acc:MGI:3646642]	protein_coding	Siglec15	0	0.0466019	2.19955	2.22079	2.65418
Igf2r	ENSMUSG00000023830	10963.2	1.99566	1.9159	7.2888e-08	5.93477e-09	5.81859	insulin-like growth factor 2 receptor [Source:MGI Symbol;Acc:MGI:96435]	protein_coding	Igf2r	87.6225	70.8349	283.234	428.769	285.184
Pstpip1	ENSMUSG00000032322	2155.19	3.11491	2.96086	7.2888e-08	5.93725e-09	5.81852	proline-serine-threonine phosphatase-interacting protein 1 [Source:MGI Symbol;Acc:MGI:1321396]	protein_coding	Pstpip1	3.22772	13.0485	68.6724	73.8105	71.5549
Ncapg	ENSMUSG00000015880	268.898	2.83789	2.69477	7.51483e-08	6.13483e-09	5.81304	non-SMC condensin I complex, subunit G [Source:MGI Symbol;Acc:MGI:1930197]	protein_coding	Ncapg	0.835145	1.53786	6.64094	11.8034	7.61727
Slc24a5	ENSMUSG00000035183	81.2462	6.91619	6.53006	7.8137e-08	6.40681e-09	5.80578	solute carrier family 24, member 5 [Source:MGI Symbol;Acc:MGI:2677271]	protein_coding	Slc24a5	0	0.0466019	2.55909	3.82954	2.17945
Slc36a1	ENSMUSG00000020261	1785.38	1.91044	1.83358	7.81432e-08	6.41199e-09	5.80564	solute carrier family 36 (proton/amino acid symporter), member 1 [Source:MGI Symbol;Acc:MGI:2445299]	protein_coding	Slc36a1	16.2966	10.6718	58.2034	56.4989	47.4515
Pole2	ENSMUSG00000020974	173.818	2.12267	2.03132	7.87112e-08	6.468e-09	5.80418	polymerase (DNA directed), epsilon 2 (p59 subunit) [Source:MGI Symbol;Acc:MGI:1197514]	protein_coding	Pole2	0.993145	1.37476	5.03358	6.12028	4.91994
Muc13	ENSMUSG00000022824	66.6793	3.7425	3.53931	8.04144e-08	6.61756e-09	5.80035	mucin 13, epithelial transmembrane [Source:MGI Symbol;Acc:MGI:103190]	protein_coding	Muc13	0.180572	0.139806	1.94575	2.79784	2.00682
Thy1	ENSMUSG00000032011	1247.55	1.66761	1.6077	8.26497e-08	6.81631e-09	5.79539	thymus cell antigen 1, theta [Source:MGI Symbol;Acc:MGI:98747]	protein_coding	Thy1	10.3152	11.767	32.401	44.5206	32.778
Hrob	ENSMUSG00000034773	125.311	3.07606	2.91717	8.55831e-08	7.07869e-09	5.78905	homologous recombination factor with OB-fold [Source:MGI Symbol;Acc:MGI:2387601]	protein_coding	Hrob	0.383715	0.559223	2.74943	4.80879	4.81204
Serpinb8	ENSMUSG00000026315	1311.45	2.136	2.04177	9.23291e-08	7.66974e-09	5.77556	serine (or cysteine) peptidase inhibitor, clade B, member 8 [Source:MGI Symbol;Acc:MGI:894657]	protein_coding	Serpinb8	10.2249	7.13009	38.8093	49.5917	32.7133
Gpr132	ENSMUSG00000021298	194.142	1.90241	1.82495	1.0088e-07	8.42823e-09	5.75966	G protein-coupled receptor 132 [Source:MGI Symbol;Acc:MGI:1890220]	protein_coding	Gpr132	1.55743	1.42136	6.00645	4.87873	6.84044
Myo5a	ENSMUSG00000034593	8808.76	2.38335	2.2762	1.03413e-07	8.65839e-09	5.75511	myosin VA [Source:MGI Symbol;Acc:MGI:105976]	protein_coding	Myo5a	60.6722	39.3553	278.158	356.97	194.23
Lamc3	ENSMUSG00000026840	888.536	1.67037	1.60859	1.09317e-07	9.17235e-09	5.74536	laminin gamma 3 [Source:MGI Symbol;Acc:MGI:1344394]	protein_coding	Lamc3	8.01288	7.59611	32.3376	19.445	27.4912
Qprt	ENSMUSG00000030674	163.978	2.42958	2.3142	1.11053e-07	9.32458e-09	5.74258	quinolinate phosphoribosyltransferase [Source:MGI Symbol;Acc:MGI:1914625]	protein_coding	Qprt	0.925431	0.908738	5.68921	3.60222	6.4736
Hdc	ENSMUSG00000027360	532.747	1.93895	1.8592	1.14213e-07	9.60361e-09	5.73758	histidine decarboxylase [Source:MGI Symbol;Acc:MGI:96062]	protein_coding	Hdc	2.75372	5.42912	17.6598	13.8843	17.2629
Ska1	ENSMUSG00000036223	74.129	3.30119	3.12902	1.18747e-07	9.99901e-09	5.73075	spindle and kinetochore associated complex subunit 1 [Source:MGI Symbol;Acc:MGI:1913718]	protein_coding	Ska1	0.180572	0.302913	2.0092	2.88527	2.50313
Colec12	ENSMUSG00000036103	4346.88	1.81687	1.74592	1.25231e-07	1.05824e-08	5.72112	collectin sub-family member 12 [Source:MGI Symbol;Acc:MGI:2152907]	protein_coding	Colec12	41.7347	27.6349	151.726	124.172	116.072
Slit2	ENSMUSG00000031558	786.354	2.00793	1.92217	1.26542e-07	1.07007e-08	5.71923	slit guidance ligand 2 [Source:MGI Symbol;Acc:MGI:1315205]	protein_coding	Slit2	4.42401	7.10679	22.3339	29.5872	19.8092
Rassf8	ENSMUSG00000030259	5212.44	2.01097	1.93349	1.26735e-07	1.07321e-08	5.71873	Ras association (RalGDS/AF-6) domain family (N-terminal) member 8 [Source:MGI Symbol;Acc:MGI:1918573]	protein_coding	Rassf8	39.1615	35.7903	157.479	203.386	114.13
Arhgef39	ENSMUSG00000051517	95.6333	2.52208	2.39883	1.28559e-07	1.09173e-08	5.71582	Rho guanine nucleotide exchange factor (GEF) 39 [Source:MGI Symbol;Acc:MGI:3036286]	protein_coding	Arhgef39	0.541716	0.466019	2.72828	2.95522	3.49574
Pigz	ENSMUSG00000045625	203.616	2.0838	1.99207	1.30059e-07	1.10525e-08	5.71373	phosphatidylinositol glycan anchor biosynthesis, class Z [Source:MGI Symbol;Acc:MGI:2443822]	protein_coding	Pigz	1.58	1.21165	5.92186	5.49076	7.4878
Pdgfrl	ENSMUSG00000031595	232.805	2.30069	2.19311	1.34112e-07	1.1429e-08	5.70803	platelet-derived growth factor receptor-like [Source:MGI Symbol;Acc:MGI:1916047]	protein_coding	Pdgfrl	1.39943	1.42136	8.31175	4.84376	9.01988
Ckap2l	ENSMUSG00000048327	367.26	2.85042	2.70355	1.39133e-07	1.18652e-08	5.70165	cytoskeleton associated protein 2-like [Source:MGI Symbol;Acc:MGI:1917716]	protein_coding	Ckap2l	1.03829	2.19029	9.89796	16.4023	9.30041
Slpi	ENSMUSG00000017002	3874.41	3.17112	3.00536	1.49848e-07	1.28326e-08	5.68828	secretory leukocyte peptidase inhibitor [Source:MGI Symbol;Acc:MGI:109297]	protein_coding	Slpi	17.5606	9.01747	205.658	64.8574	121.639
Acot11	ENSMUSG00000034853	539.201	2.58913	2.46097	1.55007e-07	1.33115e-08	5.68202	acyl-CoA thioesterase 11 [Source:MGI Symbol;Acc:MGI:1913736]	protein_coding	Acot11	1.64772	3.96116	16.3909	21.1936	14.0477
Kctd12	ENSMUSG00000098557	5449.65	1.71212	1.64635	1.5738e-07	1.35246e-08	5.6793	potassium channel tetramerisation domain containing 12 [Source:MGI Symbol;Acc:MGI:2145823]	protein_coding	Kctd12	50.515	42.5942	192.672	167.87	123.84
Myc	ENSMUSG00000022346	1197.53	1.66868	1.60692	1.59295e-07	1.37082e-08	5.67699	myelocytomatosis oncogene [Source:MGI Symbol;Acc:MGI:97250]	protein_coding	Myc	12.3466	8.50485	36.081	33.5041	36.5543
Rhoc	ENSMUSG00000002233	9543.06	1.74987	1.68003	1.61126e-07	1.3885e-08	5.6748	ras homolog family member C [Source:MGI Symbol;Acc:MGI:106028]	protein_coding	Rhoc	94.7777	63.6116	268.81	251.613	335.052
Fanci	ENSMUSG00000039187	128.97	3.46167	3.26687	1.67505e-07	1.44747e-08	5.66768	Fanconi anemia, complementation group I [Source:MGI Symbol;Acc:MGI:2384790]	protein_coding	Fanci	0.270858	0.48932	3.23587	6.20771	3.40943
Cenpe	ENSMUSG00000045328	524.127	2.75564	2.61294	1.69485e-07	1.46762e-08	5.66531	centromere protein E [Source:MGI Symbol;Acc:MGI:1098230]	protein_coding	Cenpe	1.62515	3.26213	13.3665	23.7467	13.3572
Serping1	ENSMUSG00000023224	18499.7	1.77588	1.70547	1.71379e-07	1.48607e-08	5.66316	serine (or cysteine) peptidase inhibitor, clade G, member 1 [Source:MGI Symbol;Acc:MGI:894696]	protein_coding	Serping1	171.521	132.233	614.435	393.586	664.084
Trim59	ENSMUSG00000034317	279.196	2.58332	2.45234	1.78074e-07	1.54625e-08	5.65635	tripartite motif-containing 59 [Source:MGI Symbol;Acc:MGI:1914199]	protein_coding	Trim59	1.15115	1.72427	7.71956	12.0832	6.81886
Clec5a	ENSMUSG00000029915	231.432	2.01293	1.92458	1.78957e-07	1.55499e-08	5.65538	C-type lectin domain family 5, member a [Source:MGI Symbol;Acc:MGI:1345151]	protein_coding	Clec5a	1.53486	1.81748	7.46577	8.06128	5.65361
Spp1	ENSMUSG00000029304	9139.44	5.07717	4.76519	1.79378e-07	1.56185e-08	5.65463	secreted phosphoprotein 1 [Source:MGI Symbol;Acc:MGI:98389]	protein_coding	Spp1	1.33172	17.7087	205.933	502.562	234.517
Cyp4f39	ENSMUSG00000061126	136.25	2.93351	2.77563	1.99605e-07	1.74393e-08	5.63566	cytochrome P450, family 4, subfamily f, polypeptide 39 [Source:MGI Symbol;Acc:MGI:2445210]	protein_coding	Cyp4f39	0.699716	0.396116	3.99725	5.40333	3.92732
Aunip	ENSMUSG00000078521	63.9236	3.57634	3.37172	2.0246e-07	1.7713e-08	5.63297	aurora kinase A and ninein interacting protein [Source:MGI Symbol;Acc:MGI:1917135]	protein_coding	Aunip	0.180572	0.163107	1.67081	2.57052	2.20102
Itsn1	ENSMUSG00000022957	4963.01	1.68311	1.61869	2.02994e-07	1.77718e-08	5.6324	intersectin 1 (SH3 domain protein 1A) [Source:MGI Symbol;Acc:MGI:1338069]	protein_coding	Itsn1	49.9281	35.8602	143.33	162.467	132.795
Gbgt1	ENSMUSG00000026829	114.921	2.58649	2.45453	2.04223e-07	1.78916e-08	5.63124	globoside alpha-1,3-N-acetylgalactosaminyltransferase 1 [Source:MGI Symbol;Acc:MGI:2449143]	protein_coding	Gbgt1	0.564287	0.605825	4.12415	4.10933	2.80523
Col3a1	ENSMUSG00000026043	100225	2.32523	2.21428	2.10505e-07	1.85299e-08	5.62519	collagen, type III, alpha 1 [Source:MGI Symbol;Acc:MGI:88453]	protein_coding	Col3a1	695.766	486.268	2413.03	4327.77	2623.66
Tedc1	ENSMUSG00000037466	158.51	2.30531	2.19416	2.11818e-07	1.86708e-08	5.62389	tubulin epsilon and delta complex 1 [Source:MGI Symbol;Acc:MGI:2144738]	protein_coding	Tedc1	0.835145	1.09515	4.08185	5.91044	4.87678
Osm	ENSMUSG00000058755	73.2299	2.65958	2.52212	2.17936e-07	1.92231e-08	5.61885	oncostatin M [Source:MGI Symbol;Acc:MGI:104749]	protein_coding	Osm	0.361144	0.349514	2.34759	2.44811	2.28734
Mad2l1	ENSMUSG00000029910	797.682	1.87448	1.79544	2.1806e-07	1.92471e-08	5.61864	MAD2 mitotic arrest deficient-like 1 [Source:MGI Symbol;Acc:MGI:1860374]	protein_coding	Mad2l1	4.8303	7.82912	21.9743	28.8877	20.9745
Gm49368	ENSMUSG00000108596	69.1445	5.63253	5.28352	2.18215e-07	1.92739e-08	5.6184	predicted gene, 49368 [Source:MGI Symbol;Acc:MGI:6121583]	protein_coding	Gm49368	0.0902859	0	1.81886	2.97271	2.45997
Dock10	ENSMUSG00000038608	2732.86	2.21372	2.11427	2.24475e-07	1.98401e-08	5.61339	dedicator of cytokinesis 10 [Source:MGI Symbol;Acc:MGI:2146320]	protein_coding	Dock10	20.7206	13.7243	86.586	105.146	62.3408
Ryr1	ENSMUSG00000030592	191.287	2.37097	2.25438	2.3116e-07	2.04586e-08	5.60808	ryanodine receptor 1, skeletal muscle [Source:MGI Symbol;Acc:MGI:99659]	protein_coding	Ryr1	0.790002	1.46796	5.66806	4.89622	7.68201
E2f1	ENSMUSG00000027490	1061.2	1.70585	1.63777	2.32504e-07	2.05914e-08	5.60696	E2F transcription factor 1 [Source:MGI Symbol;Acc:MGI:101941]	protein_coding	E2f1	10.744	7.3398	30.3072	31.2134	32.8212
Col6a5	ENSMUSG00000091345	13612.1	2.38363	2.26683	2.33729e-07	2.07139e-08	5.60593	collagen, type VI, alpha 5 [Source:MGI Symbol;Acc:MGI:3648134]	protein_coding	Col6a5	91.6177	63.2155	458.119	251.054	598.981
Palm3	ENSMUSG00000047986	182.251	1.97369	1.88617	2.57545e-07	2.29475e-08	5.58817	paralemmin 3 [Source:MGI Symbol;Acc:MGI:1921587]	protein_coding	Palm3	1.12857	1.58447	6.1545	4.31917	6.32255
Troap	ENSMUSG00000032783	92.6932	3.12339	2.94743	2.66822e-07	2.3806e-08	5.58179	trophinin associated protein [Source:MGI Symbol;Acc:MGI:1925983]	protein_coding	Troap	0.406287	0.256311	2.32644	3.30495	3.56048
Clec4e	ENSMUSG00000030142	101.777	4.37531	4.10358	2.91261e-07	2.60561e-08	5.56606	C-type lectin domain family 4, member e [Source:MGI Symbol;Acc:MGI:1861232]	protein_coding	Clec4e	0.180572	0.139806	2.77058	5.61317	1.98524
Hmga1b	ENSMUSG00000078249	60.971	4.6273	4.34003	2.92719e-07	2.6204e-08	5.56507	high mobility group AT-hook 1B [Source:MGI Symbol;Acc:MGI:96161]	protein_coding	Hmga1b	0.135429	0.023301	2.0092	2.37816	1.94208
Plp2	ENSMUSG00000031146	9175.55	2.02249	1.93106	2.95878e-07	2.65044e-08	5.56309	proteolipid protein 2 [Source:MGI Symbol;Acc:MGI:1298382]	protein_coding	Plp2	82.6568	46.4155	256.861	298.967	286.392
Plekhm3	ENSMUSG00000051344	1576.01	1.79415	1.71902	3.02691e-07	2.71509e-08	5.55888	pleckstrin homology domain containing, family M, member 3 [Source:MGI Symbol;Acc:MGI:2443627]	protein_coding	Plekhm3	13.1592	12.6291	45.3234	58.3525	36.8564
Map1s	ENSMUSG00000019261	1805.24	1.61335	1.55141	3.09639e-07	2.78111e-08	5.55469	microtubule-associated protein 1S [Source:MGI Symbol;Acc:MGI:2443304]	protein_coding	Map1s	18.9149	13.5612	52.5776	45.972	60.744
Spred1	ENSMUSG00000027351	3991.44	1.92965	1.8452	3.22437e-07	2.90377e-08	5.54714	sprouty protein with EVH-1 domain 1, related sequence [Source:MGI Symbol;Acc:MGI:2150016]	protein_coding	Spred1	30.9004	29.4058	119.347	154.371	87.0483
Ifi204	ENSMUSG00000073489	2347.49	1.72523	1.65503	3.2879e-07	2.9649e-08	5.5435	interferon activated gene 204 [Source:MGI Symbol;Acc:MGI:96429]	protein_coding	Ifi204	23.4743	16.0777	76.2439	71.5897	61.1755
Kif19a	ENSMUSG00000010021	165.729	2.25087	2.14052	3.32367e-07	2.99914e-08	5.54149	kinesin family member 19A [Source:MGI Symbol;Acc:MGI:2447024]	protein_coding	Kif19a	0.835145	1.25825	4.1876	4.98365	6.40886
Mmp3	ENSMUSG00000043613	1322.15	4.47146	4.18981	3.41459e-07	3.08934e-08	5.5363	matrix metallopeptidase 3 [Source:MGI Symbol;Acc:MGI:97010]	protein_coding	Mmp3	0.361144	3.77476	41.1358	59.6465	35.4106
Fgd4	ENSMUSG00000022788	2072.17	2.2252	2.11698	3.45168e-07	3.13046e-08	5.53398	FYVE, RhoGEF and PH domain containing 4 [Source:MGI Symbol;Acc:MGI:2183747]	protein_coding	Fgd4	10.6537	15.9612	72.2467	80.1407	40.46
Rad51	ENSMUSG00000027323	242.195	2.82549	2.66953	3.59524e-07	3.26352e-08	5.52668	RAD51 recombinase [Source:MGI Symbol;Acc:MGI:97890]	protein_coding	Rad51	0.632002	1.53786	6.78899	10.0547	6.66781
Tnfaip6	ENSMUSG00000053475	139.138	1.93305	1.8458	4.10298e-07	3.73667e-08	5.50287	tumor necrosis factor alpha induced protein 6 [Source:MGI Symbol;Acc:MGI:1195266]	protein_coding	Tnfaip6	0.970574	1.14175	3.76461	4.37163	4.53152
Pf4	ENSMUSG00000029373	3186.11	1.7018	1.63211	4.10579e-07	3.74276e-08	5.50258	platelet factor 4 [Source:MGI Symbol;Acc:MGI:1888711]	protein_coding	Pf4	30.9004	23.6971	79.7547	85.1418	118.942
Rel	ENSMUSG00000020275	592.343	1.91356	1.82956	4.12168e-07	3.76108e-08	5.50172	reticuloendotheliosis oncogene [Source:MGI Symbol;Acc:MGI:97897]	protein_coding	Rel	4.46915	4.59029	19.0345	21.386	13.163
Fam171b	ENSMUSG00000048388	149.639	2.38236	2.25969	4.19435e-07	3.83741e-08	5.49818	family with sequence similarity 171, member B [Source:MGI Symbol;Acc:MGI:2444579]	protein_coding	Fam171b	0.925431	0.792233	5.85841	4.70387	3.6468
Gpr162	ENSMUSG00000038390	104.313	3.99677	3.74783	4.32563e-07	3.96268e-08	5.49251	G protein-coupled receptor 162 [Source:MGI Symbol;Acc:MGI:1315214]	protein_coding	Gpr162	0.0677145	0.372815	4.67404	2.78035	3.34469
Bend6	ENSMUSG00000042182	93.2224	2.32334	2.20548	4.32828e-07	3.9677e-08	5.49228	BEN domain containing 6 [Source:MGI Symbol;Acc:MGI:2444572]	protein_coding	Bend6	0.428858	0.699029	3.06668	2.78035	2.97786
Cxcr4	ENSMUSG00000045382	1579.82	1.96646	1.86761	4.87688e-07	4.4968e-08	5.47014	chemokine (C-X-C motif) receptor 4 [Source:MGI Symbol;Acc:MGI:109563]	protein_coding	Cxcr4	14.4232	8.59806	50.6107	39.1523	55.5219
Parvb	ENSMUSG00000022438	2580.37	1.99236	1.9021	4.90022e-07	4.52125e-08	5.46918	parvin, beta [Source:MGI Symbol;Acc:MGI:2153063]	protein_coding	Parvb	23.6775	13.2815	77.534	82.5888	76.1511
Arhgef6	ENSMUSG00000031133	2990.88	1.99584	1.90295	4.98685e-07	4.61608e-08	5.4655	Rac/Cdc42 guanine nucleotide exchange factor (GEF) 6 [Source:MGI Symbol;Acc:MGI:1920591]	protein_coding	Arhgef6	24.8738	18.2214	90.0545	113.155	69.2244
Lrrc75a	ENSMUSG00000046417	317.646	1.71151	1.63967	5.31622e-07	4.94318e-08	5.45334	leucine rich repeat containing 75A [Source:MGI Symbol;Acc:MGI:2682293]	protein_coding	Lrrc75a	3.02458	2.4	9.55957	9.96731	8.67462
Ear2	ENSMUSG00000072596	608.766	2.21448	2.10102	5.33383e-07	4.96274e-08	5.45264	eosinophil-associated, ribonuclease A family, member 2 [Source:MGI Symbol;Acc:MGI:108020]	protein_coding	Ear2	5.01087	2.60971	20.8111	17.1368	19.205
Nxpe5	ENSMUSG00000047592	963.741	2.81941	2.65987	5.50583e-07	5.12606e-08	5.44688	neurexophilin and PC-esterase domain family, member 5 [Source:MGI Symbol;Acc:MGI:3584036]	protein_coding	Nxpe5	4.3563	4.07767	19.2037	48.9447	24.5349
Nsl1	ENSMUSG00000062510	154.893	2.35109	2.22865	5.62138e-07	5.24036e-08	5.44296	NSL1, MIS12 kinetochore complex component [Source:MGI Symbol;Acc:MGI:2685830]	protein_coding	Nsl1	0.744859	1.09515	4.20875	5.98038	4.38047
Dlg3	ENSMUSG00000000881	1632.46	1.93825	1.84076	5.64584e-07	5.26653e-08	5.44207	discs large MAGUK scaffold protein 3 [Source:MGI Symbol;Acc:MGI:1888986]	protein_coding	Dlg3	8.23859	16.8932	50.8011	55.4147	42.1647
Mdga1	ENSMUSG00000043557	77.0448	2.63423	2.48793	5.9218e-07	5.54871e-08	5.43277	MAM domain containing glycosylphosphatidylinositol anchor 1 [Source:MGI Symbol;Acc:MGI:1922012]	protein_coding	Mdga1	0.428858	0.326213	2.30529	2.4656	2.67575
Nphs2	ENSMUSG00000026602	46.3696	8.54301	8.58492	6.23382e-07	5.84479e-08	5.42349	nephrosis 2, podocin [Source:MGI Symbol;Acc:MGI:2157018]	protein_coding	Nphs2	0	0	2.11495	1.34646	1.53209
Fabp5	ENSMUSG00000027533	25124.1	1.63379	1.56877	6.33442e-07	5.94667e-08	5.4204	fatty acid binding protein 5, epidermal [Source:MGI Symbol;Acc:MGI:101790]	protein_coding	Fabp5	268.601	176.878	713.859	760.051	738.228
Cyp2s1	ENSMUSG00000040703	382.986	1.74878	1.67322	6.53003e-07	6.13421e-08	5.41484	cytochrome P450, family 2, subfamily s, polypeptide 1 [Source:MGI Symbol;Acc:MGI:1921384]	protein_coding	Cyp2s1	3.47601	2.93592	12.0975	12.5029	9.51619
Gltp	ENSMUSG00000011884	14008.4	1.96236	1.87045	6.68909e-07	6.29961e-08	5.41008	glycolipid transfer protein [Source:MGI Symbol;Acc:MGI:1929253]	protein_coding	Gltp	131.975	72.0699	408.672	430.203	441.435
Bcl3	ENSMUSG00000053175	545.26	1.75665	1.68043	6.68921e-07	6.30371e-08	5.40996	B cell leukemia/lymphoma 3 [Source:MGI Symbol;Acc:MGI:88140]	protein_coding	Bcl3	4.60458	4.52039	13.2819	14.3914	21.2334
Slc25a45	ENSMUSG00000024818	1209.95	1.81838	1.73669	6.91969e-07	6.53425e-08	5.40353	solute carrier family 25, member 45 [Source:MGI Symbol;Acc:MGI:2147731]	protein_coding	Slc25a45	11.8952	7.3631	34.9178	34.4309	39.7479
Vwa5a	ENSMUSG00000023186	7908.73	1.93526	1.84544	7.08723e-07	6.70419e-08	5.39892	von Willebrand factor A domain containing 5A [Source:MGI Symbol;Acc:MGI:1915026]	protein_coding	Vwa5a	70.423	47.3709	236.895	288.51	191.381
Lipn	ENSMUSG00000024770	96.4773	8.15805	7.64495	7.27357e-07	6.90218e-08	5.3937	lipase, family member N [Source:MGI Symbol;Acc:MGI:1917416]	protein_coding	Lipn	0	0.023301	3.10897	4.21425	2.91312
Arhgap10	ENSMUSG00000037148	2784.27	2.3557	2.23407	7.28194e-07	6.91447e-08	5.39338	Rho GTPase activating protein 10 [Source:MGI Symbol;Acc:MGI:1925764]	protein_coding	Arhgap10	21.3526	10.5553	80.1354	105.321	76.7122
Lonrf3	ENSMUSG00000016239	423.751	3.57131	3.34369	7.44987e-07	7.0993e-08	5.38864	LON peptidase N-terminal domain and ring finger 3 [Source:MGI Symbol;Acc:MGI:1921615]	protein_coding	Lonrf3	0.60943	1.74757	11.3784	22.68	8.15674
P3h3	ENSMUSG00000023191	1191.16	1.71055	1.63746	7.44987e-07	7.10507e-08	5.38849	prolyl 3-hydroxylase 3 [Source:MGI Symbol;Acc:MGI:1315208]	protein_coding	P3h3	11.6469	8.64466	36.779	27.2789	42.5963
Steap3	ENSMUSG00000026389	5027.86	2.05925	1.95914	7.60152e-07	7.25424e-08	5.38476	STEAP family member 3 [Source:MGI Symbol;Acc:MGI:1915678]	protein_coding	Steap3	45.4364	23.6039	167.335	133.772	164.839
Cd101	ENSMUSG00000086564	45.4267	4.01274	3.75552	7.71679e-07	7.38268e-08	5.3816	CD101 antigen [Source:MGI Symbol;Acc:MGI:2685862]	protein_coding	Cd101	0.0902859	0.0932039	1.29012	1.48635	1.89892
Tlr9	ENSMUSG00000045322	147.164	2.3356	2.21114	7.98761e-07	7.6645e-08	5.37485	toll-like receptor 9 [Source:MGI Symbol;Acc:MGI:1932389]	protein_coding	Tlr9	0.632002	1.14175	5.71036	4.33665	3.90574
Itgbl1	ENSMUSG00000032925	619.036	1.73484	1.65967	8.10863e-07	7.79145e-08	5.37189	integrin, beta-like 1 [Source:MGI Symbol;Acc:MGI:2443439]	protein_coding	Itgbl1	4.96573	5.56893	24.6392	15.7728	15.0619
Lhfpl2	ENSMUSG00000045312	12962.6	2.41065	2.29274	8.79993e-07	8.50827e-08	5.356	lipoma HMGIC fusion partner-like 2 [Source:MGI Symbol;Acc:MGI:2145236]	protein_coding	Lhfpl2	94.5068	49.3048	373.5	532.132	316.753
Zswim6	ENSMUSG00000032846	611.411	1.8243	1.74072	9.09221e-07	8.80867e-08	5.34973	zinc finger SWIM-type containing 6 [Source:MGI Symbol;Acc:MGI:1914513]	protein_coding	Zswim6	5.23658	4.56699	17.2157	22.3827	15.1266
Asb4	ENSMUSG00000042607	179.22	3.76462	3.51823	9.19818e-07	8.92627e-08	5.34733	ankyrin repeat and SOCS box-containing 4 [Source:MGI Symbol;Acc:MGI:1929751]	protein_coding	Asb4	0.203143	0.675728	4.65289	9.1979	4.16468
Ubtd1	ENSMUSG00000025171	2058.21	1.62981	1.56298	9.2102e-07	8.94344e-08	5.34698	ubiquitin domain containing 1 [Source:MGI Symbol;Acc:MGI:2385092]	protein_coding	Ubtd1	21.5558	15.099	53.3813	61.5175	66.2681
Prdm1	ENSMUSG00000038151	249.872	1.99011	1.89278	9.3682e-07	9.10246e-08	5.34379	PR domain containing 1, with ZNF domain [Source:MGI Symbol;Acc:MGI:99655]	protein_coding	Prdm1	1.62515	2.05048	8.22715	8.77823	5.80466
Ahrr	ENSMUSG00000021575	55.2347	2.90843	2.73479	9.45446e-07	9.19192e-08	5.34201	aryl-hydrocarbon receptor repressor [Source:MGI Symbol;Acc:MGI:1333776]	protein_coding	Ahrr	0.225715	0.23301	1.86116	1.80111	1.76945
Rasa1	ENSMUSG00000021549	4834.69	1.66381	1.59449	9.61323e-07	9.35776e-08	5.33877	RAS p21 protein activator 1 [Source:MGI Symbol;Acc:MGI:97860]	protein_coding	Rasa1	41.1478	44.4582	141.194	176.072	107.419
Cip2a	ENSMUSG00000033031	384.078	2.58169	2.437	9.69012e-07	9.43839e-08	5.33722	cell proliferation regulating inhibitor of protein phosphatase 2A [Source:MGI Symbol;Acc:MGI:2146335]	protein_coding	Cip2a	1.62515	2.3301	9.62302	17.8013	9.08462
Atp6v1c1	ENSMUSG00000022295	7426.54	1.62297	1.55845	9.80085e-07	9.55209e-08	5.33504	ATPase, H+ transporting, lysosomal V1 subunit C1 [Source:MGI Symbol;Acc:MGI:1913585]	protein_coding	Atp6v1c1	72.4996	61.0252	203.077	263.627	182.836
Plxna1	ENSMUSG00000030084	7745.13	2.13737	2.02887	1.02574e-06	1.00093e-07	5.32656	plexin A1 [Source:MGI Symbol;Acc:MGI:107685]	protein_coding	Plxna1	60.153	42.2446	195.125	322.364	195.179
Slc40a1	ENSMUSG00000025993	2769.51	2.48937	2.34982	1.05883e-06	1.03449e-07	5.32056	solute carrier family 40 (iron-regulated transporter), member 1 [Source:MGI Symbol;Acc:MGI:1315204]	protein_coding	Slc40a1	7.47116	23.4175	94.1364	93.8326	76.6259
Pla1a	ENSMUSG00000002847	2262.31	2.11182	2.00544	1.05898e-06	1.03527e-07	5.32042	phospholipase A1 member A [Source:MGI Symbol;Acc:MGI:1934677]	protein_coding	Pla1a	19.7049	10.4155	74.5096	55.5197	81.0926
Creb3l3	ENSMUSG00000035041	83.31	4.09699	3.82142	1.13944e-06	1.11732e-07	5.30653	cAMP responsive element binding protein 3-like 3 [Source:MGI Symbol;Acc:MGI:2384786]	protein_coding	Creb3l3	0.112857	0.209709	1.90345	4.4066	2.13629
Pycard	ENSMUSG00000030793	1822.3	2.56837	2.42826	1.20687e-06	1.18488e-07	5.29581	PYD and CARD domain containing [Source:MGI Symbol;Acc:MGI:1931465]	protein_coding	Pycard	4.42401	14.9592	54.8406	57.8628	62.7292
Cygb	ENSMUSG00000020810	6429.95	1.95879	1.86348	1.25389e-06	1.23255e-07	5.2886	cytoglobin [Source:MGI Symbol;Acc:MGI:2149481]	protein_coding	Cygb	51.9596	43.1068	226.913	118.576	249.061
Lpar5	ENSMUSG00000067714	130.365	3.32065	3.10688	1.28576e-06	1.26464e-07	5.2839	lysophosphatidic acid receptor 5 [Source:MGI Symbol;Acc:MGI:2685918]	protein_coding	Lpar5	0.180572	0.675728	4.1453	5.14103	3.73311
Padi4	ENSMUSG00000025330	46.4435	4.2508	3.96278	1.36355e-06	1.34503e-07	5.2726	peptidyl arginine deiminase, type IV [Source:MGI Symbol;Acc:MGI:1338898]	protein_coding	Padi4	0.0677145	0.0932039	1.14207	1.74865	1.89892
Fam219a	ENSMUSG00000028439	2517.43	1.76543	1.68491	1.36355e-06	1.34604e-07	5.27246	family with sequence similarity 219, member A [Source:MGI Symbol;Acc:MGI:1919151]	protein_coding	Fam219a	25.8218	15.4485	78.2531	69.2291	78.3737
Fgd3	ENSMUSG00000037946	1146.51	2.8728	2.69952	1.44051e-06	1.42546e-07	5.26194	FYVE, RhoGEF and PH domain containing 3 [Source:MGI Symbol;Acc:MGI:1353657]	protein_coding	Fgd3	2.12172	7.96893	39.0208	42.9818	30.0375
Cenpf	ENSMUSG00000026605	351.233	2.6838	2.52328	1.44071e-06	1.42652e-07	5.2618	centromere protein F [Source:MGI Symbol;Acc:MGI:1313302]	protein_coding	Cenpf	1.28657	2.12039	8.92508	16.5247	8.15674
Dscc1	ENSMUSG00000022422	57.6477	2.76092	2.5941	1.45302e-06	1.44044e-07	5.26001	DNA replication and sister chromatid cohesion 1 [Source:MGI Symbol;Acc:MGI:1919357]	protein_coding	Dscc1	0.225715	0.302913	1.84001	1.80111	1.98524
Raet1d	ENSMUSG00000078452	92.5933	3.86396	3.6008	1.46369e-06	1.45189e-07	5.25856	retinoic acid early transcript delta [Source:MGI Symbol;Acc:MGI:1861032]	protein_coding	Raet1d	0.203143	0.209709	1.94575	4.91371	2.45997
I830077J02Rik	ENSMUSG00000074342	112.106	2.333	2.2025	1.51029e-06	1.49992e-07	5.25257	RIKEN cDNA I830077J02 gene [Source:MGI Symbol;Acc:MGI:3588284]	protein_coding	I830077J02Rik	0.699716	0.629126	3.70116	3.98692	2.86996
Knl1	ENSMUSG00000027326	178.893	3.46027	3.22902	1.61678e-06	1.60954e-07	5.23957	kinetochore scaffold 1 [Source:MGI Symbol;Acc:MGI:1923714]	protein_coding	Knl1	0.338572	0.72233	4.67404	9.35528	3.73311
Ccn5	ENSMUSG00000027656	829.034	2.02045	1.91624	1.72505e-06	1.7235e-07	5.22693	cellular communication network factor 5 [Source:MGI Symbol;Acc:MGI:1328326]	protein_coding	Ccn5	4.44658	7.64272	29.9054	16.3149	30.8359
Pla2g4a	ENSMUSG00000056220	676.6	2.13059	2.01711	1.78414e-06	1.78573e-07	5.22036	phospholipase A2, group IVA (cytosolic, calcium-dependent) [Source:MGI Symbol;Acc:MGI:1195256]	protein_coding	Pla2g4a	2.97944	6.31456	22.0589	24.2188	16.3135
Tln1	ENSMUSG00000028465	22084.8	1.80834	1.7223	1.86666e-06	1.87167e-07	5.21165	talin 1 [Source:MGI Symbol;Acc:MGI:1099832]	protein_coding	Tln1	219.417	133.864	600.18	741.078	637.887
Tpm3	ENSMUSG00000027940	17216.8	1.62987	1.5584	1.91047e-06	1.91789e-07	5.20712	tropomyosin 3, gamma [Source:MGI Symbol;Acc:MGI:1890149]	protein_coding	Tpm3	124.64	189.6	553.376	579.94	376.936
Cdc25c	ENSMUSG00000044201	66.6807	3.77383	3.51463	2.04466e-06	2.06236e-07	5.19363	cell division cycle 25C [Source:MGI Symbol;Acc:MGI:88350]	protein_coding	Cdc25c	0.0677145	0.256311	1.86116	2.72789	2.17945
Chtf18	ENSMUSG00000019214	174.067	1.86898	1.77576	2.21029e-06	2.23999e-07	5.17823	CTF18, chromosome transmission fidelity factor 18 [Source:MGI Symbol;Acc:MGI:2384887]	protein_coding	Chtf18	1.12857	1.63107	4.44139	5.33338	5.97729
Cd93	ENSMUSG00000027435	11027.7	1.7853	1.70298	2.38724e-06	2.43357e-07	5.16274	CD93 antigen [Source:MGI Symbol;Acc:MGI:106664]	protein_coding	Cd93	99.4048	80.9941	321.599	413.259	247.076
Il10	ENSMUSG00000016529	59.3209	2.87109	2.6875	2.43742e-06	2.492e-07	5.1583	interleukin 10 [Source:MGI Symbol;Acc:MGI:96537]	protein_coding	Il10	0.248286	0.256311	1.73426	2.18581	1.87734
Mybl2	ENSMUSG00000017861	183.242	2.65918	2.49305	2.46603e-06	2.52706e-07	5.15568	myeloblastosis oncogene-like 2 [Source:MGI Symbol;Acc:MGI:101785]	protein_coding	Mybl2	0.519144	1.30485	5.11818	7.18695	5.32993
Serpinb1b	ENSMUSG00000051029	74.4068	4.05731	3.76767	2.48434e-06	2.5474e-07	5.15418	serine (or cysteine) peptidase inhibitor, clade B, member 1b [Source:MGI Symbol;Acc:MGI:2445361]	protein_coding	Serpinb1b	0.045143	0.256311	2.1361	3.18254	2.28734
Cdkn3	ENSMUSG00000037628	145.282	2.4881	2.33699	2.74251e-06	2.82358e-07	5.13486	cyclin-dependent kinase inhibitor 3 [Source:MGI Symbol;Acc:MGI:1919641]	protein_coding	Cdkn3	0.632002	0.95534	3.44737	5.87547	4.46678
Fzd7	ENSMUSG00000041075	1511.42	1.71355	1.63188	2.84058e-06	2.93134e-07	5.12781	frizzled class receptor 7 [Source:MGI Symbol;Acc:MGI:108570]	protein_coding	Fzd7	15.326	10.299	43.2507	50.4136	40.309
Pgbd5	ENSMUSG00000050751	71.6304	3.11968	2.91058	2.89883e-06	2.99664e-07	5.12366	piggyBac transposable element derived 5 [Source:MGI Symbol;Acc:MGI:2429955]	protein_coding	Pgbd5	0.135429	0.396116	2.66484	1.99346	2.50313
Slfn9	ENSMUSG00000069793	544.607	2.33424	2.19877	3.0848e-06	3.20178e-07	5.11117	schlafen 9 [Source:MGI Symbol;Acc:MGI:2445121]	protein_coding	Slfn9	3.43087	3.00582	14.149	24.3587	12.343
Cd22	ENSMUSG00000030577	638.048	3.32852	3.09685	3.11878e-06	3.2445e-07	5.10866	CD22 antigen [Source:MGI Symbol;Acc:MGI:88322]	protein_coding	Cd22	0.632002	3.58835	24.9141	17.7138	21.7729
Eps8	ENSMUSG00000015766	3849.91	1.99406	1.88756	3.20387e-06	3.33685e-07	5.10335	epidermal growth factor receptor pathway substrate 8 [Source:MGI Symbol;Acc:MGI:104684]	protein_coding	Eps8	23.1132	33.6466	102.829	161.226	85.1494
Fat3	ENSMUSG00000074505	464.881	3.72922	3.45986	3.29927e-06	3.44605e-07	5.09726	FAT atypical cadherin 3 [Source:MGI Symbol;Acc:MGI:2444314]	protein_coding	Fat3	0.338572	2.02718	13.1761	22.068	11.5877
Slc8a1	ENSMUSG00000054640	1444.01	2.36237	2.22053	3.48016e-06	3.65371e-07	5.08617	solute carrier family 8 (sodium/calcium exchanger), member 1 [Source:MGI Symbol;Acc:MGI:107956]	protein_coding	Slc8a1	8.96088	7.80582	45.3022	63.5809	26.3907
Pcdhb9	ENSMUSG00000051242	131.158	1.9018	1.80169	3.64818e-06	3.83881e-07	5.07678	protocadherin beta 9 [Source:MGI Symbol;Acc:MGI:2136744]	protein_coding	Pcdhb9	1.01572	1.00194	4.75863	3.25249	3.97048
Fbln1	ENSMUSG00000006369	2475.56	1.69259	1.60677	3.67675e-06	3.87546e-07	5.07498	fibulin 1 [Source:MGI Symbol;Acc:MGI:95487]	protein_coding	Fbln1	23.1809	19.5961	92.2964	49.0147	80.6179
Rad51ap1	ENSMUSG00000030346	181.163	2.21667	2.0869	3.77594e-06	3.99355e-07	5.06927	RAD51 associated protein 1 [Source:MGI Symbol;Acc:MGI:1098224]	protein_coding	Rad51ap1	1.35429	0.932039	5.47772	6.64487	4.74731
Adora2b	ENSMUSG00000018500	111.945	2.48941	2.33419	3.79354e-06	4.01669e-07	5.06817	adenosine A2b receptor [Source:MGI Symbol;Acc:MGI:99403]	protein_coding	Adora2b	0.519144	0.699029	2.83403	4.49403	3.30154
Chst11	ENSMUSG00000034612	2021.84	1.93047	1.82824	3.83838e-06	4.06875e-07	5.06571	carbohydrate sulfotransferase 11 [Source:MGI Symbol;Acc:MGI:1927166]	protein_coding	Chst11	16.5675	13.8408	59.5147	79.651	43.4594
Sel1l3	ENSMUSG00000029189	1083.9	4.15055	3.83574	3.91164e-06	4.15108e-07	5.0619	sel-1 suppressor of lin-12-like 3 (C. elegans) [Source:MGI Symbol;Acc:MGI:1916941]	protein_coding	Sel1l3	0.361144	3.84466	30.3918	49.5393	30.8143
Igf2bp2	ENSMUSG00000033581	2075.37	2.85159	2.6681	4.1471e-06	4.42077e-07	5.04988	insulin-like growth factor 2 mRNA binding protein 2 [Source:MGI Symbol;Acc:MGI:1890358]	protein_coding	Igf2bp2	11.7146	5.73204	50.8011	103.555	45.8331
Klrb1a	ENSMUSG00000030361	72.8532	4.34851	4.01415	4.24995e-06	4.53802e-07	5.04488	killer cell lectin-like receptor subfamily B member 1A [Source:MGI Symbol;Acc:MGI:107540]	protein_coding	Klrb1a	0.203143	0.023301	2.77058	1.95849	2.86996
Armc2	ENSMUSG00000071324	209.545	2.58438	2.41686	4.3445e-06	4.64936e-07	5.04025	armadillo repeat containing 2 [Source:MGI Symbol;Acc:MGI:1916449]	protein_coding	Armc2	0.541716	1.65437	7.44462	5.98038	6.84044
Kntc1	ENSMUSG00000029414	231.336	3.11381	2.89596	4.3521e-06	4.66009e-07	5.0398	kinetochore associated 1 [Source:MGI Symbol;Acc:MGI:2673709]	protein_coding	Kntc1	0.428858	1.30485	5.77381	10.7542	6.19308
Itpripl2	ENSMUSG00000095115	5186.41	1.93203	1.82901	4.40281e-06	4.72227e-07	5.03727	inositol 1,4,5-triphosphate receptor interacting protein-like 2 [Source:MGI Symbol;Acc:MGI:2442416]	protein_coding	Itpripl2	47.1067	30.1747	163.147	188.522	118.316
Zfyve28	ENSMUSG00000037224	564.459	2.3846	2.23688	4.53461e-06	4.88259e-07	5.03087	zinc finger, FYVE domain containing 28 [Source:MGI Symbol;Acc:MGI:2684992]	protein_coding	Zfyve28	4.44658	1.88738	17.2791	17.7138	18.6008
Spc25	ENSMUSG00000005233	315.552	2.45469	2.29976	4.57034e-06	4.92652e-07	5.02915	SPC25, NDC80 kinetochore complex component, homolog (S. cerevisiae) [Source:MGI Symbol;Acc:MGI:1913692]	protein_coding	Spc25	1.422	2.09709	7.97336	14.3389	7.42306
Casp4	ENSMUSG00000033538	639.121	1.66549	1.58462	4.91863e-06	5.3284e-07	5.01409	caspase 4, apoptosis-related cysteine peptidase [Source:MGI Symbol;Acc:MGI:107700]	protein_coding	Casp4	6.77145	4.35728	19.1826	18.3433	19.054
Slc6a4	ENSMUSG00000020838	195.209	2.54362	2.38038	5.07382e-06	5.50561e-07	5.0078	solute carrier family 6 (neurotransmitter transporter, serotonin), member 4 [Source:MGI Symbol;Acc:MGI:96285]	protein_coding	Slc6a4	1.21886	0.792233	8.65014	5.75306	4.40205
Mgp	ENSMUSG00000030218	11976	2.46555	2.31413	5.54908e-06	6.04119e-07	4.9899	matrix Gla protein [Source:MGI Symbol;Acc:MGI:96976]	protein_coding	Mgp	35.4372	99.7747	466.663	226.922	464.438
Pif1	ENSMUSG00000041064	79.7058	3.44982	3.19441	5.65099e-06	6.16226e-07	4.98606	PIF1 5'-to-3' DNA helicase [Source:MGI Symbol;Acc:MGI:2143057]	protein_coding	Pif1	0.338572	0.116505	2.2207	3.18254	2.58944
Tmem26	ENSMUSG00000060044	54.1888	3.43239	3.18067	5.94103e-06	6.48564e-07	4.97616	transmembrane protein 26 [Source:MGI Symbol;Acc:MGI:2143537]	protein_coding	Tmem26	0.158	0.163107	1.75541	2.32571	1.33788
Actr2	ENSMUSG00000020152	13855.9	1.63667	1.55777	5.98292e-06	6.53494e-07	4.9747	ARP2 actin-related protein 2 [Source:MGI Symbol;Acc:MGI:1913963]	protein_coding	Actr2	117.507	131.977	397.674	517.321	296.836
Gpx5	ENSMUSG00000004344	69.808	21.8874	0.134967	6.25055e-06	6.85712e-07	4.96537	glutathione peroxidase 5 [Source:MGI Symbol;Acc:MGI:104886]	protein_coding	Gpx5	0	0	0	0	7.68201
Septin11	ENSMUSG00000058013	2712.23	1.83113	1.73356	6.28748e-06	6.9014e-07	4.96412	septin 11 [Source:MGI Symbol;Acc:MGI:1277214]	protein_coding	Septin11	22.5263	20.8544	69.328	109.431	63.2902
Chst3	ENSMUSG00000057337	171.278	2.82229	2.62693	6.44873e-06	7.09765e-07	4.95867	carbohydrate sulfotransferase 3 [Source:MGI Symbol;Acc:MGI:1858224]	protein_coding	Chst3	0.338572	1.21165	6.17565	5.08857	5.54572
Dnase2a	ENSMUSG00000003812	5665.98	2.59485	2.43132	6.70882e-06	7.39994e-07	4.95056	deoxyribonuclease II alpha [Source:MGI Symbol;Acc:MGI:1329019]	protein_coding	Dnase2a	12.1209	47.3709	166.129	171.001	210.111
Ube2t	ENSMUSG00000026429	117.485	2.64599	2.46733	6.76163e-06	7.46626e-07	4.94883	ubiquitin-conjugating enzyme E2T [Source:MGI Symbol;Acc:MGI:1914446]	protein_coding	Ube2t	0.338572	0.838835	3.06668	4.10933	4.16468
Adam17	ENSMUSG00000052593	3602.97	1.79169	1.69755	6.8695e-06	7.59358e-07	4.94553	a disintegrin and metallopeptidase domain 17 [Source:MGI Symbol;Acc:MGI:1096335]	protein_coding	Adam17	29.7492	29.3359	96.4417	143.792	80.0137
Cbfb	ENSMUSG00000031885	2306.48	1.6088	1.53064	7.08179e-06	7.84094e-07	4.93929	core binding factor beta [Source:MGI Symbol;Acc:MGI:99851]	protein_coding	Cbfb	18.8698	23.4641	69.5395	82.5713	49.2209
Rad54b	ENSMUSG00000078773	90.6584	2.92602	2.71775	7.13271e-06	7.90157e-07	4.93778	RAD54 homolog B (S. cerevisiae) [Source:MGI Symbol;Acc:MGI:3605986]	protein_coding	Rad54b	0.203143	0.559223	2.81288	3.47981	2.58944
St8sia4	ENSMUSG00000040710	1814.86	2.17156	2.03965	7.28467e-06	8.07426e-07	4.93356	ST8 alpha-N-acetyl-neuraminide alpha-2,8-sialyltransferase 4 [Source:MGI Symbol;Acc:MGI:106018]	protein_coding	St8sia4	14.2652	9.18058	60.9105	70.5231	36.5974
Mastl	ENSMUSG00000026779	214.708	2.73854	2.54878	7.28541e-06	8.07944e-07	4.93344	microtubule associated serine/threonine kinase-like [Source:MGI Symbol;Acc:MGI:1914371]	protein_coding	Mastl	1.106	0.862136	5.56232	10.2296	4.81204
Elmo2	ENSMUSG00000017670	3722.72	1.61496	1.53124	8.87392e-06	9.94706e-07	4.89268	engulfment and cell motility 2 [Source:MGI Symbol;Acc:MGI:2153045]	protein_coding	Elmo2	35.9338	31.3864	95.2996	138.388	90.9972
Dipk1c	ENSMUSG00000047992	39.6924	4.50855	4.14726	8.92545e-06	1.00101e-06	4.89144	divergent protein kinase domain 1C [Source:MGI Symbol;Acc:MGI:3041188]	protein_coding	Dipk1c	0.0677145	0.0466019	1.35357	1.74865	0.992619
Anxa1	ENSMUSG00000024659	64818.6	2.20025	2.09091	9.26049e-06	1.0408e-06	4.88376	annexin A1 [Source:MGI Symbol;Acc:MGI:96819]	protein_coding	Anxa1	568.959	244.357	1907.41	2258.4	1873.24
Mitf	ENSMUSG00000035158	1875	2.31758	2.17107	9.43497e-06	1.0621e-06	4.87977	melanogenesis associated transcription factor [Source:MGI Symbol;Acc:MGI:104554]	protein_coding	Mitf	15.2583	6.66408	61.6296	67.6378	47.0415
Stxbp5	ENSMUSG00000019790	2856.56	1.62527	1.54379	9.88475e-06	1.11746e-06	4.86974	syntaxin binding protein 5 (tomosyn) [Source:MGI Symbol;Acc:MGI:1926058]	protein_coding	Stxbp5	23.4292	28.4738	79.9874	106.878	62.5781
Cd40	ENSMUSG00000017652	210.955	1.9199	1.80796	1.08802e-05	1.23909e-06	4.84928	CD40 antigen [Source:MGI Symbol;Acc:MGI:88336]	protein_coding	Cd40	1.87343	1.30485	5.68921	5.77055	7.7899
Ceacam16	ENSMUSG00000014686	41.8682	5.32199	4.87888	1.09514e-05	1.24786e-06	4.84788	carcinoembryonic antigen-related cell adhesion molecule 16 [Source:MGI Symbol;Acc:MGI:2685615]	protein_coding	Ceacam16	0.0677145	0	1.64966	1.06668	1.72629
Sgpl1	ENSMUSG00000020097	14172.1	1.83453	1.7351	1.12776e-05	1.28772e-06	4.84164	sphingosine phosphate lyase 1 [Source:MGI Symbol;Acc:MGI:1261415]	protein_coding	Sgpl1	139.424	83.7437	420.748	504.661	346.014
Lig1	ENSMUSG00000056394	997.733	1.68899	1.59961	1.17265e-05	1.34038e-06	4.83367	ligase I, DNA, ATP-dependent [Source:MGI Symbol;Acc:MGI:101789]	protein_coding	Lig1	5.86859	11.8835	25.8447	31.7205	30.7496
Tmem82	ENSMUSG00000043085	70.6232	2.3201	2.16653	1.18936e-05	1.3609e-06	4.83065	transmembrane protein 82 [Source:MGI Symbol;Acc:MGI:2384869]	protein_coding	Tmem82	0.383715	0.466019	2.1361	1.88854	2.67575
Gadd45b	ENSMUSG00000015312	1138.16	2.32722	2.17269	1.19753e-05	1.37167e-06	4.82908	growth arrest and DNA-damage-inducible 45 beta [Source:MGI Symbol;Acc:MGI:107776]	protein_coding	Gadd45b	9.34459	3.86796	33.3527	30.8112	43.8263
Pcdhgc5	ENSMUSG00000102543	88.3551	2.98185	2.75722	1.27641e-05	1.47041e-06	4.81522	protocadherin gamma subfamily C, 5 [Source:MGI Symbol;Acc:MGI:1935205]	protein_coding	Pcdhgc5	0.203143	0.512621	2.263	3.65468	2.74049
Rtl3	ENSMUSG00000047686	121.102	2.44992	2.28137	1.29374e-05	1.49423e-06	4.81201	retrotransposon Gag like 3 [Source:MGI Symbol;Acc:MGI:2685221]	protein_coding	Rtl3	0.496573	0.862136	3.40507	2.88527	5.35151
Slc39a10	ENSMUSG00000025986	2430.5	1.81759	1.7148	1.31814e-05	1.5232e-06	4.80817	solute carrier family 39 (zinc transporter), member 10 [Source:MGI Symbol;Acc:MGI:1914515]	protein_coding	Slc39a10	21.1946	17.8718	74.5942	92.5386	49.9762
Stil	ENSMUSG00000028718	124.571	2.36271	2.20232	1.35844e-05	1.57221e-06	4.80183	Scl/Tal1 interrupting locus [Source:MGI Symbol;Acc:MGI:107477]	protein_coding	Stil	0.564287	0.908738	3.21472	5.00114	3.49574
Cenps	ENSMUSG00000073705	92.2515	1.95305	1.83525	1.40259e-05	1.62917e-06	4.7947	centromere protein S [Source:MGI Symbol;Acc:MGI:1917178]	protein_coding	Cenps	0.722288	0.652427	2.83403	2.88527	2.69733
Tubb2b	ENSMUSG00000045136	733.053	2.06513	1.93584	1.44155e-05	1.67614e-06	4.789	tubulin, beta 2B class IIB [Source:MGI Symbol;Acc:MGI:1920960]	protein_coding	Tubb2b	2.93429	7.59611	19.4787	23.4494	24.686
Vav3	ENSMUSG00000033721	1488.94	2.20168	2.05765	1.48384e-05	1.72709e-06	4.78299	vav 3 oncogene [Source:MGI Symbol;Acc:MGI:1888518]	protein_coding	Vav3	7.83231	11.5573	44.9638	65.2072	27.4049
Knstrn	ENSMUSG00000027331	474.196	2.36819	2.20569	1.50337e-05	1.75251e-06	4.78005	kinetochore-localized astrin/SPAG5 binding [Source:MGI Symbol;Acc:MGI:1289298]	protein_coding	Knstrn	1.44458	4.24078	12.732	17.3466	14.6735
Nlrp3	ENSMUSG00000032691	114.102	2.88517	2.66599	1.54167e-05	1.80083e-06	4.77458	NLR family, pyrin domain containing 3 [Source:MGI Symbol;Acc:MGI:2653833]	protein_coding	Nlrp3	0.45143	0.512621	2.72828	5.49076	2.82681
Zfp991	ENSMUSG00000067916	855.886	1.9742	1.8552	1.55752e-05	1.82217e-06	4.77221	zinc finger protein 991 [Source:MGI Symbol;Acc:MGI:3701604]	protein_coding	Zfp991	7.0423	5.47573	25.7389	33.8539	18.0613
Trip13	ENSMUSG00000021569	176.964	2.16524	2.02367	1.58614e-05	1.85753e-06	4.76834	thyroid hormone receptor interactor 13 [Source:MGI Symbol;Acc:MGI:1916966]	protein_coding	Trip13	0.790002	1.58447	5.11818	6.53995	4.74731
Osbpl8	ENSMUSG00000020189	5960.45	2.00968	1.88587	1.61495e-05	1.89222e-06	4.76461	oxysterol binding protein-like 8 [Source:MGI Symbol;Acc:MGI:2443807]	protein_coding	Osbpl8	41.7798	44.4116	162.703	260.514	117.345
Siglecf	ENSMUSG00000039013	39.3902	5.2793	4.83102	1.67626e-05	1.96877e-06	4.7566	sialic acid binding Ig-like lectin F [Source:MGI Symbol;Acc:MGI:2681107]	protein_coding	Siglecf	0	0.0699029	1.69196	1.39892	1.05735
Slc7a2	ENSMUSG00000031596	470.408	1.71878	1.62272	1.80147e-05	2.12948e-06	4.74073	solute carrier family 7 (cationic amino acid transporter, y+ system), member 2 [Source:MGI Symbol;Acc:MGI:99828]	protein_coding	Slc7a2	3.34058	4.8	18.4847	9.7225	14.0693
Depdc1b	ENSMUSG00000021697	53.8697	3.21774	2.9596	1.88233e-05	2.23698e-06	4.73074	DEP domain containing 1B [Source:MGI Symbol;Acc:MGI:2145425]	protein_coding	Depdc1b	0.180572	0.186408	1.69196	2.32571	1.3163
Txnrd1	ENSMUSG00000020250	10213.6	1.70283	1.61552	1.89178e-05	2.24934e-06	4.72963	thioredoxin reductase 1 [Source:MGI Symbol;Acc:MGI:1354175]	protein_coding	Txnrd1	69.001	110.05	270.883	394.565	233.956
Hs6st2	ENSMUSG00000062184	73.1279	4.1104	3.752	1.89586e-05	2.25534e-06	4.72909	heparan sulfate 6-O-sulfotransferase 2 [Source:MGI Symbol;Acc:MGI:1354959]	protein_coding	Hs6st2	0.158	0.116505	2.72828	3.67217	1.03578
Esco2	ENSMUSG00000022034	83.5757	2.91825	2.69072	1.93137e-05	2.31026e-06	4.7242	establishment of sister chromatid cohesion N-acetyltransferase 2 [Source:MGI Symbol;Acc:MGI:1919238]	protein_coding	Esco2	0.361144	0.326213	2.36874	3.79457	1.96366
Cd300ld5	ENSMUSG00000089722	281.637	1.89189	1.77602	2.0308e-05	2.44012e-06	4.71307	CD300 molecule like family member D5 [Source:MGI Symbol;Acc:MGI:3702661]	protein_coding	Cd300ld5	2.68601	1.60777	7.82531	8.09625	9.66724
Clec4n	ENSMUSG00000023349	459.56	2.64928	2.44921	2.15029e-05	2.59268e-06	4.7007	C-type lectin domain family 4, member n [Source:MGI Symbol;Acc:MGI:1861231]	protein_coding	Clec4n	2.16686	2.3301	10.1095	23.9215	9.62409
Mmp27	ENSMUSG00000070323	126.536	2.83612	2.61318	2.24143e-05	2.71194e-06	4.69151	matrix metallopeptidase 27 [Source:MGI Symbol;Acc:MGI:3039232]	protein_coding	Mmp27	0.790002	0.279612	4.103	4.33665	3.92732
Slc27a6	ENSMUSG00000024600	131.483	2.29895	2.13721	2.24181e-05	2.71508e-06	4.69128	solute carrier family 27 (fatty acid transporter), member 6 [Source:MGI Symbol;Acc:MGI:3036230]	protein_coding	Slc27a6	0.948002	0.629126	4.80093	4.45906	3.10733
Tpbg	ENSMUSG00000035274	141.973	2.9548	2.71796	2.28299e-05	2.76904e-06	4.68725	trophoblast glycoprotein [Source:MGI Symbol;Acc:MGI:1341264]	protein_coding	Tpbg	0.270858	0.908738	3.9338	5.99787	3.9489
Cd109	ENSMUSG00000046186	939.377	1.97867	1.85988	2.29823e-05	2.79164e-06	4.68558	CD109 antigen [Source:MGI Symbol;Acc:MGI:2445221]	protein_coding	Cd109	7.65173	6.05825	24.3431	39.2747	21.4492
Otop1	ENSMUSG00000051596	227.54	2.33871	2.17077	2.60263e-05	3.18937e-06	4.65823	otopetrin 1 [Source:MGI Symbol;Acc:MGI:2388363]	protein_coding	Otop1	0.722288	2.05048	6.34485	7.71155	7.42306
Frzb	ENSMUSG00000027004	198.046	4.50942	4.09035	2.61663e-05	3.20965e-06	4.65693	frizzled-related protein [Source:MGI Symbol;Acc:MGI:892032]	protein_coding	Frzb	0.0225715	0.582524	7.88876	7.76401	4.87678
Pex5l	ENSMUSG00000027674	183.831	2.61492	2.41561	2.65574e-05	3.26238e-06	4.65357	peroxisomal biogenesis factor 5-like [Source:MGI Symbol;Acc:MGI:1916672]	protein_coding	Pex5l	0.654573	1.21165	5.24507	3.60222	9.1062
Flt3	ENSMUSG00000042817	127.676	2.44291	2.26149	2.758e-05	3.39788e-06	4.64518	FMS-like tyrosine kinase 3 [Source:MGI Symbol;Acc:MGI:95559]	protein_coding	Flt3	0.654573	0.768932	5.71036	2.43062	4.18626
Cd244a	ENSMUSG00000004709	87.0052	3.36366	3.07104	3.09199e-05	3.84927e-06	4.61936	CD244 molecule A [Source:MGI Symbol;Acc:MGI:109294]	protein_coding	Cd244a	0.406287	0.116505	3.34162	3.20003	2.17945
Galnt7	ENSMUSG00000031608	1733.12	2.41734	2.23964	3.13171e-05	3.90692e-06	4.61627	polypeptide N-acetylgalactosaminyltransferase 7 [Source:MGI Symbol;Acc:MGI:1349449]	protein_coding	Galnt7	5.34944	14.7961	55.602	72.5865	35.238
Cacna1g	ENSMUSG00000020866	327.94	1.92002	1.79607	3.16587e-05	3.95143e-06	4.61392	calcium channel, voltage-dependent, T type, alpha 1G subunit [Source:MGI Symbol;Acc:MGI:1201678]	protein_coding	Cacna1g	2.88915	2.05048	10.8074	6.78476	12.5372
9930111J21Rik2	ENSMUSG00000069892	1136.03	1.7561	1.65361	3.19673e-05	3.99758e-06	4.61151	RIKEN cDNA 9930111J21 gene 2 [Source:MGI Symbol;Acc:MGI:3711310]	protein_coding	9930111J21Rik2	9.70574	9.29708	33.0989	43.996	23.5855
Olfr111	ENSMUSG00000090675	30.867	5.49315	5.00461	3.40221e-05	4.26538e-06	4.59801	olfactory receptor 111 [Source:MGI Symbol;Acc:MGI:2177494]	protein_coding	Olfr111	0.0225715	0.023301	1.20552	0.961758	1.10051
Yipf7	ENSMUSG00000029158	25.6782	7.69069	7.44828	3.40221e-05	4.26673e-06	4.59795	Yip1 domain family, member 7 [Source:MGI Symbol;Acc:MGI:1922831]	protein_coding	Yipf7	0	0	0.676784	0.926785	1.14367
Ncapg2	ENSMUSG00000042029	724.583	2.05548	1.9151	3.51699e-05	4.42538e-06	4.59033	non-SMC condensin II complex, subunit G2 [Source:MGI Symbol;Acc:MGI:1923294]	protein_coding	Ncapg2	5.28173	4.8699	19.5421	31.5107	14.9756
Ier5l	ENSMUSG00000089762	613.669	1.94712	1.81955	3.57542e-05	4.50531e-06	4.5866	immediate early response 5-like [Source:MGI Symbol;Acc:MGI:1919750]	protein_coding	Ier5l	5.01087	4.12427	16.8984	12.3455	27.3186
Gpr141b	ENSMUSG00000047462	103.809	2.89052	2.64934	3.73156e-05	4.73103e-06	4.57637	G protein-coupled receptor 141B [Source:MGI Symbol;Acc:MGI:2441809]	protein_coding	Gpr141b	0.428858	0.442718	4.50484	3.86452	1.79103
Plcg2	ENSMUSG00000034330	1685.49	2.45562	2.2684	3.8565e-05	4.89873e-06	4.56908	phospholipase C, gamma 2 [Source:MGI Symbol;Acc:MGI:97616]	protein_coding	Plcg2	4.24344	15.0058	49.3629	66.6411	43.74
Zan	ENSMUSG00000079173	82.8088	1.92253	1.79598	3.92708e-05	4.99532e-06	4.56498	zonadhesin [Source:MGI Symbol;Acc:MGI:106656]	protein_coding	Zan	0.60943	0.652427	2.28414	2.55303	2.69733
Scarf2	ENSMUSG00000012017	986.097	1.79244	1.68325	3.96745e-05	5.05141e-06	4.56264	scavenger receptor class F, member 2 [Source:MGI Symbol;Acc:MGI:1858430]	protein_coding	Scarf2	8.57716	7.52621	33.9026	17.6089	38.0864
Bnip5	ENSMUSG00000048905	63.9319	2.72526	2.50301	4.00327e-05	5.10181e-06	4.56056	BCL2 interacting protein 5 [Source:MGI Symbol;Acc:MGI:1925441]	protein_coding	Bnip5	0.293429	0.302913	2.0515	2.588	1.53209
Mefv	ENSMUSG00000022534	44.2159	3.79084	3.4421	4.27403e-05	5.47495e-06	4.54571	Mediterranean fever [Source:MGI Symbol;Acc:MGI:1859396]	protein_coding	Mefv	0.112857	0.0932039	1.18437	2.15084	1.12209
Gpm6b	ENSMUSG00000031342	1272.47	1.77026	1.6583	4.48412e-05	5.75745e-06	4.53511	glycoprotein m6b [Source:MGI Symbol;Acc:MGI:107672]	protein_coding	Gpm6b	8.30631	13.1417	40.6493	46.9862	25.5491
Eya1	ENSMUSG00000025932	96.7708	1.94363	1.81229	4.53799e-05	5.83204e-06	4.53239	EYA transcriptional coactivator and phosphatase 1 [Source:MGI Symbol;Acc:MGI:109344]	protein_coding	Eya1	0.835145	0.605825	3.13012	2.65795	3.06417
Adora3	ENSMUSG00000000562	60.5441	3.37124	3.06658	4.59271e-05	5.90805e-06	4.52965	adenosine A3 receptor [Source:MGI Symbol;Acc:MGI:104847]	protein_coding	Adora3	0.270858	0.0932039	2.263	2.29073	1.51051
Tor4a	ENSMUSG00000059555	1883.04	1.73251	1.62825	4.62238e-05	5.95629e-06	4.52794	torsin family 4, member A [Source:MGI Symbol;Acc:MGI:2442720]	protein_coding	Tor4a	9.8186	22.9981	55.3271	61.3077	50.8178
Cpt1a	ENSMUSG00000024900	8628.68	1.67469	1.57434	4.98058e-05	6.4395e-06	4.51142	carnitine palmitoyltransferase 1a, liver [Source:MGI Symbol;Acc:MGI:1098296]	protein_coding	Cpt1a	89.9925	59.4874	241.527	314.023	203.401
Bard1	ENSMUSG00000026196	92.2438	2.0468	1.90178	5.11707e-05	6.63431e-06	4.5051	BRCA1 associated RING domain 1 [Source:MGI Symbol;Acc:MGI:1328361]	protein_coding	Bard1	0.60943	0.699029	2.36874	3.28746	2.80523
Fhdc1	ENSMUSG00000041842	362.724	3.33324	3.02524	5.41799e-05	7.05682e-06	4.49197	FH2 domain containing 1 [Source:MGI Symbol;Acc:MGI:2684972]	protein_coding	Fhdc1	0.383715	2.00388	8.26945	18.0636	9.55935
Pira13	ENSMUSG00000074419	45.0626	7.04921	6.39307	5.56586e-05	7.25606e-06	4.48604	paired-Ig-like receptor A13 [Source:MGI Symbol;Acc:MGI:3705216]	protein_coding	Pira13	0.0225715	0	1.35357	2.04592	1.35946
Cxcr3	ENSMUSG00000050232	141.908	2.03735	1.89103	5.89768e-05	7.72386e-06	4.4727	chemokine (C-X-C motif) receptor 3 [Source:MGI Symbol;Acc:MGI:1277207]	protein_coding	Cxcr3	0.970574	1.04854	5.56232	2.81533	4.83362
Depdc1a	ENSMUSG00000028175	95.2795	3.09314	2.81328	6.24952e-05	8.21078e-06	4.45961	DEP domain containing 1a [Source:MGI Symbol;Acc:MGI:1923381]	protein_coding	Depdc1a	0.248286	0.466019	2.24185	4.82628	2.24418
Dse	ENSMUSG00000039497	3381.95	1.75484	1.64222	6.56945e-05	8.66642e-06	4.44802	dermatan sulfate epimerase [Source:MGI Symbol;Acc:MGI:2443455]	protein_coding	Dse	34.9632	20.8078	106.234	117.422	77.2516
Rbpj	ENSMUSG00000039191	5066.55	1.68593	1.58143	6.73248e-05	8.89354e-06	4.44246	recombination signal binding protein for immunoglobulin kappa J region [Source:MGI Symbol;Acc:MGI:96522]	protein_coding	Rbpj	42.2764	46.3456	134.955	204.505	105.002
Gcsam	ENSMUSG00000022659	89.0534	2.94609	2.68082	7.08527e-05	9.39343e-06	4.43068	germinal center associated, signaling and motility [Source:MGI Symbol;Acc:MGI:102969]	protein_coding	Gcsam	0.203143	0.535922	4.16645	2.67544	1.96366
Slc16a3	ENSMUSG00000025161	463.487	2.39081	2.19881	7.64278e-05	1.01919e-05	4.41306	solute carrier family 16 (monocarboxylic acid transporters), member 3 [Source:MGI Symbol;Acc:MGI:1933438]	protein_coding	Slc16a3	1.19629	4.31068	12.7531	15.0734	16.1624
Slc23a2	ENSMUSG00000027340	2513.28	1.61474	1.52071	7.84989e-05	1.04868e-05	4.40688	solute carrier family 23 (nucleobase transporters), member 2 [Source:MGI Symbol;Acc:MGI:1859682]	protein_coding	Slc23a2	27.2438	17.8019	74.8903	86.4183	58.5429
Soat1	ENSMUSG00000026600	8757.12	3.08602	2.81172	7.91846e-05	1.05932e-05	4.4047	sterol O-acyltransferase 1 [Source:MGI Symbol;Acc:MGI:104665]	protein_coding	Soat1	8.35145	59.7437	282.748	347.649	233.805
Xlr4b	ENSMUSG00000067768	107.405	2.1143	1.95196	8.63151e-05	1.16393e-05	4.38424	X-linked lymphocyte-regulated 4B [Source:MGI Symbol;Acc:MGI:1350975]	protein_coding	Xlr4b	0.880288	0.559223	3.44737	3.63719	2.84838
Cnrip1	ENSMUSG00000044629	568.026	1.76154	1.64303	8.97556e-05	1.21568e-05	4.37476	cannabinoid receptor interacting protein 1 [Source:MGI Symbol;Acc:MGI:1917505]	protein_coding	Cnrip1	6.02659	3.28544	18.4001	14.1116	18.5577
Sbk2	ENSMUSG00000030433	293.608	2.35896	2.16416	9.12452e-05	1.23695e-05	4.37097	SH3-binding domain kinase family, member 2 [Source:MGI Symbol;Acc:MGI:2685925]	protein_coding	Sbk2	2.34743	1.00194	8.3752	11.3138	7.94095
Ly75	ENSMUSG00000026980	121.091	1.70399	1.59164	9.48625e-05	1.29511e-05	4.36093	lymphocyte antigen 75 [Source:MGI Symbol;Acc:MGI:106662]	protein_coding	Ly75	1.106	0.97864	3.9761	3.68965	3.08575
Pamr1	ENSMUSG00000027188	505.366	1.68068	1.57146	9.48625e-05	1.29561e-05	4.36084	peptidase domain containing associated with muscle regeneration 1 [Source:MGI Symbol;Acc:MGI:2445082]	protein_coding	Pamr1	5.01087	3.75146	20.1766	12.8001	12.0193
Vim	ENSMUSG00000026728	157180	1.95358	1.84648	9.99442e-05	1.37191e-05	4.34831	vimentin [Source:MGI Symbol;Acc:MGI:98932]	protein_coding	Vim	1610.86	673.491	4507.13	5024.14	4803.61
Col6a1	ENSMUSG00000001119	25818.5	1.70232	1.63496	9.99442e-05	1.37278e-05	4.34817	collagen, type VI, alpha 1 [Source:MGI Symbol;Acc:MGI:88459]	protein_coding	Col6a1	289.615	147.192	694.761	791.352	805.445
Orc1	ENSMUSG00000028587	51.0846	2.63402	2.40105	0.000100103	1.37615e-05	4.34763	origin recognition complex, subunit 1 [Source:MGI Symbol;Acc:MGI:1328337]	protein_coding	Orc1	0.248286	0.256311	1.33242	1.95849	1.6184
Col5a2	ENSMUSG00000026042	12359.8	1.93627	1.79988	0.000104542	1.44156e-05	4.33743	collagen, type V, alpha 2 [Source:MGI Symbol;Acc:MGI:88458]	protein_coding	Col5a2	120.329	62.2136	327.225	483.764	306.266
Oas3	ENSMUSG00000032661	127.093	2.60215	2.37156	0.000105813	1.46161e-05	4.3344	2'-5' oligoadenylate synthetase 3 [Source:MGI Symbol;Acc:MGI:2180850]	protein_coding	Oas3	0.316001	1.00194	3.38392	4.86125	3.9489
Skp2	ENSMUSG00000054115	295.866	1.75479	1.6348	0.000106335	1.47008e-05	4.33312	S-phase kinase-associated protein 2 [Source:MGI Symbol;Acc:MGI:1351663]	protein_coding	Skp2	1.60258	3.47184	9.51727	9.14544	7.76832
Pramel13	ENSMUSG00000028591	72.9635	2.00584	1.85392	0.000106361	1.47108e-05	4.33297	PRAME like 13 [Source:MGI Symbol;Acc:MGI:1924882]	protein_coding	Pramel13	0.541716	0.512621	2.38989	1.80111	2.54628
Prg4	ENSMUSG00000006014	461.124	1.8039	1.67681	0.000108551	1.50525e-05	4.32792	proteoglycan 4 (megakaryocyte stimulating factor, articular superficial zone protein) [Source:MGI Symbol;Acc:MGI:1891344]	protein_coding	Prg4	4.3563	3.07573	18.9922	9.73998	13.0983
Lilra6	ENSMUSG00000030427	87.054	2.48841	2.27168	0.000109584	1.52286e-05	4.32536	leukocyte immunoglobulin-like receptor, subfamily A (with TM domain), member 6 [Source:MGI Symbol;Acc:MGI:1195969]	protein_coding	Lilra6	0.474001	0.466019	2.24185	3.79457	2.20102
Cenph	ENSMUSG00000045273	116.799	2.74332	2.48974	0.000115127	1.60332e-05	4.31399	centromere protein H [Source:MGI Symbol;Acc:MGI:1349448]	protein_coding	Cenph	0.248286	0.862136	3.25702	4.63392	3.40943
Ankle1	ENSMUSG00000046295	59.1907	2.60932	2.3752	0.000116482	1.62567e-05	4.31093	ankyrin repeat and LEM domain containing 1 [Source:MGI Symbol;Acc:MGI:1918775]	protein_coding	Ankle1	0.248286	0.349514	1.48046	1.64373	2.61102
C7	ENSMUSG00000079105	8681.61	1.73405	1.61632	0.000118422	1.65486e-05	4.307	complement component 7 [Source:MGI Symbol;Acc:MGI:88235]	protein_coding	C7	80.4673	65.8485	332.914	144.351	307.345
Fndc5	ENSMUSG00000001334	605.747	2.64339	2.40653	0.000121709	1.70299e-05	4.30065	fibronectin type III domain containing 5 [Source:MGI Symbol;Acc:MGI:1917614]	protein_coding	Fndc5	1.78315	4.31068	24.5123	8.06128	27.0597
Ppp1r18	ENSMUSG00000034595	5041.41	1.65195	1.54429	0.000122855	1.72048e-05	4.29838	protein phosphatase 1, regulatory subunit 18 [Source:MGI Symbol;Acc:MGI:1923698]	protein_coding	Ppp1r18	57.941	29.8951	146.418	134.856	165.185
Ccn4	ENSMUSG00000005124	109.029	3.46263	3.10404	0.000129663	1.82511e-05	4.28528	cellular communication network factor 4 [Source:MGI Symbol;Acc:MGI:1197008]	protein_coding	Ccn4	0.203143	0.442718	3.08783	6.06782	1.63998
Slc39a12	ENSMUSG00000036949	37.5034	4.14501	3.70011	0.000132553	1.87292e-05	4.27953	solute carrier family 39 (zinc transporter), member 12 [Source:MGI Symbol;Acc:MGI:2139274]	protein_coding	Slc39a12	0.0902859	0.0466019	0.84598	1.88854	1.07893
Hhex	ENSMUSG00000024986	793.412	1.71733	1.6014	0.000133065	1.88095e-05	4.27857	hematopoietically expressed homeobox [Source:MGI Symbol;Acc:MGI:96086]	protein_coding	Hhex	8.75774	4.56699	23.8566	23.7816	22.9597
Ptx3	ENSMUSG00000027832	131.472	1.65163	1.54141	0.00013322	1.88393e-05	4.27822	pentraxin related gene [Source:MGI Symbol;Acc:MGI:104641]	protein_coding	Ptx3	1.17372	1.16505	3.32047	3.56725	4.74731
Gpr153	ENSMUSG00000042804	968.61	2.04721	1.89369	0.000133358	1.88668e-05	4.2779	G protein-coupled receptor 153 [Source:MGI Symbol;Acc:MGI:1916157]	protein_coding	Gpr153	9.34459	3.98446	26.6907	33.5741	28.6781
F9	ENSMUSG00000031138	20.4586	7.36355	6.97354	0.000134282	1.90056e-05	4.27626	coagulation factor IX [Source:MGI Symbol;Acc:MGI:88384]	protein_coding	F9	0	0	0.549887	0.891812	0.733675
Ect2	ENSMUSG00000027699	279.751	2.30333	2.10792	0.000141094	2.01214e-05	4.26354	ect2 oncogene [Source:MGI Symbol;Acc:MGI:95281]	protein_coding	Ect2	1.35429	2.07379	7.12738	13.1324	5.73993
Ccl7	ENSMUSG00000035373	432.495	1.75097	1.62456	0.000149338	2.14308e-05	4.24944	chemokine (C-C motif) ligand 7 [Source:MGI Symbol;Acc:MGI:99512]	protein_coding	Ccl7	4.31115	2.86602	11.0189	15.9127	11.4367
Vipr2	ENSMUSG00000011171	114.214	2.15649	1.97753	0.00015481	2.22623e-05	4.2409	vasoactive intestinal peptide receptor 2 [Source:MGI Symbol;Acc:MGI:107166]	protein_coding	Vipr2	0.45143	1.09515	4.08185	2.86779	3.75469
Npl	ENSMUSG00000042684	1064.42	2.10015	1.92825	0.000157712	2.27361e-05	4.23617	N-acetylneuraminate pyruvate lyase [Source:MGI Symbol;Acc:MGI:1921341]	protein_coding	Npl	3.40829	11.6738	35.8907	31.0036	31.9149
Dio2	ENSMUSG00000007682	249.975	2.63339	2.38703	0.000159689	2.30783e-05	4.23282	deiodinase, iodothyronine, type II [Source:MGI Symbol;Acc:MGI:1338833]	protein_coding	Dio2	0.880288	1.63107	5.81611	12.8701	5.04941
Prkcd	ENSMUSG00000021948	8300.34	2.29813	2.10072	0.000163633	2.37461e-05	4.2264	protein kinase C, delta [Source:MGI Symbol;Acc:MGI:97598]	protein_coding	Prkcd	22.0523	82.532	236.071	327.942	212.571
Mmgt2	ENSMUSG00000048497	437.548	1.91416	1.7665	0.000164966	2.39789e-05	4.2242	membrane magnesium transporter 2 [Source:MGI Symbol;Acc:MGI:2448491]	protein_coding	Mmgt2	1.82829	5.05631	13.1761	13.5346	13.0767
Sapcd2	ENSMUSG00000026955	46.3213	2.48096	2.2552	0.000166311	2.42142e-05	4.222	suppressor APC domain containing 2 [Source:MGI Symbol;Acc:MGI:1919330]	protein_coding	Sapcd2	0.225715	0.279612	1.24782	1.5563	1.6184
Map2	ENSMUSG00000015222	166.922	2.00897	1.8504	0.000166889	2.43182e-05	4.22104	microtubule-associated protein 2 [Source:MGI Symbol;Acc:MGI:97175]	protein_coding	Map2	0.744859	1.72427	5.26622	5.68311	4.33731
Atad2	ENSMUSG00000022360	915.82	1.65223	1.54194	0.000172272	2.51747e-05	4.21323	ATPase family, AAA domain containing 2 [Source:MGI Symbol;Acc:MGI:1917722]	protein_coding	Atad2	7.74202	8.59806	24.618	36.302	19.1403
Atp8b5	ENSMUSG00000028457	110.191	2.45912	2.23408	0.000172414	2.52058e-05	4.21295	ATPase, class I, type 8B, member 5 [Source:MGI Symbol;Acc:MGI:2444287]	protein_coding	Atp8b5	0.293429	0.95534	3.59541	3.02517	3.9489
Ptprn	ENSMUSG00000026204	152.676	4.75748	4.17936	0.000201419	2.99233e-05	4.17405	protein tyrosine phosphatase, receptor type, N [Source:MGI Symbol;Acc:MGI:102765]	protein_coding	Ptprn	0	0.396116	3.61656	7.36182	4.79046
Matn4	ENSMUSG00000016995	181.3	2.94815	2.64343	0.000201419	2.99272e-05	4.17402	matrilin 4 [Source:MGI Symbol;Acc:MGI:1328314]	protein_coding	Matn4	0.948002	0.48932	10.0672	2.74538	5.35151
Col6a2	ENSMUSG00000020241	28155.6	1.75094	1.62436	0.00020187	3.00062e-05	4.17342	collagen, type VI, alpha 2 [Source:MGI Symbol;Acc:MGI:88460]	protein_coding	Col6a2	314.263	147.915	738.688	822.88	955.439
Ccr7	ENSMUSG00000037944	146.813	2.59268	2.34235	0.000202015	3.00398e-05	4.17316	chemokine (C-C motif) receptor 7 [Source:MGI Symbol;Acc:MGI:103011]	protein_coding	Ccr7	0.677145	0.815534	5.96416	2.06341	6.36571
Apol7c	ENSMUSG00000044309	52.2147	3.38025	3.01427	0.000208696	3.10831e-05	4.16538	apolipoprotein L 7c [Source:MGI Symbol;Acc:MGI:1920912]	protein_coding	Apol7c	0.135429	0.186408	1.77656	0.839352	2.71891
Ndnf	ENSMUSG00000049001	160.602	2.26208	2.0584	0.000208903	3.11265e-05	4.16506	neuron-derived neurotrophic factor [Source:MGI Symbol;Acc:MGI:1915419]	protein_coding	Ndnf	0.722288	1.30485	4.63174	6.8722	3.43101
Lrr1	ENSMUSG00000034883	44.1989	3.51108	3.12669	0.000214775	3.20398e-05	4.15846	leucine rich repeat protein 1 [Source:MGI Symbol;Acc:MGI:1916956]	protein_coding	Lrr1	0.0677145	0.186408	0.972876	2.04592	1.40261
Ptpn6	ENSMUSG00000004266	3959.03	2.47636	2.25725	0.000218536	3.2614e-05	4.1544	protein tyrosine phosphatase, non-receptor type 6 [Source:MGI Symbol;Acc:MGI:96055]	protein_coding	Ptpn6	7.3583	37.6311	124.613	124.871	129.148
Col8a1	ENSMUSG00000068196	1013.92	2.09598	1.91699	0.000222254	3.32486e-05	4.14999	collagen, type VIII, alpha 1 [Source:MGI Symbol;Acc:MGI:88463]	protein_coding	Col8a1	7.2003	6.66408	47.1422	31.0385	15.8172
Vcan	ENSMUSG00000021614	1463.02	1.66002	1.54247	0.000223264	3.34262e-05	4.14877	versican [Source:MGI Symbol;Acc:MGI:102889]	protein_coding	Vcan	14.8295	10.8116	36.1868	57.1109	34.7848
Dlx4	ENSMUSG00000020871	45.1966	2.36554	2.1478	0.000223686	3.35029e-05	4.14825	distal-less homeobox 4 [Source:MGI Symbol;Acc:MGI:94904]	protein_coding	Dlx4	0.248286	0.279612	1.41702	1.22406	1.66156
Cdca7l	ENSMUSG00000021175	612.116	1.74623	1.61733	0.000228082	3.42157e-05	4.14343	cell division cycle associated 7 like [Source:MGI Symbol;Acc:MGI:2384982]	protein_coding	Cdca7l	6.68116	3.42524	19.0768	18.9729	16.5508
Smc2	ENSMUSG00000028312	877.256	1.86909	1.72122	0.000237724	3.57758e-05	4.13319	structural maintenance of chromosomes 2 [Source:MGI Symbol;Acc:MGI:106067]	protein_coding	Smc2	6.43287	7.38641	23.201	38.1381	17.0471
Ms4a14	ENSMUSG00000099398	586.255	2.05751	1.88406	0.000241396	3.6386e-05	4.12931	membrane-spanning 4-domains, subfamily A, member 14 [Source:MGI Symbol;Acc:MGI:2686122]	protein_coding	Ms4a14	1.98629	6.52427	17.8713	18.5007	17.6945
Piezo2	ENSMUSG00000041482	119.061	2.14689	1.95798	0.000241913	3.64784e-05	4.12872	piezo-type mechanosensitive ion channel component 2 [Source:MGI Symbol;Acc:MGI:1918781]	protein_coding	Piezo2	0.812573	0.768932	4.52599	4.16179	2.35207
Vsig4	ENSMUSG00000044206	194.772	2.18947	1.99357	0.000242874	3.66378e-05	4.12772	V-set and immunoglobulin domain containing 4 [Source:MGI Symbol;Acc:MGI:2679720]	protein_coding	Vsig4	0.790002	1.79417	5.39312	4.28419	8.67462
Fancd2	ENSMUSG00000034023	134.567	2.19038	1.99613	0.000248795	3.76498e-05	4.12145	Fanconi anemia, complementation group D2 [Source:MGI Symbol;Acc:MGI:2448480]	protein_coding	Fancd2	0.632002	1.14175	3.48967	5.63065	3.32311
Slc16a14	ENSMUSG00000026220	47.8569	2.94066	2.62958	0.000268836	4.09876e-05	4.10184	solute carrier family 16 (monocarboxylic acid transporters), member 14 [Source:MGI Symbol;Acc:MGI:1919031]	protein_coding	Slc16a14	0.180572	0.209709	2.34759	1.294	1.10051
Klrb1b	ENSMUSG00000079298	74.4377	2.06976	1.8891	0.000273535	4.17858e-05	4.09738	killer cell lectin-like receptor subfamily B member 1B [Source:MGI Symbol;Acc:MGI:107539]	protein_coding	Klrb1b	0.586859	0.442718	2.81288	2.11587	1.96366
Sgo2a	ENSMUSG00000026039	237.474	2.21692	2.01296	0.000286651	4.40633e-05	4.08507	shugoshin 2A [Source:MGI Symbol;Acc:MGI:1098767]	protein_coding	Sgo2a	1.76058	1.23495	5.41427	10.7542	5.7615
Slc5a7	ENSMUSG00000023945	1091.15	2.22593	2.0212	0.00028696	4.41279e-05	4.08473	solute carrier family 5 (choline transporter), member 7 [Source:MGI Symbol;Acc:MGI:1927126]	protein_coding	Slc5a7	9.84117	3.58835	32.6971	41.7228	27.146
Hpca	ENSMUSG00000028785	339.071	2.85605	2.55361	0.000290888	4.48189e-05	4.08112	hippocalcin [Source:MGI Symbol;Acc:MGI:1336200]	protein_coding	Hpca	1.37686	1.53786	13.6837	3.25249	17.004
Klhl38	ENSMUSG00000022357	31.6528	3.66171	3.23757	0.000307842	4.77435e-05	4.06641	kelch-like 38 [Source:MGI Symbol;Acc:MGI:3045310]	protein_coding	Klhl38	0.0902859	0.0699029	1.35357	0.612028	1.29472
Sh3bgrl2	ENSMUSG00000032261	898.478	1.60724	1.49487	0.000308575	4.78756e-05	4.06576	SH3 domain binding glutamic acid-rich protein like 2 [Source:MGI Symbol;Acc:MGI:1915350]	protein_coding	Sh3bgrl2	5.91373	10.7883	24.0681	33.5216	20.6939
Gm21149	ENSMUSG00000099762	29.6578	5.4566	4.80656	0.000316649	4.93553e-05	4.05866	predicted gene, 21149 [Source:MGI Symbol;Acc:MGI:5434504]	protein_coding	Gm21149	0	0.0466019	1.56506	0.909298	0.668939
B3gnt8	ENSMUSG00000059479	473.882	1.88119	1.72581	0.00031746	4.95006e-05	4.05797	UDP-GlcNAc:betaGal beta-1,3-N-acetylglucosaminyltransferase 8 [Source:MGI Symbol;Acc:MGI:2385269]	protein_coding	B3gnt8	4.78515	2.4466	14.8046	10.4919	17.9966
Exo1	ENSMUSG00000039748	92.3483	2.6565	2.37945	0.000332709	5.21367e-05	4.04584	exonuclease 1 [Source:MGI Symbol;Acc:MGI:1349427]	protein_coding	Exo1	0.225715	0.699029	2.51679	3.84703	2.50313
Il36g	ENSMUSG00000044103	35.356	6.69498	5.90271	0.000338757	5.3226e-05	4.04099	interleukin 36G [Source:MGI Symbol;Acc:MGI:2449929]	protein_coding	Il36g	0.0225715	0	0.972876	1.88854	0.841568
Kif20b	ENSMUSG00000024795	349.702	1.85749	1.70367	0.000344526	5.41736e-05	4.03685	kinesin family member 20B [Source:MGI Symbol;Acc:MGI:2444576]	protein_coding	Kif20b	2.03143	3.58835	8.65014	14.2865	8.35094
Cenpm	ENSMUSG00000068101	85.7979	2.09005	1.89945	0.000368576	5.84175e-05	4.01911	centromere protein M [Source:MGI Symbol;Acc:MGI:1913820]	protein_coding	Cenpm	0.45143	0.745631	2.0092	2.55303	3.38785
Sash3	ENSMUSG00000031101	1984.2	2.55827	2.29538	0.000376867	5.98666e-05	4.01334	SAM and SH3 domain containing 3 [Source:MGI Symbol;Acc:MGI:1921381]	protein_coding	Sash3	3.38572	18.0582	60.0011	76.9756	52.6735
Gdf15	ENSMUSG00000038508	1001.91	3.44744	3.03463	0.000382669	6.09253e-05	4.0092	growth differentiation factor 15 [Source:MGI Symbol;Acc:MGI:1346047]	protein_coding	Gdf15	0.406287	5.80194	31.6185	32.7172	36.8348
Marco	ENSMUSG00000026390	191.154	2.56421	2.29656	0.000383703	6.11129e-05	4.00847	macrophage receptor with collagenous structure [Source:MGI Symbol;Acc:MGI:1309998]	protein_coding	Marco	0.948002	1.02524	2.93978	9.39025	5.7615
Serpina3g	ENSMUSG00000041481	244.644	1.69893	1.56618	0.00038549	6.14666e-05	4.00711	serine (or cysteine) peptidase inhibitor, clade A, member 3G [Source:MGI Symbol;Acc:MGI:105046]	protein_coding	Serpina3g	1.33172	3.00582	8.2483	6.97712	6.53834
Mdfic	ENSMUSG00000041390	4660.01	1.60988	1.49055	0.000387467	6.18281e-05	4.00572	MyoD family inhibitor domain containing [Source:MGI Symbol;Acc:MGI:104611]	protein_coding	Mdfic	52.7044	30.7573	136.668	164.338	106.016
Atp7b	ENSMUSG00000006567	38.7847	2.82127	2.51455	0.000391637	6.2517e-05	4.0031	ATPase, Cu++ transporting, beta polypeptide [Source:MGI Symbol;Acc:MGI:103297]	protein_coding	Atp7b	0.112857	0.23301	1.07862	1.46887	1.22998
Gpc6	ENSMUSG00000058571	201.77	1.69597	1.56222	0.000417397	6.71026e-05	3.98633	glypican 6 [Source:MGI Symbol;Acc:MGI:1346322]	protein_coding	Gpc6	1.422	2.12039	6.61979	6.94214	4.27258
Sned1	ENSMUSG00000047793	2371.06	1.66732	1.53818	0.000424913	6.84885e-05	3.98148	sushi, nidogen and EGF-like domains 1 [Source:MGI Symbol;Acc:MGI:3045960]	protein_coding	Sned1	22.5715	18.9903	80.9179	38.3654	93.3493
Nrxn2	ENSMUSG00000033768	123.607	1.84251	1.686	0.000430626	6.95636e-05	3.97777	neurexin II [Source:MGI Symbol;Acc:MGI:1096362]	protein_coding	Nrxn2	0.948002	1.02524	4.92783	2.48308	3.86258
Tes	ENSMUSG00000029552	1923.67	1.68712	1.56379	0.000436063	7.05722e-05	3.97435	testin LIM domain protein [Source:MGI Symbol;Acc:MGI:105081]	protein_coding	Tes	9.68317	24.8155	53.7831	65.9766	50.0625
Il1r2	ENSMUSG00000026073	45.4997	2.70726	2.41049	0.000463155	7.54545e-05	3.9584	interleukin 1 receptor, type II [Source:MGI Symbol;Acc:MGI:96546]	protein_coding	Il1r2	0.112857	0.326213	1.45931	1.27651	1.70471
Cdkn2a	ENSMUSG00000044303	76.115	2.23611	2.01386	0.000468528	7.64138e-05	3.95538	cyclin dependent kinase inhibitor 2A [Source:MGI Symbol;Acc:MGI:104738]	protein_coding	Cdkn2a	0.428858	0.535922	1.86116	1.88854	3.43101
Lrrc20	ENSMUSG00000037151	753.618	1.81337	1.65915	0.000482161	7.90117e-05	3.94738	leucine rich repeat containing 20 [Source:MGI Symbol;Acc:MGI:2387182]	protein_coding	Lrrc20	8.23859	3.68155	22.1224	24.1663	21.3845
Gm21985	ENSMUSG00000096764	27.6231	7.79716	7.17761	0.00049028	8.04631e-05	3.94302	predicted gene 21985 [Source:MGI Symbol;Acc:MGI:5439454]	protein_coding	Gm21985	0	0	0.549887	1.99346	0.32368
Pqlc3	ENSMUSG00000045679	3205.35	1.9506	1.77984	0.000492931	8.09532e-05	3.94156	PQ loop repeat containing [Source:MGI Symbol;Acc:MGI:2444067]	protein_coding	Pqlc3	33.0672	13.5845	95.5745	117.474	77.8774
Drp2	ENSMUSG00000000223	61.9218	1.88231	1.71675	0.000497448	8.18138e-05	3.93902	dystrophin related protein 2 [Source:MGI Symbol;Acc:MGI:107432]	protein_coding	Drp2	0.496573	0.466019	1.77656	1.71368	2.13629
Calcrl	ENSMUSG00000059588	1408.09	1.7095	1.57279	0.00049782	8.19046e-05	3.93876	calcitonin receptor-like [Source:MGI Symbol;Acc:MGI:1926944]	protein_coding	Calcrl	12.9109	11.2078	39.9725	57.3907	26.477
Begain	ENSMUSG00000040867	73.365	2.19807	1.98045	0.000511387	8.44423e-05	3.93143	brain-enriched guanylate kinase-associated [Source:MGI Symbol;Acc:MGI:3044626]	protein_coding	Begain	0.541716	0.396116	2.41104	1.57379	2.9347
F2r	ENSMUSG00000048376	1444.16	1.77593	1.62628	0.000518473	8.57361e-05	3.92777	coagulation factor II (thrombin) receptor [Source:MGI Symbol;Acc:MGI:101802]	protein_coding	F2r	15.4615	7.96893	57.8439	38.7851	33.2311
Batf2	ENSMUSG00000039699	97.1981	1.79944	1.6444	0.000546136	9.07997e-05	3.91395	basic leucine zipper transcription factor, ATF-like 2 [Source:MGI Symbol;Acc:MGI:1921731]	protein_coding	Batf2	0.857716	0.72233	3.27817	2.11587	3.40943
B430305J03Rik	ENSMUSG00000053706	23.8084	3.47024	3.04239	0.00058155	9.72433e-05	3.89737	RIKEN cDNA B430305J03 gene [Source:MGI Symbol;Acc:MGI:3697707]	protein_coding	B430305J03Rik	0.0677145	0.0699029	0.909428	0.804379	0.690517
Slc25a24	ENSMUSG00000040322	2598.59	1.88937	1.71961	0.000583062	9.75309e-05	3.89665	solute carrier family 25 (mitochondrial carrier, phosphate carrier), member 24 [Source:MGI Symbol;Acc:MGI:1917160]	protein_coding	Slc25a24	26.1152	13.3282	78.0628	102.366	53.2562
Ccdc88a	ENSMUSG00000032740	1468.53	1.80468	1.64786	0.000584143	9.77816e-05	3.89603	coiled coil domain containing 88A [Source:MGI Symbol;Acc:MGI:1925177]	protein_coding	Ccdc88a	13.7009	9.97281	40.8185	61.6749	27.966
Epyc	ENSMUSG00000019936	104.023	3.02625	2.65631	0.000618608	0.000103957	3.88117	epiphycan [Source:MGI Symbol;Acc:MGI:107942]	protein_coding	Epyc	0.112857	0.72233	3.02438	3.98692	3.2368
Bend4	ENSMUSG00000092060	315.972	1.76554	1.61365	0.000663293	0.000112615	3.86167	BEN domain containing 4 [Source:MGI Symbol;Acc:MGI:3648414]	protein_coding	Bend4	1.60258	3.79806	8.67129	11.1739	8.28621
Cthrc1	ENSMUSG00000054196	94.4586	1.97716	1.7886	0.000665263	0.000113069	3.86069	collagen triple helix repeat containing 1 [Source:MGI Symbol;Acc:MGI:1915838]	protein_coding	Cthrc1	0.60943	0.792233	2.36874	3.74211	2.45997
Cd28	ENSMUSG00000026012	127.696	2.0785	1.87387	0.000672431	0.000114568	3.85747	CD28 antigen [Source:MGI Symbol;Acc:MGI:88327]	protein_coding	Cd28	0.677145	1.11845	5.26622	4.05687	2.48155
Htr2a	ENSMUSG00000034997	75.0202	2.05651	1.85413	0.000676372	0.000115361	3.85578	5-hydroxytryptamine (serotonin) receptor 2A [Source:MGI Symbol;Acc:MGI:109521]	protein_coding	Htr2a	0.519144	0.535922	2.49564	2.72789	1.66156
Rhd	ENSMUSG00000028825	25.4683	6.23003	5.44572	0.000685013	0.000117121	3.85208	Rh blood group, D antigen [Source:MGI Symbol;Acc:MGI:1202882]	protein_coding	Rhd	0	0.023301	0.867129	1.06668	0.755253
Shisa9	ENSMUSG00000022494	279.015	2.43465	2.16822	0.000696157	0.000119359	3.84744	shisa family member 9 [Source:MGI Symbol;Acc:MGI:1919805]	protein_coding	Shisa9	0.564287	2.67961	8.58669	8.30609	9.75356
Ankrd34a	ENSMUSG00000049097	35.4014	2.45574	2.18537	0.000697242	0.000119628	3.84689	ankyrin repeat domain 34A [Source:MGI Symbol;Acc:MGI:3617846]	protein_coding	Ankrd34a	0.203143	0.186408	1.09977	1.15411	1.12209
Cgas	ENSMUSG00000032344	198.121	1.61706	1.48525	0.000712777	0.000122721	3.84063	cyclic GMP-AMP synthase [Source:MGI Symbol;Acc:MGI:2442261]	protein_coding	Cgas	1.264	2.4	5.79496	6.67984	4.87678
Gm6169	ENSMUSG00000057762	47.8424	2.24314	2.00681	0.000720165	0.00012412	3.83784	predicted gene 6169 [Source:MGI Symbol;Acc:MGI:3646298]	protein_coding	Gm6169	0.361144	0.23301	1.45931	1.41641	1.6184
Tnni2	ENSMUSG00000031097	46.4554	2.15494	1.93388	0.000737155	0.000127445	3.83134	troponin I, skeletal, fast 2 [Source:MGI Symbol;Acc:MGI:105070]	protein_coding	Tnni2	0.248286	0.372815	1.58621	1.18908	1.57524
Tarm1	ENSMUSG00000053338	25.1399	4.16667	3.5952	0.00080105	0.000139879	3.80838	T cell-interacting, activating receptor on myeloid cells 1 [Source:MGI Symbol;Acc:MGI:2442280]	protein_coding	Tarm1	0.045143	0.0466019	0.655634	1.27651	0.625781
Batf3	ENSMUSG00000026630	233	1.77969	1.61725	0.000838425	0.000147306	3.79557	basic leucine zipper transcription factor, ATF-like 3 [Source:MGI Symbol;Acc:MGI:1925491]	protein_coding	Batf3	2.37001	1.42136	7.74071	4.77382	8.56673
Erv3	ENSMUSG00000037482	25.4702	5.21186	4.48226	0.00084896	0.000149309	3.79222	endogenous retroviral sequence 3 [Source:MGI Symbol;Acc:MGI:1919245]	protein_coding	Erv3	0.0225715	0.023301	1.24782	1.0317	0.388416
Slc36a4	ENSMUSG00000043885	2130.81	1.62566	1.48944	0.000850377	0.000149609	3.79172	solute carrier family 36 (proton/amino acid symporter), member 4 [Source:MGI Symbol;Acc:MGI:2442595]	protein_coding	Slc36a4	24.6481	13.0718	66.7055	72.2542	47.7968
Alcam	ENSMUSG00000022636	6484.51	1.73892	1.58338	0.000913045	0.000162216	3.77158	activated leukocyte cell adhesion molecule [Source:MGI Symbol;Acc:MGI:1313266]	protein_coding	Alcam	66.3827	41.7087	165.875	271.863	133.874
Sp110	ENSMUSG00000070034	852.215	1.61771	1.48163	0.000953317	0.000170794	3.75871	Sp110 nuclear body protein [Source:MGI Symbol;Acc:MGI:1923364]	protein_coding	Sp110	9.27688	5.96505	29.5881	15.5105	30.7064
Hells	ENSMUSG00000025001	246.431	1.96029	1.76152	0.00102147	0.000184652	3.73914	helicase, lymphoid specific [Source:MGI Symbol;Acc:MGI:106209]	protein_coding	Hells	1.30915	2.4233	7.48692	10.1072	4.70415
9930111J21Rik1	ENSMUSG00000069893	252.62	2.0746	1.85363	0.00105659	0.000192072	3.72922	RIKEN cDNA 9930111J21 gene 1 [Source:MGI Symbol;Acc:MGI:3041173]	protein_coding	9930111J21Rik1	1.76058	1.74757	5.87956	11.9783	5.11414
Gdf3	ENSMUSG00000030117	471.271	6.17691	5.06842	0.00107186	0.000195234	3.72511	growth differentiation factor 3 [Source:MGI Symbol;Acc:MGI:95686]	protein_coding	Gdf3	0	0.466019	14.2971	10.6668	25.5491
Rasal1	ENSMUSG00000029602	70.9682	3.59967	3.08095	0.00107291	0.000195487	3.72478	RAS protein activator like 1 (GAP1 like) [Source:MGI Symbol;Acc:MGI:1330842]	protein_coding	Rasal1	0.0225715	0.372815	2.15725	2.11587	2.95628
Rph3a	ENSMUSG00000029608	22.2225	6.03144	5.21184	0.00111283	0.000203626	3.71447	rabphilin 3A [Source:MGI Symbol;Acc:MGI:102788]	protein_coding	Rph3a	0	0.023301	0.740232	0.874325	0.733675
Spic	ENSMUSG00000004359	68.782	2.04369	1.82486	0.00117065	0.000215883	3.69967	Spi-C transcription factor (Spi-1/PU.1 related) [Source:MGI Symbol;Acc:MGI:1341168]	protein_coding	Spic	0.60943	0.349514	2.28414	1.71368	2.37365
Padi3	ENSMUSG00000025328	24.373	4.51598	3.8376	0.00118179	0.00021836	3.69677	peptidyl arginine deiminase, type III [Source:MGI Symbol;Acc:MGI:1338891]	protein_coding	Padi3	0.0677145	0	0.930578	0.629514	0.992619
Prss30	ENSMUSG00000024124	23.2421	3.2005	2.76487	0.00123618	0.000229517	3.68409	protease, serine 30 [Source:MGI Symbol;Acc:MGI:1353645]	protein_coding	Prss30	0.0677145	0.0932039	0.951727	0.647001	0.733675
Cd300lf	ENSMUSG00000047798	20.9978	3.56222	3.06193	0.00123898	0.000230111	3.68344	CD300 molecule like family member F [Source:MGI Symbol;Acc:MGI:2442359]	protein_coding	Cd300lf	0.045143	0.0699029	0.82483	0.542082	0.776832
Nkain1	ENSMUSG00000078532	344.177	1.92687	1.72756	0.00124683	0.000231938	3.68142	Na+/K+ transporting ATPase interacting 1 [Source:MGI Symbol;Acc:MGI:1914399]	protein_coding	Nkain1	3.43087	1.67767	8.206	13.5171	9.34356
Tmem171	ENSMUSG00000052485	50.278	4.04117	3.41523	0.00131053	0.000244953	3.66748	transmembrane protein 171 [Source:MGI Symbol;Acc:MGI:2685751]	protein_coding	Tmem171	0	0.209709	1.71311	1.69619	1.76945
Cdca2	ENSMUSG00000048922	172.015	2.19508	1.94549	0.00131053	0.000244966	3.66747	cell division cycle associated 2 [Source:MGI Symbol;Acc:MGI:1919787]	protein_coding	Cdca2	0.60943	1.67767	3.87036	7.18695	4.8552
Ticrr	ENSMUSG00000046591	92.7528	2.71433	2.35768	0.00132387	0.000247933	3.66439	TOPBP1-interacting checkpoint and replication regulator [Source:MGI Symbol;Acc:MGI:1924261]	protein_coding	Ticrr	0.158	0.745631	2.70713	3.74211	2.50313
Cd4	ENSMUSG00000023274	222.046	2.21118	1.95458	0.00133917	0.000251199	3.66103	CD4 antigen [Source:MGI Symbol;Acc:MGI:88335]	protein_coding	Cd4	1.37686	1.46796	10.1729	2.88527	8.092
Treml4	ENSMUSG00000051682	70.9991	2.5527	2.22805	0.00135124	0.000253866	3.65833	triggering receptor expressed on myeloid cells-like 4 [Source:MGI Symbol;Acc:MGI:1923239]	protein_coding	Treml4	0.406287	0.326213	1.52276	3.42735	1.76945
F2rl2	ENSMUSG00000021675	36.4948	2.40316	2.11036	0.00135544	0.000254736	3.65745	coagulation factor II (thrombin) receptor-like 2 [Source:MGI Symbol;Acc:MGI:1298208]	protein_coding	F2rl2	0.248286	0.163107	1.29012	1.08416	1.10051
Ccdc106	ENSMUSG00000035228	70.2222	2.24457	1.98224	0.00136309	0.000256581	3.6556	coiled-coil domain containing 106 [Source:MGI Symbol;Acc:MGI:2385900]	protein_coding	Ccdc106	0.270858	0.629126	1.90345	1.73116	2.99943
Car6	ENSMUSG00000028972	22.4286	3.39128	2.91135	0.00137847	0.000259806	3.65239	carbonic anhydrase 6 [Source:MGI Symbol;Acc:MGI:1333786]	protein_coding	Car6	0.045143	0.0932039	0.634485	0.839352	0.776832
Tmem221	ENSMUSG00000043664	86.7512	1.70874	1.54678	0.00138714	0.000262185	3.65005	transmembrane protein 221 [Source:MGI Symbol;Acc:MGI:3525074]	protein_coding	Tmem221	0.519144	1.00194	2.38989	2.60549	2.71891
Robo1	ENSMUSG00000022883	234.338	1.703	1.53808	0.00151336	0.000289205	3.62478	roundabout guidance receptor 1 [Source:MGI Symbol;Acc:MGI:1274781]	protein_coding	Robo1	2.39258	1.60777	7.93106	8.00882	4.79046
Tmem215	ENSMUSG00000046593	22.0966	4.41047	3.73128	0.00152912	0.000292401	3.62194	transmembrane protein 215 [Source:MGI Symbol;Acc:MGI:2444167]	protein_coding	Tmem215	0.0225715	0.0466019	0.655634	0.437163	1.22998
Sgo1	ENSMUSG00000023940	121.929	2.05145	1.82139	0.00153008	0.000292767	3.62162	shugoshin 1 [Source:MGI Symbol;Acc:MGI:1919665]	protein_coding	Sgo1	0.586859	1.16505	3.10897	5.12355	2.89154
Espl1	ENSMUSG00000058290	314.469	2.0283	1.80173	0.00160087	0.000308223	3.60829	extra spindle pole bodies 1, separase [Source:MGI Symbol;Acc:MGI:2146156]	protein_coding	Espl1	1.03829	3.61165	7.76186	10.4045	10.703
Trim29	ENSMUSG00000032013	452.389	1.94428	1.73288	0.00163391	0.000315562	3.60218	tripartite motif-containing 29 [Source:MGI Symbol;Acc:MGI:1919419]	protein_coding	Trim29	4.76258	1.84078	11.8014	16.1575	13.0983
Mcemp1	ENSMUSG00000013974	34.1394	2.39049	2.08999	0.00166345	0.000322457	3.59656	mast cell expressed membrane protein 1 [Source:MGI Symbol;Acc:MGI:1916439]	protein_coding	Mcemp1	0.225715	0.163107	1.01518	1.10165	1.12209
Nptx1	ENSMUSG00000025582	617.527	3.52841	2.97357	0.00168842	0.000327702	3.59236	neuronal pentraxin 1 [Source:MGI Symbol;Acc:MGI:107811]	protein_coding	Nptx1	0.248286	3.37864	12.4782	36.232	12.4077
Zfp993	ENSMUSG00000063245	146.402	2.14534	1.89294	0.00171168	0.000332829	3.58831	zinc finger protein 993 [Source:MGI Symbol;Acc:MGI:3713585]	protein_coding	Zfp993	1.21886	0.699029	5.13933	5.68311	2.69733
Ptrh1	ENSMUSG00000053746	322.389	1.71025	1.54112	0.00173202	0.000337818	3.58443	peptidyl-tRNA hydrolase 1 homolog [Source:MGI Symbol;Acc:MGI:1913779]	protein_coding	Ptrh1	3.65658	1.77087	8.14255	9.18041	11.372
Slc41a3	ENSMUSG00000030089	751.581	1.66173	1.5015	0.00176177	0.000344147	3.57958	solute carrier family 41, member 3 [Source:MGI Symbol;Acc:MGI:1918949]	protein_coding	Slc41a3	9.02859	3.93786	21.6782	19.7598	25.2255
Thbs2	ENSMUSG00000023885	2566.14	1.64858	1.49821	0.00176987	0.000345942	3.57822	thrombospondin 2 [Source:MGI Symbol;Acc:MGI:98738]	protein_coding	Thbs2	31.4421	13.0951	81.7005	76.3985	68.4044
Pkib	ENSMUSG00000019876	499.908	2.73189	2.34596	0.00192698	0.000380513	3.55324	protein kinase inhibitor beta, cAMP dependent, testis specific [Source:MGI Symbol;Acc:MGI:101937]	protein_coding	Pkib	0.519144	4.35728	19.2883	12.5378	17.155
Spsb4	ENSMUSG00000046997	84.5141	3.09793	2.62882	0.00192698	0.000380679	3.55313	splA/ryanodine receptor domain and SOCS box containing 4 [Source:MGI Symbol;Acc:MGI:2183445]	protein_coding	Spsb4	0.0677145	0.582524	2.24185	2.57052	3.60364
Cox6a2	ENSMUSG00000030785	29.9686	3.05372	2.60536	0.00192825	0.000381043	3.55288	cytochrome c oxidase subunit 6A2 [Source:MGI Symbol;Acc:MGI:104649]	protein_coding	Cox6a2	0.0677145	0.163107	1.03632	0.629514	1.33788
Tesmin	ENSMUSG00000024905	61.1395	1.78297	1.59652	0.00196808	0.000390326	3.54654	testis expressed metallothionein like [Source:MGI Symbol;Acc:MGI:1340029]	protein_coding	Tesmin	0.496573	0.512621	1.84001	1.43389	2.24418
Spock2	ENSMUSG00000058297	1609.52	1.62584	1.46935	0.00198173	0.000393269	3.54456	sparc/osteonectin, cwcv and kazal-like domains proteoglycan 2 [Source:MGI Symbol;Acc:MGI:1891351]	protein_coding	Spock2	14.9423	14.0505	74.9326	26.6844	42.0137
Larp6	ENSMUSG00000034839	155.604	1.88768	1.67864	0.00202923	0.000404271	3.53728	La ribonucleoprotein domain family, member 6 [Source:MGI Symbol;Acc:MGI:1914807]	protein_coding	Larp6	1.51229	0.862136	5.71036	2.99019	5.5673
Krt20	ENSMUSG00000035775	42.4464	2.75185	2.35818	0.00208079	0.000415661	3.52994	keratin 20 [Source:MGI Symbol;Acc:MGI:1914059]	protein_coding	Krt20	0.180572	0.209709	0.740232	1.50384	1.87734
Oas1g	ENSMUSG00000066861	105.471	2.24569	1.96221	0.00209316	0.000418256	3.52829	2'-5' oligoadenylate synthetase 1G [Source:MGI Symbol;Acc:MGI:97429]	protein_coding	Oas1g	0.316001	1.04854	2.58024	3.882	3.38785
Lypd1	ENSMUSG00000026344	212.394	1.66647	1.49896	0.00214932	0.000432151	3.51963	Ly6/Plaur domain containing 1 [Source:MGI Symbol;Acc:MGI:1919835]	protein_coding	Lypd1	2.43772	1.23495	7.31772	5.28092	6.27939
Mybpc3	ENSMUSG00000002100	17.5574	4.0485	3.40225	0.00216871	0.00043685	3.51676	myosin binding protein C, cardiac [Source:MGI Symbol;Acc:MGI:102844]	protein_coding	Mybpc3	0.045143	0.023301	0.676784	0.472136	0.668939
Tlr4	ENSMUSG00000039005	1803.82	1.86048	1.65361	0.00228448	0.0004644	3.50049	toll-like receptor 4 [Source:MGI Symbol;Acc:MGI:96824]	protein_coding	Tlr4	18.8246	8.97087	49.7859	75.804	35.6695
Wif1	ENSMUSG00000020218	22.8091	3.69158	3.09129	0.00232187	0.000473526	3.4953	Wnt inhibitory factor 1 [Source:MGI Symbol;Acc:MGI:1344332]	protein_coding	Wif1	0.045143	0.0699029	0.592186	1.13662	0.561045
Fmn1	ENSMUSG00000044042	1108.51	2.51663	2.16515	0.00233511	0.000476505	3.49363	formin 1 [Source:MGI Symbol;Acc:MGI:101815]	protein_coding	Fmn1	1.55743	10.7883	36.9059	42.5971	26.1749
Ereg	ENSMUSG00000029377	22.1568	6.01289	5.01241	0.00249687	0.000513837	3.47344	epiregulin [Source:MGI Symbol;Acc:MGI:107508]	protein_coding	Ereg	0.0225715	0	0.867129	1.06668	0.388416
Hal	ENSMUSG00000020017	94.8298	1.84149	1.63574	0.00252224	0.000520263	3.4701	histidine ammonia lyase [Source:MGI Symbol;Acc:MGI:96010]	protein_coding	Hal	0.474001	1.07184	3.25702	2.11587	3.25838
Tnfrsf23	ENSMUSG00000037613	489.999	1.71185	1.52921	0.00265185	0.000550325	3.45498	tumor necrosis factor receptor superfamily, member 23 [Source:MGI Symbol;Acc:MGI:1930269]	protein_coding	Tnfrsf23	5.39458	2.86602	12.6474	19.1302	11.3935
Pkd1l2	ENSMUSG00000034416	35.0965	3.32278	2.77411	0.00276113	0.00057696	3.44222	polycystic kidney disease 1 like 2 [Source:MGI Symbol;Acc:MGI:2664668]	protein_coding	Pkd1l2	0.0225715	0.209709	1.24782	1.27651	0.992619
Exoc3l4	ENSMUSG00000021280	350.86	1.7381	1.55025	0.00285036	0.000597819	3.4326	exocyst complex component 3-like 4 [Source:MGI Symbol;Acc:MGI:1921363]	protein_coding	Exoc3l4	1.58	4.54369	10.5536	7.88641	13.0983
Myoz1	ENSMUSG00000068697	17.1356	4.03206	3.35211	0.00288507	0.000607166	3.42839	myozenin 1 [Source:MGI Symbol;Acc:MGI:1929471]	protein_coding	Myoz1	0.0225715	0.0466019	0.444139	0.664487	0.64736
Tgif1	ENSMUSG00000047407	1478.14	1.83147	1.62135	0.00289741	0.000610628	3.42685	TGFB-induced factor homeobox 1 [Source:MGI Symbol;Acc:MGI:1194497]	protein_coding	Tgif1	5.05601	19.5728	42.2778	48.0879	42.5963
Rspo4	ENSMUSG00000032852	16.0981	3.9373	3.2753	0.00301851	0.000639754	3.41418	R-spondin 4 [Source:MGI Symbol;Acc:MGI:1924467]	protein_coding	Rspo4	0.0225715	0.0466019	0.549887	0.542082	0.561045
Gcnt4	ENSMUSG00000091387	68.2417	4.3468	3.49967	0.00306085	0.000649826	3.40992	glucosaminyl (N-acetyl) transferase 4, core 2 (beta-1,6-N-acetylglucosaminyltransferase) [Source:MGI Symbol;Acc:MGI:2684919]	protein_coding	Gcnt4	0	0.23301	2.15725	3.7596	1.03578
Slc6a7	ENSMUSG00000052026	53.0855	2.98912	2.49563	0.003199	0.000684314	3.39579	solute carrier family 6 (neurotransmitter transporter, L-proline), member 7 [Source:MGI Symbol;Acc:MGI:2147363]	protein_coding	Slc6a7	0.270858	0.139806	2.47449	0.664487	2.20102
Slc26a10	ENSMUSG00000040441	121.996	2.28429	1.96068	0.00344368	0.000743029	3.37319	solute carrier family 26, member 10 [Source:MGI Symbol;Acc:MGI:2143920]	protein_coding	Slc26a10	0.519144	1.00194	5.60461	1.66122	4.42363
Rnf182	ENSMUSG00000044164	23.0416	3.19917	2.66099	0.00350555	0.000759518	3.36714	ring finger protein 182 [Source:MGI Symbol;Acc:MGI:3045355]	protein_coding	Rnf182	0.045143	0.116505	0.930578	0.489622	0.906304
Col26a1	ENSMUSG00000004415	23.1911	4.08256	3.33024	0.0035692	0.000775441	3.36142	collagen, type XXVI, alpha 1 [Source:MGI Symbol;Acc:MGI:2155345]	protein_coding	Col26a1	0	0.0932039	0.740232	0.629514	1.03578
Cdkn1c	ENSMUSG00000037664	2371.06	1.61539	1.4429	0.00362323	0.000789342	3.35651	cyclin-dependent kinase inhibitor 1C (P57) [Source:MGI Symbol;Acc:MGI:104564]	protein_coding	Cdkn1c	30.0201	11.8602	64.1675	62.794	82.0853
Gm21083	ENSMUSG00000096878	23.1095	3.4524	2.84288	0.00376325	0.000824116	3.34457	predicted gene, 21083 [Source:MGI Symbol;Acc:MGI:5434438]	protein_coding	Gm21083	0.0225715	0.116505	1.05747	0.681974	0.604203
Mdk	ENSMUSG00000027239	463.609	2.50494	2.11921	0.00379028	0.000830941	3.34228	midkine [Source:MGI Symbol;Acc:MGI:96949]	protein_coding	Mdk	0.654573	4.54369	17.4906	9.4602	17.9535
Zfp382	ENSMUSG00000074220	66.7421	1.71543	1.51901	0.00383935	0.000842845	3.33833	zinc finger protein 382 [Source:MGI Symbol;Acc:MGI:3588204]	protein_coding	Zfp382	0.564287	0.582524	1.98805	2.34319	1.57524
Treml2	ENSMUSG00000071068	48.1515	2.43378	2.06275	0.00410497	0.000909002	3.31727	triggering receptor expressed on myeloid cells-like 2 [Source:MGI Symbol;Acc:MGI:2147038]	protein_coding	Treml2	0.112857	0.442718	1.60736	1.53881	1.44577
Add2	ENSMUSG00000030000	14.4031	4.36881	3.57289	0.00433772	0.000967794	3.29973	adducin 2 (beta) [Source:MGI Symbol;Acc:MGI:87919]	protein_coding	Add2	0.0225715	0.023301	0.571036	0.472136	0.453152
Btbd11	ENSMUSG00000020042	304.598	2.26594	1.93033	0.0044034	0.000984027	3.29505	BTB (POZ) domain containing 11 [Source:MGI Symbol;Acc:MGI:1921257]	protein_coding	Btbd11	0.586859	3.35534	11.0823	8.98806	8.63147
Psma8	ENSMUSG00000036743	57.4334	1.92524	1.67237	0.0045716	0.0010301	3.28217	proteasome subunit alpha 8 [Source:MGI Symbol;Acc:MGI:1920927]	protein_coding	Psma8	0.45143	0.419417	1.54391	2.23827	1.40261
Prss50	ENSMUSG00000048752	9.46519	6.25109	5.08991	0.00488521	0.00111299	3.26029	protease, serine 50 [Source:MGI Symbol;Acc:MGI:2447303]	protein_coding	Prss50	0	0	0.317242	0.34973	0.345259
Trpv2	ENSMUSG00000018507	2646.58	1.78178	1.56032	0.00491194	0.00112084	3.25829	transient receptor potential cation channel, subfamily V, member 2 [Source:MGI Symbol;Acc:MGI:1341836]	protein_coding	Trpv2	32.0741	10.1825	75.2922	88.0795	73.1517
Eya4	ENSMUSG00000010461	242.712	1.92637	1.66881	0.00500796	0.00114574	3.25205	EYA transcriptional coactivator and phosphatase 4 [Source:MGI Symbol;Acc:MGI:1337104]	protein_coding	Eya4	1.03829	2.74951	7.63497	9.75747	4.50994
Gabbr2	ENSMUSG00000039809	85.7004	1.95512	1.69091	0.00504322	0.00115622	3.24947	gamma-aminobutyric acid (GABA) B receptor, 2 [Source:MGI Symbol;Acc:MGI:2386030]	protein_coding	Gabbr2	0.316001	1.00194	2.62254	2.64046	2.56786
C130050O18Rik	ENSMUSG00000044092	41.7028	2.23045	1.89355	0.00517533	0.00119101	3.24102	RIKEN cDNA C130050O18 gene [Source:MGI Symbol;Acc:MGI:2442694]	protein_coding	C130050O18Rik	0.270858	0.256311	0.972876	1.73116	1.16525
Smpx	ENSMUSG00000041476	11.2301	6.49818	5.23844	0.00530457	0.00122501	3.23299	small muscle protein, X-linked [Source:MGI Symbol;Acc:MGI:1913356]	protein_coding	Smpx	0	0	0.571036	0.454649	0.172629
Aipl1	ENSMUSG00000040554	18.7451	3.08727	2.52731	0.00533577	0.00123445	3.2308	aryl hydrocarbon receptor-interacting protein-like 1 [Source:MGI Symbol;Acc:MGI:2148800]	protein_coding	Aipl1	0.0902859	0.0466019	0.655634	0.542082	0.668939
F830045P16Rik	ENSMUSG00000043727	12.8059	6.68843	5.37159	0.00538422	0.00124823	3.22762	RIKEN cDNA F830045P16 gene [Source:MGI Symbol;Acc:MGI:3045317]	protein_coding	F830045P16Rik	0	0	0.42299	0.769406	0.151051
Gp1ba	ENSMUSG00000050675	16.8472	4.57285	3.63179	0.005672	0.00132815	3.20983	glycoprotein 1b, alpha polypeptide [Source:MGI Symbol;Acc:MGI:1333744]	protein_coding	Gp1ba	0.045143	0	0.782531	0.384703	0.604203
Il12b	ENSMUSG00000004296	17.2974	5.66644	4.55857	0.00569499	0.00133388	3.20859	interleukin 12b [Source:MGI Symbol;Acc:MGI:96540]	protein_coding	Il12b	0	0.023301	0.867129	0.279784	0.712096
Ror2	ENSMUSG00000021464	78.5839	1.66887	1.46585	0.00573707	0.00134545	3.20611	receptor tyrosine kinase-like orphan receptor 2 [Source:MGI Symbol;Acc:MGI:1347521]	protein_coding	Ror2	0.790002	0.582524	3.06668	1.8186	2.11471
Tpsg1	ENSMUSG00000033200	16.0653	5.55819	4.48204	0.00579786	0.0013642	3.20212	tryptase gamma 1 [Source:MGI Symbol;Acc:MGI:1349391]	protein_coding	Tpsg1	0	0.023301	0.803681	0.332244	0.582624
Mpz	ENSMUSG00000056569	63.2547	2.57547	2.12964	0.00584808	0.00137881	3.19905	myelin protein zero [Source:MGI Symbol;Acc:MGI:103177]	protein_coding	Mpz	0.112857	0.559223	2.47449	1.31149	2.37365
Rasgef1b	ENSMUSG00000089809	951.877	2.06015	1.75907	0.00595525	0.00141119	3.19235	RasGEF domain family, member 1B [Source:MGI Symbol;Acc:MGI:2443755]	protein_coding	Rasgef1b	2.07658	11.8835	31.0263	27.9259	29.0449
S100g	ENSMUSG00000040808	20.4088	3.8913	3.08976	0.00600159	0.00142432	3.18968	S100 calcium binding protein G [Source:MGI Symbol;Acc:MGI:104528]	protein_coding	S100g	0	0.0932039	0.697933	0.664487	0.733675
Slc9a7	ENSMUSG00000037341	98.2415	3.45656	2.72782	0.00604526	0.00143685	3.18714	solute carrier family 9 (sodium/hydrogen exchanger), member 7 [Source:MGI Symbol;Acc:MGI:2444530]	protein_coding	Slc9a7	0.0225715	0.582524	3.61656	4.19676	2.02839
Actn3	ENSMUSG00000006457	208.394	2.25147	1.89251	0.00608857	0.00145042	3.18442	actinin alpha 3 [Source:MGI Symbol;Acc:MGI:99678]	protein_coding	Actn3	1.62515	0.932039	10.9343	2.57052	6.43044
Ccl5	ENSMUSG00000035042	293.092	1.96345	1.68251	0.006378	0.00152999	3.16893	chemokine (C-C motif) ligand 5 [Source:MGI Symbol;Acc:MGI:98262]	protein_coding	Ccl5	2.07658	2.28349	11.5053	3.30495	12.494
Gm29094	ENSMUSG00000100838	19.159	4.76191	3.71165	0.00642757	0.00154385	3.16631	predicted gene 29094 [Source:MGI Symbol;Acc:MGI:5579800]	protein_coding	Gm29094	0.045143	0	0.42299	1.06668	0.474731
Rnase2b	ENSMUSG00000059606	10.2417	6.36572	5.01025	0.00654926	0.00157855	3.15984	ribonuclease, RNase A family, 2B (liver, eosinophil-derived neurotoxin) [Source:MGI Symbol;Acc:MGI:1858598]	protein_coding	Rnase2b	0	0	0.190345	0.524595	0.366837
Egr3	ENSMUSG00000033730	112.264	1.88728	1.62155	0.00658698	0.00158921	3.15788	early growth response 3 [Source:MGI Symbol;Acc:MGI:1306780]	protein_coding	Egr3	1.106	0.605825	4.54714	2.04592	3.71153
Tmem144	ENSMUSG00000027956	337.721	2.16742	1.82484	0.00676422	0.00163763	3.14912	transmembrane protein 144 [Source:MGI Symbol;Acc:MGI:1917902]	protein_coding	Tmem144	0.722288	3.91456	9.62302	12.7127	8.95515
Speer4e	ENSMUSG00000091255	14.1414	5.35463	4.2493	0.00729663	0.00179028	3.12298	spermatogenesis associated glutamate (E)-rich protein 4e [Source:MGI Symbol;Acc:MGI:2668871]	protein_coding	Speer4e	0.0225715	0	0.528737	0.367217	0.604203
Il1a	ENSMUSG00000027399	17.9651	3.34184	2.66269	0.00736346	0.00180997	3.11976	interleukin 1 alpha [Source:MGI Symbol;Acc:MGI:96542]	protein_coding	Il1a	0.0225715	0.0932039	0.719083	0.612028	0.474731
H2-M2	ENSMUSG00000016283	46.1406	2.35316	1.94804	0.00755753	0.0018631	3.11123	histocompatibility 2, M region locus 2 [Source:MGI Symbol;Acc:MGI:95914]	protein_coding	H2-M2	0.158	0.396116	1.90345	0.821866	1.70471
Crlf1	ENSMUSG00000007888	249.468	1.83872	1.57864	0.00759879	0.00187599	3.10919	cytokine receptor-like factor 1 [Source:MGI Symbol;Acc:MGI:1340030]	protein_coding	Crlf1	2.61829	1.28155	5.24507	10.6143	6.36571
Treml1	ENSMUSG00000023993	39.8878	2.81178	2.26064	0.00763092	0.00188574	3.10766	triggering receptor expressed on myeloid cells-like 1 [Source:MGI Symbol;Acc:MGI:1918576]	protein_coding	Treml1	0.270858	0.0699029	1.14207	0.891812	1.89892
H60b	ENSMUSG00000075297	34.0417	2.28947	1.89753	0.0080647	0.00201654	3.08779	histocompatibility 60b [Source:MGI Symbol;Acc:MGI:3649078]	protein_coding	H60b	0.248286	0.163107	0.951727	1.36395	0.863147
Efcab11	ENSMUSG00000021176	60.8764	2.01262	1.70093	0.008071	0.0020188	3.08745	EF-hand calcium binding domain 11 [Source:MGI Symbol;Acc:MGI:1926017]	protein_coding	Efcab11	0.248286	0.652427	1.58621	2.30822	1.66156
Gm8113	ENSMUSG00000089901	84.5004	2.09085	1.75517	0.00817806	0.00204959	3.08295	predicted gene 8113 [Source:MGI Symbol;Acc:MGI:3648791]	protein_coding	Gm8113	0.248286	0.95534	3.13012	2.01095	2.74049
Sirpb1b	ENSMUSG00000095028	257.001	2.69157	2.16489	0.00820713	0.00206048	3.08137	signal-regulatory protein beta 1B [Source:MGI Symbol;Acc:MGI:3779828]	protein_coding	Sirpb1b	0.203143	2.3767	8.3752	9.33779	7.14254
Cdk6	ENSMUSG00000040274	1751.8	1.71696	1.48274	0.00861617	0.00218221	3.06424	cyclin-dependent kinase 6 [Source:MGI Symbol;Acc:MGI:1277162]	protein_coding	Cdk6	6.11687	25.1184	51.7528	59.4017	44.1284
Igsf21	ENSMUSG00000040972	60.5691	1.62741	1.41351	0.00903295	0.00230665	3.04761	immunoglobulin superfamily, member 21 [Source:MGI Symbol;Acc:MGI:2681842]	protein_coding	Igsf21	0.45143	0.652427	1.41702	1.66122	2.26576
Ear1	ENSMUSG00000072601	13.7057	3.67427	2.86024	0.00944956	0.00242827	3.03214	eosinophil-associated, ribonuclease A family, member 1 [Source:MGI Symbol;Acc:MGI:108021]	protein_coding	Ear1	0.045143	0.023301	0.571036	0.437163	0.388416
Gpr171	ENSMUSG00000050075	57.435	2.13376	1.77139	0.00957925	0.00247018	3.02697	G protein-coupled receptor 171 [Source:MGI Symbol;Acc:MGI:2442043]	protein_coding	Gpr171	0.270858	0.512621	2.83403	1.24154	1.3163
Mmp10	ENSMUSG00000047562	14.1067	5.35184	4.11394	0.0100461	0.00260677	3.01066	matrix metallopeptidase 10 [Source:MGI Symbol;Acc:MGI:97007]	protein_coding	Mmp10	0.0225715	0	0.359541	0.716947	0.388416
Trdn	ENSMUSG00000019787	54.6271	2.32685	1.89506	0.0102591	0.00266993	3.00339	triadin [Source:MGI Symbol;Acc:MGI:1924007]	protein_coding	Trdn	0.428858	0.209709	1.77656	0.909298	2.54628
Msc	ENSMUSG00000025930	108.439	1.61039	1.39336	0.0102927	0.00267997	3.00224	musculin [Source:MGI Symbol;Acc:MGI:1333884]	protein_coding	Msc	1.264	0.675728	3.13012	2.4656	3.99205
Nxf7	ENSMUSG00000031410	13.9205	5.35206	4.0936	0.0111836	0.00294869	2.97304	nuclear RNA export factor 7 [Source:MGI Symbol;Acc:MGI:2159343]	protein_coding	Nxf7	0	0.023301	0.528737	0.664487	0.258944
Gpr88	ENSMUSG00000068696	68.9442	2.28457	1.85643	0.0112849	0.00298348	2.96944	G-protein coupled receptor 88 [Source:MGI Symbol;Acc:MGI:1927653]	protein_coding	Gpr88	0.361144	0.48932	2.83403	0.804379	2.97786
Fbxl2	ENSMUSG00000032507	181.755	1.7205	1.46978	0.0113502	0.00300345	2.96738	F-box and leucine-rich repeat protein 2 [Source:MGI Symbol;Acc:MGI:1919429]	protein_coding	Fbxl2	0.744859	2.4699	4.52599	6.15525	5.43782
Arc	ENSMUSG00000022602	197.913	1.76082	1.49522	0.0114754	0.0030455	2.96311	activity regulated cytoskeletal-associated protein [Source:MGI Symbol;Acc:MGI:88067]	protein_coding	Arc	1.91858	1.35146	8.0791	2.72789	7.1857
Pak1	ENSMUSG00000030774	1534.2	2.04634	1.69342	0.0115378	0.00306679	2.96096	p21 (RAC1) activated kinase 1 [Source:MGI Symbol;Acc:MGI:1339975]	protein_coding	Pak1	3.04715	19.6893	44.1601	57.2508	39.1221
Parpbp	ENSMUSG00000035365	98.553	1.72529	1.46666	0.0121058	0.00324676	2.94335	PARP1 binding protein [Source:MGI Symbol;Acc:MGI:1922567]	protein_coding	Parpbp	0.925431	0.745631	2.45334	4.1443	2.07155
Fcrl1	ENSMUSG00000059994	125.544	2.63693	2.06848	0.0121254	0.00325275	2.94278	Fc receptor-like 1 [Source:MGI Symbol;Acc:MGI:2442862]	protein_coding	Fcrl1	0.112857	1.18835	3.61656	4.7913	3.66837
Edil3	ENSMUSG00000034488	39.1348	4.54651	3.14076	0.0123374	0.003317	2.93672	EGF-like repeats and discoidin I-like domains 3 [Source:MGI Symbol;Acc:MGI:1329025]	protein_coding	Edil3	0	0.116505	0.82483	2.79784	0.32368
Cryba4	ENSMUSG00000066975	16.9354	5.63809	4.175	0.0124611	0.0033547	2.93322	crystallin, beta A4 [Source:MGI Symbol;Acc:MGI:102716]	protein_coding	Cryba4	0	0.023301	0.211495	0.367217	1.22998
Guca1a	ENSMUSG00000023982	127.209	3.77875	2.68353	0.0127809	0.00345454	2.9241	guanylate cyclase activator 1a (retina) [Source:MGI Symbol;Acc:MGI:102770]	protein_coding	Guca1a	0.564287	0	3.59541	3.44484	6.02045
Ypel4	ENSMUSG00000034059	62.313	1.68872	1.43742	0.0131137	0.00355468	2.91519	yippee like 4 [Source:MGI Symbol;Acc:MGI:3605071]	protein_coding	Ypel4	0.361144	0.745631	1.79771	1.39892	2.37365
Tmc3	ENSMUSG00000038540	19.6651	2.95688	2.28091	0.0132085	0.00358984	2.91212	transmembrane channel-like gene family 3 [Source:MGI Symbol;Acc:MGI:2669033]	protein_coding	Tmc3	0.045143	0.116505	0.486438	0.891812	0.539467
Pcp4l1	ENSMUSG00000038370	791.054	1.88428	1.56608	0.0140467	0.00385455	2.88983	Purkinje cell protein 4-like 1 [Source:MGI Symbol;Acc:MGI:1913675]	protein_coding	Pcp4l1	1.96372	10.9049	20.6842	23.0472	28.0738
Smim40	ENSMUSG00000092349	14.1349	4.37188	3.20732	0.0142219	0.00391377	2.88503	small integral membrane protein 40 [Source:MGI Symbol;Acc:MGI:3054967]	protein_coding	Smim40	0	0.0466019	0.274943	0.559568	0.625781
Saa3	ENSMUSG00000040026	238.621	2.07843	1.69075	0.0144547	0.0039881	2.8791	serum amyloid A 3 [Source:MGI Symbol;Acc:MGI:98223]	protein_coding	Saa3	0	0.838835	6.3237	3.82954	12.2135
Icam4	ENSMUSG00000001014	13.4466	4.29509	3.15865	0.0145493	0.00402115	2.8765	intercellular adhesion molecule 4, Landsteiner-Wiener blood group [Source:MGI Symbol;Acc:MGI:1925619]	protein_coding	Icam4	0	0.0466019	0.42299	0.314757	0.668939
Rrm2	ENSMUSG00000020649	911.798	1.74225	1.46455	0.0149112	0.00414433	2.86696	ribonucleotide reductase M2 [Source:MGI Symbol;Acc:MGI:98181]	protein_coding	Rrm2	3.11486	12.9087	20.9591	35.3752	24.3192
Runx3	ENSMUSG00000070691	74.5495	1.6335	1.38804	0.0150871	0.00420041	2.86271	runt related transcription factor 3 [Source:MGI Symbol;Acc:MGI:102672]	protein_coding	Runx3	0.519144	0.838835	2.58024	1.32897	2.74049
Kcnv2	ENSMUSG00000047298	11.6768	5.09143	3.79832	0.0152371	0.00424857	2.85909	potassium channel, subfamily V, member 2 [Source:MGI Symbol;Acc:MGI:2670981]	protein_coding	Kcnv2	0	0.023301	0.571036	0.279784	0.388416
Trim30c	ENSMUSG00000078616	12.4222	5.18559	3.8427	0.0152421	0.00425084	2.85892	tripartite motif-containing 30C [Source:MGI Symbol;Acc:MGI:4821257]	protein_coding	Trim30c	0	0.023301	0.317242	0.647001	0.32368
Afp	ENSMUSG00000054932	208.053	3.74019	2.57112	0.0154379	0.00431561	2.85412	alpha fetoprotein [Source:MGI Symbol;Acc:MGI:87951]	protein_coding	Afp	0	1.07184	5.49887	8.56839	7.01307
Il1b	ENSMUSG00000027398	32.8452	2.44381	1.91435	0.0159779	0.00449328	2.84128	interleukin 1 beta [Source:MGI Symbol;Acc:MGI:96543]	protein_coding	Il1b	0.158	0.209709	0.676784	1.62624	0.776832
Kng2	ENSMUSG00000060459	114.429	1.73374	1.45204	0.0159986	0.00450005	2.8408	kininogen 2 [Source:MGI Symbol;Acc:MGI:3027157]	protein_coding	Kng2	1.37686	0.512621	3.89151	2.90276	3.45259
Lrfn2	ENSMUSG00000040490	18.9075	3.71177	2.64525	0.0166416	0.00472267	2.82537	leucine rich repeat and fibronectin type III domain containing 2 [Source:MGI Symbol;Acc:MGI:1917780]	protein_coding	Lrfn2	0.0677145	0.023301	0.867129	0.192352	0.906304
Hao1	ENSMUSG00000027261	18.0148	3.70718	2.66352	0.0166817	0.00473689	2.8244	hydroxyacid oxidase 1, liver [Source:MGI Symbol;Acc:MGI:96011]	protein_coding	Hao1	0	0.0932039	0.465289	0.734433	0.625781
Nwd2	ENSMUSG00000090061	11.0905	5.01764	3.69456	0.0171914	0.0049006	2.8135	NACHT and WD repeat domain containing 2 [Source:MGI Symbol;Acc:MGI:1920464]	protein_coding	Nwd2	0	0.023301	0.296093	0.472136	0.388416
B3gnt7	ENSMUSG00000079445	91.2062	2.04046	1.64317	0.0181181	0.0052174	2.7933	UDP-GlcNAc:betaGal beta-1,3-N-acetylglucosaminyltransferase 7 [Source:MGI Symbol;Acc:MGI:2384394]	protein_coding	B3gnt7	0.248286	1.09515	3.65886	1.97598	2.84838
P4ha3	ENSMUSG00000051048	14.0567	5.34312	3.7121	0.0187387	0.00544293	2.77958	procollagen-proline, 2-oxoglutarate 4-dioxygenase (proline 4-hydroxylase), alpha polypeptide III [Source:MGI Symbol;Acc:MGI:2444049]	protein_coding	P4ha3	0.0225715	0	0.317242	0.909298	0.215787
Slc17a8	ENSMUSG00000019935	22.1072	2.41662	1.87186	0.0193274	0.00564067	2.76797	solute carrier family 17 (sodium-dependent inorganic phosphate cotransporter), member 8 [Source:MGI Symbol;Acc:MGI:3039629]	protein_coding	Slc17a8	0.0902859	0.163107	0.719083	0.874325	0.496309
Zfp385c	ENSMUSG00000014198	26.4888	2.54998	1.93833	0.0198349	0.00583261	2.75705	zinc finger protein 385C [Source:MGI Symbol;Acc:MGI:3608347]	protein_coding	Zfp385c	0.135429	0.139806	1.07862	0.367217	1.14367
Gpr141	ENSMUSG00000053101	23.9572	2.69542	2.02172	0.0200063	0.00589497	2.75357	G protein-coupled receptor 141 [Source:MGI Symbol;Acc:MGI:2672983]	protein_coding	Gpr141	0.0902859	0.139806	0.867129	1.06668	0.366837
Cdkl4	ENSMUSG00000033966	197.862	1.97798	1.58885	0.0201395	0.00594623	2.75073	cyclin-dependent kinase-like 4 [Source:MGI Symbol;Acc:MGI:3587025]	protein_coding	Cdkl4	0.519144	2.5165	5.83726	7.85144	4.27258
Speer4d	ENSMUSG00000070933	12.0642	4.13408	2.90571	0.0205224	0.00608626	2.7431	spermatogenesis associated glutamate (E)-rich protein 4D [Source:MGI Symbol;Acc:MGI:2668869]	protein_coding	Speer4d	0	0.0466019	0.571036	0.297271	0.388416
Npas4	ENSMUSG00000045903	110.37	2.11492	1.66865	0.0205571	0.00609901	2.74241	neuronal PAS domain protein 4 [Source:MGI Symbol;Acc:MGI:2664186]	protein_coding	Npas4	1.03829	0.419417	3.53196	1.52133	5.35151
Cacng4	ENSMUSG00000020723	117.231	1.79266	1.46899	0.0210548	0.00627306	2.73316	calcium channel, voltage-dependent, gamma subunit 4 [Source:MGI Symbol;Acc:MGI:1859167]	protein_coding	Cacng4	0.677145	1.28155	4.25105	1.57379	4.87678
Gm9733	ENSMUSG00000078783	12.7047	3.58341	2.544	0.0211347	0.00630064	2.73171	predicted gene 9733 [Source:MGI Symbol;Acc:MGI:3780136]	protein_coding	Gm9733	0.0225715	0.0466019	0.40184	0.612028	0.258944
Rbpjl	ENSMUSG00000017007	8.80449	6.14506	0.960132	0.0216719	0.0064841	2.72224	recombination signal binding protein for immunoglobulin kappa J region-like [Source:MGI Symbol;Acc:MGI:1196616]	protein_coding	Rbpjl	0	0	0.549887	0.069946	0.345259
Gzmb	ENSMUSG00000015437	79.9118	1.97629	1.58087	0.0217743	0.00652772	2.72002	granzyme B [Source:MGI Symbol;Acc:MGI:109267]	protein_coding	Gzmb	0.428858	0.768932	1.81886	3.89949	1.46735
Cxcl1	ENSMUSG00000029380	90.8495	1.68383	1.3938	0.022001	0.0066036	2.7162	chemokine (C-X-C motif) ligand 1 [Source:MGI Symbol;Acc:MGI:108068]	protein_coding	Cxcl1	1.08343	0.466019	3.02438	1.92352	3.17206
Eef1akmt3	ENSMUSG00000080115	19.0374	2.6478	1.97004	0.0226624	0.00684678	2.70421	EEF1A lysine methyltransferase 3 [Source:MGI Symbol;Acc:MGI:3645330]	protein_coding	Eef1akmt3	0.135429	0.0466019	0.528737	0.69946	0.604203
Olfr920	ENSMUSG00000061039	52.6054	1.79787	1.463	0.0228834	0.00692446	2.70046	olfactory receptor 920 [Source:MGI Symbol;Acc:MGI:3030754]	protein_coding	Olfr920	0.564287	0.279612	2.03035	1.13662	1.59682
Suv39h2	ENSMUSG00000026646	59.6106	1.66952	1.37912	0.0232868	0.0070646	2.69378	suppressor of variegation 3-9 2 [Source:MGI Symbol;Acc:MGI:1890396]	protein_coding	Suv39h2	0.474001	0.582524	1.07862	2.13335	2.02839
Lrrc66	ENSMUSG00000067206	15.9906	2.6016	1.92823	0.0247312	0.0075678	2.67077	leucine rich repeat containing 66 [Source:MGI Symbol;Acc:MGI:2387634]	protein_coding	Lrrc66	0.0902859	0.0699029	0.571036	0.577055	0.388416
Fkbp1b	ENSMUSG00000020635	374.192	1.73532	1.41204	0.0255019	0.00786151	2.65796	FK506 binding protein 1b [Source:MGI Symbol;Acc:MGI:1336205]	protein_coding	Fkbp1b	1.06086	5.56893	11.3784	10.0198	12.0841
Cst6	ENSMUSG00000024846	31.3776	1.75629	1.42517	0.0262	0.00811426	2.64728	cystatin E/M [Source:MGI Symbol;Acc:MGI:1920970]	protein_coding	Cst6	0.248286	0.279612	0.803681	1.10165	0.884725
Wipf3	ENSMUSG00000086040	332.781	1.78324	1.43574	0.0269088	0.00837555	2.63654	WAS/WASL interacting protein family, member 3 [Source:MGI Symbol;Acc:MGI:3044681]	protein_coding	Wipf3	1.896	3.70485	15.6506	3.44484	11.3504
Gm4131	ENSMUSG00000100486	10.6876	3.95266	2.66966	0.0272165	0.00848271	2.63223	predicted gene 4131 [Source:MGI Symbol;Acc:MGI:3782307]	protein_coding	Gm4131	0	0.0466019	0.380691	0.332244	0.388416
Sim2	ENSMUSG00000062713	15.1541	3.04267	2.12606	0.0274903	0.00859104	2.62791	single-minded family bHLH transcription factor 2 [Source:MGI Symbol;Acc:MGI:98307]	protein_coding	Sim2	0.0677145	0.0466019	0.761382	0.244811	0.517888
Cst7	ENSMUSG00000068129	37.4773	1.99843	1.56066	0.0278855	0.00874783	2.62175	cystatin F (leukocystatin) [Source:MGI Symbol;Acc:MGI:1298217]	protein_coding	Cst7	0.203143	0.349514	1.79771	0.75192	0.927883
Gm6377	ENSMUSG00000048621	53.8277	1.96873	1.54085	0.0279332	0.00876613	2.62104	predicted gene 6377 [Source:MGI Symbol;Acc:MGI:3647255]	protein_coding	Gm6377	0.586859	0.186408	1.86116	1.69619	1.35946
Klra2	ENSMUSG00000030187	48.0782	1.86424	1.47741	0.0286833	0.00903237	2.61083	killer cell lectin-like receptor, subfamily A, member 2 [Source:MGI Symbol;Acc:MGI:101906]	protein_coding	Klra2	0.383715	0.372815	1.09977	2.15084	1.03578
Lipc	ENSMUSG00000032207	13.5758	2.90772	2.0605	0.0289128	0.0091238	2.60738	lipase, hepatic [Source:MGI Symbol;Acc:MGI:96216]	protein_coding	Lipc	0.0225715	0.0932039	0.444139	0.419676	0.474731
Tnr	ENSMUSG00000015829	20.1206	2.26003	1.70871	0.0289259	0.00913639	2.60691	tenascin R [Source:MGI Symbol;Acc:MGI:99516]	protein_coding	Tnr	0.0902859	0.163107	0.592186	0.472136	0.841568
Tmem132e	ENSMUSG00000020701	9.10083	4.7262	3.20787	0.0289661	0.00915603	2.60617	transmembrane protein 132E [Source:MGI Symbol;Acc:MGI:2685490]	protein_coding	Tmem132e	0	0.023301	0.274943	0.34973	0.32368
Misp3	ENSMUSG00000074217	48.0038	1.6931	1.37212	0.0295065	0.00936395	2.59847	MISP family member 3 [Source:MGI Symbol;Acc:MGI:1917384]	protein_coding	Misp3	0.248286	0.605825	1.20552	1.25903	1.81261
Hs3st3a1	ENSMUSG00000047759	32.2864	1.72157	1.38874	0.0299061	0.00951924	2.59282	heparan sulfate (glucosamine) 3-O-sulfotransferase 3A1 [Source:MGI Symbol;Acc:MGI:1333861]	protein_coding	Hs3st3a1	0.293429	0.256311	1.16322	0.69946	1.03578
Tnfsf9	ENSMUSG00000035678	41.0017	1.80507	1.43718	0.0300453	0.00956714	2.59109	tumor necrosis factor (ligand) superfamily, member 9 [Source:MGI Symbol;Acc:MGI:1101058]	protein_coding	Tnfsf9	0.361144	0.302913	1.48046	0.69946	1.55366
Shc4	ENSMUSG00000035109	139.739	1.81674	1.44246	0.0300863	0.00958378	2.5905	SHC (Src homology 2 domain containing) family, member 4 [Source:MGI Symbol;Acc:MGI:2655364]	protein_coding	Shc4	0.564287	1.77087	3.78576	6.10279	2.5247
Foxd3	ENSMUSG00000067261	6.4616	5.69857	1.05401	0.0300943	0.00958811	2.59034	forkhead box D3 [Source:MGI Symbol;Acc:MGI:1347473]	protein_coding	Foxd3	0	0	0.296093	0.104919	0.302101
Celsr3	ENSMUSG00000023473	83.9234	1.84198	1.45423	0.0310563	0.00994469	2.57775	cadherin, EGF LAG seven-pass G-type receptor 3 [Source:MGI Symbol;Acc:MGI:1858236]	protein_coding	Celsr3	0.993145	0.302913	2.07265	2.79784	2.67575
Jsrp1	ENSMUSG00000020216	24.5738	1.95416	1.52112	0.0315357	0.0101227	2.57161	junctional sarcoplasmic reticulum protein 1 [Source:MGI Symbol;Acc:MGI:1916700]	protein_coding	Jsrp1	0.180572	0.186408	0.613335	0.647001	0.992619
Adcy7	ENSMUSG00000031659	6481.32	1.95563	1.51949	0.0317732	0.0102192	2.56832	adenylate cyclase 7 [Source:MGI Symbol;Acc:MGI:102891]	protein_coding	Adcy7	10.3152	91.5262	183.535	249.428	154.546
Serpina3f	ENSMUSG00000066363	49.4718	1.64501	1.33455	0.0317873	0.0102338	2.56783	serine (or cysteine) peptidase inhibitor, clade A, member 3F [Source:MGI Symbol;Acc:MGI:2182838]	protein_coding	Serpina3f	0.316001	0.582524	2.07265	1.11914	1.20841
Muc15	ENSMUSG00000050808	38.741	4.53415	1.12667	0.0324295	0.0104929	2.55915	mucin 15 [Source:MGI Symbol;Acc:MGI:2442110]	protein_coding	Muc15	0	0.116505	0.317242	0.227325	3.58206
Abcg8	ENSMUSG00000024254	11.4732	4.0264	2.49142	0.0332471	0.0108071	2.54888	ATP binding cassette subfamily G member 8 [Source:MGI Symbol;Acc:MGI:1914720]	protein_coding	Abcg8	0.0225715	0.023301	0.740232	0.139892	0.32368
Rnase13	ENSMUSG00000068392	33.6924	4.62713	1.04448	0.0340841	0.0111239	2.53878	ribonuclease, RNase A family, 13 (non-active) [Source:MGI Symbol;Acc:MGI:3528592]	protein_coding	Rnase13	0.0225715	0.0699029	0.169196	0.069946	3.36627
Sele	ENSMUSG00000026582	21.8108	2.12594	1.59649	0.0353876	0.0116571	2.52236	selectin, endothelial cell [Source:MGI Symbol;Acc:MGI:98278]	protein_coding	Sele	0.0902859	0.209709	0.82483	0.664487	0.539467
Scn4b	ENSMUSG00000046480	110.733	1.78269	1.39678	0.0365333	0.0121109	2.5089	sodium channel, type IV, beta [Source:MGI Symbol;Acc:MGI:2687406]	protein_coding	Scn4b	1.06086	0.745631	4.69519	1.27651	4.1431
Serpinb9e	ENSMUSG00000062342	6.49583	5.70786	0.840931	0.0365915	0.0121353	2.50819	serine (or cysteine) peptidase inhibitor, clade B, member 9e [Source:MGI Symbol;Acc:MGI:894672]	protein_coding	Serpinb9e	0	0	0.084598	0.262298	0.345259
Srxn1	ENSMUSG00000032802	12807.5	1.66685	1.35108	0.0370461	0.012314	2.50301	sulfiredoxin 1 homolog (S. cerevisiae) [Source:MGI Symbol;Acc:MGI:104971]	protein_coding	Srxn1	34.0604	202.672	336.636	484.306	302.792
Icam5	ENSMUSG00000032174	18.0268	2.21077	1.62818	0.0375819	0.0125258	2.49697	intercellular adhesion molecule 5, telencephalin [Source:MGI Symbol;Acc:MGI:109430]	protein_coding	Icam5	0.135429	0.0932039	0.528737	0.454649	0.712096
Gfi1	ENSMUSG00000029275	34.1486	1.68473	1.33906	0.0376589	0.0125672	2.4958	growth factor independent 1 transcription repressor [Source:MGI Symbol;Acc:MGI:103170]	protein_coding	Gfi1	0.293429	0.302913	1.09977	0.664487	1.29472
Cma2	ENSMUSG00000068289	8.71654	4.66106	2.90488	0.0379819	0.0126931	2.49226	chymase 2, mast cell [Source:MGI Symbol;Acc:MGI:88426]	protein_coding	Cma2	0	0.023301	0.40184	0.174865	0.345259
Selenbp2	ENSMUSG00000068877	31.5053	2.82625	1.83669	0.0393129	0.0132459	2.47709	selenium binding protein 2 [Source:MGI Symbol;Acc:MGI:104859]	protein_coding	Selenbp2	0.135429	0.139806	1.60736	0.192352	1.35946
Ms4a4c	ENSMUSG00000024675	96.654	2.03231	1.51378	0.0398722	0.0134558	2.47147	membrane-spanning 4-domains, subfamily A, member 4C [Source:MGI Symbol;Acc:MGI:1927656]	protein_coding	Ms4a4c	0.225715	1.21165	2.28414	4.19676	2.30892
Npas2	ENSMUSG00000026077	281.206	1.89905	1.44604	0.0400427	0.0135277	2.46957	neuronal PAS domain protein 2 [Source:MGI Symbol;Acc:MGI:109232]	protein_coding	Npas2	0.812573	3.70485	6.2391	13.6045	5.24362
Tubb3	ENSMUSG00000062380	55.815	1.64385	1.30662	0.0404713	0.0137112	2.46474	tubulin, beta 3 class III [Source:MGI Symbol;Acc:MGI:107813]	protein_coding	Tubb3	0.632002	0.349514	1.12092	1.95849	1.81261
Cyp2ab1	ENSMUSG00000022818	61.997	1.77443	1.37762	0.0406008	0.0137632	2.46339	cytochrome P450, family 2, subfamily ab, polypeptide 1 [Source:MGI Symbol;Acc:MGI:3644957]	protein_coding	Cyp2ab1	0.722288	0.279612	1.33242	2.22079	1.96366
Asb10	ENSMUSG00000038204	48.8994	2.0004	1.49584	0.0406132	0.0137746	2.46309	ankyrin repeat and SOCS box-containing 10 [Source:MGI Symbol;Acc:MGI:2152836]	protein_coding	Asb10	0.338572	0.372815	2.1361	0.559568	1.87734
A730046J19Rik	ENSMUSG00000085139	62.8617	2.19651	1.58025	0.0415058	0.0141426	2.45362	RIKEN cDNA A730046J19 gene [Source:MGI Symbol;Acc:MGI:2442684]	protein_coding	A730046J19Rik	0.496573	0.302913	3.89151	0.996731	1.07893
Cd200r2	ENSMUSG00000090176	9.95475	3.84824	2.28809	0.0415921	0.0141778	2.45273	Cd200 receptor 2 [Source:MGI Symbol;Acc:MGI:3042847]	protein_coding	Cd200r2	0	0.0466019	0.253794	0.314757	0.453152
Klri2	ENSMUSG00000043932	19.1565	2.32121	1.64938	0.0420148	0.0143621	2.44808	killer cell lectin-like receptor family I member 2 [Source:MGI Symbol;Acc:MGI:2443965]	protein_coding	Klri2	0.112857	0.116505	0.951727	0.40219	0.474731
4933430I17Rik	ENSMUSG00000058046	34.6089	2.11561	1.54556	0.0425	0.0145685	2.44293	RIKEN cDNA 4933430I17 gene [Source:MGI Symbol;Acc:MGI:3045314]	protein_coding	4933430I17Rik	0.0902859	0.396116	1.12092	1.27651	0.798411
Nat8f3	ENSMUSG00000051262	21.891	2.87718	1.82874	0.0426187	0.0146197	2.44167	N-acetyltransferase 8 (GCN5-related) family member 3 [Source:MGI Symbol;Acc:MGI:2136449]	protein_coding	Nat8f3	0.112857	0.0699029	1.20552	0.192352	0.798411
Fbxo40	ENSMUSG00000047746	15.0797	3.43897	1.9872	0.0430543	0.01481	2.43699	F-box protein 40 [Source:MGI Symbol;Acc:MGI:2443753]	protein_coding	Fbxo40	0	0.0932039	0.761382	0.384703	0.388416
Gm14226	ENSMUSG00000084897	73.4194	2.15585	1.54642	0.0441672	0.0152561	2.42624	predicted gene 14226 [Source:MGI Symbol;Acc:MGI:3649244]	protein_coding	Gm14226	0.564287	0.396116	3.68001	0.612028	2.69733
Aldh1l2	ENSMUSG00000020256	78.5586	1.77753	1.36128	0.0462917	0.0162166	2.404	aldehyde dehydrogenase 1 family, member L2 [Source:MGI Symbol;Acc:MGI:2444680]	protein_coding	Aldh1l2	0.338572	1.00194	1.69196	3.47981	1.76945
Chd5	ENSMUSG00000005045	106.976	1.90912	1.42328	0.0464376	0.0162816	2.40254	chromodomain helicase DNA binding protein 5 [Source:MGI Symbol;Acc:MGI:3036258]	protein_coding	Chd5	0.225715	1.49126	3.00323	3.40987	3.30154
Dsg1a	ENSMUSG00000069441	12.3371	2.72276	1.78655	0.0470566	0.0165323	2.39695	desmoglein 1 alpha [Source:MGI Symbol;Acc:MGI:94930]	protein_coding	Dsg1a	0.0677145	0.0466019	0.296093	0.524595	0.366837
Cyp2c70	ENSMUSG00000060613	14.1112	2.66918	1.74217	0.0489014	0.0172973	2.38033	cytochrome P450, family 2, subfamily c, polypeptide 70 [Source:MGI Symbol;Acc:MGI:2385878]	protein_coding	Cyp2c70	0.045143	0.0932039	0.296093	0.367217	0.712096
Plpp4	ENSMUSG00000070366	5.73313	5.52573	0.724213	0.0498902	0.0177245	2.37132	phospholipid phosphatase 4 [Source:MGI Symbol;Acc:MGI:2685936]	protein_coding	Plpp4	0	0	0.253794	0.069946	0.302101
Acsbg3	ENSMUSG00000024209	34.297	1.87209	1.39193	0.0511271	0.0182464	2.36058	acyl-CoA synthetase bubblegum family member 3 [Source:MGI Symbol;Acc:MGI:1925875]	protein_coding	Acsbg3	0.112857	0.442718	1.01518	0.996731	1.10051
Krt4	ENSMUSG00000059668	11.1733	3.41609	1.86521	0.0537036	0.0193648	2.33843	keratin 4 [Source:MGI Symbol;Acc:MGI:96701]	protein_coding	Krt4	0	0.0699029	0.40184	0.419676	0.302101
Rab33a	ENSMUSG00000031104	12.3909	2.44407	1.63643	0.0538552	0.0194322	2.33713	RAB33A, member RAS oncogene family [Source:MGI Symbol;Acc:MGI:109493]	protein_coding	Rab33a	0.0677145	0.0699029	0.507588	0.314757	0.366837
Ugt8a	ENSMUSG00000032854	10.4416	4.89709	1.2941	0.0550528	0.019963	2.32704	UDP galactosyltransferase 8A [Source:MGI Symbol;Acc:MGI:109522]	protein_coding	Ugt8a	0.0225715	0	0.528737	0.0524595	0.539467
Gng8	ENSMUSG00000063594	16.9298	2.11697	1.48715	0.0560491	0.0203745	2.31938	guanine nucleotide binding protein (G protein), gamma 8 [Source:MGI Symbol;Acc:MGI:109163]	protein_coding	Gng8	0.112857	0.116505	0.697933	0.34973	0.539467
Prelid3a	ENSMUSG00000024530	23.5625	1.67953	1.28305	0.0562022	0.0204378	2.31821	PRELI domain containing 3A [Source:MGI Symbol;Acc:MGI:2442865]	protein_coding	Prelid3a	0.203143	0.209709	0.761382	0.542082	0.798411
Pacsin1	ENSMUSG00000040276	39.5768	1.84762	1.35957	0.0566305	0.0206298	2.31469	protein kinase C and casein kinase substrate in neurons 1 [Source:MGI Symbol;Acc:MGI:1345181]	protein_coding	Pacsin1	0.158	0.48932	1.09977	0.786893	1.72629
Rtkn2	ENSMUSG00000037846	38.4425	1.8044	1.32935	0.0594273	0.0219077	2.29196	rhotekin 2 [Source:MGI Symbol;Acc:MGI:2158417]	protein_coding	Rtkn2	0.135429	0.512621	1.09977	1.32897	1.0142
Map3k9	ENSMUSG00000042724	173.334	1.81527	1.32576	0.0608956	0.0226272	2.27967	mitogen-activated protein kinase kinase kinase 9 [Source:MGI Symbol;Acc:MGI:2449952]	protein_coding	Map3k9	0.338572	2.60971	5.58347	4.91371	5.13572
Mgam	ENSMUSG00000068587	93.2796	2.12269	1.44333	0.0609319	0.022648	2.27932	maltase-glucoamylase [Source:MGI Symbol;Acc:MGI:1203495]	protein_coding	Mgam	0.135429	1.18835	2.03035	3.98692	2.54628
Kcna1	ENSMUSG00000047976	30.0896	1.6099	1.22879	0.0625736	0.0233852	2.26708	potassium voltage-gated channel, shaker-related subfamily, member 1 [Source:MGI Symbol;Acc:MGI:96654]	protein_coding	Kcna1	0.248286	0.302913	1.24782	0.681974	0.733675
Alox15	ENSMUSG00000018924	185.89	1.94036	1.3681	0.0630247	0.0235839	2.26384	arachidonate 15-lipoxygenase [Source:MGI Symbol;Acc:MGI:87997]	protein_coding	Alox15	2.05401	0.652427	9.64417	1.83608	5.82624
Slc6a1	ENSMUSG00000030310	6.85955	4.30856	2.09918	0.0640246	0.0240193	2.25682	solute carrier family 6 (neurotransmitter transporter, GABA), member 1 [Source:MGI Symbol;Acc:MGI:95627]	protein_coding	Slc6a1	0	0.023301	0.190345	0.279784	0.237365
Rragd	ENSMUSG00000028278	424.197	2.12199	1.42234	0.0654861	0.0246693	2.24654	Ras-related GTP binding D [Source:MGI Symbol;Acc:MGI:1098604]	protein_coding	Rragd	0.338572	5.73204	12.9435	15.6679	10.552
Tnfsf18	ENSMUSG00000066755	10.2031	2.78298	1.63991	0.0662494	0.0250359	2.24085	tumor necrosis factor (ligand) superfamily, member 18 [Source:MGI Symbol;Acc:MGI:2673064]	protein_coding	Tnfsf18	0.045143	0.0466019	0.486438	0.297271	0.215787
Ppp1r14c	ENSMUSG00000040653	19.0726	1.88953	1.3491	0.0664296	0.0251397	2.23925	protein phosphatase 1, regulatory inhibitor subunit 14C [Source:MGI Symbol;Acc:MGI:1923392]	protein_coding	Ppp1r14c	0.112857	0.186408	0.592186	0.419676	0.733675
Grin3a	ENSMUSG00000039579	5.09488	5.35885	0.615642	0.0686034	0.0261426	2.22409	glutamate receptor ionotropic, NMDA3A [Source:MGI Symbol;Acc:MGI:1933206]	protein_coding	Grin3a	0	0	0.211495	0.262298	0.064736
Slco5a1	ENSMUSG00000025938	15.3698	2.35329	1.48599	0.0704874	0.0270584	2.21067	solute carrier organic anion transporter family, member 5A1 [Source:MGI Symbol;Acc:MGI:2443431]	protein_coding	Slco5a1	0.045143	0.139806	0.613335	0.279784	0.582624
Clec1b	ENSMUSG00000030159	23.9306	2.00407	1.36754	0.0709606	0.0273163	2.20697	C-type lectin domain family 1, member b [Source:MGI Symbol;Acc:MGI:1913287]	protein_coding	Clec1b	0.203143	0.139806	0.888279	0.34973	0.992619
Ct55	ENSMUSG00000055555	9.2651	2.62988	1.5833	0.0711955	0.0274238	2.20543	cancer/testis antigen 55 [Source:MGI Symbol;Acc:MGI:1922263]	protein_coding	Ct55	0.045143	0.0466019	0.296093	0.297271	0.302101
Mcpt1	ENSMUSG00000022227	4.75269	5.25536	0.626925	0.0721485	0.0279072	2.19859	mast cell protease 1 [Source:MGI Symbol;Acc:MGI:96937]	protein_coding	Mcpt1	0	0	0.253794	0.069946	0.194208
Rdh9	ENSMUSG00000056148	8.481	3.534	1.58712	0.0721971	0.0279415	2.19811	retinol dehydrogenase 9 [Source:MGI Symbol;Acc:MGI:2143528]	protein_coding	Rdh9	0.045143	0	0.338392	0.262298	0.258944
Zfp469	ENSMUSG00000043903	136.173	1.6372	1.20589	0.0748662	0.0291514	2.18143	zinc finger protein 469 [Source:MGI Symbol;Acc:MGI:2684868]	protein_coding	Zfp469	1.80572	0.559223	2.72828	5.78803	3.32311
Lipm	ENSMUSG00000056078	4.54872	5.1955	0.63102	0.0748662	0.0291551	2.18138	lipase, family member M [Source:MGI Symbol;Acc:MGI:1926003]	protein_coding	Lipm	0	0	0.126897	0.244811	0.107893
Rapsn	ENSMUSG00000002104	23.4574	1.90729	1.32088	0.0751138	0.0292785	2.17972	receptor-associated protein of the synapse [Source:MGI Symbol;Acc:MGI:99422]	protein_coding	Rapsn	0.0902859	0.279612	0.676784	0.524595	0.949461
Lrrc10b	ENSMUSG00000090291	94.2479	1.63604	1.20514	0.0754642	0.0294511	2.1774	leucine rich repeat containing 10B [Source:MGI Symbol;Acc:MGI:2685551]	protein_coding	Lrrc10b	0.316001	1.44466	2.66484	1.92352	3.79785
Serpinb6c	ENSMUSG00000052180	14.8366	3.0741	1.43362	0.0761591	0.0298053	2.17267	serine (or cysteine) peptidase inhibitor, clade B, member 6c [Source:MGI Symbol;Acc:MGI:2145481]	protein_coding	Serpinb6c	0	0.116505	0.592186	0.314757	0.582624
Lypd8	ENSMUSG00000013643	6.34532	4.19191	1.74061	0.0767443	0.0301019	2.16875	LY6/PLAUR domain containing 8 [Source:MGI Symbol;Acc:MGI:1917413]	protein_coding	Lypd8	0	0.023301	0.274943	0.209838	0.172629
Tub	ENSMUSG00000031028	30.5544	1.66608	1.2174	0.0770663	0.0302926	2.16624	tubby bipartite transcription factor [Source:MGI Symbol;Acc:MGI:2651573]	protein_coding	Tub	0.135429	0.419417	0.994026	0.734433	0.992619
Rgs8	ENSMUSG00000042671	6.55048	4.23941	1.61465	0.0780243	0.0307484	2.16031	regulator of G-protein signaling 8 [Source:MGI Symbol;Acc:MGI:108408]	protein_coding	Rgs8	0	0.023301	0.338392	0.192352	0.151051
Gata1	ENSMUSG00000031162	15.1466	2.72819	1.41568	0.0820295	0.0326649	2.13618	GATA binding protein 1 [Source:MGI Symbol;Acc:MGI:95661]	protein_coding	Gata1	0.112857	0.023301	0.867129	0.279784	0.345259
Myh3	ENSMUSG00000020908	6.2378	4.16502	1.56298	0.082745	0.0330387	2.13161	myosin, heavy polypeptide 3, skeletal muscle, embryonic [Source:MGI Symbol;Acc:MGI:1339709]	protein_coding	Myh3	0	0.023301	0.190345	0.157379	0.302101
Prss56	ENSMUSG00000036480	19.1631	2.5406	1.39572	0.0841607	0.0337447	2.12311	protease, serine 56 [Source:MGI Symbol;Acc:MGI:1916703]	protein_coding	Prss56	0.0225715	0.186408	0.444139	0.40219	1.0142
Wnt2	ENSMUSG00000010797	28.9147	1.72028	1.21933	0.0846081	0.0339796	2.12031	wingless-type MMTV integration site family, member 2 [Source:MGI Symbol;Acc:MGI:98954]	protein_coding	Wnt2	0.135429	0.372815	0.719083	1.10165	0.733675
Cacna1f	ENSMUSG00000031142	12.8871	2.49222	1.41448	0.0850218	0.0341712	2.11805	calcium channel, voltage-dependent, alpha 1F subunit [Source:MGI Symbol;Acc:MGI:1859639]	protein_coding	Cacna1f	0.0902859	0.0466019	0.232644	0.594541	0.388416
Clec4a4	ENSMUSG00000059639	4.27231	5.10342	0.592378	0.0857161	0.0345065	2.1141	C-type lectin domain family 4, member a4 [Source:MGI Symbol;Acc:MGI:3624119]	protein_coding	Clec4a4	0	0	0.232644	0.139892	0.0863147
Hrh4	ENSMUSG00000037346	6.1528	4.11722	1.43802	0.0873321	0.0352707	2.10524	histamine receptor H4 [Source:MGI Symbol;Acc:MGI:2429635]	protein_coding	Hrh4	0.0225715	0	0.253794	0.227325	0.151051
Kcnq3	ENSMUSG00000056258	6.29414	4.1816	1.27261	0.0913771	0.0373858	2.08153	potassium voltage-gated channel, subfamily Q, member 3 [Source:MGI Symbol;Acc:MGI:1336181]	protein_coding	Kcnq3	0	0.023301	0.296093	0.244811	0.107893
Areg	ENSMUSG00000029378	8.02062	3.52389	1.25222	0.0931966	0.0383076	2.07155	amphiregulin [Source:MGI Symbol;Acc:MGI:88068]	protein_coding	Areg	0	0.0466019	0.296093	0.139892	0.388416
9930022D16Rik	ENSMUSG00000045065	11.4996	3.02209	1.28954	0.0935835	0.038512	2.06936	RIKEN cDNA 9930022D16 gene [Source:MGI Symbol;Acc:MGI:2444178]	protein_coding	9930022D16Rik	0	0.0932039	0.317242	0.34973	0.474731
H2ac24	ENSMUSG00000094777	3.87578	4.96347	0.585948	0.0952354	0.0393625	2.06038	H2A clustered histone 24 [Source:MGI Symbol;Acc:MGI:3710573]	protein_coding	H2ac24	0	0	0.148046	0.157379	0.107893
Astn1	ENSMUSG00000026587	6.61889	3.19	1.42533	0.0959335	0.0397427	2.05641	astrotactin 1 [Source:MGI Symbol;Acc:MGI:1098567]	protein_coding	Astn1	0.0225715	0.023301	0.317242	0.174865	0.172629
Efr3b	ENSMUSG00000020658	2875.12	1.71478	1.18791	0.0964192	0.0400015	2.05373	EFR3 homolog B [Source:MGI Symbol;Acc:MGI:2444851]	protein_coding	Efr3b	3.92744	48.2563	84.6614	102.943	66.6997
Aknad1	ENSMUSG00000049565	13.37	2.35835	1.33259	0.096661	0.0401422	2.05228	AKNA domain containing 1 [Source:MGI Symbol;Acc:MGI:3584453]	protein_coding	Aknad1	0.0225715	0.139806	0.444139	0.454649	0.366837
Skint3	ENSMUSG00000070868	20.519	1.62932	1.14088	0.102457	0.0430977	2.02276	selection and upkeep of intraepithelial T cells 3 [Source:MGI Symbol;Acc:MGI:3045331]	protein_coding	Skint3	0.225715	0.139806	0.528737	0.647001	0.625781
Nap1l2	ENSMUSG00000082229	15.0126	2.12829	1.26877	0.103567	0.043672	2.01723	nucleosome assembly protein 1-like 2 [Source:MGI Symbol;Acc:MGI:106654]	protein_coding	Nap1l2	0.045143	0.163107	0.42299	0.594541	0.366837
Vtcn1	ENSMUSG00000051076	17.2066	2.36715	1.26998	0.104193	0.0440087	2.01401	V-set domain containing T cell activation inhibitor 1 [Source:MGI Symbol;Acc:MGI:3039619]	protein_coding	Vtcn1	0.0225715	0.186408	0.782531	0.489622	0.366837
Il22ra1	ENSMUSG00000037157	5.41642	3.95544	1.19585	0.108285	0.0462112	1.99346	interleukin 22 receptor, alpha 1 [Source:MGI Symbol;Acc:MGI:2663588]	protein_coding	Il22ra1	0	0.023301	0.148046	0.192352	0.215787
Mafa	ENSMUSG00000047591	27.1998	1.61867	1.12095	0.10875	0.0465004	1.99082	v-maf musculoaponeurotic fibrosarcoma oncogene family, protein A (avian) [Source:MGI Symbol;Acc:MGI:2673307]	protein_coding	Mafa	0.112857	0.396116	0.82483	0.734433	0.841568
Oacyl	ENSMUSG00000046610	18.287	1.83143	1.18583	0.109207	0.0467153	1.98887	O-acyltransferase like [Source:MGI Symbol;Acc:MGI:2442915]	protein_coding	Oacyl	0.0902859	0.209709	0.486438	0.716947	0.431573
Cybrd1	ENSMUSG00000027015	98.377	1.62714	1.11515	0.110033	0.0471346	1.98509	cytochrome b reductase 1 [Source:MGI Symbol;Acc:MGI:2654575]	protein_coding	Cybrd1	0.744859	1.04854	5.58347	2.06341	1.10051
H2ac7	ENSMUSG00000071478	4.40299	5.14486	0.456841	0.113028	0.0487143	1.97108	H2A clustered histone 7 [Source:MGI Symbol;Acc:MGI:2448289]	protein_coding	H2ac7	0	0	0.0634485	0.069946	0.345259
Acod1	ENSMUSG00000022126	9.69291	3.10437	1.07585	0.113943	0.0491634	1.96717	aconitate decarboxylase 1 [Source:MGI Symbol;Acc:MGI:103206]	protein_coding	Acod1	0.0677145	0	0.465289	0.244811	0.258944
Umod	ENSMUSG00000030963	6.14407	4.14294	0.916311	0.114428	0.0494476	1.96471	uromodulin [Source:MGI Symbol;Acc:MGI:102674]	protein_coding	Umod	0	0.023301	0.148046	0.0874325	0.409995
Ldoc1	ENSMUSG00000057615	3.53006	4.82808	0.535103	0.114891	0.0497095	1.96246	regulator of NFKB signaling [Source:MGI Symbol;Acc:MGI:2685212]	protein_coding	Ldoc1	0	0	0.148046	0.122406	0.107893
Olfr110	ENSMUSG00000090894	4.22504	5.08507	0.464376	0.115065	0.0498056	1.96163	olfactory receptor 110 [Source:MGI Symbol;Acc:MGI:2177493]	protein_coding	Olfr110	0	0	0.190345	0.034973	0.237365
Spata25	ENSMUSG00000017767	16.0535	2.06743	1.20374	0.116313	0.0504635	1.95601	spermatogenesis associated 25 [Source:MGI Symbol;Acc:MGI:1922892]	protein_coding	Spata25	0.045143	0.186408	0.338392	0.577055	0.561045
Serpinb2	ENSMUSG00000062345	8.47106	2.92795	1.15518	0.117094	0.0509146	1.9522	serine (or cysteine) peptidase inhibitor, clade B, member 2 [Source:MGI Symbol;Acc:MGI:97609]	protein_coding	Serpinb2	0.045143	0.023301	0.465289	0.262298	0.107893
Aox2	ENSMUSG00000079554	7.35006	3.39557	1.04392	0.117094	0.0509239	1.95212	aldehyde oxidase 2 [Source:MGI Symbol;Acc:MGI:3529596]	protein_coding	Aox2	0	0.0466019	0.190345	0.367217	0.172629
Ptprq	ENSMUSG00000035916	27.2379	1.68775	1.11502	0.11925	0.0521408	1.94197	protein tyrosine phosphatase, receptor type, Q [Source:MGI Symbol;Acc:MGI:1096349]	protein_coding	Ptprq	0.158	0.326213	1.29012	0.647001	0.496309
Kera	ENSMUSG00000019932	4.97438	5.32502	0.395922	0.120293	0.0526879	1.93747	keratocan [Source:MGI Symbol;Acc:MGI:1202398]	protein_coding	Kera	0	0	0.126897	0.367217	0.0215787
Camk1g	ENSMUSG00000016179	14.3563	1.99688	1.16676	0.123617	0.0545932	1.9221	calcium/calmodulin-dependent protein kinase I gamma [Source:MGI Symbol;Acc:MGI:2388073]	protein_coding	Camk1g	0.135429	0.0699029	0.465289	0.262298	0.604203
B3galt5	ENSMUSG00000074892	7.78549	2.82449	1.15522	0.123767	0.0547696	1.9207	UDP-Gal:betaGlcNAc beta 1,3-galactosyltransferase, polypeptide 5 [Source:MGI Symbol;Acc:MGI:2136878]	protein_coding	B3galt5	0.0225715	0.0466019	0.444139	0.174865	0.151051
Abcg5	ENSMUSG00000040505	35.2048	1.8392	1.12443	0.124952	0.0554355	1.91545	ATP binding cassette subfamily G member 5 [Source:MGI Symbol;Acc:MGI:1351659]	protein_coding	Abcg5	0.406287	0.139806	1.81886	0.542082	0.863147
Mixl1	ENSMUSG00000026497	4.12896	5.05633	0.433465	0.126359	0.0562786	1.90887	Mix1 homeobox-like 1 (Xenopus laevis) [Source:MGI Symbol;Acc:MGI:1351322]	protein_coding	Mixl1	0	0	0.042299	0.279784	0.107893
Sstr5	ENSMUSG00000050824	3.33869	4.74782	0.50647	0.127555	0.0569711	1.90353	somatostatin receptor 5 [Source:MGI Symbol;Acc:MGI:894282]	protein_coding	Sstr5	0	0	0.126897	0.122406	0.107893
Gm20458	ENSMUSG00000090996	41.5427	8.38444	0.13335	0.127843	0.0571838	1.9019	predicted gene 20458 [Source:MGI Symbol;Acc:MGI:5141923]	protein_coding	Gm20458	0	0	0.126897	0	4.44521
Cited1	ENSMUSG00000051159	11.9045	2.11679	1.16285	0.128333	0.0574629	1.89977	Cbp/p300-interacting transactivator with Glu/Asp-rich carboxy-terminal domain 1 [Source:MGI Symbol;Acc:MGI:108023]	protein_coding	Cited1	0.0902859	0.0699029	0.232644	0.314757	0.561045
Tdrd5	ENSMUSG00000060985	13.5642	2.38275	1.13206	0.12963	0.0582385	1.8939	tudor domain containing 5 [Source:MGI Symbol;Acc:MGI:2684949]	protein_coding	Tdrd5	0.0225715	0.139806	0.719083	0.262298	0.32368
Slc25a13	ENSMUSG00000015112	1023.24	1.88796	1.11762	0.129925	0.0584022	1.89267	solute carrier family 25 (mitochondrial carrier, adenine nucleotide translocator), member 13 [Source:MGI Symbol;Acc:MGI:1354721]	protein_coding	Slc25a13	0.677145	16.1942	29.567	40.219	22.226
C1s2	ENSMUSG00000079343	20.554	1.66284	1.08058	0.130983	0.0590031	1.88817	complement component 1, s subcomponent 2 [Source:MGI Symbol;Acc:MGI:3644269]	protein_coding	C1s2	0.135429	0.23301	0.867129	0.34973	0.625781
C2cd4c	ENSMUSG00000045912	7.26577	3.37793	0.918755	0.131322	0.0591949	1.88674	C2 calcium-dependent domain containing 4C [Source:MGI Symbol;Acc:MGI:2685084]	protein_coding	C2cd4c	0	0.0466019	0.105747	0.297271	0.32368
Grin2a	ENSMUSG00000059003	10.9697	2.50819	1.10843	0.131652	0.0594145	1.88511	glutamate receptor, ionotropic, NMDA2A (epsilon 1) [Source:MGI Symbol;Acc:MGI:95820]	protein_coding	Grin2a	0.0902859	0.023301	0.592186	0.192352	0.280523
Olfr550	ENSMUSG00000073975	11.8562	2.35155	1.12524	0.132508	0.0599908	1.88086	olfactory receptor 550 [Source:MGI Symbol;Acc:MGI:3030384]	protein_coding	Olfr550	0.0902859	0.0466019	0.528737	0.139892	0.474731
Cd300c	ENSMUSG00000058728	6.97429	2.65061	1.13207	0.13583	0.0619245	1.86684	CD300C molecule [Source:MGI Symbol;Acc:MGI:3032626]	protein_coding	Cd300c	0.0225715	0.0466019	0.148046	0.244811	0.280523
Gpr84	ENSMUSG00000063234	8.13273	2.92725	0.974565	0.141488	0.0652137	1.84379	G protein-coupled receptor 84 [Source:MGI Symbol;Acc:MGI:1934129]	protein_coding	Gpr84	0	0.0699029	0.338392	0.209838	0.258944
Il6	ENSMUSG00000025746	11.4423	2.33704	1.08533	0.141875	0.0654516	1.84216	interleukin 6 [Source:MGI Symbol;Acc:MGI:96559]	protein_coding	Il6	0.045143	0.0932039	0.253794	0.612028	0.194208
Gm10354	ENSMUSG00000072188	10.4617	2.87629	0.932913	0.142897	0.0660509	1.83808	predicted gene 10354 [Source:MGI Symbol;Acc:MGI:3809109]	protein_coding	Gm10354	0	0.0932039	0.528737	0.209838	0.302101
Snhg4	ENSMUSG00000117694	14.535	2.0444	1.08832	0.143873	0.0666137	1.83427	small nucleolar RNA host gene 4 [Source:MGI Symbol;Acc:MGI:4937091]	protein_coding	Snhg4	0.0902859	0.116505	0.761382	0.192352	0.409995
Cacng5	ENSMUSG00000040373	8.82573	3.05966	0.883374	0.144801	0.0671993	1.83034	calcium channel, voltage-dependent, gamma subunit 5 [Source:MGI Symbol;Acc:MGI:2157946]	protein_coding	Cacng5	0	0.0699029	0.169196	0.454649	0.237365
Cers1	ENSMUSG00000087408	14.0805	1.83219	1.07559	0.145831	0.0678065	1.82629	ceramide synthase 1 [Source:MGI Symbol;Acc:MGI:2136690]	protein_coding	Cers1	0.0677145	0.163107	0.549887	0.419676	0.302101
Rtn4r	ENSMUSG00000043811	16.8665	1.99529	1.06994	0.14805	0.0691579	1.81739	reticulon 4 receptor [Source:MGI Symbol;Acc:MGI:2136886]	protein_coding	Rtn4r	0.045143	0.209709	0.338392	0.716947	0.474731
BC049352	ENSMUSG00000091996	4.68209	3.70255	0.870541	0.149459	0.0699856	1.812	cDNA sequence BC049352 [Source:MGI Symbol;Acc:MGI:3040681]	protein_coding	BC049352	0.0225715	0	0.126897	0.174865	0.172629
Mlana	ENSMUSG00000024806	27.7835	2.83526	0.818313	0.149769	0.0701575	1.81089	melan-A [Source:MGI Symbol;Acc:MGI:108454]	protein_coding	Mlana	0	0.256311	1.48046	0.244811	1.05735
Chil3	ENSMUSG00000040809	170.52	1.76828	1.03273	0.150579	0.0706899	1.80746	chitinase-like 3 [Source:MGI Symbol;Acc:MGI:1330860]	protein_coding	Chil3	1.12857	1.74757	1.54391	11.069	2.11471
Serpind1	ENSMUSG00000022766	7.84011	2.35879	1.06176	0.153213	0.0723017	1.79721	serine (or cysteine) peptidase inhibitor, clade D, member 1 [Source:MGI Symbol;Acc:MGI:96051]	protein_coding	Serpind1	0.045143	0.0466019	0.380691	0.174865	0.194208
Prl2c3	ENSMUSG00000056457	8.01102	6.01094	0.240246	0.153265	0.0723352	1.797	prolactin family 2, subfamily c, member 3 [Source:MGI Symbol;Acc:MGI:1341833]	protein_coding	Prl2c3	0	0	0	0.612028	0.215787
Vwc2	ENSMUSG00000050830	19.4707	1.69677	1.02194	0.15668	0.0743306	1.78457	von Willebrand factor C domain containing 2 [Source:MGI Symbol;Acc:MGI:2442987]	protein_coding	Vwc2	0.0902859	0.256311	0.42299	0.454649	0.863147
Sprr1a	ENSMUSG00000050359	3.20322	4.68665	0.426809	0.157702	0.0749661	1.78067	small proline-rich protein 1A [Source:MGI Symbol;Acc:MGI:106660]	protein_coding	Sprr1a	0	0	0.0634485	0.0874325	0.194208
Klra17	ENSMUSG00000014543	5.99512	3.0794	0.880716	0.160546	0.0766251	1.77061	killer cell lectin-like receptor, subfamily A, member 17 [Source:MGI Symbol;Acc:MGI:2180674]	protein_coding	Klra17	0	0.0466019	0.169196	0.209838	0.215787
Nudt17	ENSMUSG00000028100	27.3156	1.74464	1.00922	0.16096	0.0769283	1.76879	nudix (nucleoside diphosphate linked moiety X)-type motif 17 [Source:MGI Symbol;Acc:MGI:1925623]	protein_coding	Nudt17	0.248286	0.209709	0.909428	0.262298	1.3163
Cyp4f37	ENSMUSG00000062464	3.10086	4.64267	0.42819	0.161021	0.076967	1.76856	cytochrome P450, family 4, subfamily f, polypeptide 37 [Source:MGI Symbol;Acc:MGI:3780112]	protein_coding	Cyp4f37	0	0	0.105747	0.157379	0.064736
Kcnk12	ENSMUSG00000050138	4.99548	3.8326	0.720462	0.161297	0.0771662	1.76737	potassium channel, subfamily K, member 12 [Source:MGI Symbol;Acc:MGI:2684043]	protein_coding	Kcnk12	0	0.023301	0.126897	0.069946	0.32368
Slc26a9	ENSMUSG00000042268	4.96719	3.79127	0.72031	0.162779	0.0780504	1.76211	solute carrier family 26, member 9 [Source:MGI Symbol;Acc:MGI:2444594]	protein_coding	Slc26a9	0.0225715	0	0.190345	0.244811	0.064736
Cxcr2	ENSMUSG00000026180	11.2317	2.24596	0.991513	0.164114	0.0788979	1.75712	chemokine (C-X-C motif) receptor 2 [Source:MGI Symbol;Acc:MGI:105303]	protein_coding	Cxcr2	0.112857	0.023301	0.211495	0.384703	0.453152
Sstr4	ENSMUSG00000037014	5.21905	2.82153	0.936052	0.170638	0.0830106	1.73348	somatostatin receptor 4 [Source:MGI Symbol;Acc:MGI:105372]	protein_coding	Sstr4	0.0225715	0.023301	0.126897	0.227325	0.151051
Gbx1	ENSMUSG00000067724	6.30928	2.45815	0.982206	0.171155	0.0833341	1.73166	gastrulation brain homeobox 1 [Source:MGI Symbol;Acc:MGI:95667]	protein_coding	Gbx1	0.045143	0.023301	0.232644	0.157379	0.215787
Chil1	ENSMUSG00000064246	34.2401	2.57407	0.806604	0.172732	0.0842258	1.72668	chitinase-like 1 [Source:MGI Symbol;Acc:MGI:1340899]	protein_coding	Chil1	0	0.372815	1.58621	0.454649	1.3163
Syndig1	ENSMUSG00000074736	8.11578	2.92924	0.790321	0.172857	0.0843279	1.72611	synapse differentiation inducing 1 [Source:MGI Symbol;Acc:MGI:3702158]	protein_coding	Syndig1	0	0.0699029	0.148046	0.40219	0.237365
St8sia1	ENSMUSG00000030283	14.1233	1.6512	0.980264	0.172985	0.0844933	1.72519	ST8 alpha-N-acetyl-neuraminide alpha-2,8-sialyltransferase 1 [Source:MGI Symbol;Acc:MGI:106011]	protein_coding	St8sia1	0.112857	0.139806	0.592186	0.279784	0.388416
Mrgpra4	ENSMUSG00000067173	2.928	4.55967	0.413879	0.173907	0.0850995	1.72183	MAS-related GPR, member A4 [Source:MGI Symbol;Acc:MGI:3033100]	protein_coding	Mrgpra4	0	0	0.105747	0.139892	0.064736
S100a9	ENSMUSG00000056071	66.267	2.34089	0.861954	0.175274	0.0860409	1.71666	S100 calcium binding protein A9 (calgranulin B) [Source:MGI Symbol;Acc:MGI:1338947]	protein_coding	S100a9	0.654573	0.0932039	0.549887	0.559568	5.28677
Elfn1	ENSMUSG00000048988	24.0154	1.66237	0.96569	0.176428	0.0867176	1.71297	leucine rich repeat and fibronectin type III, extracellular 1 [Source:MGI Symbol;Acc:MGI:2442479]	protein_coding	Elfn1	0.0902859	0.349514	0.42299	0.926785	0.755253
Gm4952	ENSMUSG00000071633	16.8629	1.65127	0.967406	0.176534	0.0867963	1.71254	predicted gene 4952 [Source:MGI Symbol;Acc:MGI:3643569]	protein_coding	Gm4952	0.180572	0.116505	0.338392	0.69946	0.431573
Gldn	ENSMUSG00000046167	17.733	1.62092	0.959678	0.178224	0.0878828	1.70667	gliomedin [Source:MGI Symbol;Acc:MGI:2388361]	protein_coding	Gldn	0.158	0.163107	0.782531	0.262298	0.539467
Ppp1r27	ENSMUSG00000025129	5.80847	3.03168	0.781815	0.181959	0.090257	1.69404	protein phosphatase 1, regulatory subunit 27 [Source:MGI Symbol;Acc:MGI:1915951]	protein_coding	Ppp1r27	0	0.0466019	0.126897	0.209838	0.237365
9530053A07Rik	ENSMUSG00000078776	42.7457	3.81152	0.41779	0.182181	0.0903995	1.69329	RIKEN cDNA 9530053A07 gene [Source:MGI Symbol;Acc:MGI:2442118]	protein_coding	9530053A07Rik	0	0.209709	0.0211495	0.122406	4.33731
Pcdha10	ENSMUSG00000007440	3.05322	4.61656	0.383316	0.182226	0.090433	1.69312	protocadherin alpha 10 [Source:MGI Symbol;Acc:MGI:1298408]	protein_coding	Pcdha10	0	0	0.169196	0.034973	0.129472
Klrc2	ENSMUSG00000052736	10.7977	1.96926	0.961654	0.183596	0.0912568	1.68881	killer cell lectin-like receptor subfamily C, member 2 [Source:MGI Symbol;Acc:MGI:1336162]	protein_coding	Klrc2	0.0677145	0.0932039	0.549887	0.192352	0.258944
Alpk2	ENSMUSG00000032845	9.08139	1.93229	0.957302	0.188781	0.0945203	1.67202	alpha-kinase 2 [Source:MGI Symbol;Acc:MGI:2449492]	protein_coding	Alpk2	0.0677145	0.0699029	0.296093	0.332244	0.194208
Thbs4	ENSMUSG00000021702	12.633	2.53872	0.796413	0.189752	0.0951877	1.66865	thrombospondin 4 [Source:MGI Symbol;Acc:MGI:1101779]	protein_coding	Thbs4	0	0.139806	0.571036	0.367217	0.280523
Ano7	ENSMUSG00000034107	2.89098	4.54227	0.376646	0.19269	0.0970408	1.65937	anoctamin 7 [Source:MGI Symbol;Acc:MGI:3052714]	protein_coding	Ano7	0	0	0.0634485	0.174865	0.064736
Teddm1b	ENSMUSG00000043282	14.1315	3.78912	0.426057	0.198121	0.100356	1.64313	transmembrane epididymal protein 1B [Source:MGI Symbol;Acc:MGI:3646829]	protein_coding	Teddm1b	0	0.0699029	0.084598	0.0174865	1.38103
Ccr1l1	ENSMUSG00000064039	7.55517	2.71126	0.752923	0.198451	0.100594	1.64198	chemokine (C-C motif) receptor 1-like 1 [Source:MGI Symbol;Acc:MGI:104617]	protein_coding	Ccr1l1	0.0677145	0	0.274943	0.262298	0.194208
Tbx4	ENSMUSG00000000094	14.3038	1.81948	0.89788	0.205473	0.105136	1.62045	T-box 4 [Source:MGI Symbol;Acc:MGI:102556]	protein_coding	Tbx4	0.135429	0.0932039	0.782531	0.262298	0.258944
Prg2	ENSMUSG00000027073	28.6196	1.73045	0.879229	0.210444	0.108345	1.60568	proteoglycan 2, bone marrow [Source:MGI Symbol;Acc:MGI:103294]	protein_coding	Prg2	0.293429	0.186408	0.930578	0.209838	1.46735
Alox8	ENSMUSG00000020891	3.90795	3.46423	0.618115	0.21812	0.113326	1.58342	arachidonate 8-lipoxygenase [Source:MGI Symbol;Acc:MGI:1098228]	protein_coding	Alox8	0	0.023301	0.190345	0.139892	0.064736
Grm8	ENSMUSG00000024211	2.43737	4.2928	0.366935	0.223316	0.116906	1.5679	glutamate receptor, metabotropic 8 [Source:MGI Symbol;Acc:MGI:1351345]	protein_coding	Grm8	0	0	0.084598	0.069946	0.107893
Ankrd63	ENSMUSG00000078137	2.66104	4.41848	0.342624	0.224307	0.117559	1.5651	ankyrin repeat domain 63 [Source:MGI Symbol;Acc:MGI:2686183]	protein_coding	Ankrd63	0	0	0.169196	0.034973	0.0863147
Slc6a15	ENSMUSG00000019894	5.54356	2.86626	0.649369	0.226829	0.119531	1.55675	solute carrier family 6 (neurotransmitter transporter), member 15 [Source:MGI Symbol;Acc:MGI:2143484]	protein_coding	Slc6a15	0.045143	0	0.274943	0.122406	0.151051
Klk13	ENSMUSG00000054046	2.4606	4.30562	0.354919	0.228362	0.120625	1.55216	kallikrein related-peptidase 13 [Source:MGI Symbol;Acc:MGI:3615275]	protein_coding	Klk13	0	0	0.084598	0.0524595	0.129472
H1f1	ENSMUSG00000049539	2.40942	4.27732	0.359189	0.228876	0.120992	1.55062	H1.1 linker histone, cluster member [Source:MGI Symbol;Acc:MGI:1931523]	protein_coding	H1f1	0	0	0.105747	0.0874325	0.064736
Sox10	ENSMUSG00000033006	29.8047	1.632	0.838821	0.229828	0.121687	1.54773	SRY (sex determining region Y)-box 10 [Source:MGI Symbol;Acc:MGI:98358]	protein_coding	Sox10	0.112857	0.442718	1.48046	0.314757	0.884725
Pou2f3	ENSMUSG00000032015	11.4999	1.62889	0.846221	0.232148	0.123457	1.54043	POU domain, class 2, transcription factor 3 [Source:MGI Symbol;Acc:MGI:102565]	protein_coding	Pou2f3	0.112857	0.0932039	0.40184	0.192352	0.431573
Ecel1	ENSMUSG00000026247	8.44483	2.5376	0.67083	0.234874	0.125327	1.53279	endothelin converting enzyme-like 1 [Source:MGI Symbol;Acc:MGI:1343461]	protein_coding	Ecel1	0	0.0932039	0.317242	0.139892	0.366837
D630023F18Rik	ENSMUSG00000044816	4.02919	3.50801	0.536615	0.235112	0.125496	1.53211	RIKEN cDNA D630023F18 gene [Source:MGI Symbol;Acc:MGI:2138198]	protein_coding	D630023F18Rik	0	0.023301	0.0634485	0.069946	0.280523
Defb12	ENSMUSG00000043787	18.8656	4.2278	0.291868	0.235929	0.126219	1.52919	defensin beta 12 [Source:MGI Symbol;Acc:MGI:1924924]	protein_coding	Defb12	0	0.0699029	0.0634485	0	1.94208
Dppa2	ENSMUSG00000072419	2.47911	4.31588	0.336277	0.237696	0.127642	1.52347	developmental pluripotency associated 2 [Source:MGI Symbol;Acc:MGI:2157523]	protein_coding	Dppa2	0	0	0.105747	0.034973	0.129472
L1td1	ENSMUSG00000087166	4.72309	3.70567	0.457214	0.238037	0.127953	1.52223	LINE-1 type transposase domain containing 1 [Source:MGI Symbol;Acc:MGI:3578435]	protein_coding	L1td1	0.0225715	0	0.359541	0.104919	0.0215787
Il4	ENSMUSG00000000869	8.60875	2.45283	0.667426	0.241073	0.130089	1.51375	interleukin 4 [Source:MGI Symbol;Acc:MGI:96556]	protein_coding	Il4	0.0902859	0	0.232644	0.244811	0.345259
Nox1	ENSMUSG00000031257	6.20389	3.04237	0.542867	0.24108	0.130121	1.51362	NADPH oxidase 1 [Source:MGI Symbol;Acc:MGI:2450016]	protein_coding	Nox1	0.045143	0	0.148046	0.384703	0.064736
Gm21190	ENSMUSG00000106445	10.3715	2.38974	0.670802	0.241982	0.130753	1.51114	predicted gene, 21190 [Source:MGI Symbol;Acc:MGI:5434545]	protein_coding	Gm21190	0.112857	0	0.42299	0.244811	0.32368
Foxf2	ENSMUSG00000038402	15.6401	1.62672	0.806304	0.246215	0.133716	1.49961	forkhead box F2 [Source:MGI Symbol;Acc:MGI:1347479]	protein_coding	Foxf2	0.225715	0.0466019	0.465289	0.437163	0.474731
Cd207	ENSMUSG00000034783	8.42173	2.41731	0.660238	0.247664	0.134607	1.49618	CD207 antigen [Source:MGI Symbol;Acc:MGI:2180021]	protein_coding	Cd207	0.0902859	0	0.296093	0.227325	0.280523
Muc5b	ENSMUSG00000066108	31.6576	4.2426	0.26576	0.24988	0.13631	1.48967	mucin 5, subtype B, tracheobronchial [Source:MGI Symbol;Acc:MGI:1921430]	protein_coding	Muc5b	0	0.116505	0.0211495	0	3.34469
Fpr1	ENSMUSG00000045551	12.1628	1.88972	0.766628	0.25053	0.136802	1.48781	formyl peptide receptor 1 [Source:MGI Symbol;Acc:MGI:107443]	protein_coding	Fpr1	0.158	0.023301	0.274943	0.472136	0.345259
Clcn1	ENSMUSG00000029862	8.17535	1.75211	0.801096	0.251989	0.138041	1.48313	chloride channel, voltage-sensitive 1 [Source:MGI Symbol;Acc:MGI:88417]	protein_coding	Clcn1	0.0677145	0.0699029	0.274943	0.279784	0.172629
Dpp10	ENSMUSG00000036815	2.23656	4.16937	0.335771	0.253276	0.139082	1.47922	dipeptidylpeptidase 10 [Source:MGI Symbol;Acc:MGI:2442409]	protein_coding	Dpp10	0	0	0.105747	0.069946	0.064736
Syt4	ENSMUSG00000024261	3.43148	3.26176	0.558988	0.254213	0.139791	1.47657	synaptotagmin IV [Source:MGI Symbol;Acc:MGI:101759]	protein_coding	Syt4	0	0.023301	0.105747	0.069946	0.172629
Pram1	ENSMUSG00000032739	42.618	2.14218	0.671804	0.254869	0.140319	1.4746	PML-RAR alpha-regulated adaptor molecule 1 [Source:MGI Symbol;Acc:MGI:3576625]	protein_coding	Pram1	0	0.605825	1.33242	1.11914	1.53209
Gnb3	ENSMUSG00000023439	6.33353	2.03206	0.754579	0.257379	0.142193	1.46767	guanine nucleotide binding protein (G protein), beta 3 [Source:MGI Symbol;Acc:MGI:95785]	protein_coding	Gnb3	0.0225715	0.0699029	0.211495	0.139892	0.237365
Gm45837	ENSMUSG00000030653	276.056	3.34922	0.370027	0.257379	0.142249	1.46747	predicted gene 45837 [Source:MGI Symbol;Acc:MGI:5804952]	protein_coding	Gm45837	0	1.84078	1.60736	10.2996	15.7093
Cebpe	ENSMUSG00000052435	10.056	1.62391	0.792101	0.2576	0.142458	1.4667	CCAAT/enhancer binding protein (C/EBP), epsilon [Source:MGI Symbol;Acc:MGI:103572]	protein_coding	Cebpe	0.0677145	0.116505	0.232644	0.227325	0.431573
Sostdc1	ENSMUSG00000036169	7.06724	2.71213	0.555551	0.262846	0.146265	1.45285	sclerostin domain containing 1 [Source:MGI Symbol;Acc:MGI:1913292]	protein_coding	Sostdc1	0	0.0699029	0.465289	0.104919	0.129472
Bsph1	ENSMUSG00000074378	10.3928	6.38517	0.128393	0.264927	0.147799	1.44735	binder of sperm protein homolog 1 [Source:MGI Symbol;Acc:MGI:2685613]	protein_coding	Bsph1	0	0	0	0	1.14367
H3c3	ENSMUSG00000069310	2.22749	4.16384	0.318397	0.265005	0.147909	1.44696	H3 clustered histone 3 [Source:MGI Symbol;Acc:MGI:2448320]	protein_coding	H3c3	0	0	0.042299	0.0874325	0.107893
H2ac4	ENSMUSG00000061615	3.32005	3.21602	0.537767	0.265726	0.148484	1.44491	H2A clustered histone 4 [Source:MGI Symbol;Acc:MGI:2448306]	protein_coding	H2ac4	0	0.023301	0.084598	0.157379	0.0863147
Rnf128	ENSMUSG00000031438	11275	2.41212	0.57382	0.266076	0.148752	1.44395	ring finger protein 128 [Source:MGI Symbol;Acc:MGI:1914139]	protein_coding	Rnf128	1.264	134.913	305.293	498.733	256.117
Gm27021	ENSMUSG00000097919	5.19784	2.76184	0.560436	0.266084	0.148782	1.44385	predicted gene, 27021 [Source:MGI Symbol;Acc:MGI:5504136]	protein_coding	Gm27021	0.045143	0	0.274943	0.0874325	0.151051
Tigit	ENSMUSG00000071552	15.4837	1.65298	0.759358	0.26634	0.14894	1.44328	T cell immunoreceptor with Ig and ITIM domains [Source:MGI Symbol;Acc:MGI:3642260]	protein_coding	Tigit	0.135429	0.139806	0.782531	0.139892	0.474731
Ctsg	ENSMUSG00000040314	21.5878	2.16043	0.63719	0.270074	0.151658	1.4337	cathepsin G [Source:MGI Symbol;Acc:MGI:88563]	protein_coding	Ctsg	0	0.302913	0.803681	0.769406	0.431573
Mstn	ENSMUSG00000026100	6.18375	3.03047	0.47041	0.271027	0.152516	1.4307	myostatin [Source:MGI Symbol;Acc:MGI:95691]	protein_coding	Mstn	0.045143	0	0.042299	0.122406	0.453152
AW551984	ENSMUSG00000038112	17.6372	1.65614	0.74555	0.271924	0.15333	1.42787	expressed sequence AW551984 [Source:MGI Symbol;Acc:MGI:2143322]	protein_coding	AW551984	0.0677145	0.256311	0.803681	0.559568	0.194208
Tmem217	ENSMUSG00000079580	4.54649	2.5993	0.601943	0.272142	0.15355	1.4271	transmembrane protein 217 [Source:MGI Symbol;Acc:MGI:3646280]	protein_coding	Tmem217	0.0225715	0.023301	0.042299	0.157379	0.237365
Bfsp2	ENSMUSG00000032556	7.6652	2.38163	0.607421	0.273194	0.154356	1.42431	beaded filament structural protein 2, phakinin [Source:MGI Symbol;Acc:MGI:1333828]	protein_coding	Bfsp2	0	0.0932039	0.296093	0.139892	0.302101
Gsg1l	ENSMUSG00000046182	9.18132	1.65873	0.748303	0.276078	0.156332	1.41752	GSG1-like [Source:MGI Symbol;Acc:MGI:2685483]	protein_coding	Gsg1l	0.112857	0.0466019	0.232644	0.314757	0.258944
Gm20431	ENSMUSG00000089739	9.33448	6.23126	0.127946	0.278213	0.157859	1.41231	predicted gene 20431 [Source:MGI Symbol;Acc:MGI:5141896]	protein_coding	Gm20431	0	0	0	0.944271	0
Pwwp4a	ENSMUSG00000067771	14.8282	2.14432	0.625999	0.280003	0.159073	1.4082	PWWP domain containing 4A [Source:MGI Symbol;Acc:MGI:3710618]	protein_coding	Pwwp4a	0	0.209709	0.380691	0.559568	0.431573
Gjc3	ENSMUSG00000056966	5.59423	2.25861	0.623187	0.287565	0.164794	1.38913	gap junction protein, gamma 3 [Source:MGI Symbol;Acc:MGI:2153041]	protein_coding	Gjc3	0.045143	0.023301	0.338392	0.0874325	0.107893
Tmem121	ENSMUSG00000049036	3.26334	3.1843	0.482477	0.28885	0.165772	1.38592	transmembrane protein 121 [Source:MGI Symbol;Acc:MGI:1916445]	protein_coding	Tmem121	0	0.023301	0.084598	0.0524595	0.194208
Hcn1	ENSMUSG00000021730	2.09165	4.07082	0.299551		0.16589	1.38553	hyperpolarization activated cyclic nucleotide gated potassium channel 1 [Source:MGI Symbol;Acc:MGI:1096392]	protein_coding	Hcn1	0	0	0.084598	0.034973	0.107893
Saa2	ENSMUSG00000057465	2.09165	4.07082	0.299551		0.16589	1.38553	serum amyloid A 2 [Source:MGI Symbol;Acc:MGI:98222]	protein_coding	Saa2	0	0	0.084598	0.034973	0.107893
Apof	ENSMUSG00000047631	2.04047	4.03747	0.298507		0.169449	1.37398	apolipoprotein F [Source:MGI Symbol;Acc:MGI:104539]	protein_coding	Apof	0	0	0.105747	0.069946	0.0431573
Rgs13	ENSMUSG00000051079	10.3177	2.21171	0.584814	0.29508	0.17051	1.37057	regulator of G-protein signaling 13 [Source:MGI Symbol;Acc:MGI:2180585]	protein_coding	Rgs13	0	0.139806	0.40184	0.367217	0.194208
Gzmk	ENSMUSG00000042385	6.42887	2.00031	0.654138	0.296022	0.17116	1.36848	granzyme K [Source:MGI Symbol;Acc:MGI:1298232]	protein_coding	Gzmk	0.0677145	0.023301	0.190345	0.104919	0.302101
Omg	ENSMUSG00000049612	3.01492	3.02027	0.491425	0.301553	0.175439	1.35493	oligodendrocyte myelin glycoprotein [Source:MGI Symbol;Acc:MGI:106586]	protein_coding	Omg	0.0225715	0	0.105747	0.104919	0.0863147
Stmn3	ENSMUSG00000027581	7.76857	1.6593	0.69866	0.302475	0.176138	1.35274	stathmin-like 3 [Source:MGI Symbol;Acc:MGI:1277137]	protein_coding	Stmn3	0.0677145	0.0699029	0.190345	0.157379	0.345259
Klk1b11	ENSMUSG00000044485	2.98812	3.05157	0.486722	0.303074	0.176599	1.3513	kallikrein 1-related peptidase b11 [Source:MGI Symbol;Acc:MGI:892023]	protein_coding	Klk1b11	0	0.023301	0.126897	0.104919	0.064736
Grik3	ENSMUSG00000001985	9.68587	2.03714	0.610126	0.303368	0.176872	1.35045	glutamate receptor, ionotropic, kainate 3 [Source:MGI Symbol;Acc:MGI:95816]	protein_coding	Grik3	0.0677145	0.0699029	0.697933	0.104919	0.107893
Slc5a11	ENSMUSG00000030769	5.87051	1.88008	0.667245	0.304722	0.177829	1.34747	solute carrier family 5 (sodium/glucose cotransporter), member 11 [Source:MGI Symbol;Acc:MGI:1919316]	protein_coding	Slc5a11	0.045143	0.0466019	0.211495	0.209838	0.107893
Cd160	ENSMUSG00000038304	8.57861	1.8095	0.629162	0.320035	0.1899	1.31088	CD160 antigen [Source:MGI Symbol;Acc:MGI:1860383]	protein_coding	Cd160	0.0902859	0.0466019	0.486438	0.104919	0.194208
Col10a1	ENSMUSG00000039462	2.05935	4.04983	0.264167		0.190306	1.30967	collagen, type X, alpha 1 [Source:MGI Symbol;Acc:MGI:88445]	protein_coding	Col10a1	0	0	0.0211495	0.069946	0.129472
Gm49450	ENSMUSG00000116358	6.74157	5.76203	0.126419	0.322179	0.191749	1.30542	predicted gene, 49450 [Source:MGI Symbol;Acc:MGI:6155101]	protein_coding	Gm49450	0	0	0	0.681974	0
Lhx2	ENSMUSG00000000247	2.01724	4.02192	0.265288		0.192156	1.30423	LIM homeobox protein 2 [Source:MGI Symbol;Acc:MGI:96785]	protein_coding	Lhx2	0	0	0.105747	0.0874325	0.0215787
Krt12	ENSMUSG00000020912	1.89084	3.92572	0.276236		0.193677	1.29978	keratin 12 [Source:MGI Symbol;Acc:MGI:96687]	protein_coding	Krt12	0	0	0.105747	0.034973	0.064736
Scgb3a1	ENSMUSG00000064057	5.5669	1.78656	0.637202	0.326946	0.195875	1.29339	secretoglobin, family 3A, member 1 [Source:MGI Symbol;Acc:MGI:1915912]	protein_coding	Scgb3a1	0.045143	0.0466019	0.126897	0.157379	0.215787
Mt3	ENSMUSG00000031760	230.309	1.74468	0.600342	0.329576	0.197988	1.28731	metallothionein 3 [Source:MGI Symbol;Acc:MGI:97173]	protein_coding	Mt3	0.0225715	4.12427	4.77978	8.09625	7.57411
Spag11b	ENSMUSG00000059463	7.92198	2.44062	0.465997	0.329873	0.198278	1.28647	sperm associated antigen 11B [Source:MGI Symbol;Acc:MGI:3647173]	protein_coding	Spag11b	0	0.0932039	0.486438	0.209838	0.064736
H1f5	ENSMUSG00000058773	3.59362	2.21892	0.564251	0.332115	0.200141	1.28115	H1.5 linker histone, cluster member [Source:MGI Symbol;Acc:MGI:1861461]	protein_coding	H1f5	0.0225715	0.023301	0.126897	0.122406	0.0863147
Otos	ENSMUSG00000044055	2.82827	2.91872	0.44181	0.333175	0.201372	1.27765	otospiralin [Source:MGI Symbol;Acc:MGI:2672814]	protein_coding	Otos	0.0225715	0	0.0634485	0.104919	0.107893
Retnlg	ENSMUSG00000022651	6.87553	3.24649	0.314581	0.337032	0.204574	1.26863	resistin like gamma [Source:MGI Symbol;Acc:MGI:2667763]	protein_coding	Retnlg	0.0225715	0.023301	0	0.034973	0.668939
Pwwp4c	ENSMUSG00000079534	9.37857	2.05192	0.533385	0.337939	0.205346	1.26647	PWWP domain containing 4C [Source:MGI Symbol;Acc:MGI:3645126]	protein_coding	Pwwp4c	0	0.139806	0.274943	0.209838	0.388416
Gal	ENSMUSG00000024907	5.36609	1.72376	0.61919	0.341666	0.208121	1.25875	galanin and GMAP prepropeptide [Source:MGI Symbol;Acc:MGI:95637]	protein_coding	Gal	0.045143	0.0466019	0.148046	0.157379	0.172629
S100a3	ENSMUSG00000001021	5.65591	1.81728	0.594085	0.343263	0.209627	1.25459	S100 calcium binding protein A3 [Source:MGI Symbol;Acc:MGI:1338849]	protein_coding	S100a3	0.045143	0.0466019	0.190345	0.227325	0.0863147
H3c8	ENSMUSG00000099517	2.78768	2.94481	0.418621	0.344341	0.21045	1.25233	H3 clustered histone 8 [Source:MGI Symbol;Acc:MGI:2145541]	protein_coding	H3c8	0	0.023301	0.042299	0.122406	0.107893
Gpr31b	ENSMUSG00000071311	1.81208	3.86845	0.260406		0.21055	1.25205	G protein-coupled receptor 31, D17Leh66b region [Source:MGI Symbol;Acc:MGI:1354372]	protein_coding	Gpr31b	0	0	0.042299	0.104919	0.0431573
Sftpa1	ENSMUSG00000021789	2.65184	2.86313	0.437783	0.345361	0.21128	1.25005	surfactant associated protein A1 [Source:MGI Symbol;Acc:MGI:109518]	protein_coding	Sftpa1	0	0.023301	0.084598	0.069946	0.107893
Ngp	ENSMUSG00000032484	6.92977	2.60121	0.402349	0.348866	0.214028	1.24256	neutrophilic granule protein [Source:MGI Symbol;Acc:MGI:105983]	protein_coding	Ngp	0.045143	0.023301	0.042299	0.0174865	0.625781
Gal3st2	ENSMUSG00000094651	6.26048	2.39968	0.44213	0.351268	0.215942	1.23739	galactose-3-O-sulfotransferase 2 [Source:MGI Symbol;Acc:MGI:2685834]	protein_coding	Gal3st2	0.0677145	0	0.296093	0.0524595	0.258944
Oprd1	ENSMUSG00000050511	3.12635	3.06686	0.369287	0.351603	0.216208	1.23667	opioid receptor, delta 1 [Source:MGI Symbol;Acc:MGI:97438]	protein_coding	Oprd1	0.0225715	0	0.126897	0.0174865	0.172629
Tspan10	ENSMUSG00000039691	2.76445	2.93314	0.406661	0.351866	0.216499	1.23589	tetraspanin 10 [Source:MGI Symbol;Acc:MGI:2384781]	protein_coding	Tspan10	0	0.023301	0.042299	0.139892	0.0863147
Olfr915	ENSMUSG00000057444	1.82587	3.87858	0.249391		0.217989	1.23189	olfactory receptor 915 [Source:MGI Symbol;Acc:MGI:3030749]	protein_coding	Olfr915	0	0	0.084598	0.0874325	0.0215787
H2bc15	ENSMUSG00000095217	1.70419	3.77553	0.258541		0.221295	1.22309	H2B clustered histone 15 [Source:MGI Symbol;Acc:MGI:2448407]	protein_coding	H2bc15	0	0	0.0634485	0.034973	0.0863147
Gpa33	ENSMUSG00000000544	1.69947	3.77183	0.258386		0.221798	1.22176	glycoprotein A33 (transmembrane) [Source:MGI Symbol;Acc:MGI:1891703]	protein_coding	Gpa33	0	0	0.084598	0.034973	0.064736
Uchl4	ENSMUSG00000035337	2.69715	2.83953	0.408357	0.359228	0.222316	1.22039	ubiquitin carboxyl-terminal esterase L4 [Source:MGI Symbol;Acc:MGI:1890440]	protein_coding	Uchl4	0.0225715	0	0.084598	0.0524595	0.129472
Mcpt2	ENSMUSG00000022226	1.65773	3.73852	0.256979		0.226356	1.2098	mast cell protease 2 [Source:MGI Symbol;Acc:MGI:96938]	protein_coding	Mcpt2	0	0	0.0634485	0.069946	0.0431573
Apela	ENSMUSG00000079042	2.7365	2.91896	0.38624	0.364853	0.226799	1.20865	apelin receptor early endogenous ligand [Source:MGI Symbol;Acc:MGI:3642370]	protein_coding	Apela	0	0.023301	0.0634485	0.157379	0.0431573
Chrm1	ENSMUSG00000032773	2.90818	3.00626	0.364773	0.365536	0.22742	1.20703	cholinergic receptor, muscarinic 1, CNS [Source:MGI Symbol;Acc:MGI:88396]	protein_coding	Chrm1	0	0.023301	0.126897	0.0174865	0.151051
Klri1	ENSMUSG00000067610	4.6472	1.94897	0.529529	0.365998	0.227905	1.20577	killer cell lectin-like receptor family I member 1 [Source:MGI Symbol;Acc:MGI:3530275]	protein_coding	Klri1	0.045143	0.023301	0.084598	0.104919	0.237365
Adgra1	ENSMUSG00000025475	8.82879	1.64166	0.561183	0.372339	0.23294	1.19282	adhesion G protein-coupled receptor A1 [Source:MGI Symbol;Acc:MGI:1277167]	protein_coding	Adgra1	0.045143	0.116505	0.232644	0.0874325	0.474731
Garem2	ENSMUSG00000044576	5.42519	1.71174	0.551167	0.377264	0.23697	1.18259	GRB2 associated regulator of MAPK1 subtype 2 [Source:MGI Symbol;Acc:MGI:2685290]	protein_coding	Garem2	0.0677145	0.023301	0.190345	0.122406	0.172629
Bpifa6	ENSMUSG00000078998	1.7227	3.79032	0.236708		0.237526	1.18119	BPI fold containing family A, member 6 [Source:MGI Symbol;Acc:MGI:3647736]	protein_coding	Bpifa6	0	0	0.084598	0.0174865	0.0863147
Amn	ENSMUSG00000021278	13.748	1.84045	0.500889	0.378549	0.238008	1.17998	amnionless [Source:MGI Symbol;Acc:MGI:1934943]	protein_coding	Amn	0	0.23301	0.40184	0.34973	0.496309
Gpr33	ENSMUSG00000035148	4.48341	1.88698	0.518849	0.379773	0.239113	1.17721	G protein-coupled receptor 33 [Source:MGI Symbol;Acc:MGI:1277106]	protein_coding	Gpr33	0.045143	0.023301	0.148046	0.069946	0.194208
S100a7l2	ENSMUSG00000091175	1.93295	3.95619	0.214468		0.240445	1.17388	S100 calcium binding protein A7 like 2 [Source:MGI Symbol;Acc:MGI:2684973]	protein_coding	S100a7l2	0	0	0.0211495	0.0174865	0.172629
Npw	ENSMUSG00000071230	1.71798	3.78665	0.233729		0.240512	1.17371	neuropeptide W [Source:MGI Symbol;Acc:MGI:2685781]	protein_coding	Npw	0	0	0.105747	0.0174865	0.064736
Clec2f	ENSMUSG00000089728	2.718	2.90941	0.356117	0.382963	0.242173	1.16957	C-type lectin domain family 2, member f [Source:MGI Symbol;Acc:MGI:3522133]	protein_coding	Clec2f	0	0.023301	0.042299	0.174865	0.0431573
Pitx2	ENSMUSG00000028023	13.4561	1.62177	0.535088	0.385072	0.244289	1.16433	paired-like homeodomain transcription factor 2 [Source:MGI Symbol;Acc:MGI:109340]	protein_coding	Pitx2	0.0225715	0.23301	0.296093	0.174865	0.733675
H2-Q1	ENSMUSG00000079507	1.65301	3.73461	0.234319		0.245583	1.16114	histocompatibility 2, Q region locus 1 [Source:MGI Symbol;Acc:MGI:95928]	protein_coding	H2-Q1	0	0	0.084598	0.069946	0.0215787
Gm9758	ENSMUSG00000033219	1.71326	3.78303	0.224318		0.2494	1.15181	predicted gene 9758 [Source:MGI Symbol;Acc:MGI:3704245]	protein_coding	Gm9758	0	0	0.126897	0.0174865	0.0431573
Cyp2a4	ENSMUSG00000074254	1.71326	3.78303	0.224318		0.2494	1.15181	cytochrome P450, family 2, subfamily a, polypeptide 4 [Source:MGI Symbol;Acc:MGI:88596]	protein_coding	Cyp2a4	0	0	0.126897	0.0174865	0.0431573
Csf2	ENSMUSG00000018916	2.48727	2.71052	0.356987	0.403216	0.260134	1.12607	colony stimulating factor 2 (granulocyte-macrophage) [Source:MGI Symbol;Acc:MGI:1339752]	protein_coding	Csf2	0.0225715	0	0.042299	0.069946	0.129472
Nup62cl	ENSMUSG00000072944	8.47334	1.88321	0.454483	0.404627	0.261286	1.12336	nucleoporin 62 C-terminal like [Source:MGI Symbol;Acc:MGI:2685565]	protein_coding	Nup62cl	0	0.139806	0.296093	0.297271	0.172629
Nts	ENSMUSG00000019890	6.01809	1.98618	0.439414	0.406221	0.262558	1.12037	neurotensin [Source:MGI Symbol;Acc:MGI:1328351]	protein_coding	Nts	0	0.0932039	0.126897	0.227325	0.194208
Olfr224	ENSMUSG00000059279	1.50338	3.59544	0.23141		0.263405	1.11838	olfactory receptor 224 [Source:MGI Symbol;Acc:MGI:3030058]	protein_coding	Olfr224	0	0	0.084598	0.034973	0.0431573
Siah3	ENSMUSG00000091722	1.50338	3.59544	0.23141		0.263405	1.11838	siah E3 ubiquitin protein ligase family member 3 [Source:MGI Symbol;Acc:MGI:2685758]	protein_coding	Siah3	0	0	0.084598	0.034973	0.0431573
Hsd17b13	ENSMUSG00000034528	3.65067	2.29595	0.393729	0.409939	0.265744	1.11292	hydroxysteroid (17-beta) dehydrogenase 13 [Source:MGI Symbol;Acc:MGI:2140804]	protein_coding	Hsd17b13	0	0.0466019	0.084598	0.069946	0.194208
Ptpn5	ENSMUSG00000030854	4.48021	1.92359	0.450256	0.413313	0.268771	1.1059	protein tyrosine phosphatase, non-receptor type 5 [Source:MGI Symbol;Acc:MGI:97807]	protein_coding	Ptpn5	0.0225715	0.0466019	0.0634485	0.069946	0.280523
Klk9	ENSMUSG00000047884	3.24355	2.0468	0.435479	0.416636	0.272026	1.09841	kallikrein related-peptidase 9 [Source:MGI Symbol;Acc:MGI:1921082]	protein_coding	Klk9	0.0225715	0.023301	0.042299	0.104919	0.151051
Gm2174	ENSMUSG00000058932	2.28174	2.57463	0.352317	0.423575	0.277974	1.08488	predicted gene 2174 [Source:MGI Symbol;Acc:MGI:3780344]	protein_coding	Gm2174	0.0225715	0	0.084598	0.069946	0.064736
Smim43	ENSMUSG00000085007	5.50394	1.7324	0.460403	0.425114	0.27944	1.08158	small integral membrane protein 43 [Source:MGI Symbol;Acc:MGI:3650339]	protein_coding	Smim43	0.0677145	0.023301	0.253794	0.0524595	0.194208
Crct1	ENSMUSG00000027913	1.47108	3.56625	0.216431		0.281056	1.07795	cysteine-rich C-terminal 1 [Source:MGI Symbol;Acc:MGI:1921425]	protein_coding	Crct1	0	0	0.0211495	0.069946	0.064736
Mrgprx1	ENSMUSG00000070552	2.66695	4.42489	0.140667	0.428793	0.28278	1.07409	MAS-related GPR, member X1 [Source:MGI Symbol;Acc:MGI:3033139]	protein_coding	Mrgprx1	0	0	0.084598	0.192352	0
Gm45234	ENSMUSG00000107478	3.33353	4.74394	0.122254	0.429139	0.283207	1.07314	predicted gene 45234 [Source:MGI Symbol;Acc:MGI:5753810]	protein_coding	Gm45234	0	0	0	0	0.366837
a	ENSMUSG00000027596	2.29233	2.63296	0.335978	0.429883	0.283756	1.07192	nonagouti [Source:MGI Symbol;Acc:MGI:87853]	protein_coding	a	0	0.023301	0.042299	0.0524595	0.129472
	ENSMUSG00000079190	3.58061	2.2686	0.358804	0.435752	0.288958	1.06041		protein_coding		0	0.0466019	0.190345	0.104919	0.0431573
Mrgprh	ENSMUSG00000059408	3.95772	1.71729	0.444406	0.445053	0.297272	1.0423	MAS-related GPR, member H [Source:MGI Symbol;Acc:MGI:1934134]	protein_coding	Mrgprh	0.0225715	0.0466019	0.126897	0.157379	0.064736
Kcnh8	ENSMUSG00000035580	5.80231	1.92295	0.39027	0.445851	0.298142	1.04043	potassium voltage-gated channel, subfamily H (eag-related), member 8 [Source:MGI Symbol;Acc:MGI:2445160]	protein_coding	Kcnh8	0	0.0932039	0.169196	0.0874325	0.280523
Pcdh20	ENSMUSG00000050505	3.32666	2.08479	0.373523	0.448991	0.300954	1.03439	protocadherin 20 [Source:MGI Symbol;Acc:MGI:2443376]	protein_coding	Pcdh20	0.0225715	0.023301	0.190345	0.0174865	0.107893
Oprk1	ENSMUSG00000025905	1.31673	3.40398	0.212061		0.304447	1.02694	opioid receptor, kappa 1 [Source:MGI Symbol;Acc:MGI:97439]	protein_coding	Oprk1	0	0	0.042299	0.034973	0.064736
Vmn2r26	ENSMUSG00000096630	2.35143	2.61438	0.295118	0.455558	0.307668	1.02013	vomeronasal 2, receptor 26 [Source:MGI Symbol;Acc:MGI:2678394]	protein_coding	Vmn2r26	0.0225715	0	0.084598	0.0174865	0.129472
Pzp	ENSMUSG00000030359	5.48535	1.82897	0.394619	0.455773	0.307887	1.01967	PZP, alpha-2-macroglobulin like [Source:MGI Symbol;Acc:MGI:87854]	protein_coding	Pzp	0	0.0932039	0.190345	0.174865	0.129472
Gm13283	ENSMUSG00000100505	1.2935	3.38029	0.210925		0.308504	1.01837	predicted gene 13283 [Source:MGI Symbol;Acc:MGI:3649573]	protein_coding	Gm13283	0	0	0.042299	0.0524595	0.0431573
Cntnap4	ENSMUSG00000031772	2.11003	2.49979	0.319435		0.309292	1.01671	contactin associated protein-like 4 [Source:MGI Symbol;Acc:MGI:2183572]	protein_coding	Cntnap4	0	0.023301	0.084598	0.034973	0.0863147
Ugt1a5	ENSMUSG00000089943	2.50271	4.33048	0.128016	0.461984	0.313305	1.00831	UDP glucuronosyltransferase 1 family, polypeptide A5 [Source:MGI Symbol;Acc:MGI:3032634]	protein_coding	Ugt1a5	0	0	0	0.034973	0.237365
Gm21762	ENSMUSG00000094027	1.33996	3.42757	0.19729		0.317575	0.999454	predicted gene, 21762 [Source:MGI Symbol;Acc:MGI:5433926]	protein_coding	Gm21762	0	0	0.042299	0.0174865	0.0863147
Ccdc121rt3	ENSMUSG00000051503	1.28878	3.37539	0.198852		0.322181	0.989985	coiled-coil domain containing 121, retrogene 3 [Source:MGI Symbol;Acc:MGI:3648511]	protein_coding	Ccdc121rt3	0	0	0.0634485	0.0524595	0.0215787
Sstr1	ENSMUSG00000035431	1.30729	3.39449	0.195767		0.323325	0.987648	somatostatin receptor 1 [Source:MGI Symbol;Acc:MGI:98327]	protein_coding	Sstr1	0	0	0.084598	0.034973	0.0215787
H2ac11	ENSMUSG00000069301	2.54917	4.35656	0.120222	0.474405	0.324817	0.984608	H2A clustered histone 11 [Source:MGI Symbol;Acc:MGI:2448293]	protein_coding	H2ac11	0	0	0	0	0.280523
Itgb1bp2	ENSMUSG00000031312	4.46248	1.96252	0.348006	0.47475	0.325195	0.983839	integrin beta 1 binding protein 2 [Source:MGI Symbol;Acc:MGI:1353420]	protein_coding	Itgb1bp2	0	0.0699029	0.148046	0.0524595	0.215787
Olfr60	ENSMUSG00000060112	2.13326	2.51681	0.285268		0.329787	0.974544	olfactory receptor 60 [Source:MGI Symbol;Acc:MGI:1333881]	protein_coding	Olfr60	0	0.023301	0.084598	0.0174865	0.107893
Npbwr1	ENSMUSG00000033774	1.34468	3.43251	0.182737		0.334015	0.966058	neuropeptides B/W receptor 1 [Source:MGI Symbol;Acc:MGI:891989]	protein_coding	Npbwr1	0	0	0.0211495	0.0174865	0.107893
Apol7b	ENSMUSG00000068252	3.62863	2.29818	0.286742	0.484241	0.334588	0.964914	apolipoprotein L 7b [Source:MGI Symbol;Acc:MGI:3583950]	protein_coding	Apol7b	0	0.0466019	0.0211495	0.244811	0.064736
Sytl5	ENSMUSG00000054453	2.07773	2.47851	0.282932		0.336252	0.961597	synaptotagmin-like 5 [Source:MGI Symbol;Acc:MGI:2668451]	protein_coding	Sytl5	0	0.023301	0.0211495	0.069946	0.107893
8030474K03Rik	ENSMUSG00000046774	1.3258	3.41351	0.181927		0.337358	0.9594	RIKEN cDNA 8030474K03 gene [Source:MGI Symbol;Acc:MGI:2685988]	protein_coding	8030474K03Rik	0	0	0.105747	0.0174865	0.0215787
Cemip	ENSMUSG00000052353	6.53655	1.75189	0.358443	0.488506	0.338993	0.956156	cell migration inducing protein, hyaluronan binding [Source:MGI Symbol;Acc:MGI:2443629]	protein_coding	Cemip	0	0.116505	0.105747	0.297271	0.172629
Prss22	ENSMUSG00000045027	4.29552	1.90272	0.338776	0.489165	0.339714	0.954731	protease, serine 22 [Source:MGI Symbol;Acc:MGI:1918085]	protein_coding	Prss22	0	0.0699029	0.0634485	0.192352	0.129472
Kctd4	ENSMUSG00000046523	2.2657	4.19035	0.119264	0.493589	0.343847	0.946591	potassium channel tetramerisation domain containing 4 [Source:MGI Symbol;Acc:MGI:1914766]	protein_coding	Kctd4	0	0	0.0211495	0.209838	0
Gm44502	ENSMUSG00000116461	9.02691	2.51819	0.230423	0.494197	0.344507	0.945298	predicted readthrough transcript (NMD candidate), 44502 [Source:MGI Symbol;Acc:MGI:3846135]	protein_coding	Gm44502	0.0902859	0	0	0.559568	0.280523
Plk5	ENSMUSG00000035486	3.08563	2.0188	0.321306	0.494762	0.345225	0.943891	polo like kinase 5 [Source:MGI Symbol;Acc:MGI:3026984]	protein_coding	Plk5	0	0.0466019	0.084598	0.0524595	0.151051
Tceal7	ENSMUSG00000079428	1.25176	3.33609	0.178528		0.351161	0.93234	transcription elongation factor A (SII)-like 7 [Source:MGI Symbol;Acc:MGI:1915746]	protein_coding	Tceal7	0	0	0.0211495	0.0874325	0.0215787
Clca4a	ENSMUSG00000068547	2.99271	1.97219	0.318802	0.502789	0.353378	0.928056	chloride channel accessory 4A [Source:MGI Symbol;Acc:MGI:2139744]	protein_coding	Clca4a	0	0.0466019	0.084598	0.122406	0.064736
Olfr1444	ENSMUSG00000046272	2.06407	4.05327	0.121693		0.353873	0.927103	olfactory receptor 1444 [Source:MGI Symbol;Acc:MGI:3031278]	protein_coding	Olfr1444	0	0	0	0.069946	0.151051
1810049J17Rik	ENSMUSG00000097221	3.95576	1.66757	0.355532	0.507041	0.357397	0.920337	RIKEN cDNA 1810049J17 gene [Source:MGI Symbol;Acc:MGI:3704453]	protein_coding	1810049J17Rik	0.045143	0.023301	0.084598	0.034973	0.237365
Amer3	ENSMUSG00000045174	1.12064	3.17212	0.1882		0.359832	0.915684	APC membrane recruitment 3 [Source:MGI Symbol;Acc:MGI:3026939]	protein_coding	Amer3	0	0	0.042299	0.034973	0.0431573
Trim31	ENSMUSG00000058063	1.85369	2.29749	0.27198		0.367009	0.90209	tripartite motif-containing 31 [Source:MGI Symbol;Acc:MGI:2385051]	protein_coding	Trim31	0	0.023301	0.042299	0.0874325	0.0431573
Adgrb3	ENSMUSG00000033569	1.13915	3.19404	0.179575		0.367604	0.90097	adhesion G protein-coupled receptor B3 [Source:MGI Symbol;Acc:MGI:2441837]	protein_coding	Adgrb3	0	0	0.0634485	0.0174865	0.0431573
Pbsn	ENSMUSG00000000003	1.9609	3.97761	0.1179		0.369233	0.897911	probasin [Source:MGI Symbol;Acc:MGI:1860484]	protein_coding	Pbsn	0	0	0	0	0.215787
Igf2bp1	ENSMUSG00000013415	1.93245	2.35814	0.258507		0.369579	0.897262	insulin-like growth factor 2 mRNA binding protein 1 [Source:MGI Symbol;Acc:MGI:1890357]	protein_coding	Igf2bp1	0	0.023301	0.105747	0.0174865	0.064736
Krt28	ENSMUSG00000055937	1.11592	3.16656	0.178283		0.372779	0.89128	keratin 28 [Source:MGI Symbol;Acc:MGI:1918093]	protein_coding	Krt28	0	0	0.0634485	0.034973	0.0215787
Tmem121b	ENSMUSG00000094626	2.88954	1.90862	0.300593	0.525238	0.375179	0.886814	transmembrane protein 121B [Source:MGI Symbol;Acc:MGI:2136977]	protein_coding	Tmem121b	0	0.0466019	0.084598	0.0524595	0.129472
Reg3g	ENSMUSG00000030017	1.14859	3.2052	0.168724		0.380219	0.877493	regenerating islet-derived 3 gamma [Source:MGI Symbol;Acc:MGI:109406]	protein_coding	Reg3g	0	0	0.0211495	0.0174865	0.0863147
Il1rapl1	ENSMUSG00000052372	3.11321	2.0368	0.267043	0.53537	0.384654	0.869353	interleukin 1 receptor accessory protein-like 1 [Source:MGI Symbol;Acc:MGI:2687319]	protein_coding	Il1rapl1	0	0.0466019	0.169196	0.0174865	0.107893
Slc28a2b	ENSMUSG00000079071	3.29358	2.00956	0.261585	0.540034	0.38994	0.859725	solute carrier family 28 member 2b [Source:MGI Symbol;Acc:MGI:3702173]	protein_coding	Slc28a2b	0.045143	0	0.0211495	0.0874325	0.194208
Prl2c5	ENSMUSG00000055360	1.69512	3.76894	0.116466		0.395248	0.850138	prolactin family 2, subfamily c, member 5 [Source:MGI Symbol;Acc:MGI:1858413]	protein_coding	Prl2c5	0	0	0	0.0524595	0.129472
Pax6	ENSMUSG00000027168	1.0789	3.12142	0.165011		0.396091	0.848622	paired box 6 [Source:MGI Symbol;Acc:MGI:97490]	protein_coding	Pax6	0	0	0.0211495	0.069946	0.0215787
Ccer2	ENSMUSG00000096257	1.95133	2.37391	0.224068		0.397131	0.846757	coiled-coil glutamate-rich protein 2 [Source:MGI Symbol;Acc:MGI:3645242]	protein_coding	Ccer2	0	0.023301	0.0211495	0.0174865	0.151051
Frem1	ENSMUSG00000059049	197.845	1.82571	0.257492	0.556686	0.407871	0.827646	Fras1 related extracellular matrix protein 1 [Source:MGI Symbol;Acc:MGI:2670972]	protein_coding	Frem1	0	3.40194	5.79496	7.99133	3.86258
Srarp	ENSMUSG00000070637	3.89744	1.73292	0.277895	0.55928	0.41025	0.823454	steroid receptor associated and regulated protein [Source:MGI Symbol;Acc:MGI:2685540]	protein_coding	Srarp	0	0.0699029	0.148046	0.034973	0.172629
Mup14	ENSMUSG00000073830	1.53096	3.62128	0.11536		0.414319	0.816317	major urinary protein 14 [Source:MGI Symbol;Acc:MGI:3702005]	protein_coding	Mup14	0	0	0.169196	0	0
Map6d1	ENSMUSG00000041205	1.69462	2.14815	0.232809		0.418312	0.809353	MAP6 domain containing 1 [Source:MGI Symbol;Acc:MGI:3607784]	protein_coding	Map6d1	0	0.023301	0.084598	0.0524595	0.0215787
S100a2	ENSMUSG00000094018	2.32582	2.66608	0.164041	0.574561	0.4264	0.795367	S100 calcium binding protein A2 [Source:MGI Symbol;Acc:MGI:3510999]	protein_coding	S100a2	0	0.023301	0.042299	0.174865	0
Gm49804	ENSMUSG00000117338	1.4199	3.51651	0.114554		0.428177	0.792315	predicted gene, 49804 [Source:MGI Symbol;Acc:MGI:6270466]	protein_coding	Gm49804	0	0	0.042299	0.104919	0
Syna	ENSMUSG00000085957	0.947779	2.92871	0.158762		0.430054	0.789098	syncytin a [Source:MGI Symbol;Acc:MGI:2684898]	protein_coding	Syna	0	0	0.042299	0.0174865	0.0431573
Themis3	ENSMUSG00000024105	0.929271	2.90251	0.15754		0.43533	0.780103	thymocyte selection associated family member 3 [Source:MGI Symbol;Acc:MGI:1921806]	protein_coding	Themis3	0	0	0.0211495	0.034973	0.0431573
Gm3376	ENSMUSG00000096520	1.37263	3.46222	0.114086		0.435465	0.779874	predicted gene 3376 [Source:MGI Symbol;Acc:MGI:3781554]	protein_coding	Gm3376	0	0	0	0	0.151051
Rcvrn	ENSMUSG00000020907	0.92455	2.89583	0.157224		0.436688	0.777799	recoverin [Source:MGI Symbol;Acc:MGI:97883]	protein_coding	Rcvrn	0	0	0.042299	0.034973	0.0215787
Hsd3b1	ENSMUSG00000027871	0.92455	2.89583	0.157224		0.436688	0.777799	hydroxy-delta-5-steroid dehydrogenase, 3 beta- and steroid delta-isomerase 1 [Source:MGI Symbol;Acc:MGI:96233]	protein_coding	Hsd3b1	0	0	0.042299	0.034973	0.0215787
Zfp989	ENSMUSG00000086147	1.36319	3.45265	0.114009		0.436757	0.777681	zinc finger protein 989 [Source:MGI Symbol;Acc:MGI:3651739]	protein_coding	Zfp989	0	0	0.042299	0	0.107893
Gm45692	ENSMUSG00000109850	1.33959	3.42846	0.113813		0.440032	0.772139	predicted gene 45692 [Source:MGI Symbol;Acc:MGI:5804807]	protein_coding	Gm45692	0	0	0.148046	0	0
Krtap6-2	ENSMUSG00000062433	0.943059	2.9222	0.151552		0.441282	0.770031	keratin associated protein 6-2 [Source:MGI Symbol;Acc:MGI:1330280]	protein_coding	Krtap6-2	0	0	0.0634485	0.0174865	0.0215787
Mbl1	ENSMUSG00000037780	1.30294	3.38986	0.11349		0.445289	0.763293	mannose-binding lectin (protein A) 1 [Source:MGI Symbol;Acc:MGI:96923]	protein_coding	Mbl1	0	0	0	0.0524595	0.0863147
Speer4c	ENSMUSG00000073208	4.11999	1.74269	0.233831	0.59391	0.447924	0.75888	spermatogenesis associated glutamate (E)-rich protein 4C [Source:MGI Symbol;Acc:MGI:1914023]	protein_coding	Speer4c	0.045143	0.023301	0.169196	0.192352	0
Barx1	ENSMUSG00000021381	1.5312	1.976	0.220927		0.451702	0.752581	BarH-like homeobox 1 [Source:MGI Symbol;Acc:MGI:103124]	protein_coding	Barx1	0	0.023301	0.042299	0.034973	0.064736
Prss28	ENSMUSG00000024171	0.906041	2.86893	0.149165		0.452014	0.752061	protease, serine 28 [Source:MGI Symbol;Acc:MGI:2149951]	protein_coding	Prss28	0	0	0.0211495	0.0524595	0.0215787
Ceacam20	ENSMUSG00000070777	1.25648	3.3397	0.113082		0.452173	0.751797	carcinoembryonic antigen-related cell adhesion molecule 20 [Source:MGI Symbol;Acc:MGI:1918851]	protein_coding	Ceacam20	0	0	0	0.0874325	0.0431573
Atp2a1	ENSMUSG00000030730	2.74463	1.82389	0.225061	0.598126	0.452211	0.751734	ATPase, Ca++ transporting, cardiac muscle, fast twitch 1 [Source:MGI Symbol;Acc:MGI:105058]	protein_coding	Atp2a1	0	0.0466019	0.0634485	0.0174865	0.172629
Gm3776	ENSMUSG00000111709	3.75334	1.67414	0.239205	0.599929	0.45404	0.748696	predicted gene 3776 [Source:MGI Symbol;Acc:MGI:3826440]	protein_coding	Gm3776	0	0.0699029	0.169196	0.139892	0.0215787
Tmprss11f	ENSMUSG00000048764	1.23325	3.314	0.112865		0.455723	0.745908	transmembrane protease, serine 11f [Source:MGI Symbol;Acc:MGI:2442348]	protein_coding	Tmprss11f	0	0	0	0.104919	0.0215787
Gm8773	ENSMUSG00000073234	2.49264	1.65728	0.246164	0.601599	0.455842	0.74571	predicted gene 8773 [Source:MGI Symbol;Acc:MGI:3646213]	protein_coding	Gm8773	0	0.0466019	0.105747	0.0524595	0.064736
Spink1	ENSMUSG00000024503	1.21002	3.28789	0.112641		0.459347	0.739922	serine peptidase inhibitor, Kazal type 1 [Source:MGI Symbol;Acc:MGI:106202]	protein_coding	Spink1	0	0	0	0.122406	0
Il27	ENSMUSG00000044701	2.72345	1.68496	0.233361	0.606473	0.460829	0.737482	interleukin 27 [Source:MGI Symbol;Acc:MGI:2384409]	protein_coding	Il27	0.045143	0	0.148046	0.0524595	0.0431573
Gm7879	ENSMUSG00000033036	1.55328	1.93218	0.211632		0.461731	0.736	predicted pseudogene 7879 [Source:MGI Symbol;Acc:MGI:3645078]	protein_coding	Gm7879	0.0225715	0	0.042299	0.034973	0.064736
Myh13	ENSMUSG00000060180	1.55443	1.99902	0.204364		0.464538	0.731395	myosin, heavy polypeptide 13, skeletal muscle [Source:MGI Symbol;Acc:MGI:1339967]	protein_coding	Myh13	0	0.023301	0.042299	0.0174865	0.0863147
Clpsl2	ENSMUSG00000024224	1.17182	3.23384	0.112116		0.466899	0.727533	colipase-like 2 [Source:MGI Symbol;Acc:MGI:2685595]	protein_coding	Clpsl2	0	0	0.0211495	0	0.107893
Abcb11	ENSMUSG00000027048	1.51269	1.95865	0.206162		0.46827	0.725297	ATP-binding cassette, sub-family B (MDR/TAP), member 11 [Source:MGI Symbol;Acc:MGI:1351619]	protein_coding	Abcb11	0	0.023301	0.0211495	0.0524595	0.064736
Cxcr1	ENSMUSG00000048480	1.15766	3.2171	0.111969		0.469252	0.723697	chemokine (C-X-C motif) receptor 1 [Source:MGI Symbol;Acc:MGI:2448715]	protein_coding	Cxcr1	0	0	0.084598	0	0.0431573
	ENSMUSG00000079800	1.15331	3.2118	0.111922		0.469998	0.722482		protein_coding		0	0	0	0.0174865	0.107893
Sstr3	ENSMUSG00000044933	1.52176	1.96776	0.20199		0.471194	0.720538	somatostatin receptor 3 [Source:MGI Symbol;Acc:MGI:98329]	protein_coding	Sstr3	0	0.023301	0.084598	0.034973	0.0215787
Tmem169	ENSMUSG00000026188	1.12971	3.18341	0.111668		0.474007	0.715975	transmembrane protein 169 [Source:MGI Symbol;Acc:MGI:2442781]	protein_coding	Tmem169	0	0	0.105747	0.0174865	0
Gm43191	ENSMUSG00000105103	1.1112	3.16066	0.111463		0.477234	0.710759	predicted gene 43191 [Source:MGI Symbol;Acc:MGI:5663328]	protein_coding	Gm43191	0	0	0.084598	0.034973	0
Gm49510	ENSMUSG00000116069	1.10685	3.15516	0.111412		0.478015	0.709499	predicted gene, 49510 [Source:MGI Symbol;Acc:MGI:6155200]	protein_coding	Gm49510	0	0	0	0.0524595	0.064736
Ugt1a8	ENSMUSG00000089675	4.98159	2.01408	0.170465	0.625091	0.481818	0.703381	UDP glucuronosyltransferase 1 family, polypeptide A8 [Source:MGI Symbol;Acc:MGI:3576090]	protein_coding	Ugt1a8	0.0677145	0	0.338392	0.122406	0
Saa4	ENSMUSG00000040017	1.08362	3.12607	0.111147		0.482162	0.702829	serum amyloid A 4 [Source:MGI Symbol;Acc:MGI:98224]	protein_coding	Saa4	0	0	0	0.069946	0.0431573
Agxt	ENSMUSG00000026272	1.07418	3.11415	0.111037		0.483866	0.700097	alanine-glyoxylate aminotransferase [Source:MGI Symbol;Acc:MGI:1329033]	protein_coding	Agxt	0	0	0.042299	0.069946	0
Art2a	ENSMUSG00000092517	1.96984	2.39243	0.143371		0.486743	0.695499	ADP-ribosyltransferase 2a [Source:MGI Symbol;Acc:MGI:107546]	protein_coding	Art2a	0	0.023301	0.042299	0	0.151051
Gpr83	ENSMUSG00000031932	1.88636	2.32561	0.14695		0.489962	0.690369	G protein-coupled receptor 83 [Source:MGI Symbol;Acc:MGI:95712]	protein_coding	Gpr83	0	0.023301	0	0.069946	0.107893
Msx3	ENSMUSG00000025469	2.55326	1.70029	0.198804	0.637475	0.496579	0.679882	msh homeobox 3 [Source:MGI Symbol;Acc:MGI:106587]	protein_coding	Msx3	0	0.0466019	0.042299	0.0174865	0.172629
Dcaf12l2	ENSMUSG00000050926	1.89978	2.33685	0.140357		0.497791	0.677969	DDB1 and CUL4 associated factor 12-like 2 [Source:MGI Symbol;Acc:MGI:2445178]	protein_coding	Dcaf12l2	0	0.023301	0.148046	0.034973	0
H2ac12	ENSMUSG00000069302	1.99192	2.33225	0.138263		0.497807	0.677944	H2A clustered histone 12 [Source:MGI Symbol;Acc:MGI:2448295]	protein_coding	H2ac12	0.0225715	0	0.042299	0	0.151051
Lrrc4b	ENSMUSG00000047085	2.52494	1.68256	0.197328	0.640942	0.500724	0.673352	leucine rich repeat containing 4B [Source:MGI Symbol;Acc:MGI:3027390]	protein_coding	Lrrc4b	0	0.0466019	0.169196	0.0174865	0.0431573
Ly6g5c	ENSMUSG00000034482	0.975729	2.96913	0.109576		0.504866	0.666853	lymphocyte antigen 6 complex, locus G5C [Source:MGI Symbol;Acc:MGI:2148974]	protein_coding	Ly6g5c	0	0	0.0211495	0	0.0863147
Pgc	ENSMUSG00000023987	0.971009	2.96252	0.109511		0.505835	0.665336	progastricsin (pepsinogen C) [Source:MGI Symbol;Acc:MGI:98909]	protein_coding	Pgc	0	0	0.042299	0	0.064736
Scrg1	ENSMUSG00000031610	0.966288	2.95587	0.109446		0.50681	0.663813	scrapie responsive gene 1 [Source:MGI Symbol;Acc:MGI:1328308]	protein_coding	Scrg1	0	0	0.0634485	0	0.0431573
Klra6	ENSMUSG00000061769	0.966288	2.95587	0.109446		0.50681	0.663813	killer cell lectin-like receptor, subfamily A, member 6 [Source:MGI Symbol;Acc:MGI:101902]	protein_coding	Klra6	0	0	0.0634485	0	0.0431573
Cxcl17	ENSMUSG00000060188	0.95722	2.94285	0.109317		0.508723	0.660827	chemokine (C-X-C motif) ligand 17 [Source:MGI Symbol;Acc:MGI:2387642]	protein_coding	Cxcl17	0	0	0	0.0174865	0.0863147
Pcdha12	ENSMUSG00000103310	0.956848	2.9425	0.109314		0.508774	0.660747	protocadherin alpha 12 [Source:MGI Symbol;Acc:MGI:1298370]	protein_coding	Pcdha12	0	0	0.105747	0	0
Tyrp1	ENSMUSG00000005994	0.938339	2.91577	0.109048		0.512712	0.654621	tyrosinase-related protein 1 [Source:MGI Symbol;Acc:MGI:98881]	protein_coding	Tyrp1	0	0	0.084598	0.0174865	0
Defb15	ENSMUSG00000048500	21.7904	2.31352	0.125037	0.65225	0.512919	0.6543	defensin beta 15 [Source:MGI Symbol;Acc:MGI:2179202]	protein_coding	Defb15	0	0.279612	0	0	2.11471
6030468B19Rik	ENSMUSG00000025573	0.933991	2.90929	0.108982		0.51367	0.653133	RIKEN cDNA 6030468B19 gene [Source:MGI Symbol;Acc:MGI:1924977]	protein_coding	6030468B19Rik	0	0	0	0.034973	0.064736
Psg29	ENSMUSG00000023159	0.75641	2.60347	0.13196		0.514685	0.651559	pregnancy-specific glycoprotein 29 [Source:MGI Symbol;Acc:MGI:1891361]	protein_coding	Psg29	0	0	0.0211495	0.0174865	0.0431573
Htr6	ENSMUSG00000028747	0.75641	2.60347	0.13196		0.514685	0.651559	5-hydroxytryptamine (serotonin) receptor 6 [Source:MGI Symbol;Acc:MGI:1196627]	protein_coding	Htr6	0	0	0.0211495	0.0174865	0.0431573
Dcx	ENSMUSG00000031285	0.75641	2.60347	0.13196		0.514685	0.651559	doublecortin [Source:MGI Symbol;Acc:MGI:1277171]	protein_coding	Dcx	0	0	0.0211495	0.0174865	0.0431573
Cyp4a14	ENSMUSG00000028715	0.91983	2.8886	0.108775		0.516732	0.648391	cytochrome P450, family 4, subfamily a, polypeptide 14 [Source:MGI Symbol;Acc:MGI:1096550]	protein_coding	Cyp4a14	0	0	0.0634485	0.034973	0
Tmem196	ENSMUSG00000048004	1.33511	1.74509	0.185461		0.518116	0.646252	transmembrane protein 196 [Source:MGI Symbol;Acc:MGI:2685374]	protein_coding	Tmem196	0	0.023301	0.042299	0.034973	0.0431573
Olfr520	ENSMUSG00000073998	1.33511	1.74509	0.185461		0.518116	0.646252	olfactory receptor 520 [Source:MGI Symbol;Acc:MGI:3030354]	protein_coding	Olfr520	0	0.023301	0.042299	0.034973	0.0431573
C1ql3	ENSMUSG00000049630	0.910762	2.87502	0.108637		0.518748	0.645277	C1q-like 3 [Source:MGI Symbol;Acc:MGI:2387350]	protein_coding	C1ql3	0	0	0	0.0524595	0.0431573
Ptgdr2	ENSMUSG00000034117	0.733181	2.56236	0.130164		0.523311	0.638249	prostaglandin D2 receptor 2 [Source:MGI Symbol;Acc:MGI:1330275]	protein_coding	Ptgdr2	0	0	0.0211495	0.034973	0.0215787
Zfp990	ENSMUSG00000078503	0.887532	2.84001	0.108281		0.52396	0.637252	zinc finger protein 990 [Source:MGI Symbol;Acc:MGI:3652161]	protein_coding	Zfp990	0	0	0	0.069946	0.0215787
Pate13	ENSMUSG00000078934	46.6632	2.64085	0.100573	0.664046	0.527351	0.632056	prostate and testis expressed 13 [Source:MGI Symbol;Acc:MGI:1925158]	protein_coding	Pate13	0	0.48932	0	0	4.63941
Pou3f2	ENSMUSG00000095139	1.33983	1.75069	0.175264		0.528443	0.630385	POU domain, class 3, transcription factor 2 [Source:MGI Symbol;Acc:MGI:101895]	protein_coding	Pou3f2	0	0.023301	0.0211495	0.034973	0.064736
6330409D20Rik	ENSMUSG00000009551	1.35719	1.69964	0.176667		0.528855	0.629755	RIKEN cDNA 6330409D20 gene [Source:MGI Symbol;Acc:MGI:1917980]	protein_coding	6330409D20Rik	0.0225715	0	0.042299	0.034973	0.0431573
Gucy2e	ENSMUSG00000020890	1.79111	2.15696	0.130323		0.530314	0.627527	guanylate cyclase 2e [Source:MGI Symbol;Acc:MGI:105123]	protein_coding	Gucy2e	0.0225715	0	0.0634485	0	0.107893
H4c17	ENSMUSG00000069306	1.78167	2.14871	0.129854		0.532012	0.624938	H4 clustered histone 17 [Source:MGI Symbol;Acc:MGI:2448441]	protein_coding	H4c17	0.0225715	0	0.105747	0	0.064736
Khdc3	ENSMUSG00000092622	1.36306	1.77722	0.164611		0.536976	0.617392	KH domain containing 3, subcortical maternal complex member [Source:MGI Symbol;Acc:MGI:1914241]	protein_coding	Khdc3	0	0.023301	0.0211495	0.0174865	0.0863147
Kncn	ENSMUSG00000073774	1.37098	1.71206	0.15556		0.551684	0.595239	kinocilin [Source:MGI Symbol;Acc:MGI:3614952]	protein_coding	Kncn	0.0225715	0	0.084598	0.0174865	0.0215787
Stfa2l1	ENSMUSG00000059657	1.78204	2.1472	0.117208		0.551842	0.595002	stefin A2 like 1 [Source:MGI Symbol;Acc:MGI:3524944]	protein_coding	Stfa2l1	0.0225715	0	0	0.0174865	0.151051
Gm7030	ENSMUSG00000092243	0.784359	2.65288	0.106149		0.552271	0.59436	predicted gene 7030 [Source:MGI Symbol;Acc:MGI:3647514]	protein_coding	Gm7030	0	0	0	0	0.0863147
Trpc7	ENSMUSG00000021541	0.779639	2.64475	0.106059		0.553518	0.592497	transient receptor potential cation channel, subfamily C, member 7 [Source:MGI Symbol;Acc:MGI:1349470]	protein_coding	Trpc7	0	0	0.0211495	0	0.064736
Car10	ENSMUSG00000056158	0.779639	2.64475	0.106059		0.553518	0.592497	carbonic anhydrase 10 [Source:MGI Symbol;Acc:MGI:1919855]	protein_coding	Car10	0	0	0.0211495	0	0.064736
Ldlrad1	ENSMUSG00000070877	0.774919	2.63658	0.105969		0.554773	0.590623	low density lipoprotein receptor class A domain containing 1 [Source:MGI Symbol;Acc:MGI:3652166]	protein_coding	Ldlrad1	0	0	0.042299	0	0.0431573
Btnl6	ENSMUSG00000092618	0.774919	2.63658	0.105969		0.554773	0.590623	butyrophilin-like 6 [Source:MGI Symbol;Acc:MGI:1932038]	protein_coding	Btnl6	0	0	0.042299	0	0.0431573
S100a5	ENSMUSG00000001023	0.770199	2.62837	0.105877		0.556035	0.588741	S100 calcium binding protein A5 [Source:MGI Symbol;Acc:MGI:1338915]	protein_coding	S100a5	0	0	0.0634485	0	0.0215787
Fgf22	ENSMUSG00000020327	0.770199	2.62837	0.105877		0.556035	0.588741	fibroblast growth factor 22 [Source:MGI Symbol;Acc:MGI:1914362]	protein_coding	Fgf22	0	0	0.0634485	0	0.0215787
Hrg	ENSMUSG00000022877	0.770199	2.62837	0.105877		0.556035	0.588741	histidine-rich glycoprotein [Source:MGI Symbol;Acc:MGI:2146636]	protein_coding	Hrg	0	0	0.0634485	0	0.0215787
Ddn	ENSMUSG00000059213	0.770199	2.62837	0.105877		0.556035	0.588741	dendrin [Source:MGI Symbol;Acc:MGI:108101]	protein_coding	Ddn	0	0	0.0634485	0	0.0215787
Foxa3	ENSMUSG00000040891	0.76113	2.6122	0.105695		0.558524	0.585035	forkhead box A3 [Source:MGI Symbol;Acc:MGI:1347477]	protein_coding	Foxa3	0	0	0	0.0174865	0.064736
Disp3	ENSMUSG00000041544	0.76113	2.6122	0.105695		0.558524	0.585035	dispatched RND transporter family member 3 [Source:MGI Symbol;Acc:MGI:2444403]	protein_coding	Disp3	0	0	0	0.0174865	0.064736
Pate9	ENSMUSG00000074448	0.76113	2.6122	0.105695		0.558524	0.585035	prostate and testis expressed 9 [Source:MGI Symbol;Acc:MGI:3647347]	protein_coding	Pate9	0	0	0	0.0174865	0.064736
Serpina1c	ENSMUSG00000079015	3.13019	1.98484	0.120108	0.69288	0.561876	0.580057	serine (or cysteine) peptidase inhibitor, clade A, member 1C [Source:MGI Symbol;Acc:MGI:891969]	protein_coding	Serpina1c	0.0225715	0.023301	0.296093	0	0
Mug1	ENSMUSG00000059908	0.746969	2.58707	0.105413		0.562402	0.579277	murinoglobulin 1 [Source:MGI Symbol;Acc:MGI:99837]	protein_coding	Mug1	0	0	0.0634485	0.0174865	0
Ifi44l	ENSMUSG00000039146	0.737901	2.57048	0.105223		0.564969	0.575477	interferon-induced protein 44 like [Source:MGI Symbol;Acc:MGI:95975]	protein_coding	Ifi44l	0	0	0	0.034973	0.0431573
Gm49385	ENSMUSG00000111700	0.737901	2.57048	0.105223		0.564969	0.575477	predicted gene, 49385 [Source:MGI Symbol;Acc:MGI:6121609]	protein_coding	Gm49385	0	0	0	0.034973	0.0431573
Chit1	ENSMUSG00000026450	1.57766	2.02735	0.118544		0.567434	0.571835	chitinase 1 (chitotriosidase) [Source:MGI Symbol;Acc:MGI:1919134]	protein_coding	Chit1	0	0.023301	0.042299	0	0.107893
Sox2	ENSMUSG00000074637	0.72846	2.55335	0.105029		0.567626	0.571551	SRY (sex determining region Y)-box 2 [Source:MGI Symbol;Acc:MGI:98364]	protein_coding	Sox2	0	0	0.042299	0.034973	0
Apoa5	ENSMUSG00000032079	1.5635	2.01328	0.117796		0.570312	0.567592	apolipoprotein A-V [Source:MGI Symbol;Acc:MGI:1913363]	protein_coding	Apoa5	0	0.023301	0.105747	0	0.0431573
Utf1	ENSMUSG00000047751	1.5635	2.01328	0.117796		0.570312	0.567592	undifferentiated embryonic cell transcription factor 1 [Source:MGI Symbol;Acc:MGI:1276125]	protein_coding	Utf1	0	0.023301	0.105747	0	0.0431573
Igfbpl1	ENSMUSG00000035551	0.714672	2.52771	0.104733		0.571614	0.565676	insulin-like growth factor binding protein-like 1 [Source:MGI Symbol;Acc:MGI:1933198]	protein_coding	Igfbpl1	0	0	0	0.0524595	0.0215787
Grifin	ENSMUSG00000036586	0.714672	2.52771	0.104733		0.571614	0.565676	galectin-related inter-fiber protein [Source:MGI Symbol;Acc:MGI:1925248]	protein_coding	Grifin	0	0	0	0.0524595	0.0215787
Sh2d1b2	ENSMUSG00000073494	0.714672	2.52771	0.104733		0.571614	0.565676	SH2 domain containing 1B2 [Source:MGI Symbol;Acc:MGI:3622649]	protein_coding	Sh2d1b2	0	0	0	0.0524595	0.0215787
Gm45717	ENSMUSG00000110104	0.709952	2.51894	0.104633		0.57298	0.563668	predicted gene 45717 [Source:MGI Symbol;Acc:MGI:5804832]	protein_coding	Gm45717	0	0	0.0211495	0.0524595	0
A4gnt	ENSMUSG00000037953	0.691443	2.48382	0.104224		0.57847	0.555621	alpha-1,4-N-acetylglucosaminyltransferase [Source:MGI Symbol;Acc:MGI:2143261]	protein_coding	A4gnt	0	0	0	0.069946	0
Defb21	ENSMUSG00000056544	23.2366	1.94242	0.111575	0.708969	0.582375	0.549919	defensin beta 21 [Source:MGI Symbol;Acc:MGI:2684967]	protein_coding	Defb21	0	0.372815	0	0	2.17945
Cacng8	ENSMUSG00000053395	1.56387	2.014	0.110016		0.582684	0.549468	calcium channel, voltage-dependent, gamma subunit 8 [Source:MGI Symbol;Acc:MGI:1932376]	protein_coding	Cacng8	0	0.023301	0	0.0174865	0.129472
Gjb6	ENSMUSG00000040055	1.48002	1.92713	0.11585		0.583843	0.54778	gap junction protein, beta 6 [Source:MGI Symbol;Acc:MGI:107588]	protein_coding	Gjb6	0	0.023301	0.0634485	0.069946	0
Gm4779	ENSMUSG00000045010	1.53555	1.98535	0.108506		0.588586	0.540887	predicted gene 4779 [Source:MGI Symbol;Acc:MGI:3646776]	protein_coding	Gm4779	0	0.023301	0.126897	0.0174865	0
Chrm2	ENSMUSG00000045613	1.55763	1.92208	0.103721		0.600254	0.524036	cholinergic receptor, muscarinic 2, cardiac [Source:MGI Symbol;Acc:MGI:88397]	protein_coding	Chrm2	0.0225715	0	0.126897	0.0174865	0
9530002B09Rik	ENSMUSG00000023263	0.588269	2.23638	0.100932		0.617804	0.498966	RIKEN cDNA 9530002B09 gene [Source:MGI Symbol;Acc:MGI:1924682]	protein_coding	9530002B09Rik	0	0	0	0	0.064736
Il17a	ENSMUSG00000025929	0.588269	2.23638	0.100932		0.617804	0.498966	interleukin 17A [Source:MGI Symbol;Acc:MGI:107364]	protein_coding	Il17a	0	0	0	0	0.064736
Ptprh	ENSMUSG00000035429	0.588269	2.23638	0.100932		0.617804	0.498966	protein tyrosine phosphatase, receptor type, H [Source:MGI Symbol;Acc:MGI:3026877]	protein_coding	Ptprh	0	0	0	0	0.064736
Gjd3	ENSMUSG00000047197	0.588269	2.23638	0.100932		0.617804	0.498966	gap junction protein, delta 3 [Source:MGI Symbol;Acc:MGI:2384150]	protein_coding	Gjd3	0	0	0	0	0.064736
Synb	ENSMUSG00000047977	0.588269	2.23638	0.100932		0.617804	0.498966	syncytin b [Source:MGI Symbol;Acc:MGI:3045308]	protein_coding	Synb	0	0	0	0	0.064736
H3c13	ENSMUSG00000074403	0.588269	2.23638	0.100932		0.617804	0.498966	H3 clustered histone 13 [Source:MGI Symbol;Acc:MGI:2448351]	protein_coding	H3c13	0	0	0	0	0.064736
Actl10	ENSMUSG00000078129	0.588269	2.23638	0.100932		0.617804	0.498966	actin-like 10 [Source:MGI Symbol;Acc:MGI:1917612]	protein_coding	Actl10	0	0	0	0	0.064736
Potefam3f	ENSMUSG00000110591	0.588269	2.23638	0.100932		0.617804	0.498966	POTE ankyrin domain family member 3F [Source:MGI Symbol;Acc:MGI:5590530]	protein_coding	Potefam3f	0	0	0	0	0.064736
Kiss1	ENSMUSG00000116158	0.588269	2.23638	0.100932		0.617804	0.498966	KiSS-1 metastasis-suppressor [Source:MGI Symbol;Acc:MGI:2663985]	protein_coding	Kiss1	0	0	0	0	0.064736
Tbx20	ENSMUSG00000031965	0.56032	2.17205	0.106034		0.617915	0.498807	T-box 20 [Source:MGI Symbol;Acc:MGI:1888496]	protein_coding	Tbx20	0	0	0.0211495	0.0174865	0.0215787
Vax2	ENSMUSG00000034777	0.56032	2.17205	0.106034		0.617915	0.498807	ventral anterior homeobox 2 [Source:MGI Symbol;Acc:MGI:1346018]	protein_coding	Vax2	0	0	0.0211495	0.0174865	0.0215787
Noxa1	ENSMUSG00000036805	0.56032	2.17205	0.106034		0.617915	0.498807	NADPH oxidase activator 1 [Source:MGI Symbol;Acc:MGI:2449980]	protein_coding	Noxa1	0	0	0.0211495	0.0174865	0.0215787
9130409I23Rik	ENSMUSG00000038768	0.56032	2.17205	0.106034		0.617915	0.498807	RIKEN cDNA 9130409I23 gene [Source:MGI Symbol;Acc:MGI:3588271]	protein_coding	9130409I23Rik	0	0	0.0211495	0.0174865	0.0215787
Nppa	ENSMUSG00000041616	0.56032	2.17205	0.106034		0.617915	0.498807	natriuretic peptide type A [Source:MGI Symbol;Acc:MGI:97367]	protein_coding	Nppa	0	0	0.0211495	0.0174865	0.0215787
Ang2	ENSMUSG00000047894	0.56032	2.17205	0.106034		0.617915	0.498807	angiogenin, ribonuclease A family, member 2 [Source:MGI Symbol;Acc:MGI:104984]	protein_coding	Ang2	0	0	0.0211495	0.0174865	0.0215787
Klhdc7b	ENSMUSG00000091680	0.56032	2.17205	0.106034		0.617915	0.498807	kelch domain containing 7B [Source:MGI Symbol;Acc:MGI:3648212]	protein_coding	Klhdc7b	0	0	0.0211495	0.0174865	0.0215787
C1ql1	ENSMUSG00000045532	1.38157	1.80314	0.103407		0.618307	0.498251	complement component 1, q subcomponent-like 1 [Source:MGI Symbol;Acc:MGI:1344400]	protein_coding	C1ql1	0	0.023301	0.042299	0	0.0863147
Serpina11	ENSMUSG00000063232	0.583549	2.22576	0.100789		0.619516	0.496536	serine (or cysteine) peptidase inhibitor, clade A (alpha-1 antiproteinase, antitrypsin), member 11 [Source:MGI Symbol;Acc:MGI:2685741]	protein_coding	Serpina11	0	0	0.0211495	0	0.0431573
Rhox8	ENSMUSG00000064137	0.583549	2.22576	0.100789		0.619516	0.496536	reproductive homeobox 8 [Source:MGI Symbol;Acc:MGI:3579898]	protein_coding	Rhox8	0	0	0.0211495	0	0.0431573
H2-Bl	ENSMUSG00000073406	0.583549	2.22576	0.100789		0.619516	0.496536	histocompatibility 2, blastocyst [Source:MGI Symbol;Acc:MGI:892004]	protein_coding	H2-Bl	0	0	0.0211495	0	0.0431573
Gm3646	ENSMUSG00000091937	0.583549	2.22576	0.100789		0.619516	0.496536	predicted gene 3646 [Source:MGI Symbol;Acc:MGI:3781822]	protein_coding	Gm3646	0	0	0.0211495	0	0.0431573
Nr1i3	ENSMUSG00000005677	0.578829	2.21508	0.100654		0.621241	0.494093	nuclear receptor subfamily 1, group I, member 3 [Source:MGI Symbol;Acc:MGI:1346307]	protein_coding	Nr1i3	0	0	0.042299	0	0.0215787
Timd2	ENSMUSG00000040413	0.578829	2.21508	0.100654		0.621241	0.494093	T cell immunoglobulin and mucin domain containing 2 [Source:MGI Symbol;Acc:MGI:2159681]	protein_coding	Timd2	0	0	0.042299	0	0.0215787
Olfr506	ENSMUSG00000058244	0.578829	2.21508	0.100654		0.621241	0.494093	olfactory receptor 506 [Source:MGI Symbol;Acc:MGI:3030340]	protein_coding	Olfr506	0	0	0.042299	0	0.0215787
Trim43b	ENSMUSG00000079162	0.578829	2.21508	0.100654		0.621241	0.494093	tripartite motif-containing 43B [Source:MGI Symbol;Acc:MGI:3648996]	protein_coding	Trim43b	0	0	0.042299	0	0.0215787
Gm30191	ENSMUSG00000108398	0.578829	2.21508	0.100654		0.621241	0.494093	predicted gene, 30191 [Source:MGI Symbol;Acc:MGI:5589350]	protein_coding	Gm30191	0	0	0.042299	0	0.0215787
Magea13	ENSMUSG00000046180	0.574109	2.20433	0.100518		0.622978	0.491634	MAGE family member A13 [Source:MGI Symbol;Acc:MGI:1922602]	protein_coding	Magea13	0	0	0.0634485	0	0
Mup18	ENSMUSG00000078674	0.574109	2.20433	0.100518		0.622978	0.491634	major urinary protein 18 [Source:MGI Symbol;Acc:MGI:3705220]	protein_coding	Mup18	0	0	0.0634485	0	0
Gm43552	ENSMUSG00000105835	0.574109	2.20433	0.100518		0.622978	0.491634	predicted gene 43552 [Source:MGI Symbol;Acc:MGI:5663689]	protein_coding	Gm43552	0	0	0.0634485	0	0
Ceacam18	ENSMUSG00000030472	0.56504	2.18302	0.10024		0.62643	0.486758	carcinoembryonic antigen-related cell adhesion molecule 18 [Source:MGI Symbol;Acc:MGI:1919681]	protein_coding	Ceacam18	0	0	0	0.0174865	0.0431573
Dhrs7c	ENSMUSG00000033044	0.56504	2.18302	0.10024		0.62643	0.486758	dehydrogenase/reductase (SDR family) member 7C [Source:MGI Symbol;Acc:MGI:1915710]	protein_coding	Dhrs7c	0	0	0	0.0174865	0.0431573
Matn1	ENSMUSG00000040533	0.56504	2.18302	0.10024		0.62643	0.486758	matrilin 1, cartilage matrix protein [Source:MGI Symbol;Acc:MGI:106591]	protein_coding	Matn1	0	0	0	0.0174865	0.0431573
Lhfpl1	ENSMUSG00000041700	0.56504	2.18302	0.10024		0.62643	0.486758	lipoma HMGIC fusion partner-like 1 [Source:MGI Symbol;Acc:MGI:1891214]	protein_coding	Lhfpl1	0	0	0	0.0174865	0.0431573
Olfr554	ENSMUSG00000073971	0.56504	2.18302	0.10024		0.62643	0.486758	olfactory receptor 554 [Source:MGI Symbol;Acc:MGI:3030388]	protein_coding	Olfr554	0	0	0	0.0174865	0.0431573
Foxr1	ENSMUSG00000074397	0.56504	2.18302	0.10024		0.62643	0.486758	forkhead box R1 [Source:MGI Symbol;Acc:MGI:2685961]	protein_coding	Foxr1	0	0	0	0.0174865	0.0431573
Klk7	ENSMUSG00000030713	0.5556	2.16106	0.0999543		0.629994	0.481736	kallikrein related-peptidase 7 (chymotryptic, stratum corneum) [Source:MGI Symbol;Acc:MGI:1346336]	protein_coding	Klk7	0	0	0.042299	0.0174865	0
Gabrg2	ENSMUSG00000020436	0.541811	2.12798	0.0995159		0.635378	0.474171	gamma-aminobutyric acid (GABA) A receptor, subunit gamma 2 [Source:MGI Symbol;Acc:MGI:95623]	protein_coding	Gabrg2	0	0	0	0.034973	0.0215787
Slc10a4	ENSMUSG00000029219	0.541811	2.12798	0.0995159		0.635378	0.474171	solute carrier family 10 (sodium/bile acid cotransporter family), member 4 [Source:MGI Symbol;Acc:MGI:3606480]	protein_coding	Slc10a4	0	0	0	0.034973	0.0215787
Calm4	ENSMUSG00000033765	0.541811	2.12798	0.0995159		0.635378	0.474171	calmodulin 4 [Source:MGI Symbol;Acc:MGI:1931464]	protein_coding	Calm4	0	0	0	0.034973	0.0215787
Olfr753-ps1	ENSMUSG00000090556	0.541811	2.12798	0.0995159		0.635378	0.474171	olfactory receptor 753, pseudogene 1 [Source:MGI Symbol;Acc:MGI:3030587]	protein_coding	Olfr753-ps1	0	0	0	0.034973	0.0215787
Fbxw25	ENSMUSG00000094992	0.541811	2.12798	0.0995159		0.635378	0.474171	F-box and WD-40 domain protein 25 [Source:MGI Symbol;Acc:MGI:3588266]	protein_coding	Fbxw25	0	0	0	0.034973	0.0215787
Serpinb9c	ENSMUSG00000021404	0.537091	2.11669	0.0993671		0.63722	0.47159	serine (or cysteine) peptidase inhibitor, clade B, member 9c [Source:MGI Symbol;Acc:MGI:894669]	protein_coding	Serpinb9c	0	0	0.0211495	0.034973	0
Olfr432	ENSMUSG00000047048	0.537091	2.11669	0.0993671		0.63722	0.47159	olfactory receptor 432 [Source:MGI Symbol;Acc:MGI:3030266]	protein_coding	Olfr432	0	0	0.0211495	0.034973	0
Cyp2j5	ENSMUSG00000052520	0.537091	2.11669	0.0993671		0.63722	0.47159	cytochrome P450, family 2, subfamily j, polypeptide 5 [Source:MGI Symbol;Acc:MGI:1270149]	protein_coding	Cyp2j5	0	0	0.0211495	0.034973	0
Gm5244	ENSMUSG00000091014	0.537091	2.11669	0.0993671		0.63722	0.47159	predicted pseudogene 5244 [Source:MGI Symbol;Acc:MGI:3646958]	protein_coding	Gm5244	0	0	0.0211495	0.034973	0
Rhox5	ENSMUSG00000095180	0.537091	2.11669	0.0993671		0.63722	0.47159	reproductive homeobox 5 [Source:MGI Symbol;Acc:MGI:97538]	protein_coding	Rhox5	0	0	0.0211495	0.034973	0
[truncated: 59 more rows]

## Sheet: CD down
Table S4: Differential expression analysis (DEA) from Bulk RNAseq of GWAT after 16 weeks of CD and HFD.
[truncated: 4,444 more rows]

[truncated: 2 more sheets: HFD up, HFD down ]
