# Supplementary material for: Linear ubiquitination prevents lipodystrophy and obesity-associated metabolic syndrome
Source: Sci Adv. 2025 Sep 17;11(38):eadw2539. doi: 10.1126/sciadv.adw2539 (PMC12442851; doi:10.1126/sciadv.adw2539)
Supplement: Supplementary file 3 — Tables S1 to S5 [file sciadv.adw2539_tables_s1_to_s5.zip › sciadv.adw2539_table_s3.xlsx]

## Sheet: Data analysis
Table S3: Lipidomic analysis for Cholesterol Esters of livers after 16 weeks of CD and HFD.
Corrected Areas
CE species	S01_Control.CD_XH189	S02_Control.CD_XH191	S03_Control.CD_XH192	S04_Control.CD_XH193	S05_Control.CD_XH199	S06_Control.HFD_XH185	S07_Control.HFD_XH187	S08_Control.HFD_XH188	S09_Control.HFD_XH63	S10_Control.HFD_XH66	S11_HOIP.AKO.CD_XH194	S12_HOIP.AKO.CD_XH195	S13_HOIP.AKO.CD_XH196	S14_HOIP.AKO.CD_XH197	S15_HOIP.AKO.CD_XH198	S16_HOIP.AKO.HFD_XH180	S17_HOIP.AKO.HFD_XH181	S18_HOIP.AKO.HFD_XH184	S19_HOIP.AKO.HFD_XH64	S20_HOIP.AKO.HFD_XH65
CE 19:0+NH4(FA 20:0+C3H6O/Chol)	1.26689e+09	7.67436e+08	1.56982e+09	3.24107e+08	7.84491e+08	7.40247e+08	8.93902e+08	6.45487e+08	6.83529e+08	9.95561e+08	3.26991e+08	7.77326e+08	6.70041e+08	3.24502e+08	7.06847e+08	6.62172e+08	3.51297e+08	182008645	5.37529e+08	7.50019e+08
CE 14:0+NH4(FA 20:0+C3H6O/Chol)	5.00677e+06	2.73842e+06	4656949	5.42647e+06	4.76884e+06	4.53829e+06	5.27834e+06	5.2656e+06	3.41317e+06	4.87954e+06	3790864	9479151	1.51999e+07	5.82467e+06	6998365	5.00398e+06	6.54163e+06	3.15096e+06	3.74786e+06	3.65309e+06
CE 16:1+NH4(FA 20:0+C3H6O/Chol)	4.61472e+08	1.70318e+08	292648532	3.96591e+08	3.90455e+08	1.95516e+08	285426840	2.5788e+08	1.29018e+08	2.26682e+08	3.9791e+08	9.21582e+08	1054797646	3.44789e+08	634424726	2.77569e+08	3.57083e+08	1.75859e+08	1.51769e+08	1.04032e+08
CE 16:0+NH4(FA 20:0+C3H6O/Chol)	1.20113e+08	5.69487e+07	1.01937e+08	1.45083e+08	1.54734e+08	2.15015e+08	2.51767e+08	2.22241e+08	1.02157e+08	2.55183e+08	1.80251e+08	4.83834e+08	4.53716e+08	1.49814e+08	2.91884e+08	3.0998e+08	2.7332e+08	1.83893e+08	1.53815e+08	2.54652e+08
CE 18:3+NH4(FA 20:0+C3H6O/Chol)	1.61094e+07	8.07705e+06	1.28198e+07	8284370	1.09531e+07	2.1432e+07	2.78834e+07	2.2134e+07	1.06063e+07	2.54222e+07	4.81389e+06	8.03959e+06	1.93194e+07	7.56063e+06	1.10511e+07	1.25585e+07	1.03792e+07	9.02018e+06	8.32309e+06	17680261
CE 18:2+NH4(FA 20:0+C3H6O/Chol)	2.19476e+08	1.0771e+08	1.58816e+08	9.32643e+07	1.71718e+08	3.07112e+08	4.01002e+08	3.00161e+08	1.50777e+08	3.68586e+08	6.98233e+07	1.39714e+08	274277871	1.05182e+08	1.65038e+08	1.88417e+08	1.66889e+08	1.2829e+08	1.21814e+08	3.10036e+08
CE 18:1+NH4(FA 20:0+C3H6O/Chol)	8.53062e+08	3.70046e+08	6.65115e+08	7.98895e+08	9.39053e+08	1.03471e+09	1.56666e+09	1.31262e+09	7.94591e+08	1.21239e+09	8.81228e+08	2.40552e+09	2724232662	8.23326e+08	1.50225e+09	1.56299e+09	1.61119e+09	9.58749e+08	7.24183e+08	1.44314e+09
CE 20:4+NH4(FA 20:0+C3H6O/Chol)	6.55084e+07	4.71944e+07	6.04932e+07	4.10796e+07	5.51899e+07	9.63491e+07	116961075	6.67332e+07	5.07509e+07	1.19283e+08	3.15793e+07	4.24391e+07	7.77209e+07	3.70908e+07	6.11693e+07	4.90958e+07	4.15639e+07	3.18888e+07	3.4696e+07	7.72956e+07
CE 20:3+NH4(FA 20:0+C3H6O/Chol)	6.50004e+06	5.96193e+06	5.80158e+06	4.37642e+06	6.25465e+06	7.9346e+06	8.31826e+06	5.87174e+06	3.30978e+06	7.81454e+06	4.64193e+06	8.81662e+06	1.13475e+07	5.47005e+06	8.22203e+06	7.61334e+06	6.8261e+06	4.55372e+06	4.91958e+06	5.12245e+06
CE 20:2+NH4(FA 20:0+C3H6O/Chol)	2.61014e+06	3.093e+06	1.79024e+06	1.99182e+06	2.62315e+06	2.85767e+06	3.99713e+06	2.66549e+06	2.6692e+06	2.90117e+06	3.4628e+06	6.73203e+06	6.89243e+06	2.28591e+06	4.11253e+06	3.37189e+06	3.53682e+06	1.91554e+06	2e+06	3.00354e+06
CE 20:1+NH4(FA 20:0+C3H6O/Chol)	1.28686e+07	7.75679e+06	1.03297e+07	7104846	1.1703e+07	9.12023e+06	1.24544e+07	1.13501e+07	5.53096e+06	1.0528e+07	9.29955e+06	2.00079e+07	2.45673e+07	9.98363e+06	1.70923e+07	1.30092e+07	1.18531e+07	7.86219e+06	6.8169e+06	1.11367e+07
CE 20:0+NH4(FA 20:0+C3H6O/Chol)	3.83557e+06	1.81839e+06	3.72689e+06	2.69888e+06	3.54571e+06	8.43883e+06	9.32893e+06	6.96695e+06	3.19448e+06	7.08701e+06	3.47637e+06	7.5821e+06	9.08255e+06	2.61093e+06	5.59724e+06	7.85124e+06	5.17446e+06	4.76765e+06	4.76584e+06	8.53924e+06
CE 22:6+NH4(FA 20:0+C3H6O/Chol)	3.76792e+07	2.30066e+07	3.02806e+07	1.80541e+07	3.2378e+07	5.72384e+07	61338176	38239936	2.00708e+07	6.35364e+07	1.80689e+07	2.32945e+07	4.85115e+07	18469888	3.45296e+07	3.37624e+07	2.7848e+07	1.96528e+07	23946880	7.4741e+07
CE 22:0+NH4(FA 20:0+C3H6O/Chol)	1.91534e+07	1.38092e+07	2.36291e+07	6.82193e+06	1.13958e+07	1.37131e+07	1.74597e+07	1.6312e+07	1.3163e+07	2.24991e+07	5.0518e+06	1.29179e+07	1.23705e+07	5.10822e+06	1.46436e+07	1.21461e+07	6.4679e+06	3.24463e+06	8.33278e+06	1.51778e+07
pmol CE
CE species	S01_Control.CD_XH189	S02_Control.CD_XH191	S03_Control.CD_XH192	S04_Control.CD_XH193	S05_Control.CD_XH199	S06_Control.HFD_XH185	S07_Control.HFD_XH187	S08_Control.HFD_XH188	S09_Control.HFD_XH63	S10_Control.HFD_XH66	S11_HOIP.AKO.CD_XH194	S12_HOIP.AKO.CD_XH195	S13_HOIP.AKO.CD_XH196	S14_HOIP.AKO.CD_XH197	S15_HOIP.AKO.CD_XH198	S16_HOIP.AKO.HFD_XH180	S17_HOIP.AKO.HFD_XH181	S18_HOIP.AKO.HFD_XH184	S19_HOIP.AKO.HFD_XH64	S20_HOIP.AKO.HFD_XH65
14:0	0.210081	0.189682	0.157696	0.890017	0.323142	0.3259	0.313889	0.433639	0.265442	0.260543	0.61627	0.648238	1.20589	0.954163	0.526308	0.401711	0.989874	0.920278	0.370638	0.258914
16:1	19.363	11.7974	9.90984	65.0465	26.4577	14.0402	16.9736	21.2373	10.0337	12.1037	64.687	63.023	83.6828	56.4813	47.7116	22.2828	54.0335	51.3619	15.009	7.37333
16:0	5.03985	3.94467	3.45186	23.7956	10.485	15.4405	14.9719	18.3023	7.94476	13.6255	29.303	33.0873	35.9957	24.5416	21.951	24.8846	41.3586	53.7082	15.2112	18.0486
18:3	0.675937	0.559474	0.43411	1.35875	0.742192	1.53905	1.65815	1.82281	0.824849	1.35742	0.78258	0.549793	1.53272	1.23854	0.831092	1.00818	1.57057	2.63446	0.823097	1.2531
18:2	9.20906	7.46077	5.37792	15.2966	11.6358	22.0541	23.8465	24.7192	11.7259	19.6806	11.351	9.55445	21.76	17.2304	12.4116	15.1258	25.2535	37.4686	12.0466	21.9739
18:1	35.7939	25.632	22.5225	131.03	63.6313	74.3038	93.1652	108.098	61.7953	64.7353	143.259	164.503	216.128	134.872	112.976	125.474	243.804	280.015	71.6168	102.284
20:4	2.74869	3.26902	2.04846	6.73763	3.73973	6.91895	6.95537	5.49569	3.94689	6.3691	5.13376	2.90223	6.16602	6.076	4.6002	3.94132	6.28941	9.31353	3.43121	5.47837
20:3	0.272737	0.412966	0.196457	0.717793	0.423823	0.569793	0.494665	0.483557	0.257401	0.417258	0.754625	0.602931	0.900257	0.89607	0.618333	0.611185	1.03292	1.32997	0.486514	0.363056
20:2	0.10952	0.214243	0.0606222	0.326686	0.177748	0.205213	0.237699	0.219512	0.207583	0.154908	0.562938	0.460375	0.546814	0.374464	0.309281	0.270689	0.535189	0.55946	0.197787	0.212878
20:1	0.539957	0.53729	0.349791	1.16529	0.793007	0.654935	0.74063	0.934716	0.430142	0.562142	1.5118	1.36826	1.94906	1.63546	1.28542	1.04435	1.79361	2.29625	0.674146	0.789318
20:0	0.160938	0.125954	0.126202	0.442653	0.240262	0.606002	0.554767	0.573751	0.248434	0.378411	0.565143	0.518507	0.720568	0.427707	0.420937	0.630284	0.782995	1.39245	0.47131	0.605223
22:6	1.58099	1.5936	1.02538	2.96112	2.19397	4.11036	3.64762	3.14918	1.5609	3.39253	2.9374	1.59301	3.84868	3.02563	2.59678	2.71039	4.21394	5.73985	2.36819	5.29731
22:0	0.803663	0.956524	0.800144	1.11889	0.77219	0.984753	1.03828	1.34335	1.02369	1.20134	0.821256	0.883402	0.981415	0.836798	1.10127	0.975064	0.978718	0.947635	0.824056	1.07574
protein [µg]	2.776	2.118	3.433	3.293	3.123	2.208	3.246	2.451	3.22	1.785	2.24	2.087	2.737	2.406	2.668	2.282	2.023	2.274	2.708	2.802
nmol CE/mg protein
CE species	S01_Control.CD_XH189	S02_Control.CD_XH191	S03_Control.CD_XH192	S04_Control.CD_XH193	S05_Control.CD_XH199	S06_Control.HFD_XH185	S07_Control.HFD_XH187	S08_Control.HFD_XH188	S09_Control.HFD_XH63	S10_Control.HFD_XH66	S11_HOIP.AKO.CD_XH194	S12_HOIP.AKO.CD_XH195	S13_HOIP.AKO.CD_XH196	S14_HOIP.AKO.CD_XH197	S15_HOIP.AKO.CD_XH198	S16_HOIP.AKO.HFD_XH180	S17_HOIP.AKO.HFD_XH181	S18_HOIP.AKO.HFD_XH184	S19_HOIP.AKO.HFD_XH64	S20_HOIP.AKO.HFD_XH65
14:0	0.0756774	0.0895573	0.0459354	0.270275	0.103472	0.1476	0.0967002	0.176923	0.0824354	0.145963	0.275121	0.310608	0.440588	0.396576	0.197267	0.176035	0.48931	0.404696	0.136868	0.0924034
16:1	6.97516	5.57009	2.88664	19.753	8.47189	6.3588	5.22908	8.66474	3.11606	6.78077	28.8781	30.1979	30.5747	23.4752	17.8829	9.76459	26.7096	22.5866	5.54246	2.63145
16:0	1.81551	1.86245	1.00549	7.22611	3.35734	6.99298	4.61243	7.46727	2.46732	7.63333	13.0817	15.854	13.1515	10.2002	8.2275	10.9048	20.4442	23.6184	5.61714	6.44133
18:3	0.243493	0.264152	0.126452	0.412618	0.237654	0.697036	0.510829	0.743701	0.256164	0.760458	0.349366	0.263437	0.559999	0.51477	0.311504	0.441795	0.776358	1.15851	0.30395	0.447215
18:2	3.31738	3.52255	1.56654	4.6452	3.72584	9.98827	7.34644	10.0854	3.64158	11.0256	5.0674	4.57808	7.95029	7.16141	4.65202	6.62831	12.4832	16.477	4.44852	7.84224
18:1	12.894	12.102	6.56059	39.7904	20.3751	33.6521	28.7015	44.1038	19.1911	36.2663	63.9548	78.8228	78.9654	56.0567	42.3447	54.9842	120.516	123.138	26.4464	36.5038
20:4	0.990161	1.54344	0.596696	2.04605	1.19748	3.13358	2.14275	2.24222	1.22574	3.56812	2.29186	1.39062	2.25284	2.52535	1.72421	1.72714	3.10895	4.09566	1.26706	1.95516
20:3	0.0982483	0.194979	0.0572259	0.217975	0.13571	0.258058	0.152392	0.19729	0.0799382	0.233758	0.336886	0.288898	0.328921	0.372432	0.231759	0.267829	0.510588	0.584861	0.179658	0.12957
20:2	0.0394523	0.101153	0.0176587	0.0992063	0.0569157	0.0929406	0.0732283	0.08956	0.0644669	0.0867833	0.251311	0.220592	0.199786	0.155637	0.115922	0.118619	0.264552	0.246025	0.0730379	0.0759735
20:1	0.194509	0.253678	0.101891	0.35387	0.253925	0.296619	0.228167	0.381361	0.133585	0.314926	0.674912	0.655609	0.712115	0.679742	0.481791	0.457648	0.886607	1.00979	0.248946	0.281698
20:0	0.0579747	0.0594686	0.0367614	0.134423	0.0769329	0.274458	0.170908	0.234089	0.0771534	0.211995	0.252296	0.248446	0.263269	0.177767	0.157773	0.276198	0.387046	0.612336	0.174044	0.215997
22:6	0.569522	0.752409	0.298683	0.899215	0.70252	1.86157	1.12373	1.28486	0.484752	1.90057	1.31134	0.763302	1.40617	1.25753	0.973307	1.18772	2.08302	2.52412	0.874515	1.89055
22:0	0.289504	0.451616	0.233074	0.339779	0.247259	0.445993	0.319866	0.548082	0.317915	0.673019	0.366632	0.423288	0.358573	0.347796	0.412768	0.427285	0.483795	0.416726	0.304304	0.383917
Total CE	27.5606	26.7675	13.5336	76.1881	38.942	64.2	50.7081	76.2192	31.1382	69.6016	117.092	134.018	137.164	103.321	77.7134	87.3622	189.143	196.872	45.6169	58.8913
nmol CE/mg protein	Mean	Mean	Mean	Mean		nmol CE/mg protein	SD	SD	SD	SD
CE species	Control.CD	Control.HFD	HOIP.AKO.CD	HOIP.AKO.HFD		CE species	Control.CD	Control.HFD	HOIP.AKO.CD	HOIP.AKO.HFD
14:0	0.116983	0.129924	0.324032	0.259862		14:0	0.0882995	0.0391714	0.0968116	0.175941
16:1	8.73135	6.02989	26.2018	13.4469		16:1	6.4958	2.0461	5.45188	10.6354
16:0	3.05338	5.83466	12.103	13.4052		16:0	2.48236	2.24027	2.9482	8.20455
18:3	0.256874	0.593638	0.399815	0.625567		18:3	0.102308	0.213181	0.130208	0.344887
18:2	3.3555	8.41744	5.88184	9.57585		18:2	1.12141	3.00032	1.56456	4.84926
18:1	18.3444	32.383	64.0289	72.3176		18:1	12.9575	9.24185	15.6183	46.3492
20:4	1.27477	2.46248	2.03698	2.43079		20:4	0.550866	0.915571	0.465206	1.15188
20:3	0.140828	0.184287	0.311779	0.334501		20:3	0.0665443	0.0706481	0.0536882	0.202549
20:2	0.0628773	0.0813958	0.18865	0.155641		20:2	0.0367895	0.012065	0.053502	0.0929672
20:1	0.231574	0.270931	0.640834	0.576937		20:1	0.0923797	0.0941847	0.0911991	0.350795
20:0	0.073112	0.19372	0.21991	0.333124		20:0	0.0371155	0.0751504	0.048426	0.175452
22:6	0.64447	1.3311	1.14233	1.71198		22:6	0.226441	0.584626	0.266307	0.67181
22:0	0.312246	0.460975	0.381812	0.403206		22:0	0.0883046	0.152605	0.033934	0.065975
Total CE	36.5984	58.3734	113.862	115.577		Total CE	23.8912	17.8816	24.3798	72.3268

## Sheet: z scores
	WT CD					HoipA-KO CD					WT HFD					HoipA-KO HFD						mean	sd		WT CD					HoipA-KO CD					WT HFD					HoipA-KO HFD
14:0	0.076	0.09	0.046	0.27	0.103	0.275	0.311	0.441	0.397	0.197	0.148	0.097	0.177	0.082	0.146	0.176	0.489	0.405	0.137	0.092		0.20775	0.136031		-0.968533	-0.865615	-1.18907	0.457618	-0.770048	0.494374	0.759021	1.71469	1.39123	-0.0790264	-0.43924	-0.814156	-0.226052	-0.924425	-0.453942	-0.233404	2.06755	1.45004	-0.520104	-0.850912
16:0	1.816	1.862	1.005	7.226	3.357	13.082	15.854	13.152	10.2	8.228	6.993	4.612	7.467	2.467	7.633	10.905	20.444	23.618	5.617	6.441		8.59895	6.14571		-1.10369	-1.0962	-1.23565	-0.2234	-0.852945	0.72946	1.18051	0.740851	0.260515	-0.0603592	-0.261313	-0.648737	-0.184185	-0.997762	-0.157175	0.375229	1.92737	2.44383	-0.485209	-0.351131
16:1	6.975	5.57	2.887	19.753	8.472	28.878	30.198	30.575	23.475	17.883	6.359	5.229	8.665	3.116	6.781	9.765	26.71	22.587	5.542	2.631		13.6025	10.1465		-0.653185	-0.791656	-1.05608	0.606163	-0.505646	1.50549	1.63558	1.67274	0.972989	0.421864	-0.713895	-0.825263	-0.486625	-1.03351	-0.672304	-0.378213	1.29182	0.885471	-0.794415	-1.08131
18:1	12.894	12.102	6.561	39.79	20.375	63.955	78.823	78.965	56.057	42.345	33.652	28.702	44.104	19.191	36.266	54.984	120.516	123.138	26.446	36.504		46.7685	32.7749		-1.03355	-1.05771	-1.22678	-0.212922	-0.805295	0.524379	0.978018	0.982351	0.283402	-0.134966	-0.400199	-0.551229	-0.0812969	-0.84142	-0.320443	0.250664	2.25012	2.33012	-0.620062	-0.313181
18:2	3.317	3.523	1.567	4.645	3.726	5.067	4.578	7.95	7.161	4.652	9.988	7.346	10.085	3.642	11.026	6.628	12.483	16.477	4.449	7.842		6.8076	3.69937		-0.943565	-0.88788	-1.41662	-0.584585	-0.833006	-0.470512	-0.602697	0.308809	0.0955297	-0.582693	0.859713	0.145538	0.885934	-0.855712	1.1403	-0.0485487	1.53415	2.61379	-0.637567	0.279615
18:3	0.243	0.264	0.126	0.413	0.238	0.349	0.263	0.56	0.515	0.312	0.697	0.511	0.744	0.256	0.76	0.442	0.776	1.159	0.304	0.447		0.46895	0.253121		-0.892654	-0.80969	-1.35488	-0.22104	-0.912408	-0.473883	-0.813641	0.359709	0.181928	-0.620058	0.900951	0.166126	1.08663	-0.841296	1.14984	-0.106471	1.21305	2.72616	-0.651663	-0.0867173
20:0	0.058	0.059	0.037	0.134	0.077	0.252	0.248	0.263	0.178	0.158	0.274	0.171	0.234	0.077	0.212	0.276	0.387	0.612	0.174	0.216		0.20485	0.131993		-1.11256	-1.10498	-1.27166	-0.536771	-0.968612	0.357216	0.326911	0.440554	-0.20342	-0.354943	0.523892	-0.256453	0.220845	-0.968612	0.0541696	0.539044	1.38	3.08463	-0.233725	0.0844742
20:1	0.195	0.254	0.102	0.354	0.254	0.675	0.656	0.712	0.68	0.482	0.297	0.228	0.381	0.134	0.315	0.458	0.887	1.01	0.249	0.282		0.43025	0.256371		-0.917615	-0.68748	-1.28037	-0.29742	-0.68748	0.95467	0.880559	1.09899	0.974173	0.201856	-0.519754	-0.788895	-0.192104	-1.15555	-0.449543	0.108241	1.7816	2.26137	-0.706983	-0.578263
20:2	0.039	0.101	0.018	0.099	0.057	0.251	0.221	0.2	0.156	0.116	0.093	0.073	0.09	0.064	0.087	0.119	0.265	0.246	0.073	0.076		0.1222	0.07463		-1.11483	-0.284068	-1.39622	-0.310867	-0.873643	1.72585	1.32386	1.04248	0.452901	-0.0830765	-0.391263	-0.659252	-0.431462	-0.779847	-0.47166	-0.0428782	1.91344	1.65885	-0.659252	-0.619054
20:3	0.098	0.195	0.057	0.218	0.136	0.337	0.289	0.329	0.372	0.232	0.258	0.152	0.197	0.08	0.234	0.268	0.511	0.585	0.18	0.13		0.2429	0.135439		-1.06985	-0.353664	-1.37257	-0.183846	-0.789284	0.694777	0.340374	0.63571	0.953195	-0.0804789	0.111489	-0.67115	-0.338897	-1.20275	-0.0657121	0.185323	1.97949	2.52586	-0.464415	-0.833584
20:4	0.99	1.543	0.597	2.046	1.197	2.292	1.391	2.253	2.525	1.724	3.134	2.143	2.242	1.226	3.568	1.727	3.109	4.096	1.267	1.955		2.05125	0.898048		-1.18173	-0.56595	-1.61935	-0.00584601	-0.95123	0.268081	-0.735206	0.224654	0.527533	-0.364401	1.20567	0.102166	0.212405	-0.918937	1.68894	-0.361061	1.17783	2.27688	-0.873283	-0.107177
22:0	0.29	0.452	0.233	0.34	0.247	0.367	0.423	0.359	0.348	0.413	0.446	0.32	0.548	0.318	0.673	0.427	0.484	0.417	0.304	0.384		0.38965	0.103352		-0.964182	0.603279	-1.5157	-0.480398	-1.38024	-0.219154	0.322684	-0.29656	-0.402992	0.225927	0.545225	-0.673911	1.53214	-0.693263	2.74161	0.361387	0.912901	0.26463	-0.828722	-0.0546676
22:6	0.57	0.752	0.299	0.899	0.703	1.311	0.763	1.406	1.258	0.973	1.862	1.124	1.285	0.485	1.901	1.188	2.083	2.524	0.875	1.891		1.2076	0.590105		-1.08048	-0.772065	-1.53972	-0.522957	-0.855101	0.175223	-0.753425	0.336211	0.0854085	-0.397556	1.10895	-0.14167	0.131163	-1.22453	1.17504	-0.0332144	1.48346	2.23079	-0.563628	1.1581
