# Supplementary material for: Linear ubiquitination prevents lipodystrophy and obesity-associated metabolic syndrome
Source: Sci Adv. 2025 Sep 17;11(38):eadw2539. doi: 10.1126/sciadv.adw2539 (PMC12442851; doi:10.1126/sciadv.adw2539)
Supplement: Supplementary file 3 — Tables S1 to S5 [file sciadv.adw2539_tables_s1_to_s5.zip › sciadv.adw2539_table_s2.xlsx]

## Sheet: Data analysis
Table S2: Lipidomic analysis for Diglycerides of livers after 16 weeks of CD and HFD.
Corrected Areas
DAG species	S01_CD_Control_XH189	S02_CD_Control_XH191	S03_CD_Control_XH192	S04_CD_Control_XH193	S05_CD_Control_XH199	S06_HFD_Control_XH185	S07_HFD_Control_XH187	S08_HFD_Control_XH188	S09_HFD_Control_XH63	S10_HFD_Control_XH66	S11_CD_HOIP.AKO_XH194	S12_CD_HOIP.AKO_XH195	S13_CD_HOIP.AKO_XH196	S14_CD_HOIP.AKO_XH197	S15_CD_HOIP.AKO_XH198	S16_HFD_HOIP.AKO_XH180	S17_HFD_HOIP.AKO_XH181	S18_HFD_HOIP.AKO_XH184	S19_HFD_HOIP.AKO_XH64	S20_HFD_HOIP.AKO_XH65
D5 DAG 32:2+NH4(-FA 16:1 (NH4))	3.43908e+07	2.97543e+07	5.35246e+07	1.35516e+07	6.25729e+07	2.54024e+07	1.71694e+07	1.22385e+07	2.64421e+07	3.45246e+07	2.15433e+07	3.82402e+06	1.69356e+07	2.89215e+07	2.20146e+07	2.09691e+07	1.80659e+06	1.36378e+07	7.23091e+06	2.34696e+07
DAG 30:1+NH4(-FA 16:1 (NH4))	1.3369e+07	1.05725e+07	7.88109e+06	6.7416e+06	3.16781e+06	3.27376e+06	3.12379e+06	1.57923e+06	4.08343e+06	3.97887e+06	8.27791e+06	1.85044e+06	8408844	1.2074e+07	7.49215e+06	2.78473e+06	549575	2.55093e+06	3.00112e+06	4.29278e+06
DAG 32:2+NH4(-FA 16:1 (NH4))	1.15055e+08	6.00856e+07	5.41748e+07	7.99283e+07	2.67305e+07	1.55586e+07	1.80027e+07	1.22504e+07	1.88128e+07	2.80851e+07	1.19959e+08	3.34121e+07	9.70454e+07	7.89467e+07	1.07383e+08	3.02891e+07	7.18304e+06	3.13187e+07	1.78688e+07	8.23302e+06
DAG 36:1+NH4(-FA 16:1 (NH4))	1.02787e+09	4.32995e+08	6.93478e+08	4.72818e+08	3.78759e+08	2.75102e+08	1.51658e+08	1.68989e+08	4.10551e+08	2.43171e+08	5.99776e+08	1.68794e+08	7.75371e+08	9.13327e+08	8.67024e+08	1.73235e+08	6.9492e+07	1.40404e+08	1.19672e+08	1.33085e+08
D5 DAG 32:0+NH4(-FA 16:0 (NH4))	1.429e+07	1.25196e+07	2.36242e+07	5.62196e+06	2.39026e+07	1.12987e+07	6.42756e+06	4.55595e+06	1.1755e+07	1.39738e+07	9.32176e+06	9.10141e+06	6.84741e+06	1.18481e+07	8388420	8.08477e+06	778226	5207748	3222087	8.82061e+06
DAG 30:0+NH4(-FA 16:0 (NH4))	1.40776e+07	1.66679e+07	1.53199e+07	6.35286e+06	7.07804e+06	9.39677e+06	6.56452e+06	3.84799e+06	1.27345e+07	8.47091e+06	1.06555e+07	2.8262e+06	9.91821e+06	1.66473e+07	1.0204e+07	4.94682e+06	810316	4.8298e+06	4.26691e+06	9.15338e+06
DAG 32:1+NH4(-FA 16:0 (NH4))	1.75466e+08	1.20188e+08	1.19313e+08	8.43446e+07	4.58784e+07	4.95691e+07	5.0742e+07	3.28254e+07	5.01111e+07	7.65988e+07	2.33277e+08	8.55207e+07	1.74277e+08	1.67918e+08	2.26528e+08	5.6373e+07	1.51293e+07	5.51881e+07	3.601e+07	1.72107e+07
DAG 32:0+NH4(-FA 16:0 (NH4))	1.03026e+08	1.17243e+08	9.84145e+07	6.1682e+07	3.67085e+07	1.05317e+08	8.29539e+07	4.12238e+07	8.20326e+07	1.33148e+08	1.9036e+08	7.26483e+07	1.45033e+08	1.54979e+08	1.76528e+08	8.94933e+07	1.68307e+07	8.59332e+07	6.06935e+07	8.86886e+07
DAG 34:2+NH4(-FA 16:0 (NH4))	4.70263e+08	3.41714e+08	3.7991e+08	1.8871e+08	1.32092e+08	5.59649e+08	4.23794e+08	2.25683e+08	3.65217e+08	7.15642e+08	3.22662e+08	1.10475e+08	3.38237e+08	2.90357e+08	3.91548e+08	3.3056e+08	5.47987e+07	4.40615e+08	2.32512e+08	3.52374e+08
DAG 36:1+NH4(-FA 16:0 (NH4))	2.35367e+07	2.37409e+07	2.12183e+07	7.4164e+06	6.97571e+06	1.57129e+07	1.30455e+07	7.94436e+06	1.509e+07	3.26809e+07	2.38172e+07	7.49495e+06	1.34867e+07	2.49517e+07	2.69034e+07	1.58847e+07	1.76961e+06	2.08673e+07	9.14977e+06	2.44616e+07
DAG 36:0+NH4(-FA 16:0 (NH4))	3.43493e+08	1.85037e+08	2.61846e+08	1.8005e+08	1.43142e+08	3.16109e+08	1.30814e+08	1.15882e+08	3.32758e+08	2.45954e+08	2.97653e+08	8.08291e+07	3.48672e+08	4.35022e+08	4.31737e+08	1.64753e+08	4.71795e+07	1.21217e+08	1.05128e+08	2.81252e+08
D5 DAG 36:4+NH4(-FA 18:2 (NH4))	2.49678e+07	2.13315e+07	4.2502e+07	1.10448e+07	5.7076e+07	1.71216e+07	1.18395e+07	7.61523e+06	1.69018e+07	2.25563e+07	1.5851e+07	2.47938e+06	1.15606e+07	2.14528e+07	1.54085e+07	1.39965e+07	1.33806e+06	8.51879e+06	4.59072e+06	1.29971e+07
DAG 32:2+NH4(-FA 18:2 (NH4))	2.47176e+07	2.37306e+07	2.11315e+07	1.21834e+07	8.13574e+06	2.05261e+07	1.45283e+07	8.73958e+06	1.36554e+07	2.40061e+07	1.07927e+07	2.62986e+06	1.69029e+07	1.80123e+07	1.46387e+07	10080672	2.11173e+06	1.44233e+07	7.94697e+06	9.4825e+06
DAG 34:3+NH4(-FA 18:2 (NH4))	1.39437e+08	9.55969e+07	8.7601e+07	8.00946e+07	3.84432e+07	6.7968e+07	5.99562e+07	3.67755e+07	58565052	1.02958e+08	8.34137e+07	23394267	1.0706e+08	6.66662e+07	1.03383e+08	7.67474e+07	1.49425e+07	1.07166e+08	43873934	2.20757e+07
DAG 36:4+NH4(-FA 18:2 (NH4))	1.3869e+08	1.0931e+08	1.28065e+08	5.59168e+07	3.79078e+07	1.95536e+08	1.20901e+08	7.69653e+07	1.1516e+08	2.4447e+08	3.92166e+07	9.75846e+06	7.4543e+07	5.22226e+07	6.15294e+07	6.43122e+07	1.03477e+07	1.09977e+08	5.38511e+07	1.23399e+08
DAG 36:3+NH4(-FA 18:2 (NH4))	5.35111e+08	4.14454e+08	4.61394e+08	3.49437e+08	1.75332e+08	6.62231e+08	4.85893e+08	3.08444e+08	5.12072e+08	8.30166e+08	3.84052e+08	1.09621e+08	6.01925e+08	3.25906e+08	4.81964e+08	4.32646e+08	7.80387e+07	6.10257e+08	2.77836e+08	4.13749e+08
DAG 36:2+NH4(-FA 18:2 (NH4))	5.24855e+07	5.18185e+07	5.46382e+07	2.58638e+07	1.88485e+07	8.29087e+07	6.55013e+07	4.54684e+07	7.18111e+07	1.04647e+08	3.74171e+07	8.92774e+06	4.63272e+07	4.67784e+07	4.12281e+07	3.71653e+07	7.49376e+06	5.35434e+07	3.28145e+07	9.60602e+07
DAG 38:3+NH4(-FA 18:2 (NH4))	3.87206e+07	3.09631e+07	3.62286e+07	1.56778e+07	1.38348e+07	2.91561e+07	2.55862e+07	1.56273e+07	3.02704e+07	3.7124e+07	2.297e+07	6.14579e+06	3.75815e+07	2.39082e+07	3.42191e+07	2.09949e+07	3.3372e+06	2.80677e+07	1.67055e+07	2.05415e+07
DAG 38:2+NH4(-FA 18:2 (NH4))	4.67761e+08	3.09474e+08	5.06077e+08	1.61261e+08	1.99262e+08	5.16298e+08	2.2395e+08	2.07383e+08	5.23113e+08	4.31236e+08	1.24252e+08	2.80215e+07	2.11129e+08	2.87829e+08	2.41044e+08	1.31801e+08	3.42364e+07	1.2923e+08	1.03938e+08	4.00133e+08
D5 DAG 36:2+NH4(-FA 18:1 (NH4))	4.09896e+07	3.86944e+07	6.75899e+07	1.58618e+07	8.11896e+07	3.35386e+07	2.08446e+07	1.57958e+07	3.21946e+07	4.02421e+07	2.70685e+07	2.72148e+07	1.90051e+07	3.63386e+07	2.64471e+07	2.52146e+07	1.91123e+07	1.64227e+07	8.57856e+06	2.62334e+07
DAG 34:2+NH4(-FA 18:1 (NH4))	5.15286e+08	3.50479e+08	3.01377e+08	3.39578e+08	1.63613e+08	1.913e+08	1.92799e+08	1.15561e+08	2.00153e+08	2.71648e+08	8.39222e+08	2.04723e+08	6.81122e+08	4.61219e+08	6.77804e+08	3.28561e+08	7.17102e+07	3.58168e+08	1.71236e+08	7.17625e+07
DAG 34:1+NH4(-FA 18:1 (NH4))	1.07009e+09	8.10298e+08	9.2319e+08	6.00683e+08	3.58571e+08	1.04678e+09	9.28501e+08	4.82136e+08	8.56621e+08	1.33335e+09	2.93912e+09	9.05699e+08	1.82598e+09	1.5394e+09	2.14126e+09	1.21142e+09	2.73291e+08	1.25333e+09	7.26584e+08	7.63969e+08
DAG 36:2+NH4(-FA 18:1 (NH4))	2.04722e+09	1.63158e+09	1.83634e+09	1.59795e+09	7.73296e+08	1.85606e+09	1.79855e+09	1.00694e+09	1.90914e+09	2.40634e+09	4.26966e+09	1.19329e+09	4.06032e+09	2.46643e+09	3.51784e+09	2.3129e+09	4.21167e+08	2.42943e+09	1.15486e+09	1.30594e+09
DAG 38:2+NH4(-FA 18:1 (NH4))	1.21959e+08	9.83972e+07	1.22839e+08	6.875e+07	4.55776e+07	6.7037e+07	6.14223e+07	3.81878e+07	8.62815e+07	9.21359e+07	2.12938e+08	4.93641e+07	1.68424e+08	1.44303e+08	1.81287e+08	8.39661e+07	1.37589e+07	9.25483e+07	5.30776e+07	6.46108e+07
DAG 38:1+NH4(-FA 18:1 (NH4))	1.75602e+09	1.02811e+09	1.744e+09	1.04864e+09	8.40594e+08	1.52638e+09	7.53411e+08	7.21833e+08	2.23166e+09	1.1485e+09	1.39334e+09	4.36967e+08	1.64832e+09	2.00328e+09	1.85008e+09	8.88347e+08	3.10831e+08	6.98153e+08	5.42175e+08	1.50493e+09
D5 DAG 36:0+NH4(-FA 18:0 (NH4))	2.59855e+07	2.23364e+07	4.22573e+07	9.76903e+06	4.74042e+07	2.03998e+07	1.21038e+07	8.73933e+06	2.11529e+07	2.18817e+07	1.48053e+07	2.43013e+06	1.22997e+07	2.13844e+07	1.46411e+07	1.16452e+07	1.05795e+06	8.67784e+06	5.69655e+06	1.48579e+07
DAG 34:1+NH4(-FA 18:0 (NH4))	8.59472e+06	3.98118e+07	6.69182e+06	6.09224e+06	3.5633e+06	6.06264e+06	5.60735e+06	3.80123e+06	5.88315e+06	8.36168e+06	1.22392e+07	5.62419e+06	8.29511e+06	1.30431e+07	1.12656e+07	3.81672e+06	513770	4.60272e+06	2.92861e+06	4.54626e+06
DAG 36:1+NH4(-FA 18:0 (NH4))	5.02798e+07	6.178e+07	5.12886e+07	4.22041e+07	1.9916e+07	9.91658e+07	7.43686e+07	4.05062e+07	7.62701e+07	1.15467e+08	1.11415e+08	3.82255e+07	6.6446e+07	9.41125e+07	7.90525e+07	6.08621e+07	1.0379e+07	6.93746e+07	4.88344e+07	1.28816e+08
DAG 38:4+NH4(-FA 18:0 (NH4))	1.7696e+07	1.49017e+07	2.51901e+07	9.07696e+06	6.4879e+06	1.87419e+07	1.50759e+07	1.00307e+07	2.71404e+07	2.18655e+07	1.82686e+07	2.92145e+06	1.13466e+07	1.22553e+07	1.36156e+07	1.10708e+07	1.54905e+06	1.69875e+07	6.5944e+06	1.69393e+07
DAG 38:3+NH4(-FA 18:0 (NH4))	8.76306e+06	7.34702e+06	1.06668e+07	4.37324e+06	3.5243e+06	6.08584e+06	4.63678e+06	3.47705e+06	8.28563e+06	9.15736e+06	1.16821e+07	2.28922e+06	6.22577e+06	7.01626e+06	8.27943e+06	6.8741e+06	918789	9.80793e+06	4.34192e+06	5.51048e+06
DAG 38:0+NH4(-FA 18:0 (NH4))	3.94075e+07	2.50889e+07	3.50889e+07	2.62342e+07	1.82146e+07	1.00127e+08	3.76377e+07	3.18025e+07	6.05702e+07	6.60213e+07	3.3217e+07	8.6063e+06	3.91547e+07	5.11748e+07	4.98928e+07	3.72672e+07	5.29614e+06	2.36634e+07	1.89506e+07	1.31818e+08
D5 DAG 40:8+NH4(-FA 20:4 (NH4))	3.30161e+07	3.12656e+07	5.58223e+07	1.3945e+07	7.14165e+07	2.48682e+07	1.481e+07	1.17562e+07	2.49105e+07	3.10018e+07	2.18631e+07	4.1503e+06	1.5718e+07	2.39364e+07	1.97839e+07	1.8402e+07	1.11291e+06	1.39741e+07	5.94884e+06	2.24821e+07
DAG 36:5+NH4(-FA 20:4 (NH4))	1.5407e+07	9.99307e+06	1.405e+07	8.02077e+06	4.94021e+06	7.06207e+06	5.73292e+06	3.40942e+06	7.18972e+06	1.0422e+07	8.92659e+06	2.24247e+06	8.15261e+06	6.78605e+06	1.14621e+07	4.723e+06	1.03586e+06	6.81625e+06	3.39929e+06	2.59455e+06
DAG 36:4+NH4(-FA 20:4 (NH4))	1.07093e+08	8.56664e+07	1.2024e+08	5.73071e+07	3.6114e+07	8.07656e+07	6.07309e+07	3.74044e+07	8.33599e+07	9.96112e+07	1.11568e+08	2.20252e+07	6.36024e+07	8.57914e+07	1.17148e+08	4.54336e+07	9.29022e+06	6.48393e+07	3.8198e+07	6.22934e+07
DAG 38:6+NH4(-FA 20:4 (NH4))	2.57599e+07	1.79464e+07	2.76165e+07	1.17409e+07	6.80222e+06	5.27649e+07	3.17783e+07	1.58054e+07	3.24888e+07	6.59166e+07	7.21923e+06	1.70475e+06	1.20187e+07	7.51915e+06	1.461e+07	1.45981e+07	2.09443e+06	3.04906e+07	1.50503e+07	2.58013e+07
DAG 38:5+NH4(-FA 20:4 (NH4))	7.41656e+07	5.54175e+07	9.87807e+07	4.81152e+07	2.515e+07	1.09114e+08	7.57574e+07	4.27837e+07	1.0303e+08	1.39089e+08	5.85604e+07	1.32003e+07	6.08482e+07	4.15823e+07	6.89063e+07	5.52929e+07	1.04799e+07	9.15931e+07	4.41851e+07	6.6324e+07
DAG 40:4+NH4(-FA 20:4 (NH4))	1.35233e+08	1.34886e+08	1.83483e+08	5.70018e+07	6.32708e+07	1.4777e+08	5.65884e+07	4.53255e+07	1.46987e+08	1.22041e+08	5.43609e+07	9.02723e+06	6.17197e+07	8.25005e+07	7.58726e+07	3.10714e+07	6.45391e+06	3.27333e+07	1.84809e+07	8.41323e+07
pmol DAG
DAG species	S01_CD_Control_XH189	S02_CD_Control_XH191	S03_CD_Control_XH192	S04_CD_Control_XH193	S05_CD_Control_XH199	S06_HFD_Control_XH185	S07_HFD_Control_XH187	S08_HFD_Control_XH188	S09_HFD_Control_XH63	S10_HFD_Control_XH66	S11_CD_HOIP.AKO_XH194	S12_CD_HOIP.AKO_XH195	S13_CD_HOIP.AKO_XH196	S14_CD_HOIP.AKO_XH197	S15_CD_HOIP.AKO_XH198	S16_HFD_HOIP.AKO_XH180	S17_HFD_HOIP.AKO_XH181	S18_HFD_HOIP.AKO_XH184	S19_HFD_HOIP.AKO_XH64	S20_HFD_HOIP.AKO_XH65
16:1-14:0	1.44999	1.32537	0.549214	1.85558	0.188835	0.480708	0.678633	0.481308	0.57602	0.429873	1.43324	1.80494	1.85202	1.55717	1.26942	0.495351	1.13469	0.697692	1.5481	0.682246
16:1-16:1	12.4788	7.53232	3.77531	21.9998	1.59342	2.28456	3.91102	3.73361	2.65378	3.03428	20.7698	32.5906	21.3739	10.1817	18.1942	5.38785	14.8306	8.56583	9.21747	1.30846
16:1-20:0	111.482	54.2803	48.3268	130.14	22.578	40.395	32.9472	51.5034	57.9135	26.272	103.845	164.644	170.773	117.791	146.902	30.8153	143.478	38.4012	61.7315	21.1511
16:0-14:0	3.67457	4.96589	2.41884	4.21493	1.10453	3.10211	3.80948	3.15039	4.04082	2.26113	4.26369	1.15825	5.40277	5.24088	4.5373	2.28227	3.88381	3.4593	4.93952	3.87072
16:0-16:1	45.8007	35.8079	18.8383	55.9601	7.15933	16.364	29.4463	26.8745	15.9009	20.4464	93.3432	35.0487	94.9343	52.864	100.728	26.0083	72.514	39.5279	41.6864	7.27795
16:0-16:0	26.8921	34.9306	15.5386	40.9241	5.72836	34.7678	48.1393	33.7503	26.0299	35.5411	76.1702	29.7732	79.0039	48.7903	78.4951	41.2887	80.6686	61.5488	70.2609	37.504
16:0-18:2	122.749	101.808	59.9836	125.203	20.613	184.754	245.933	184.769	115.888	191.026	129.11	45.2754	184.248	91.41	174.106	152.507	262.647	315.587	269.164	149.01
16:0-20:1	6.14362	7.07318	3.35013	4.92056	1.08856	5.18722	7.57049	6.50412	4.78825	8.72348	9.53017	3.07163	7.34664	7.8553	11.9629	7.32859	8.48167	14.946	10.5921	10.3442
16:0-20:0	89.6593	55.1283	41.3427	119.457	22.3374	104.355	75.9129	94.8736	105.588	65.6524	119.102	33.1259	189.933	136.953	191.977	76.0104	226.129	86.8202	121.7	118.934
18:2-14:0	3.69262	4.1495	1.85451	4.11455	0.531682	4.47168	4.5771	4.28072	3.01357	3.96974	2.53969	3.95639	5.4537	3.13181	3.54366	2.68646	5.88672	6.31531	6.45698	2.72136
18:2-16:1	20.8308	16.7159	7.68791	27.0492	2.51232	14.8071	18.8891	18.0129	12.9245	17.0256	19.6286	35.1945	34.5426	11.5913	25.0263	20.4529	41.6541	46.9233	35.648	6.33544
18:2-18:2	20.7192	19.1138	11.239	18.884	2.47733	42.5983	38.0895	37.6982	25.4143	40.4265	9.22829	14.6807	24.0511	9.07996	14.8947	17.1389	28.8454	48.154	43.7545	35.4141
18:2-18:1	79.9416	72.4708	40.4922	118.01	11.4582	144.27	153.08	151.078	113.008	137.279	90.3735	164.915	194.21	56.6654	116.671	115.299	217.543	267.204	225.744	118.741
18:2-18:0	7.84095	9.06091	4.79507	8.73464	1.23178	18.062	20.636	22.2708	15.8478	17.3048	8.80485	13.431	14.9474	8.13338	9.98027	9.90442	20.8898	23.4443	26.6621	27.5681
18:2-20:1	5.78456	5.41416	3.17944	5.29466	0.904126	6.35177	8.06086	7.65438	6.68028	6.13896	5.40522	9.24578	12.1256	4.15693	8.28356	5.59507	9.30286	12.2896	13.5733	5.89517
18:2-20:0	69.8801	54.1142	44.4136	54.4604	13.0221	112.478	70.555	101.578	115.444	71.3108	29.2385	42.1558	68.1203	50.0449	58.3504	35.1243	95.4383	56.5841	84.4509	114.833
18:1-16:1	46.8903	33.7849	16.6317	79.854	7.51669	21.2754	34.5001	27.2885	23.1893	25.1788	115.644	28.0589	133.679	47.3421	95.5949	48.6042	13.9951	81.3487	74.4541	10.2036
18:1-16:0	97.3764	78.1098	50.9469	141.254	16.4734	116.418	166.149	113.851	99.2463	123.587	405.007	124.133	358.372	158.013	301.995	179.206	53.336	284.662	315.922	108.625
18:1-18:1	186.295	157.278	101.34	375.768	35.5266	206.422	321.838	237.779	221.189	223.041	588.353	163.549	796.891	253.168	496.143	342.148	82.196	551.784	502.138	185.685
18:1-20:1	11.0981	9.48513	6.77894	16.167	2.09392	7.45553	10.9911	9.01762	9.99639	8.53999	29.3425	6.76573	33.0554	14.8121	25.568	12.4211	2.68522	21.02	23.0784	9.18669
18:1-20:0	159.795	99.106	96.244	246.595	38.6185	169.756	134.818	170.453	258.556	106.454	192	59.8896	323.505	205.628	260.928	131.414	60.6625	158.568	235.741	213.979
18:0-16:1	1.2337	6.64827	0.59068	2.32613	0.280379	1.10852	1.72801	1.62239	1.0374	1.42535	3.0835	8.63256	2.51557	2.27506	2.87006	1.2225	1.81139	1.97839	1.9176	1.14131
18:0-18:1	7.21723	10.3168	4.52719	16.1143	1.56709	18.1319	22.9181	17.2883	13.4491	19.6827	28.0697	58.6723	20.1504	16.4157	20.1396	19.4943	36.5929	29.8193	31.9759	32.3387
18:0-20:4	2.54011	2.48847	2.2235	3.46576	0.510501	3.42685	4.64591	4.28116	4.78581	3.72724	4.60254	4.48414	3.44097	2.13765	3.46875	3.54601	5.46145	7.30174	4.3179	4.25253
18:0-20:3	1.25786	1.2269	0.941547	1.66979	0.27731	1.11276	1.42891	1.48403	1.46105	1.56098	2.94315	3.51372	1.88803	1.22382	2.10929	2.20179	3.23935	4.21575	2.84301	1.38338
18:0-20:0	5.6566	4.18965	3.09726	10.0167	1.43322	18.3078	11.5987	13.5735	10.6806	11.2541	8.36861	13.2098	11.874	8.92622	12.7108	11.9368	18.6725	10.1713	12.4085	33.0921
20:4-16:1	1.74061	1.19218	0.938809	2.1454	0.258021	1.05925	1.44387	1.08174	1.07656	1.25393	1.52294	2.01538	1.93467	1.05747	2.16103	0.957329	3.47177	1.81941	2.1314	0.430462
20:4-16:0	12.0988	10.22	8.03433	15.3285	1.88619	12.1141	15.2955	11.8676	12.482	11.9848	19.0343	19.7947	15.0933	13.3688	22.0868	9.20917	31.1369	17.3071	23.9507	10.3351
20:4-18:2	2.91023	2.14102	1.84531	3.14046	0.355272	7.91426	8.00356	5.01471	4.86474	7.93081	1.23165	1.53211	2.85212	1.1717	2.75454	2.95896	7.01964	8.13864	9.43673	4.28069
20:4-18:1	8.37888	6.61134	6.60044	12.8699	1.31356	16.366	19.08	13.5744	15.4273	16.7346	9.9908	11.8635	14.4397	6.47974	12.9914	11.2076	35.1241	24.4483	27.7046	11.0038
20:4-20:0	15.278	16.092	12.2602	15.2468	3.30456	22.1641	14.2521	14.3808	22.0092	14.6834	9.27434	8.11304	14.6465	12.856	14.3048	6.29803	21.6308	8.73726	11.5877	13.9584
protein [µg]	11.103	8.472	13.732	13.171	12.493	8.83	12.983	9.806	12.882	7.14	8.96	8.347	10.948	9.624	10.672	9.127	8.094	9.096	10.83	11.21
nmol DAG/mg protein
DAG species	S01_CD_Control_XH189	S02_CD_Control_XH191	S03_CD_Control_XH192	S04_CD_Control_XH193	S05_CD_Control_XH199	S06_HFD_Control_XH185	S07_HFD_Control_XH187	S08_HFD_Control_XH188	S09_HFD_Control_XH63	S10_HFD_Control_XH66	S11_CD_HOIP.AKO_XH194	S12_CD_HOIP.AKO_XH195	S13_CD_HOIP.AKO_XH196	S14_CD_HOIP.AKO_XH197	S15_CD_HOIP.AKO_XH198	S16_HFD_HOIP.AKO_XH180	S17_HFD_HOIP.AKO_XH181	S18_HFD_HOIP.AKO_XH184	S19_HFD_HOIP.AKO_XH64	S20_HFD_HOIP.AKO_XH65
16:1-14:0	0.130594	0.156441	0.0399952	0.140884	0.0151152	0.0544403	0.0522709	0.049083	0.0447151	0.0602063	0.15996	0.216238	0.169165	0.161801	0.118948	0.0542732	0.140189	0.0767032	0.142945	0.0608605
16:1-16:1	1.12391	0.889084	0.274928	1.67032	0.127545	0.258728	0.301242	0.380747	0.206007	0.424969	2.31805	3.90447	1.95231	1.05795	1.70485	0.59032	1.8323	0.941714	0.851105	0.116723
16:1-20:0	10.0407	6.40702	3.51928	9.88081	1.80725	4.57474	2.53772	5.25224	4.49569	3.67955	11.5899	19.725	15.5985	12.2393	13.7652	3.37627	17.7265	4.22177	5.70004	1.88681
16:0-14:0	0.330953	0.586154	0.176147	0.320016	0.0884118	0.351315	0.29342	0.321272	0.313679	0.316685	0.475859	0.138763	0.493494	0.544564	0.42516	0.250057	0.479838	0.38031	0.456096	0.345292
16:0-16:1	4.12507	4.22661	1.37185	4.24874	0.573067	1.85323	2.26806	2.74061	1.23435	2.86365	10.4178	4.19895	8.67138	5.49293	9.43854	2.8496	8.95898	4.34564	3.84916	0.649237
16:0-16:0	2.42206	4.12306	1.13156	3.10714	0.458526	3.93746	3.70787	3.4418	2.02064	4.97775	8.50114	3.56694	7.21628	5.06965	7.35524	4.5238	9.96647	6.76658	6.48762	3.34559
16:0-18:2	11.0555	12.0169	4.36816	9.50597	1.64996	20.9235	18.9427	18.8424	8.9961	26.7543	14.4096	5.42415	16.8294	9.49813	16.3143	16.7095	32.4497	34.6951	24.8535	13.2926
16:0-20:1	0.553329	0.83489	0.243965	0.37359	0.0871336	0.587454	0.583108	0.66328	0.371701	1.22178	1.06364	0.367992	0.671049	0.81622	1.12096	0.802957	1.0479	1.64314	0.978033	0.922762
16:0-20:0	8.07524	6.50712	3.01068	9.06973	1.78799	11.8183	5.8471	9.67505	8.19656	9.19501	13.2927	3.9686	17.3486	14.2304	17.9888	8.32808	27.9379	9.54488	11.2373	10.6096
18:2-14:0	0.332579	0.48979	0.135051	0.312394	0.0425584	0.50642	0.352546	0.43654	0.233937	0.555986	0.283448	0.473989	0.498145	0.325417	0.332052	0.294342	0.727295	0.694295	0.596213	0.242762
18:2-16:1	1.87614	1.97308	0.559853	2.0537	0.201098	1.67691	1.45491	1.83693	1.0033	2.38453	2.19069	4.21643	3.15515	1.20441	2.34504	2.24092	5.1463	5.15868	3.2916	0.56516
18:2-18:2	1.86609	2.25611	0.818455	1.43376	0.198297	4.82427	2.93379	3.8444	1.97285	5.66198	1.02994	1.7588	2.19685	0.94347	1.39568	1.87783	3.5638	5.29398	4.04012	3.15915
18:2-18:1	7.2	8.55416	2.94875	8.95987	0.917172	16.3386	11.7908	15.4067	8.77253	19.2268	10.0863	19.7574	17.7393	5.88793	10.9324	12.6327	26.8771	29.376	20.8443	10.5924
18:2-18:0	0.706201	1.06951	0.34919	0.663172	0.0985973	2.04553	1.58947	2.27114	1.23023	2.42363	0.982684	1.60908	1.36531	0.845114	0.935182	1.08518	2.5809	2.57743	2.46187	2.45924
18:2-20:1	0.520991	0.639065	0.231535	0.401994	0.0723706	0.71934	0.620878	0.780581	0.518575	0.859798	0.603261	1.10768	1.10756	0.431934	0.776196	0.613024	1.14935	1.3511	1.25331	0.525885
18:2-20:0	6.2938	6.38742	3.23431	4.13488	1.04235	12.7381	5.43441	10.3587	8.96168	9.98751	3.26322	5.05042	6.22217	5.20001	5.46762	3.8484	11.7912	6.22077	7.79787	10.2438
18:1-16:1	4.22321	3.98783	1.21116	6.06287	0.601672	2.40945	2.65733	2.78284	1.80013	3.52644	12.9067	3.36155	12.2104	4.91917	8.95754	5.32532	1.72907	8.94335	6.8748	0.91022
18:1-16:0	8.77028	9.21975	3.71009	10.7247	1.31861	13.1844	12.7974	11.6104	7.70426	17.3091	45.2016	14.8716	32.734	16.4186	28.2979	19.6347	6.58957	31.2953	29.1711	9.69002
18:1-18:1	16.7788	18.5644	7.37982	28.53	2.84372	23.3774	24.7892	24.2483	17.1704	31.2382	65.6644	19.5938	72.7887	26.3059	46.4901	37.4875	10.1552	60.6623	46.3654	16.5643
18:1-20:1	0.99956	1.11959	0.49366	1.22747	0.167607	0.844341	0.846575	0.919603	0.775997	1.19608	3.27483	0.810558	3.01931	1.53908	2.3958	1.36092	0.331754	2.31091	2.13097	0.819509
18:1-20:0	14.3921	11.6981	7.00874	18.7225	3.09121	19.2249	10.3842	17.3825	20.0711	14.9095	21.4285	7.17499	29.5493	21.3661	24.4498	14.3983	7.49475	17.4327	21.7674	19.0882
18:0-16:1	0.111114	0.784734	0.0430148	0.17661	0.0224429	0.12554	0.133098	0.165449	0.0805313	0.199629	0.344141	1.03421	0.229775	0.236394	0.268934	0.133944	0.223794	0.217501	0.177064	0.101812
18:0-18:1	0.650025	1.21775	0.329682	1.22347	0.125437	2.05345	1.76524	1.76303	1.04402	2.75668	3.13278	7.02915	1.84056	1.7057	1.88715	2.13589	4.52099	3.27829	2.95253	2.8848
18:0-20:4	0.228777	0.293728	0.161921	0.263135	0.040863	0.388091	0.357846	0.436585	0.371511	0.522022	0.513676	0.537215	0.314301	0.222117	0.325032	0.388518	0.674753	0.802741	0.398698	0.379351
18:0-20:3	0.11329	0.144818	0.0685659	0.126777	0.0221972	0.126021	0.11006	0.151339	0.113418	0.218625	0.328477	0.420956	0.172454	0.127163	0.197647	0.241239	0.400217	0.463473	0.262512	0.123406
18:0-20:0	0.509466	0.494529	0.22555	0.760512	0.114722	2.07336	0.89338	1.3842	0.829114	1.57621	0.933996	1.58258	1.08458	0.927496	1.19104	1.30786	2.30695	1.11821	1.14575	2.95201
20:4-16:1	0.156769	0.14072	0.0683665	0.162888	0.0206533	0.11996	0.111213	0.110314	0.0835709	0.175621	0.169971	0.241449	0.176715	0.109878	0.202495	0.10489	0.428931	0.200023	0.196805	0.0383998
20:4-16:0	1.08969	1.20633	0.585081	1.16381	0.15098	1.37193	1.17811	1.21024	0.968949	1.67854	2.12436	2.37148	1.37864	1.38911	2.0696	1.009	3.84691	1.90272	2.21151	0.921953
20:4-18:2	0.262112	0.252717	0.13438	0.238438	0.0284377	0.896292	0.616465	0.511392	0.377639	1.11076	0.137461	0.183552	0.260515	0.121748	0.258109	0.324198	0.867265	0.89475	0.871351	0.381864
20:4-18:1	0.75465	0.780376	0.480661	0.977136	0.105143	1.85346	1.46961	1.38429	1.19758	2.34379	1.11504	1.42129	1.31893	0.67329	1.21734	1.22796	4.33952	2.68781	2.55814	0.981607
20:4-20:0	1.37602	1.89943	0.892817	1.15761	0.264513	2.51009	1.09775	1.46653	1.70853	2.0565	1.03508	0.971971	1.33783	1.33583	1.34041	0.690044	2.67245	0.960561	1.06997	1.24517
total nmol DAG/mg protein	107.069	108.921	45.2072	127.795	18.0857	153.767	117.918	141.829	102.869	171.412	238.979	137.091	259.651	141.347	209.965	145.848	198.958	246.459	212.995	116.1
nmol DAG/mg protein	Mean	Mean	Mean	Mean		nmol DAG/mg protein	SD	SD	SD	SD
DAG species	CD_Control	HFD_Control	CD_HOIP.AKO	HFD_HOIP.AKO		DAG species	CD_Control	HFD_Control	CD_HOIP.AKO	HFD_HOIP.AKO
16:1-14:0	0.096606	0.0521431	0.165223	0.0949943		16:1-14:0	0.0643069	0.00580621	0.0346369	0.0433006
16:1-16:1	0.817158	0.314339	2.18753	0.866432		16:1-16:1	0.631811	0.0889511	1.06409	0.627912
16:1-20:0	6.33101	4.10799	14.5836	6.58227		16:1-20:0	3.69928	1.04005	3.26311	6.381
16:0-14:0	0.300336	0.319274	0.415568	0.382319		16:0-14:0	0.189309	0.0208388	0.160515	0.0919529
16:0-16:1	2.90907	2.19198	7.64392	4.13052		16:0-16:1	1.7909	0.668905	2.66764	3.04957
16:0-16:0	2.24847	3.61711	6.34185	6.21801		16:0-16:0	1.47758	1.06556	1.98575	2.52714
16:0-18:2	7.71931	18.8918	12.4951	24.4001		16:0-18:2	4.49608	6.4007	4.89942	9.40094
16:0-20:1	0.418582	0.685464	0.807971	1.07896		16:0-20:1	0.288895	0.318847	0.306481	0.327882
16:0-20:0	5.69015	8.9464	13.3658	13.5315		16:0-20:0	3.16954	2.17993	5.61906	8.12885
18:2-14:0	0.262474	0.417086	0.38261	0.510981		18:2-14:0	0.17584	0.127829	0.0966422	0.22723
18:2-16:1	1.33277	1.67132	2.62234	3.28053		18:2-16:1	0.880776	0.50725	1.12902	1.96613
18:2-18:2	1.31454	3.84746	1.46495	3.58698		18:2-18:2	0.821138	1.46591	0.521536	1.24739
18:2-18:1	5.71599	14.3071	12.8807	20.0645		18:2-18:1	3.58701	4.07747	5.73145	8.34679
18:2-18:0	0.577334	1.912	1.14747	2.23292		18:2-18:0	0.36995	0.494323	0.325642	0.644346
18:2-20:1	0.373191	0.699835	0.805326	0.978534		18:2-20:1	0.225789	0.13377	0.301605	0.381436
18:2-20:0	4.21855	9.49609	5.04069	7.98042		18:2-20:0	2.24024	2.65891	1.09122	3.15629
18:1-16:1	3.21735	2.63524	8.47106	4.75655		18:1-16:1	2.26765	0.625478	4.26077	3.40219
18:1-16:0	6.74868	12.5211	27.5047	19.2761		18:1-16:0	4.02244	3.44503	12.4865	11.1281
18:1-18:1	14.8193	24.1647	46.1686	34.2469		18:1-18:1	10.0574	4.99932	23.3964	20.9059
18:1-20:1	0.801576	0.916518	2.20792	1.39081		18:1-20:1	0.452339	0.164325	1.02858	0.843103
18:1-20:0	10.9825	16.3944	20.7937	16.0363		18:1-20:0	6.12594	3.89982	8.31003	5.47152
18:0-16:1	0.227583	0.140849	0.422691	0.170823		18:0-16:1	0.317305	0.0447014	0.344852	0.052788
18:0-18:1	0.709273	1.87648	3.11907	3.1545		18:0-18:1	0.502845	0.617314	2.26046	0.870878
18:0-20:4	0.197685	0.415211	0.382468	0.528812		18:0-20:4	0.100433	0.066711	0.136767	0.197032
18:0-20:3	0.0951297	0.143892	0.249339	0.298169		18:0-20:3	0.0495608	0.0448139	0.121682	0.134902
18:0-20:0	0.420956	1.35125	1.14394	1.76616		18:0-20:0	0.2552	0.513664	0.268827	0.823634
20:4-16:1	0.109879	0.120136	0.180101	0.19381		20:4-16:1	0.0625386	0.0338811	0.0482454	0.147808
20:4-16:0	0.839178	1.28155	1.86664	1.97842		20:4-16:0	0.458564	0.264232	0.455153	1.18398
20:4-18:2	0.183217	0.702509	0.192277	0.667886		20:4-18:2	0.100556	0.297359	0.0652794	0.288335
20:4-18:1	0.619593	1.64975	1.14918	2.35901		20:4-18:1	0.337598	0.455674	0.289457	1.34598
20:4-20:0	1.11808	1.76788	1.20422	1.32764		20:4-20:0	0.603722	0.542582	0.184571	0.778295
Total DAG	81.4156	137.559	197.407	184.072		Total DAG	47.1366	27.4595	55.9932	52.5154

## Sheet: Z scores
																									z score
	WT CD					HoipA-KO CD					WT HFD					HoipA-KO HFD						mean	sd		WT CD					HoipA-KO CD					WT HFD					HoipA-KO HFD
16:1-14:0	0.131	0.156	0.04	0.141	0.015	0.054	0.052	0.049	0.045	0.06	0.16	0.216	0.169	0.162	0.119	0.054	0.14	0.077	0.143	0.061		0.1022	0.0570269		0.505025	0.943415	-1.09071	0.680381	-1.5291	-0.845216	-0.880287	-0.932894	-1.00304	-0.740002	1.01356	1.99555	1.17138	1.04863	0.294598	-0.845216	0.662846	-0.441897	0.715452	-0.722467
16:1-16:1	1.124	0.889	0.275	1.67	0.128	0.259	0.301	0.381	0.206	0.425	2.318	3.904	1.952	1.058	1.705	0.59	1.832	0.942	0.851	0.117		1.04635	0.955432		0.0812721	-0.16469	-0.807331	0.652741	-0.961188	-0.824078	-0.780118	-0.696387	-0.87955	-0.650334	1.33097	2.99095	0.947896	0.0121934	0.689374	-0.477637	0.822298	-0.109218	-0.204462	-0.972701
16:1-20:0	10.041	6.407	3.519	9.881	1.807	4.575	2.538	5.252	4.496	3.68	11.59	19.725	15.599	12.239	13.765	3.376	17.726	4.222	5.7	1.887		7.90125	5.52866		0.387028	-0.270273	-0.792642	0.358088	-1.1023	-0.601637	-0.970081	-0.479184	-0.615926	-0.763521	0.667205	2.13863	1.39233	0.784593	1.06061	-0.818507	1.77706	-0.665486	-0.398152	-1.08783
16:0-14:0	0.331	0.586	0.176	0.32	0.088	0.351	0.293	0.321	0.314	0.317	0.476	0.139	0.493	0.545	0.425	0.25	0.48	0.38	0.456	0.345		0.3543	0.130896		-0.178004	1.77011	-1.36215	-0.262041	-2.03444	-0.0252109	-0.468312	-0.254401	-0.307879	-0.28496	0.929748	-1.64482	1.05962	1.45688	0.540125	-0.796817	0.960306	0.196339	0.776954	-0.0710489
16:0-16:1	4.125	4.227	1.372	4.249	0.573	1.853	2.268	2.741	1.234	2.864	10.418	4.199	8.671	5.493	9.439	2.85	8.959	4.346	3.849	0.649		4.21895	2.97448		-0.0315854	0.00270636	-0.957125	0.0101026	-1.22574	-0.795416	-0.655896	-0.496877	-1.00352	-0.455525	2.08408	-0.00670705	1.49675	0.428327	1.75495	-0.460232	1.59357	0.0427133	-0.124375	-1.20019
16:0-16:0	2.422	4.123	1.132	3.107	0.459	3.937	3.708	3.442	2.021	4.978	8.501	3.567	7.216	5.07	7.355	4.524	9.966	6.767	6.488	3.346		4.60645	2.46359		-0.886692	-0.196238	-1.41032	-0.608643	-1.6835	-0.271737	-0.364691	-0.472663	-1.04946	0.150816	1.58084	-0.421924	1.05925	0.18816	1.11567	-0.0334674	2.1755	0.876991	0.763742	-0.511631
16:0-18:2	11.055	12.017	4.368	9.506	1.65	20.923	18.943	18.842	8.996	26.754	14.41	5.424	16.829	9.498	16.314	16.709	32.45	34.695	24.854	13.293		15.8765	8.86406		-0.543938	-0.43541	-1.29833	-0.718689	-1.60496	0.569321	0.345948	0.334553	-0.776224	1.22715	-0.165443	-1.1792	0.107456	-0.719591	0.0493566	0.0939186	1.86974	2.12301	1.0128	-0.291458
16:0-20:1	0.553	0.835	0.244	0.374	0.087	0.587	0.583	0.663	0.372	1.222	1.064	0.368	0.671	0.816	1.121	0.803	1.048	1.643	0.978	0.923		0.74775	0.375173		-0.519094	0.232559	-1.34271	-0.996207	-1.76119	-0.428469	-0.439131	-0.225896	-1.00154	1.26408	0.842944	-1.0122	-0.204572	0.181916	0.994874	0.147265	0.800297	2.38623	0.613717	0.467118
16:0-20:0	8.075	6.507	3.011	9.07	1.788	11.818	5.847	9.675	8.197	9.195	13.293	3.969	17.349	14.23	17.989	8.328	27.938	9.545	11.237	10.61		10.3835	5.91291		-0.390425	-0.655608	-1.24686	-0.222149	-1.45369	0.242596	-0.767228	-0.119831	-0.369792	-0.201009	0.49205	-1.08484	1.17801	0.650517	1.28624	-0.347638	2.96883	-0.141817	0.144337	0.0382976
18:2-14:0	0.333	0.49	0.135	0.312	0.043	0.506	0.353	0.437	0.234	0.556	0.283	0.474	0.498	0.325	0.332	0.294	0.727	0.694	0.596	0.243		0.39325	0.17629		-0.341766	0.548811	-1.46491	-0.460888	-1.98678	0.639571	-0.228317	0.24817	-0.903341	0.923194	-0.62539	0.458052	0.594191	-0.387146	-0.347439	-0.562992	1.89319	1.70599	1.15009	-0.852288
18:2-16:1	1.876	1.973	0.56	2.054	0.201	1.677	1.455	1.837	1.003	2.385	2.191	4.216	3.155	1.204	2.345	2.241	5.146	5.159	3.292	0.565		2.22675	1.38731		-0.252828	-0.182908	-1.20143	-0.124522	-1.4602	-0.396271	-0.556293	-0.28094	-0.882104	0.11407	-0.0257693	1.43389	0.669102	-0.737219	0.085237	0.0102717	2.10426	2.11363	0.767854	-1.19782
18:2-18:2	1.866	2.256	0.818	1.434	0.198	4.824	2.934	3.844	1.973	5.662	1.03	1.759	2.197	0.943	1.396	1.878	3.564	5.294	4.04	3.159		2.55345	1.55457		-0.442213	-0.19134	-1.11636	-0.720105	-1.51518	1.46057	0.244795	0.830167	-0.373384	1.99963	-0.979984	-0.511043	-0.229292	-1.03595	-0.744549	-0.434494	0.650053	1.7629	0.956248	0.38953
18:2-18:1	7.2	8.554	2.949	8.96	0.917	16.339	11.791	15.407	8.773	19.227	10.086	19.757	17.739	5.888	10.932	12.633	26.877	29.376	20.844	10.592		13.2421	7.43496		-0.812653	-0.630541	-1.38441	-0.575934	-1.65771	0.416539	-0.195166	0.291185	-0.601086	0.804974	-0.424488	0.876258	0.604838	-0.989117	-0.310701	-0.081917	1.8339	2.17001	1.02246	-0.356431
18:2-18:0	0.706	1.07	0.349	0.663	0.099	2.046	1.589	2.271	1.23	2.424	0.983	1.609	1.365	0.845	0.935	1.085	2.581	2.577	2.462	2.459		1.4674	0.794749		-0.958038	-0.500032	-1.40724	-1.01214	-1.7218	0.728029	0.153004	1.01114	-0.298711	1.20365	-0.609501	0.178169	-0.128846	-0.78314	-0.669897	-0.481158	1.4012	1.39616	1.25146	1.24769
18:2-20:1	0.521	0.639	0.232	0.402	0.072	0.719	0.621	0.781	0.519	0.86	0.603	1.108	1.108	0.432	0.776	0.613	1.149	1.351	1.253	0.526		0.71425	0.339847		-0.568637	-0.221423	-1.41902	-0.918795	-1.88982	0.0139769	-0.274388	0.196412	-0.574522	0.428869	-0.327353	1.15861	1.15861	-0.83052	0.181699	-0.297928	1.27925	1.87363	1.58527	-0.553925
18:2-20:0	6.294	6.387	3.234	4.135	1.042	12.738	5.434	10.359	8.962	9.988	3.263	5.05	6.222	5.2	5.468	3.848	11.791	6.221	7.798	10.244		6.6839	3.11886		-0.125014	-0.0951952	-1.10614	-0.817255	-1.80896	1.94113	-0.400756	1.17835	0.730428	1.05939	-1.09684	-0.523878	-0.148099	-0.475783	-0.389855	-0.909276	1.63749	-0.14842	0.357214	1.14148
18:1-16:1	4.223	3.988	1.211	6.063	0.602	2.409	2.657	2.783	1.8	3.526	12.907	3.362	12.21	4.919	8.958	5.325	1.729	8.943	6.875	0.91		4.77	3.58642		-0.15252	-0.218045	-0.992355	0.360527	-1.16216	-0.658317	-0.589167	-0.554035	-0.828124	-0.346864	2.26884	-0.392592	2.07449	0.0415456	1.16774	0.15475	-0.847921	1.16356	0.586936	-1.07628
18:1-16:0	8.77	9.22	3.71	10.725	1.319	13.184	12.797	11.61	7.704	17.309	45.202	14.872	32.734	16.419	28.298	19.635	6.59	31.295	29.171	9.69		16.5127	11.3087		-0.684668	-0.644875	-1.13211	-0.511792	-1.34354	-0.294349	-0.32857	-0.433534	-0.778931	0.0704148	2.53692	-0.145083	1.43441	-0.00828566	1.04214	0.276097	-0.87744	1.30716	1.11934	-0.603314
18:1-18:1	16.779	18.564	7.38	28.53	2.844	23.377	24.789	24.248	17.17	31.238	65.664	19.594	72.789	26.306	46.49	37.487	10.155	60.662	46.365	16.564		29.8497	19.4147		-0.673239	-0.581299	-1.15736	-0.0679768	-1.39099	-0.333394	-0.260666	-0.288531	-0.6531	0.071505	1.8447	-0.528246	2.21169	-0.182529	0.857095	0.393374	-1.01442	1.58706	0.850656	-0.684313
18:1-20:1	1	1.12	0.494	1.227	0.168	0.844	0.847	0.92	0.776	1.196	3.275	0.811	3.019	1.539	2.396	1.361	0.332	2.311	2.131	0.82		1.32935	0.862108		-0.382029	-0.242835	-0.968962	-0.118721	-1.34711	-0.562981	-0.559501	-0.474825	-0.641857	-0.154679	2.25685	-0.601259	1.95991	0.243183	1.23726	0.0367123	-1.15687	1.13866	0.929872	-0.590819
18:1-20:0	14.392	11.698	7.009	18.723	3.091	19.225	10.384	17.383	20.071	14.909	21.429	7.175	29.549	21.366	24.45	14.398	7.495	17.433	21.767	19.088		16.0517	6.68236		-0.248378	-0.651528	-1.35323	0.399746	-1.93955	0.474869	-0.848165	0.199218	0.601471	-0.17101	0.804693	-1.32838	2.01983	0.795265	1.25678	-0.24748	-1.2805	0.206701	0.855274	0.454368
18:0-16:1	0.111	0.785	0.043	0.177	0.022	0.126	0.133	0.165	0.081	0.2	0.344	1.034	0.23	0.236	0.269	0.134	0.224	0.218	0.177	0.102		0.24055	0.244746		-0.529324	2.22455	-0.807164	-0.259657	-0.892967	-0.468036	-0.439435	-0.308687	-0.6519	-0.165682	0.422683	3.24193	-0.0431059	-0.0185907	0.116243	-0.435349	-0.0676211	-0.0921364	-0.259657	-0.566097
18:0-18:1	0.65	1.218	0.33	1.223	0.125	2.053	1.765	1.763	1.044	2.757	3.133	7.029	1.841	1.706	1.887	2.136	4.521	3.278	2.953	2.885		2.21485	1.56303		-1.00117	-0.637769	-1.2059	-0.634571	-1.33705	-0.103549	-0.287807	-0.289087	-0.749092	0.346859	0.587418	3.08002	-0.239184	-0.325555	-0.209753	-0.050447	1.47544	0.680187	0.472257	0.428752
18:0-20:4	0.229	0.294	0.162	0.263	0.041	0.388	0.358	0.437	0.372	0.522	0.514	0.537	0.314	0.222	0.325	0.389	0.675	0.803	0.399	0.379		0.38115	0.17346		-0.877149	-0.502422	-1.26341	-0.681138	-1.96098	0.0394905	-0.13346	0.321977	-0.05275	0.812005	0.765884	0.89848	-0.387122	-0.917505	-0.323706	0.0452555	1.69405	2.43198	0.102906	-0.0123948
18:0-20:3	0.113	0.145	0.069	0.127	0.022	0.126	0.11	0.151	0.113	0.219	0.328	0.421	0.172	0.127	0.198	0.241	0.4	0.463	0.263	0.123		0.19655	0.12151		-0.6876	-0.424246	-1.04971	-0.572383	-1.43651	-0.580613	-0.71229	-0.374868	-0.6876	0.184759	1.08181	1.84718	-0.202042	-0.572383	0.0119332	0.365815	1.67435	2.19283	0.54687	-0.605302
18:0-20:0	0.509	0.495	0.226	0.761	0.115	2.073	0.893	1.384	0.829	1.576	0.934	1.583	1.085	0.927	1.191	1.308	2.307	1.118	1.146	2.952		1.1706	0.69079		-0.957744	-0.978011	-1.36742	-0.592944	-1.52811	1.30633	-0.401859	0.308922	-0.494506	0.586864	-0.342506	0.596998	-0.123916	-0.35264	0.0295314	0.198903	1.64507	-0.0761447	-0.0356114	2.57879
20:4-16:1	0.157	0.141	0.068	0.163	0.021	0.12	0.111	0.11	0.084	0.176	0.17	0.241	0.177	0.11	0.202	0.105	0.429	0.2	0.197	0.038		0.151	0.086915		0.069033	-0.115055	-0.954956	0.138066	-1.49571	-0.35667	-0.46022	-0.471725	-0.770868	0.287637	0.218604	1.03549	0.299143	-0.471725	0.58678	-0.529253	3.19853	0.563769	0.529253	-1.30012
20:4-16:0	1.09	1.206	0.585	1.164	0.151	1.372	1.178	1.21	0.969	1.679	2.124	2.371	1.379	1.389	2.07	1.009	3.847	1.903	2.212	0.922		1.4915	0.787868		-0.509603	-0.36237	-1.15057	-0.415679	-1.70143	-0.151675	-0.397909	-0.357293	-0.663182	0.237984	0.802799	1.1163	-0.14279	-0.130098	0.73426	-0.612412	2.98971	0.522295	0.914493	-0.722837
20:4-18:2	0.262	0.253	0.134	0.238	0.028	0.896	0.616	0.511	0.378	1.111	0.137	0.184	0.261	0.122	0.258	0.324	0.867	0.895	0.871	0.382		0.4364	0.323158		-0.539675	-0.567525	-0.935767	-0.613942	-1.26378	1.42222	0.555766	0.230847	-0.180717	2.08753	-0.926483	-0.781043	-0.542769	-0.9729	-0.552053	-0.347818	1.33248	1.41912	1.34486	-0.168339
20:4-18:1	0.755	0.78	0.481	0.977	0.105	1.853	1.47	1.384	1.198	2.344	1.115	1.421	1.319	0.673	1.217	1.228	4.34	2.688	2.558	0.982		1.4444	0.948735		-0.726651	-0.700301	-1.01546	-0.492656	-1.41177	0.430679	0.0269833	-0.0636637	-0.259714	0.94821	-0.347199	-0.0246644	-0.132176	-0.813082	-0.239687	-0.228093	3.05206	1.3108	1.17377	-0.487386
20:4-20:0	1.376	1.899	0.893	1.158	0.265	2.51	1.098	1.467	1.709	2.057	1.035	0.972	1.338	1.336	1.34	0.69	2.672	0.961	1.07	1.245		1.35455	0.582314		0.0368358	0.934977	-0.792614	-0.337533	-1.87107	1.98424	-0.44057	0.193109	0.608692	1.20631	-0.548759	-0.656948	-0.0284211	-0.0318557	-0.0249865	-1.14122	2.26244	-0.675838	-0.488654	-0.188129
