# Supplementary material for: Linear ubiquitination prevents lipodystrophy and obesity-associated metabolic syndrome
Source: Sci Adv. 2025 Sep 17;11(38):eadw2539. doi: 10.1126/sciadv.adw2539 (PMC12442851; doi:10.1126/sciadv.adw2539)
Supplement: Supplementary file 3 — Tables S1 to S5 [file sciadv.adw2539_tables_s1_to_s5.zip › sciadv.adw2539_table_s1.xlsx]

## Sheet: TAG total
Table S1: Lipidomic analysis for Triglycerides of livers after 16 weeks of Control Diet (CD) and 60% High fat diet (HFD).
	Total pmol TAG/µg protein
		S01_sample_a_mouse_liver_NA_Control.CD_XH189	S02_sample_a_mouse_liver_NA_Control.CD_XH191	S03_sample_a_mouse_liver_NA_Control.CD_XH192	S04_sample_a_mouse_liver_NA_Control.CD_XH193	S05_sample_a_mouse_liver_NA_Control.CD_XH199	S06_sample_a_mouse_liver_NA_Control.HFD_XH185	S07_sample_a_mouse_liver_NA_Control.HFD_XH187	S08_sample_a_mouse_liver_NA_Control.HFD_XH188	S09_sample_a_mouse_liver_NA_Control.HFD_XH63	S10_sample_a_mouse_liver_NA_Control.HFD_XH66	S11_sample_a_mouse_liver_NA_HOIP.AKO.CD_XH194	S12_sample_a_mouse_liver_NA_HOIP.AKO.CD_XH195	S13_sample_a_mouse_liver_NA_HOIP.AKO.CD_XH196	S14_sample_a_mouse_liver_NA_HOIP.AKO.CD_XH197	S15_sample_a_mouse_liver_NA_HOIP.AKO.CD_XH198	S16_sample_a_mouse_liver_NA_HOIP.AKO.HFD_XH180	S17_sample_a_mouse_liver_NA_HOIP.AKO.HFD_XH181	S18_sample_a_mouse_liver_NA_HOIP.AKO.HFD_XH184	S19_sample_a_mouse_liver_NA_HOIP.AKO.HFD_XH64	S20_sample_a_mouse_liver_NA_HOIP.AKO.HFD_XH65
	1	36.7452	48.2372	15.0614	159.773	59.2642	257.048	123.254	163.828	58.9885	285.22	794.637	1194.96	348.87	173.844	285.946	1042.23	1228.35	1822.43	432.306	52.6163
	2	2.664	7.99412	1.58536	13.1221	4.25599	35.6355	19.5352	21.1408	7.14678	39.5803	58.0065	104.386	25.5021	25.8193	21.4346	129.04	159.073	247.178	67.1295	12.1104
	3	82.7428	108.755	32.9713	318.333	178.38	489.808	266.535	318.025	149.443	543.046	1318.14	2853.06	811.06	315.354	633.318	2401.83	2707.31	2344.29	1024.23	128.983
	4	266.029	362.776	107.161	923.938	484.557	2491.54	1450.12	1893.37	567.896	4120.14	1420.38	2001.35	1268.01	659.865	1141.37	3414.27	2776.71	2165.04	1684.47	575.497
	5	2.37425	3.06773	0.848691	7.32239	4.04803	28.461	10.9704	15.4565	4.92746	33.5809	11.022	23.7134	11.4579	4.0632	8.78263	54.6845	61.8805	58.2357	27.3259	3.1628
	6	4.15578	4.91281	2.60973	9.30597	6.87903	50.261	24.2155	24.8539	14.7415	57.6526	18.1153	33.6754	14.8933	5.58031	18.9542	112.035	117.586	116.16	75.841	8.75685
	7	10.3036	9.41112	4.15256	18.0573	13.3278	140.637	70.3826	71.2613	39.1611	177.361	32.3778	74.0132	33.279	13.0351	32.3273	335.32	334.646	579.058	213.898	55.0394
	pmol TAG/µg protein Mean and SD Values
		Scan	Genotype	Mean	SD
	1	TAG 16:0	Control.CD	63.816114	56.082369
	2	TAG 16:0	Control.HFD	177.667503	93.682853
	3	TAG 16:0	HOIP.AKO.CD	559.652019	426.330518
	4	TAG 16:0	HOIP.AKO.HFD	915.585719	691.828152
	5	TAG 18:0	Control.CD	5.924310	4.699241
	6	TAG 18:0	Control.HFD	24.607735	13.118941
	7	TAG 18:0	HOIP.AKO.CD	47.029768	35.279945
	8	TAG 18:0	HOIP.AKO.HFD	122.906071	89.688186
	9	TAG 18:1	Control.CD	144.236475	110.561955
	10	TAG 18:1	Control.HFD	353.371492	161.993915
	11	TAG 18:1	HOIP.AKO.CD	1186.186991	1000.077869
	12	TAG 18:1	HOIP.AKO.HFD	1721.328904	1100.547682
	13	TAG 18:2	Control.CD	428.892098	309.263609
	14	TAG 18:2	Control.HFD	2104.614514	1327.264334
	15	TAG 18:2	HOIP.AKO.CD	1298.195599	485.368732
	16	TAG 18:2	HOIP.AKO.HFD	2123.196688	1082.075050
	17	TAG 18:3	Control.CD	3.532217	2.418130
	18	TAG 18:3	Control.HFD	18.679230	12.006923
	19	TAG 18:3	HOIP.AKO.CD	11.807833	7.273472
	20	TAG 18:3	HOIP.AKO.HFD	41.057882	25.193989
	21	TAG 20:4	Control.CD	5.572666	2.591626
	22	TAG 20:4	Control.HFD	34.344923	18.530723
	23	TAG 20:4	HOIP.AKO.CD	18.243701	10.127269
	24	TAG 20:4	HOIP.AKO.HFD	86.075791	46.515608
	25	TAG 22:6	Control.CD	11.050478	5.126127
	26	TAG 22:6	Control.HFD	99.760633	57.097022
	27	TAG 22:6	HOIP.AKO.CD	37.006458	22.368150
	28	TAG 22:6	HOIP.AKO.HFD	303.592144	192.143224

## Sheet: TAG Total Z score
																								Z scores
	WT CD					HoipA-KO CD					WT HFD					HoipA-KO HFD						Mean	SD		WT CD					HoipA-KO CD					WT HFD					HoipA-KO HFD
16:0	36.7452	48.2372	15.0614	159.773	59.2642	794.637	1194.96	348.87	173.844	285.946	257.048	123.254	163.828	58.9885	285.22	1042.23	1228.35	1822.43	432.306	52.6163		429.18	509.955		-0.769548	-0.747013	-0.812069	-0.528297	-0.725389	0.716644	1.50167	-0.157485	-0.500703	-0.280877	-0.337545	-0.599909	-0.520345	-0.72593	-0.282299	1.20216	1.56713	2.73211	0.00612983	-0.738425
18:0	2.66399	7.99412	1.58536	13.1221	4.25599	58.0065	104.386	25.5022	25.8193	21.4346	35.6355	19.5352	21.1408	7.14678	39.5804	129.04	159.073	247.178	67.1295	12.1104		50.117	63.862		-0.743055	-0.659591	-0.759945	-0.579294	-0.718126	0.12354	0.84979	-0.385438	-0.380471	-0.449131	-0.226761	-0.478872	-0.453731	-0.67286	-0.16499	1.23583	1.70611	3.08573	0.266394	-0.595136
18:1	82.7428	108.755	32.9713	318.333	178.38	1318.14	2853.06	811.06	315.354	633.318	489.808	266.535	318.025	149.443	543.046	2401.83	2707.31	2344.29	1024.23	128.983		851.281	948.244		-0.810486	-0.783054	-0.862974	-0.562037	-0.709629	0.492341	2.11104	-0.0424165	-0.565178	-0.22986	-0.381203	-0.616662	-0.562361	-0.740145	-0.325059	1.63518	1.95733	1.5745	0.182393	-0.761721
18:2	266.029	362.776	107.161	923.938	484.557	1420.38	2001.36	1268.01	659.865	1141.37	2491.54	1450.12	1893.38	567.896	4120.14	3414.26	2776.71	2165.04	1684.47	575.497		1488.72	1094.53		-1.11709	-1.0287	-1.26224	-0.516006	-0.917439	-0.0624446	0.468355	-0.201655	-0.757272	-0.31735	0.916207	-0.0352686	0.369701	-0.841297	2.40414	1.75923	1.17675	0.617902	0.178839	-0.834353
18:3	2.37425	3.06773	0.848691	7.32239	4.04803	11.022	23.7134	11.4579	4.0632	8.78263	28.461	10.9704	15.4565	4.92746	33.5809	54.6845	61.8805	58.2357	27.3259	3.1628		18.7693	19.5175		-0.840018	-0.804487	-0.918182	-0.586495	-0.75426	-0.396939	0.253317	-0.374607	-0.753483	-0.511677	0.496563	-0.399585	-0.169737	-0.709201	0.758888	1.84016	2.20885	2.0221	0.438407	-0.799616
20:4	4.15578	4.91282	2.60973	9.30597	6.87903	18.1153	33.6754	14.8933	5.58031	18.9542	50.261	24.2155	24.8539	14.7415	57.6526	112.035	117.586	116.16	75.841	8.75685		36.0593	39.2177		-0.813497	-0.794193	-0.852919	-0.682174	-0.744057	-0.457546	-0.060785	-0.539705	-0.777173	-0.436158	0.362126	-0.302	-0.285721	-0.543575	0.550602	1.93728	2.07883	2.04245	1.01438	-0.696176
22:6	10.3036	9.41112	4.15256	18.0573	13.3278	32.3778	74.0132	33.279	13.0351	32.3273	140.637	70.3826	71.2613	39.1611	177.361	335.32	334.646	579.058	213.898	55.0394		112.852	149.766		-0.684726	-0.690685	-0.725796	-0.632953	-0.664533	-0.537335	-0.259332	-0.531317	-0.666487	-0.537672	0.185521	-0.283574	-0.277706	-0.492042	0.430727	1.48543	1.48093	3.11289	0.674685	-0.386021

## Sheet: TAG 16_0
	Corrected Areas TAG 16:0 Species
		S01_sample_a_mouse_liver_NA_Control.CD_XH189	S02_sample_a_mouse_liver_NA_Control.CD_XH191	S03_sample_a_mouse_liver_NA_Control.CD_XH192	S04_sample_a_mouse_liver_NA_Control.CD_XH193	S05_sample_a_mouse_liver_NA_Control.CD_XH199	S06_sample_a_mouse_liver_NA_Control.HFD_XH185	S07_sample_a_mouse_liver_NA_Control.HFD_XH187	S08_sample_a_mouse_liver_NA_Control.HFD_XH188	S09_sample_a_mouse_liver_NA_Control.HFD_XH63	S10_sample_a_mouse_liver_NA_Control.HFD_XH66	S11_sample_a_mouse_liver_NA_HOIP.AKO.CD_XH194	S12_sample_a_mouse_liver_NA_HOIP.AKO.CD_XH195	S13_sample_a_mouse_liver_NA_HOIP.AKO.CD_XH196	S14_sample_a_mouse_liver_NA_HOIP.AKO.CD_XH197	S15_sample_a_mouse_liver_NA_HOIP.AKO.CD_XH198	S16_sample_a_mouse_liver_NA_HOIP.AKO.HFD_XH180	S17_sample_a_mouse_liver_NA_HOIP.AKO.HFD_XH181	S18_sample_a_mouse_liver_NA_HOIP.AKO.HFD_XH184	S19_sample_a_mouse_liver_NA_HOIP.AKO.HFD_XH64	S20_sample_a_mouse_liver_NA_HOIP.AKO.HFD_XH65
	D5 TAG 50:0+NH4	5.6554e+08	3.35564e+08	4.96801e+08	1.54841e+08	2.70288e+08	2.59648e+08	4.56128e+08	2.56271e+08	2.39582e+08	3.99751e+08	1.24214e+08	1.42655e+08	3.18389e+08	1.99669e+08	2.86417e+08	1.49042e+08	111736919	52206515	1.64615e+08	3.08574e+08
	TAG 46:0+NH4	1.54136e+07	3.18921e+07	1.10734e+07	4.52609e+07	9.11853e+06	2.57841e+07	2.60123e+07	1.43028e+07	7.56286e+06	2.58492e+07	3.50156e+07	6.29153e+07	6.50899e+07	5.44043e+07	4.15784e+07	4.15164e+07	4.05435e+07	0	2.52596e+07	8.17517e+06
	TAG 46:1+NH4	1.54497e+07	2.16465e+07	9.89411e+06	4.7498e+07	1.30309e+07	1.5837e+07	1.95415e+07	1.01617e+07	7.34131e+06	1.84846e+07	4.89878e+07	7.14218e+07	8.00839e+07	4.8778e+07	4.28233e+07	3.41256e+07	3.79698e+07	0	19359999	3.38283e+06
	TAG 48:0+NH4	9.32457e+07	1.72775e+08	6.02337e+07	2.38938e+08	7.37267e+07	1.79345e+08	2.02813e+08	8.73865e+07	4.54076e+07	2.13927e+08	3.06501e+08	6.18306e+08	5.45878e+08	3.15706e+08	3.59903e+08	3.41284e+08	3.02209e+08	1.41868e+08	2.43893e+08	7.79767e+07
	TAG 48:1+NH4	2.74946e+08	2.63881e+08	1.24164e+08	5.56998e+08	2.30315e+08	2.24129e+08	3.32208e+08	1.70508e+08	8.8442e+07	3.59868e+08	1.19684e+09	1.79886e+09	1.69228e+09	6.4942e+08	1.10543e+09	6.99526e+08	7.3746e+08	3.3681e+08	4.39954e+08	4.31403e+07
	TAG 48:2+NH4	1.63848e+08	9.94235e+07	4.99431e+07	2.55352e+08	1.02465e+08	7.74493e+07	1.08063e+08	6.23802e+07	3.17574e+07	1.28599e+08	4.50888e+08	5.94405e+08	5.92744e+08	2.0251e+08	4.2177e+08	2.19306e+08	2.36669e+08	1.08695e+08	1.26882e+08	1.36774e+07
	TAG 50:1+NH4	1.32488e+09	1.03052e+09	6.5184e+08	2.36208e+09	1.38921e+09	2.61955e+09	3.84186e+09	1.81384e+09	8.9113e+08	4.12489e+09	8.09185e+09	1.32584e+10	1.05394e+10	3.47351e+09	7.33886e+09	8.35386e+09	7.06826e+09	4.55957e+09	5.31017e+09	1.10662e+09
	TAG 50:2+NH4	1.69252e+09	9.54276e+08	6.73595e+08	2.32217e+09	1.30404e+09	2.2947e+09	3.10728e+09	1.61109e+09	8.57322e+08	3.58617e+09	6.33773e+09	9.28221e+09	8.42107e+09	2.33549e+09	5.99562e+09	6.10465e+09	5.5682e+09	3.26323e+09	3.32714e+09	6.2732e+08
	TAG 50:3+NH4	3.98032e+08	2.1091e+08	1.32235e+08	3.90624e+08	2.65098e+08	4.71733e+08	6.18198e+08	3.27144e+08	1.6626e+08	7.09522e+08	6.58458e+08	8.59455e+08	1.1085e+09	2.98077e+08	8.22796e+08	9.63926e+08	7.96536e+08	5.39662e+08	5.69211e+08	6.54233e+07
	TAG 52:1+NH4	5.42627e+07	1.35418e+08	5.43583e+07	2.52506e+08	9.75127e+07	6.08356e+08	7.74588e+08	3.34111e+08	8.65743e+07	7.41782e+08	2.99094e+08	9.58634e+08	5.90375e+08	3.50819e+08	4.18337e+08	1.31766e+09	6.84532e+08	8.03713e+08	8.86285e+08	2.94697e+08
	TAG 52:2+NH4	3.29267e+09	1.70908e+09	1.49789e+09	5.19373e+09	3.10395e+09	8.75568e+09	1.15685e+10	6.81882e+09	2.98798e+09	1.18047e+10	1.63454e+10	2.71772e+10	2.09809e+10	4.86771e+09	1.51424e+10	2.70637e+10	2.2039e+10	1.64698e+10	1.26099e+10	2.80463e+09
	TAG 52:3+NH4	1.88299e+09	9.49618e+08	8.20866e+08	1.91626e+09	1.45115e+09	7.18375e+09	7.71737e+09	4.70297e+09	1.85855e+09	9.25446e+09	3.15286e+09	5.05209e+09	6.03034e+09	1.28392e+09	4.2416e+09	1.22867e+10	8.02262e+09	8.35698e+09	6.79239e+09	1.87816e+09
	TAG 52:4+NH4	3.21414e+08	1.64926e+08	1.20485e+08	2.50844e+08	1.99875e+08	1.68473e+09	1.49615e+09	9.18687e+08	3.19877e+08	2.18257e+09	2.54943e+08	3.6903e+08	5.63246e+08	1.49524e+08	4.14705e+08	1.42273e+09	8.59081e+08	1.17209e+09	9.93725e+08	3.46948e+08
	TAG 52:5+NH4	3.0958e+07	1.58965e+07	1.10945e+07	2.5118e+07	1.74609e+07	1.82223e+08	1.46053e+08	9.18684e+07	3.13624e+07	2.35693e+08	1.96837e+07	0	4.55703e+07	1.30832e+07	3.46822e+07	1.09438e+08	6.19811e+07	9.85399e+07	8.63286e+07	2.10468e+07
	TAG 54:1+NH4	3.29902e+07	1.9767e+07	1.70063e+07	3.07207e+07	3.6422e+07	2.07376e+08	2.49639e+08	1.3496e+08	2.67395e+07	3.26559e+08	1.04142e+08	1.3282e+08	1.40525e+08	5.51448e+07	1.86195e+08	2.18127e+08	7.06902e+07	2.06377e+08	2.65382e+08	9.72257e+07
	TAG 54:2+NH4	2.58879e+08	1.31047e+08	1.231e+08	3.17928e+08	2.80758e+08	4.89237e+08	7.32571e+08	4.01309e+08	2.04506e+08	7.83089e+08	1.26983e+09	1.9418e+09	1.60297e+09	4.50942e+08	1.35699e+09	1.52613e+09	1.14627e+09	9.11931e+08	9.59061e+08	2.15375e+08
	TAG 54:3+NH4	1.62151e+08	7.93573e+07	7.4039e+07	1.31695e+08	1.3424e+08	3.44468e+08	4.63873e+08	2.5328e+08	1.43385e+08	5.00256e+08	4.42702e+08	6.71501e+08	6.14743e+08	1.78765e+08	4.84283e+08	8.1382e+08	6.27663e+08	4.84933e+08	5.68961e+08	1.29849e+08
	TAG 54:4+NH4	9.33123e+07	4.52931e+07	4.83108e+07	7.33621e+07	7.4673e+07	2.31613e+08	3.15225e+08	1.70635e+08	9.67518e+07	3.65841e+08	2.16092e+08	3.08933e+08	2.90125e+08	7.49398e+07	2.49946e+08	6.10722e+08	4.59548e+08	3.6766e+08	3.84706e+08	1.01416e+08
	TAG 54:5+NH4	6.35318e+07	3.0155e+07	3.30828e+07	4.38082e+07	4.87647e+07	2.20625e+08	2.60796e+08	1.42885e+08	7.70595e+07	3.16647e+08	8.19849e+07	1.10289e+08	1.28379e+08	3.62119e+07	1.15508e+08	3.60451e+08	2.36517e+08	2.29319e+08	2.5096e+08	7.56573e+07
	TAG 54:6+NH4	2.99527e+07	1.27291e+07	1.34643e+07	1.90655e+07	22647516	1.16814e+08	1.29017e+08	7.11844e+07	3.79911e+07	1.55612e+08	2.98656e+07	4.55142e+07	5.14416e+07	1.69743e+07	5.07399e+07	1.51903e+08	1.03688e+08	115970370	1.06803e+08	4.08485e+07
	TAG 56:4+NH4	1.06244e+07	5.68564e+06	6.82176e+06	1.12806e+07	1.28152e+07	2.01093e+07	2.80655e+07	1.70611e+07	1.31343e+07	3.18709e+07	4.00496e+07	54935757	3.79727e+07	1.23371e+07	3.59302e+07	4.94805e+07	4.35827e+07	2.8525e+07	3.15842e+07	8.38052e+06
	TAG 56:5+NH4	2.10525e+07	1.10371e+07	1.78461e+07	1.68032e+07	1.86605e+07	5.53811e+07	9.18951e+07	3.94056e+07	3.1325e+07	8.14202e+07	3.5161e+07	4.88356e+07	5.45584e+07	1.52977e+07	4.87447e+07	1.27725e+08	1.15348e+08	7.68642e+07	8.26057e+07	2.84016e+07
	TAG 56:6+NH4	3.30117e+07	1.32624e+07	1.87979e+07	2.13167e+07	2.33428e+07	1.25644e+08	1.56197e+08	8.17689e+07	5.0401e+07	1.55932e+08	2.82185e+07	4.04563e+07	4.45512e+07	1.41455e+07	4.78593e+07	1.94504e+08	1.44332e+08	1.47451e+08	1.3346e+08	5.66163e+07
	TAG 56:7+NH4	3.46484e+07	1.37115e+07	1.68698e+07	22698912	24660762	1.75589e+08	1.98786e+08	1.03114e+08	6.64548e+07	2.38601e+08	34647624	63999852	68443350	15612636	61325340	283888674	190620726	2.14343e+08	1.93339e+08	8.00257e+07
	pmol TAG Species
		S01_sample_a_mouse_liver_NA_Control.CD_XH189	S02_sample_a_mouse_liver_NA_Control.CD_XH191	S03_sample_a_mouse_liver_NA_Control.CD_XH192	S04_sample_a_mouse_liver_NA_Control.CD_XH193	S05_sample_a_mouse_liver_NA_Control.CD_XH199	S06_sample_a_mouse_liver_NA_Control.HFD_XH185	S07_sample_a_mouse_liver_NA_Control.HFD_XH187	S08_sample_a_mouse_liver_NA_Control.HFD_XH188	S09_sample_a_mouse_liver_NA_Control.HFD_XH63	S10_sample_a_mouse_liver_NA_Control.HFD_XH66	S11_sample_a_mouse_liver_NA_HOIP.AKO.CD_XH194	S12_sample_a_mouse_liver_NA_HOIP.AKO.CD_XH195	S13_sample_a_mouse_liver_NA_HOIP.AKO.CD_XH196	S14_sample_a_mouse_liver_NA_HOIP.AKO.CD_XH197	S15_sample_a_mouse_liver_NA_HOIP.AKO.CD_XH198	S16_sample_a_mouse_liver_NA_HOIP.AKO.HFD_XH180	S17_sample_a_mouse_liver_NA_HOIP.AKO.HFD_XH181	S18_sample_a_mouse_liver_NA_HOIP.AKO.HFD_XH184	S19_sample_a_mouse_liver_NA_HOIP.AKO.HFD_XH64	S20_sample_a_mouse_liver_NA_HOIP.AKO.HFD_XH65
	16:0-30:0	0.152626	0.532225	0.124821	1.63691	0.188924	0.556101	0.319359	0.312542	0.176774	0.362114	1.57862	2.46978	1.14484	1.52585	0.812939	1.55991	2.03195	0	0.859297	0.148363
	16:0-30:1	0.152984	0.361244	0.111528	1.71782	0.269983	0.341566	0.239916	0.222052	0.171596	0.258946	2.20853	2.80371	1.40856	1.36805	0.837278	1.28221	1.90296	0	0.658602	0.0613915
	16:0-32:0	0.923323	2.88332	0.678961	8.64146	1.52752	3.86805	2.48998	1.90956	1.06136	2.99685	13.8181	24.272	9.6012	8.85442	7.0368	12.8232	15.146	15.2177	8.29693	1.41512
	16:0-32:1	2.72252	4.40373	1.39959	20.1445	4.77181	4.83392	4.0786	3.72591	2.06725	5.04129	53.9576	70.6153	29.7647	18.2139	21.6133	26.2836	36.9598	36.1283	14.9667	0.78291
	16:0-32:2	1.62242	1.65921	0.562964	9.23509	2.12294	1.6704	1.32672	1.36312	0.742297	1.80151	20.3276	23.3338	10.4255	5.67967	8.24643	8.24006	11.8613	11.6593	4.31637	0.248217
	16:0-34:1	13.119	17.1976	7.34762	85.4276	28.7825	56.4975	47.1675	39.6358	20.8293	57.7844	364.808	520.467	185.372	97.4195	143.489	313.883	354.245	489.088	180.645	20.083
	16:0-34:2	16.7594	15.9253	7.59284	83.9841	27.018	49.4912	38.1488	35.2053	20.0391	50.2377	285.727	364.38	148.114	65.5021	117.226	229.372	279.065	350.035	113.185	11.3846
	16:0-34:3	3.94133	3.51974	1.49057	14.1274	5.49248	10.1742	7.58976	7.14869	3.88616	9.9395	29.6855	33.7385	19.4969	8.35998	16.0873	36.218	39.9206	57.8875	19.3638	1.1873
	16:0-36:1	0.537311	2.2599	0.612733	9.1322	2.02033	13.1208	9.5098	7.30094	2.02359	10.3914	13.4842	37.6318	10.3838	9.8392	8.1793	49.5091	34.3072	86.2114	30.1503	5.34815
	16:0-36:2	32.6041	28.5218	16.8844	187.838	64.3097	188.839	142.029	149.004	69.8411	165.369	736.904	1066.86	369.023	136.522	296.063	1016.88	1104.54	1766.66	428.972	50.8984
	16:0-36:3	18.6455	15.8475	9.2529	69.3037	30.0658	154.936	94.748	102.769	43.4418	129.643	142.142	198.323	106.065	36.0092	82.9315	461.652	402.075	896.422	231.068	34.0847
	16:0-36:4	3.18266	2.75234	1.35812	9.07209	4.14113	36.3357	18.3686	20.075	7.47681	30.5751	11.4937	14.4865	9.90668	4.19362	8.10829	53.4567	43.0552	125.726	33.8052	6.29641
	16:0-36:5	0.306547	0.265285	0.125059	0.908423	0.361767	3.93011	1.79312	2.00749	0.733065	3.30176	0.887409	0	0.801516	0.366936	0.678104	4.11197	3.10635	10.57	2.93679	0.381957
	16:0-38:1	0.32667	0.329877	0.191697	1.11105	0.754614	4.47261	3.06488	2.94914	0.625009	4.57468	4.69509	5.21395	2.47162	1.54661	3.64047	8.19576	3.54283	22.1373	9.02796	1.76445
	16:0-38:2	2.56343	2.18696	1.38759	11.4982	5.81692	10.5517	8.99395	8.76934	4.78013	10.9701	57.2481	76.2268	28.1939	12.6473	26.5319	57.342	57.4486	97.8195	32.626	3.90863
	16:0-38:3	1.60562	1.32434	0.834576	4.76291	2.78127	7.42935	5.69508	5.53464	3.35148	7.00795	19.9585	26.3602	10.8124	5.01373	9.46867	30.578	31.4571	52.017	19.3553	2.3565
	16:0-38:4	0.923982	0.755865	0.544565	2.65323	1.54712	4.99534	3.87009	3.72869	2.26148	5.12497	9.74216	12.1274	5.10287	2.10179	4.88692	22.9469	23.0315	39.4376	13.0872	1.8405
	16:0-38:5	0.629094	0.503236	0.372913	1.58437	1.01034	4.75835	3.20185	3.1223	1.80119	4.43583	3.69616	4.32948	2.258	1.01561	2.2584	13.5434	11.8537	24.5982	8.53734	1.37303
	16:0-38:6	0.296592	0.212428	0.151771	0.689528	0.469226	2.51941	1.58397	1.55551	0.888004	2.17992	1.34644	1.78669	0.904783	0.476069	0.992064	5.7075	5.19659	12.4397	3.63328	0.741318
	16:0-40:4	0.105203	0.0948838	0.0768957	0.407976	0.265514	0.433709	0.344567	0.372817	0.307002	0.446471	1.80557	2.15654	0.667884	0.346012	0.702504	1.85915	2.18426	3.05977	1.07445	0.152089
	16:0-40:5	0.208463	0.184191	0.201164	0.607708	0.386621	1.19444	1.12822	0.861084	0.73219	1.14059	1.58518	1.91707	0.959602	0.429044	0.953054	4.79905	5.78097	8.24494	2.81014	0.515432
	16:0-40:6	0.326883	0.221328	0.211892	0.770943	0.483632	2.70984	1.91767	1.7868	1.17808	2.18441	1.27219	1.58814	0.783591	0.396731	0.935743	7.30819	7.23358	15.8166	4.54015	1.02747
	16:0-40:7	0.34309	0.228823	0.190158	0.820933	0.510938	3.78705	2.44055	2.25324	1.55332	3.34249	1.56203	2.51236	1.20382	0.437878	1.19903	10.6667	9.55348	22.9917	6.57714	1.4523
	ProteinInf	2.77584	2.1181	3.43296	3.29265	3.12329	2.20756	3.24575	2.45143	3.22042	1.78497	2.23993	2.08676	2.73703	2.40598	2.66791	2.28186	2.02345	2.27397	2.70756	2.80241
	pmol TAG/µg protein
		S01_sample_a_mouse_liver_NA_Control.CD_XH189	S02_sample_a_mouse_liver_NA_Control.CD_XH191	S03_sample_a_mouse_liver_NA_Control.CD_XH192	S04_sample_a_mouse_liver_NA_Control.CD_XH193	S05_sample_a_mouse_liver_NA_Control.CD_XH199	S06_sample_a_mouse_liver_NA_Control.HFD_XH185	S07_sample_a_mouse_liver_NA_Control.HFD_XH187	S08_sample_a_mouse_liver_NA_Control.HFD_XH188	S09_sample_a_mouse_liver_NA_Control.HFD_XH63	S10_sample_a_mouse_liver_NA_Control.HFD_XH66	S11_sample_a_mouse_liver_NA_HOIP.AKO.CD_XH194	S12_sample_a_mouse_liver_NA_HOIP.AKO.CD_XH195	S13_sample_a_mouse_liver_NA_HOIP.AKO.CD_XH196	S14_sample_a_mouse_liver_NA_HOIP.AKO.CD_XH197	S15_sample_a_mouse_liver_NA_HOIP.AKO.CD_XH198	S16_sample_a_mouse_liver_NA_HOIP.AKO.HFD_XH180	S17_sample_a_mouse_liver_NA_HOIP.AKO.HFD_XH181	S18_sample_a_mouse_liver_NA_HOIP.AKO.HFD_XH184	S19_sample_a_mouse_liver_NA_HOIP.AKO.HFD_XH64	S20_sample_a_mouse_liver_NA_HOIP.AKO.HFD_XH65
	16:0-30:0	0.0549837	0.251275	0.0363596	0.497142	0.0604887	0.251908	0.0983932	0.127494	0.0548917	0.202868	0.704764	1.18355	0.418277	0.63419	0.30471	0.683614	1.0042	0	0.31737	0.0529412
	16:0-30:1	0.0551125	0.170551	0.0324873	0.521714	0.0864419	0.154726	0.0739172	0.0905804	0.0532836	0.14507	0.985982	1.34357	0.514631	0.568604	0.313833	0.561916	0.940453	0	0.243246	0.0219067
	16:0-32:0	0.332628	1.36128	0.197777	2.62447	0.489073	1.75219	0.767153	0.778955	0.329571	1.67893	6.16898	11.6314	3.50789	3.68018	2.63757	5.61962	7.48525	6.69212	3.06436	0.504966
	16:0-32:1	0.980792	2.07909	0.407692	6.11801	1.52782	2.18972	1.2566	1.51989	0.641917	2.82429	24.0889	33.8397	10.8748	7.57027	8.10121	11.5185	18.2657	15.8878	5.52774	0.27937
	16:0-32:2	0.58448	0.783349	0.163988	2.80476	0.679714	0.756673	0.408756	0.556052	0.230497	1.00926	9.07508	11.1818	3.80906	2.36065	3.09097	3.61112	5.86193	5.12729	1.5942	0.0885728
	16:0-34:1	4.72614	8.11938	2.14032	25.9449	9.21545	25.5928	14.5321	16.1684	6.46788	32.3727	162.866	249.414	67.7276	40.4906	53.7833	137.556	175.07	215.081	66.7189	7.16632
	16:0-34:2	6.03758	7.51866	2.21175	25.5065	8.65051	22.419	11.7535	14.3611	6.22249	28.1448	127.56	174.615	54.115	27.2247	43.9392	100.52	137.915	153.931	41.8034	4.06244
	16:0-34:3	1.41987	1.66174	0.434194	4.29058	1.75856	4.60879	2.33837	2.91613	1.20672	5.56843	13.2529	16.1679	7.1234	3.47467	6.02991	15.8721	19.7289	25.4566	7.15177	0.423672
	16:0-36:1	0.193567	1.06695	0.178485	2.77351	0.646861	5.94359	2.92993	2.97823	0.628361	5.82161	6.01991	18.0336	3.79383	4.08948	3.06581	21.6968	16.9548	37.9122	11.1356	1.90841
	16:0-36:2	11.7457	13.4657	4.91832	57.0475	20.5904	85.5422	43.7584	60.7823	21.6869	92.6451	328.985	511.253	134.826	56.7427	110.972	445.635	545.87	776.903	158.435	18.1624
	16:0-36:3	6.71705	7.48196	2.69531	21.048	9.62634	70.1846	29.1915	41.9218	13.4895	72.6303	63.4581	95.0389	38.7518	14.9666	31.0848	202.314	198.707	394.21	85.3421	12.1627
	16:0-36:4	1.14656	1.29944	0.395612	2.75525	1.32589	16.4597	5.6593	8.18909	2.32169	17.1292	5.13126	6.94211	3.6195	1.743	3.03919	23.4268	21.2781	55.289	12.4855	2.24679
	16:0-36:5	0.110434	0.125247	0.0364288	0.275894	0.115829	1.7803	0.552454	0.818906	0.22763	1.84976	0.396176	0	0.292842	0.15251	0.25417	1.80203	1.53517	4.64826	1.08466	0.136296
	16:0-38:1	0.117683	0.155742	0.05584	0.337433	0.241609	2.02605	0.944275	1.20303	0.194077	2.56289	2.09608	2.49859	0.903032	0.642821	1.36454	3.5917	1.75088	9.7351	3.33436	0.62962
	16:0-38:2	0.923479	1.03251	0.404198	3.49209	1.86243	4.77981	2.771	3.57723	1.48432	6.1458	25.5579	36.5288	10.3009	5.25661	9.9448	25.1295	28.3914	43.017	12.05	1.39474
	16:0-38:3	0.578427	0.62525	0.243107	1.44653	0.890496	3.36542	1.75463	2.25772	1.04069	3.92608	8.91032	12.6321	3.95043	2.08386	3.54909	13.4005	15.5462	22.8749	7.14864	0.840883
	16:0-38:4	0.332866	0.35686	0.158628	0.805802	0.495351	2.26284	1.19236	1.52103	0.70223	2.87117	4.34931	5.81158	1.86439	0.873571	1.83174	10.0562	11.3823	17.343	4.83358	0.656758
	16:0-38:5	0.226632	0.237589	0.108627	0.481185	0.323485	2.15548	0.986477	1.27366	0.559303	2.48509	1.65012	2.07474	0.824982	0.422121	0.846505	5.93523	5.85815	10.8173	3.15316	0.489946
	16:0-38:6	0.106848	0.100292	0.0442099	0.209414	0.150235	1.14127	0.488014	0.634531	0.275741	1.22126	0.601108	0.856204	0.330571	0.197869	0.37185	2.50125	2.56818	5.47048	1.34191	0.264529
	16:0-40:4	0.0378995	0.0447967	0.0223992	0.123905	0.085011	0.196466	0.10616	0.152081	0.0953296	0.250127	0.806083	1.03344	0.244018	0.143813	0.263316	0.814752	1.07947	1.34556	0.396835	0.054271
	16:0-40:5	0.075099	0.0869604	0.0585977	0.184565	0.123787	0.541068	0.347599	0.351258	0.227358	0.638998	0.707691	0.918686	0.3506	0.178324	0.357229	2.10313	2.85698	3.62579	1.03789	0.183925
	16:0-40:6	0.11776	0.104494	0.061723	0.23414	0.154847	1.22753	0.590825	0.72888	0.365814	1.22378	0.567957	0.761056	0.286293	0.164894	0.35074	3.20273	3.57487	6.95547	1.67684	0.366639
	16:0-40:7	0.123599	0.108032	0.0553919	0.249323	0.16359	1.71549	0.751922	0.919151	0.482333	1.87257	0.697357	1.20395	0.439827	0.181996	0.449426	4.67455	4.72137	10.1108	2.42918	0.518235
	pmol Total TAG/µg Protein	36.7452	48.2372	15.0614	159.773	59.2642	257.048	123.254	163.828	58.9885	285.22	794.637	1194.96	348.87	173.844	285.946	1042.23	1228.35	1822.43	432.306	52.6163
	pmol TAG/µg protein Mean and SD Values
		Species	Genotype	Mean	SD
	1	16:0-30:0	Control.CD	0.1800497	0.19761291
	2	16:0-30:0	Control.HFD	0.1471109	0.07961465
	3	16:0-30:0	HOIP.AKO.CD	0.6490981	0.33942648
	4	16:0-30:0	HOIP.AKO.HFD	0.5145309	0.41645350
	5	16:0-30:1	Control.CD	0.1732613	0.20170551
	6	16:0-30:1	Control.HFD	0.1035155	0.04448577
	7	16:0-30:1	HOIP.AKO.CD	0.7453247	0.41426240
	8	16:0-30:1	HOIP.AKO.HFD	0.4418803	0.39950648
	9	16:0-32:0	Control.CD	1.0010447	1.01481569
	10	16:0-32:0	Control.HFD	1.0613605	0.62459335
	11	16:0-32:0	HOIP.AKO.CD	5.5252124	3.65761982
	12	16:0-32:0	HOIP.AKO.HFD	4.6732632	2.86539240
	13	16:0-32:1	Control.CD	2.2226807	2.26459118
	14	16:0-32:1	Control.HFD	1.6864837	0.84432341
	15	16:0-32:1	HOIP.AKO.CD	16.8949935	11.61249585
	16	16:0-32:1	HOIP.AKO.HFD	10.2958119	7.40519437
	17	16:0-32:2	Control.CD	1.0032578	1.03418940
	18	16:0-32:2	Control.HFD	0.5922481	0.30281206
	19	16:0-32:2	HOIP.AKO.CD	5.9035153	3.96132797
	20	16:0-32:2	HOIP.AKO.HFD	3.2566194	2.40898637
	21	16:0-34:1	Control.CD	10.0292389	9.32706498
	22	16:0-34:1	Control.HFD	19.0267826	10.09115436
	23	16:0-34:1	HOIP.AKO.CD	114.8562356	89.29158923
	24	16:0-34:1	HOIP.AKO.HFD	120.3182661	83.59283314
	25	16:0-34:2	Control.CD	9.9850051	9.01092359
	26	16:0-34:2	Control.HFD	16.5801786	8.70825521
	27	16:0-34:2	HOIP.AKO.CD	85.4908921	62.88662321
	28	16:0-34:2	HOIP.AKO.HFD	87.6463897	63.58890424
	29	16:0-34:3	Control.CD	1.9129883	1.42915360
	30	16:0-34:3	Control.HFD	3.3276899	1.75419272
	31	16:0-34:3	HOIP.AKO.CD	9.2097473	5.29428675
	32	16:0-34:3	HOIP.AKO.HFD	13.7266120	9.98022434
	33	16:0-36:1	Control.CD	0.9718730	1.07188871
	34	16:0-36:1	Control.HFD	3.6603448	2.24031193
	35	16:0-36:1	HOIP.AKO.CD	7.0005322	6.26358966
	36	16:0-36:1	HOIP.AKO.HFD	17.9215675	13.39107977
	37	16:0-36:2	Control.CD	21.5535145	20.60997652
	38	16:0-36:2	Control.HFD	60.8830092	29.35347156
	39	16:0-36:2	HOIP.AKO.CD	228.5556060	188.50363212
	40	16:0-36:2	HOIP.AKO.HFD	389.0010596	303.71244590
	41	16:0-36:3	Control.CD	9.5137314	6.91903703
	42	16:0-36:3	Control.HFD	45.4835370	25.73339442
	43	16:0-36:3	HOIP.AKO.CD	48.6600392	31.27416833
	44	16:0-36:3	HOIP.AKO.HFD	178.5471375	144.78663072
	45	16:0-36:4	Control.CD	1.3845492	0.85500693
	46	16:0-36:4	Control.HFD	9.9517903	6.58822577
	47	16:0-36:4	HOIP.AKO.CD	4.0950131	2.00328705
	48	16:0-36:4	HOIP.AKO.HFD	22.9452432	19.91835274
	49	16:0-36:5	Control.CD	0.1327665	0.08747663
	50	16:0-36:5	Control.HFD	1.0458088	0.73316201
	51	16:0-36:5	HOIP.AKO.CD	0.2739246	0.10072244
	52	16:0-36:5	HOIP.AKO.HFD	1.8412840	1.69217413
	53	16:0-38:1	Control.CD	0.1816616	0.11006207
	54	16:0-38:1	Control.HFD	1.3860618	0.92790114
	55	16:0-38:1	HOIP.AKO.CD	1.5010131	0.78453209
	56	16:0-38:1	HOIP.AKO.HFD	3.8083316	3.52616712
	57	16:0-38:2	Control.CD	1.5429417	1.20853891
	58	16:0-38:2	Control.HFD	3.7516308	1.79735540
	59	16:0-38:2	HOIP.AKO.CD	17.5178168	13.09421438
	60	16:0-38:2	HOIP.AKO.HFD	21.9965228	15.93688872
	61	16:0-38:3	Control.CD	0.7567612	0.44905463
	62	16:0-38:3	Control.HFD	2.4689084	1.17491347
	63	16:0-38:3	HOIP.AKO.CD	6.2251681	4.40867201
	64	16:0-38:3	HOIP.AKO.HFD	11.9622288	8.37937387
	65	16:0-38:4	Control.CD	0.4299013	0.24182890
	66	16:0-38:4	Control.HFD	1.7099255	0.86215207
	67	16:0-38:4	HOIP.AKO.CD	2.9461176	2.05470605
	68	16:0-38:4	HOIP.AKO.HFD	8.8543705	6.38865306
	69	16:0-38:5	Control.CD	0.2755036	0.13809486
	70	16:0-38:5	Control.HFD	1.4920041	0.80616328
	71	16:0-38:5	HOIP.AKO.CD	1.1636937	0.67673483
	72	16:0-38:5	HOIP.AKO.HFD	5.2507498	3.83694868
	73	16:0-38:6	Control.CD	0.1221996	0.06162457
	74	16:0-38:6	Control.HFD	0.7521629	0.41293021
	75	16:0-38:6	HOIP.AKO.CD	0.4715206	0.25954776
	76	16:0-38:6	HOIP.AKO.HFD	2.4292680	1.94562828
	77	16:0-40:4	Control.CD	0.0628023	0.04124176
	78	16:0-40:4	Control.HFD	0.1600328	0.06441360
	79	16:0-40:4	HOIP.AKO.CD	0.4981342	0.39580400
	80	16:0-40:4	HOIP.AKO.HFD	0.7381787	0.51853265
	81	16:0-40:5	Control.CD	0.1058017	0.05013218
	82	16:0-40:5	Control.HFD	0.4212562	0.16559574
	83	16:0-40:5	HOIP.AKO.CD	0.5025058	0.30190264
	84	16:0-40:5	HOIP.AKO.HFD	1.9615430	1.37882481
	85	16:0-40:6	Control.CD	0.1345928	0.06484458
	86	16:0-40:6	Control.HFD	0.8273652	0.38599062
	87	16:0-40:6	HOIP.AKO.CD	0.4261878	0.23757763
	88	16:0-40:6	HOIP.AKO.HFD	3.1553108	2.47901451
	89	16:0-40:7	Control.CD	0.1399870	0.07238335
	90	16:0-40:7	Control.HFD	1.1482949	0.61225370
	91	16:0-40:7	HOIP.AKO.CD	0.5945117	0.38637477
	92	16:0-40:7	HOIP.AKO.HFD	4.4908322	3.59524611

## Sheet: TAG 18_0
	Corrected Areas TAG 18:0 Species
		S01_sample_a_mouse_liver_NA_Control.CD_XH189	S02_sample_a_mouse_liver_NA_Control.CD_XH191	S03_sample_a_mouse_liver_NA_Control.CD_XH192	S04_sample_a_mouse_liver_NA_Control.CD_XH193	S05_sample_a_mouse_liver_NA_Control.CD_XH199	S06_sample_a_mouse_liver_NA_Control.HFD_XH185	S07_sample_a_mouse_liver_NA_Control.HFD_XH187	S08_sample_a_mouse_liver_NA_Control.HFD_XH188	S09_sample_a_mouse_liver_NA_Control.HFD_XH63	S10_sample_a_mouse_liver_NA_Control.HFD_XH66	S11_sample_a_mouse_liver_NA_HOIP.AKO.CD_XH194	S12_sample_a_mouse_liver_NA_HOIP.AKO.CD_XH195	S13_sample_a_mouse_liver_NA_HOIP.AKO.CD_XH196	S14_sample_a_mouse_liver_NA_HOIP.AKO.CD_XH197	S15_sample_a_mouse_liver_NA_HOIP.AKO.CD_XH198	S16_sample_a_mouse_liver_NA_HOIP.AKO.HFD_XH180	S17_sample_a_mouse_liver_NA_HOIP.AKO.HFD_XH181	S18_sample_a_mouse_liver_NA_HOIP.AKO.HFD_XH184	S19_sample_a_mouse_liver_NA_HOIP.AKO.HFD_XH64	S20_sample_a_mouse_liver_NA_HOIP.AKO.HFD_XH65
	D5 TAG 50:0+NH4	1.71892e+08	1.04408e+08	1.40784e+08	5.5237e+07	9.40721e+07	8.47085e+07	1.33722e+08	8.85338e+07	8.19519e+07	1.21671e+08	3.98823e+07	4.76242e+07	9.6921e+07	5.51738e+07	8.67417e+07	4.71146e+07	3.26067e+07	1.42865e+07	4.50035e+07	1.05841e+08
	TAG 48:0+NH4	1.76376e+06	5.26878e+06	1.61899e+06	4.1496e+06	1.21696e+06	6.17412e+06	5.02357e+06	4.04304e+06	1.61507e+06	5.03536e+06	2.31717e+06	5.10026e+06	5.15105e+06	7.40256e+06	4.79221e+06	6.82978e+06	6.04028e+06	3.05497e+06	4.99811e+06	2.44516e+06
	TAG 48:1+NH4	1.21934e+06	3.27398e+06	767119	4.70363e+06	1.56236e+06	3.01345e+06	2.78236e+06	1.68892e+06	936199	2.0576e+06	2.69215e+06	4.21504e+06	4.30469e+06	5.65046e+06	2.26057e+06	3.94069e+06	3.9191e+06	1.5536e+06	2.22882e+06	888945
	TAG 50:0+NH4	1.10744e+07	2.25146e+07	8.34277e+06	2.58965e+07	1.26754e+07	4.80488e+07	6.09747e+07	3.45775e+07	1.02367e+07	5.86308e+07	2.39268e+07	5.5578e+07	4.56358e+07	3.7739e+07	2.95992e+07	6.28021e+07	4.17967e+07	2.51783e+07	4.61828e+07	2.91698e+07
	TAG 50:1+NH4	2.06937e+07	3.59105e+07	1.11044e+07	4.39524e+07	2.40638e+07	4.34785e+07	6.22491e+07	3.78038e+07	1.02652e+07	6.55094e+07	8.60237e+07	1.47395e+08	1.21155e+08	8.16541e+07	8.88292e+07	1.12918e+08	9.61359e+07	5.82828e+07	5.83564e+07	1.13296e+07
	TAG 50:2+NH4	6.36322e+06	1.1918e+07	3.14001e+06	1.69259e+07	5.18668e+06	1.02414e+07	1.5721e+07	7.48169e+06	2.91241e+06	1.55507e+07	1.70862e+07	2.93435e+07	2.27748e+07	1.85161e+07	1.53704e+07	2.2845e+07	1.84872e+07	1.18833e+07	1.20414e+07	3.22453e+06
	TAG 52:1+NH4	1.11352e+08	1.45607e+08	6.36051e+07	2.15135e+08	1.04206e+08	7.14619e+08	8.08859e+08	4.80316e+08	1.46435e+08	9.95869e+08	7.22213e+08	1.50123e+09	8.50707e+08	4.03493e+08	5.86523e+08	1.47168e+09	1.24079e+09	9.17297e+08	1.00793e+09	2.90967e+08
	TAG 52:2+NH4	8.08228e+07	1.11877e+08	4.49339e+07	1.2535e+08	5.79198e+07	4.71663e+08	5.57639e+08	2.53955e+08	8.94554e+07	6.577e+08	2.89663e+08	5.51605e+08	3.76869e+08	1.89469e+08	2.8909e+08	7.83528e+08	5.77951e+08	4.44396e+08	4.69181e+08	1.72247e+08
	TAG 52:3+NH4	1.70126e+07	2.02267e+07	8.03346e+06	2.30798e+07	1.4625e+07	5.1595e+07	6.18586e+07	3.28036e+07	1.35379e+07	7.21099e+07	2.95102e+07	5.18794e+07	5.1276e+07	2.43395e+07	3.52513e+07	1.08452e+08	7.51767e+07	5.21281e+07	5.31595e+07	1.52292e+07
	TAG 54:2+NH4	8.96843e+07	1.46002e+08	5.97362e+07	2.22034e+08	1.08237e+08	3.93617e+08	6.28798e+08	3.2503e+08	1.75567e+08	4.62089e+08	4.6062e+08	9.77962e+08	5.8185e+08	2.88996e+08	4.38722e+08	1.30392e+09	9.9139e+08	6.51168e+08	5.828e+08	3.48467e+08
	TAG 54:3+NH4	6.47363e+07	8.10303e+07	3.56046e+07	1.16342e+08	6.92663e+07	3.76643e+08	5.06231e+08	2.82661e+08	1.29229e+08	4.23946e+08	1.27164e+08	2.26708e+08	2.28111e+08	9.93106e+07	1.65133e+08	6.77591e+08	4.3721e+08	4.38442e+08	4.2987e+08	2.48222e+08
	TAG 54:4+NH4	1.2712e+07	1.86377e+07	8.65744e+06	1.66932e+07	1.21213e+07	9.99097e+07	1.04358e+08	5.8601e+07	2.73704e+07	1.10417e+08	1.2256e+07	2.10392e+07	2.70625e+07	1.48508e+07	2.03457e+07	9.61842e+07	5.75981e+07	6.38535e+07	7.30877e+07	5.2885e+07
	TAG 54:5+NH4	2.18341e+06	1.9843e+06	1.17282e+06	1.99982e+06	1.7441e+06	1.25619e+07	1.31158e+07	7.56746e+06	3105343	1.54775e+07	0	0	3.55775e+06	1.95859e+06	2.7747e+06	1.05114e+07	7.11727e+06	7.86393e+06	7.58192e+06	3.95791e+06
	TAG 56:2+NH4	7.9316e+06	9.16581e+06	6.45323e+06	1.2564e+07	8.91814e+06	2.76401e+07	4.26716e+07	2.1584e+07	1.25429e+07	3.7711e+07	3.45118e+07	7.04055e+07	4.10948e+07	2.3973e+07	3.84232e+07	6.12034e+07	4.24862e+07	4.25606e+07	4.31612e+07	2.34854e+07
	TAG 56:3+NH4	6.29798e+06	6.05292e+06	4.61573e+06	8865785	6.54851e+06	2.24134e+07	3.15003e+07	1.85368e+07	1.17228e+07	2.92449e+07	1.77083e+07	2.71772e+07	2.16357e+07	1.01259e+07	1.82145e+07	4.49127e+07	3.25773e+07	2.82902e+07	2.94347e+07	1.82209e+07
	TAG 56:4+NH4	6.56129e+06	4.59615e+06	6.05577e+06	5.99326e+06	6.91533e+06	2.61216e+07	3.58e+07	1.96804e+07	1.06967e+07	3.14933e+07	1.53211e+07	2.19449e+07	1.52787e+07	6.93989e+06	1.59876e+07	8.12825e+07	5.17031e+07	4.54435e+07	3.69541e+07	1.76084e+07
	TAG 56:5+NH4	6.13953e+06	3.70234e+06	4.39628e+06	4.37011e+06	6.17971e+06	3.54203e+07	4.59291e+07	2.74088e+07	1.28457e+07	4.33042e+07	6.39321e+06	1.03802e+07	9.42575e+06	4.46338e+06	1.00785e+07	5.97127e+07	3.78612e+07	4.22914e+07	3.28877e+07	1.71621e+07
	TAG 56:6+NH4	2.69591e+06	1.14583e+06	1.75888e+06	1.54219e+06	1.66643e+06	1.80436e+07	1.78913e+07	1.0669e+07	4.65561e+06	2.04693e+07	1.67814e+06	3.0167e+06	3.41455e+06	1.41865e+06	3.09676e+06	1.8384e+07	1.21905e+07	1.44335e+07	1.40433e+07	8.64468e+06
	TAG 58:5+NH4	1.53569e+06	768277	1.53742e+06	1.04647e+06	1.49714e+06	4.43064e+06	8.40339e+06	3.9843e+06	2.77629e+06	5.96644e+06	1.60509e+06	0	2.49085e+06	1.75445e+06	2.78717e+06	7.95356e+06	5.46291e+06	5.46744e+06	5.01306e+06	4.24323e+06
	TAG 58:6+NH4	1.67036e+06	953460	1.33888e+06	745774	1.04372e+06	6.5216e+06	8.55274e+06	4.94507e+06	3.93383e+06	7.48051e+06	0	0	1.98587e+06	1.17524e+06	2.01627e+06	8.09089e+06	5.06624e+06	6.38479e+06	5.28676e+06	6.15329e+06
	TAG 58:7+NH4	1.51911e+06	747274	774546	965888	1.00288e+06	7.77274e+06	9.78741e+06	5.33538e+06	3.79526e+06	9.94855e+06	0	0	2.32356e+06	854738	2.2664e+06	1.18781e+07	7.36569e+06	7.92495e+06	7.11873e+06	8.32549e+06
	pmol TAG Species
		S01_sample_a_mouse_liver_NA_Control.CD_XH189	S02_sample_a_mouse_liver_NA_Control.CD_XH191	S03_sample_a_mouse_liver_NA_Control.CD_XH192	S04_sample_a_mouse_liver_NA_Control.CD_XH193	S05_sample_a_mouse_liver_NA_Control.CD_XH199	S06_sample_a_mouse_liver_NA_Control.HFD_XH185	S07_sample_a_mouse_liver_NA_Control.HFD_XH187	S08_sample_a_mouse_liver_NA_Control.HFD_XH188	S09_sample_a_mouse_liver_NA_Control.HFD_XH63	S10_sample_a_mouse_liver_NA_Control.HFD_XH66	S11_sample_a_mouse_liver_NA_HOIP.AKO.CD_XH194	S12_sample_a_mouse_liver_NA_HOIP.AKO.CD_XH195	S13_sample_a_mouse_liver_NA_HOIP.AKO.CD_XH196	S14_sample_a_mouse_liver_NA_HOIP.AKO.CD_XH197	S15_sample_a_mouse_liver_NA_HOIP.AKO.CD_XH198	S16_sample_a_mouse_liver_NA_HOIP.AKO.HFD_XH180	S17_sample_a_mouse_liver_NA_HOIP.AKO.HFD_XH181	S18_sample_a_mouse_liver_NA_HOIP.AKO.HFD_XH184	S19_sample_a_mouse_liver_NA_HOIP.AKO.HFD_XH64	S20_sample_a_mouse_liver_NA_HOIP.AKO.HFD_XH65
	18:0-30:0	0.0287303	0.141298	0.0321996	0.210346	0.0362222	0.204082	0.105189	0.127866	0.0551811	0.115878	0.162681	0.299863	0.148811	0.37567	0.154691	0.405891	0.518691	0.59874	0.310969	0.064686
	18:0-30:1	0.0198621	0.0878013	0.015257	0.23843	0.0465026	0.0996081	0.0582598	0.0534143	0.0319865	0.0473514	0.189006	0.247818	0.12436	0.286753	0.0729706	0.234193	0.336541	0.304488	0.138672	0.0235168
	18:0-32:0	0.180395	0.603795	0.165926	1.31271	0.377277	1.58823	1.27675	1.09356	0.349751	1.34927	1.67982	3.26763	1.3184	1.91521	0.955454	3.7323	3.58916	4.93466	2.87337	0.771679
	18:0-32:1	0.337085	0.963044	0.220851	2.22798	0.716245	1.43716	1.30343	1.19559	0.350726	1.50756	6.03943	8.66585	3.5001	4.14384	2.86738	6.71065	8.25538	11.4228	3.63078	0.299721
	18:0-32:2	0.103652	0.319615	0.0624506	0.857985	0.154379	0.338525	0.329182	0.236618	0.0995066	0.357867	1.19957	1.72521	0.657954	0.939666	0.496153	1.35767	1.58753	2.32899	0.749185	0.085304
	18:0-34:1	1.81384	3.90487	1.26502	10.9054	3.10163	23.6214	16.9367	15.1906	5.00314	22.9178	50.7041	88.2626	24.5765	20.4767	18.9328	87.461	106.549	179.78	62.7108	7.69747
	18:0-34:2	1.31654	3.0003	0.893674	6.35406	1.72395	15.5906	11.6764	8.03166	3.05637	15.1356	20.3363	32.4309	10.8876	9.61529	9.33175	46.5647	49.6299	87.0967	29.1912	4.55674
	18:0-34:3	0.277123	0.542439	0.159775	1.16993	0.435304	1.70545	1.29526	1.03746	0.462539	1.65946	2.07181	3.05018	1.48134	1.2352	1.1379	6.44527	6.45558	10.2165	3.30744	0.402886
	18:0-36:2	1.46089	3.91546	1.18807	11.255	3.22161	13.0108	13.1664	10.2795	5.9985	10.634	32.3386	57.4979	16.8094	14.6662	14.1618	77.4912	85.1327	127.622	36.2603	9.2186
	18:0-36:3	1.05451	2.17306	0.708127	5.89744	2.06167	12.4497	10.6	8.93953	4.41529	9.75623	8.92776	13.329	6.59002	5.03988	5.33046	40.2689	37.5441	85.9298	26.7454	6.56665
	18:0-36:4	0.207069	0.499825	0.172185	0.846188	0.360783	3.30247	2.18516	1.85334	0.935148	2.54101	0.86045	1.23697	0.781823	0.75366	0.656754	5.71619	4.94606	12.5146	4.54732	1.39906
	18:0-36:5	0.0355661	0.0532149	0.0233258	0.101372	0.0519122	0.415229	0.274631	0.239331	0.106098	0.356183	0	0	0.102782	0.0993958	0.0895668	0.624687	0.611175	1.54124	0.471727	0.104706
	18:0-38:2	0.1292	0.245808	0.128346	0.636879	0.265443	0.913632	0.893501	0.682622	0.428547	0.86784	2.42296	4.13939	1.18721	1.2166	1.24029	3.63729	3.64838	8.34139	2.68537	0.621302
	18:0-38:3	0.10259	0.162326	0.0918008	0.449413	0.194913	0.740865	0.659584	0.586251	0.400524	0.67301	1.24324	1.59784	0.625046	0.513877	0.58796	2.66914	2.79748	5.54456	1.83135	0.482029
	18:0-38:4	0.106879	0.123259	0.120441	0.303802	0.205831	0.863438	0.749617	0.622418	0.365469	0.724753	1.07564	1.29022	0.441395	0.35219	0.516077	4.83058	4.43985	8.90642	2.29918	0.465827
	18:0-38:5	0.100008	0.0992889	0.087436	0.221524	0.183935	1.1708	0.96171	0.866839	0.438893	0.996554	0.448846	0.610288	0.272305	0.226511	0.325332	3.5487	3.25122	8.28864	2.04618	0.454019
	18:0-38:6	0.0439145	0.0307287	0.0349818	0.0781745	0.0496004	0.596421	0.374625	0.337421	0.159065	0.471058	0.117817	0.177363	0.0986448	0.0719948	0.0999625	1.09255	1.04682	2.8288	0.873736	0.228693
	18:0-40:5	0.0250153	0.0206036	0.0305772	0.0530463	0.0445614	0.146453	0.175959	0.126009	0.0948559	0.137305	0.112688	0	0.0719595	0.089036	0.089969	0.472676	0.469111	1.07156	0.3119	0.112254
	18:0-40:6	0.0272089	0.0255698	0.0266286	0.0378038	0.0310657	0.215568	0.179086	0.156394	0.134405	0.172148	0	0	0.057371	0.0596418	0.0650847	0.480838	0.435049	1.25135	0.328928	0.162784
	18:0-40:7	0.0247451	0.0200403	0.0154047	0.0489615	0.0298502	0.256924	0.204939	0.168738	0.12967	0.228945	0	0	0.0671266	0.0433768	0.0731588	0.705911	0.632507	1.5532	0.442909	0.220249
	ProteinInf	2.77584	2.1181	3.43296	3.29265	3.12329	2.20756	3.24575	2.45143	3.22042	1.78497	2.23993	2.08676	2.73703	2.40598	2.66791	2.28186	2.02345	2.27397	2.70756	2.80241
	pmol TAG/µg protein
		S01_sample_a_mouse_liver_NA_Control.CD_XH189	S02_sample_a_mouse_liver_NA_Control.CD_XH191	S03_sample_a_mouse_liver_NA_Control.CD_XH192	S04_sample_a_mouse_liver_NA_Control.CD_XH193	S05_sample_a_mouse_liver_NA_Control.CD_XH199	S06_sample_a_mouse_liver_NA_Control.HFD_XH185	S07_sample_a_mouse_liver_NA_Control.HFD_XH187	S08_sample_a_mouse_liver_NA_Control.HFD_XH188	S09_sample_a_mouse_liver_NA_Control.HFD_XH63	S10_sample_a_mouse_liver_NA_Control.HFD_XH66	S11_sample_a_mouse_liver_NA_HOIP.AKO.CD_XH194	S12_sample_a_mouse_liver_NA_HOIP.AKO.CD_XH195	S13_sample_a_mouse_liver_NA_HOIP.AKO.CD_XH196	S14_sample_a_mouse_liver_NA_HOIP.AKO.CD_XH197	S15_sample_a_mouse_liver_NA_HOIP.AKO.CD_XH198	S16_sample_a_mouse_liver_NA_HOIP.AKO.HFD_XH180	S17_sample_a_mouse_liver_NA_HOIP.AKO.HFD_XH181	S18_sample_a_mouse_liver_NA_HOIP.AKO.HFD_XH184	S19_sample_a_mouse_liver_NA_HOIP.AKO.HFD_XH64	S20_sample_a_mouse_liver_NA_HOIP.AKO.HFD_XH65
	18:0-30:0	0.0103501	0.0667097	0.00937955	0.0638835	0.0115974	0.0924473	0.0324082	0.0521599	0.0171347	0.0649188	0.0726275	0.143698	0.0543696	0.15614	0.0579821	0.177877	0.25634	0.263301	0.114852	0.0230823
	18:0-30:1	0.00715535	0.0414529	0.00444426	0.0724128	0.014889	0.0451215	0.0179496	0.021789	0.0099324	0.0265278	0.0843803	0.118757	0.0454363	0.119184	0.0273512	0.102633	0.16632	0.133901	0.0512165	0.00839164
	18:0-32:0	0.0649874	0.285064	0.0483334	0.39868	0.120795	0.719452	0.393361	0.44609	0.108604	0.755902	0.74994	1.56589	0.481689	0.79602	0.358128	1.63564	1.77378	2.17006	1.06124	0.275363
	18:0-32:1	0.121435	0.454674	0.0643325	0.676651	0.229324	0.65102	0.401583	0.487713	0.108907	0.844584	2.69625	4.15278	1.2788	1.72231	1.07477	2.94087	4.07985	5.02327	1.34098	0.106951
	18:0-32:2	0.0373408	0.150897	0.0181915	0.260576	0.0494282	0.153349	0.10142	0.0965225	0.0308986	0.200489	0.535537	0.826742	0.24039	0.390555	0.18597	0.594984	0.784564	1.0242	0.276702	0.0304396
	18:0-34:1	0.653439	1.84357	0.368492	3.31203	0.993066	10.7002	5.21812	6.19664	1.55357	12.8393	22.6364	42.2965	8.97927	8.51077	7.09649	38.3288	52.6572	79.0599	23.1614	2.74673
	18:0-34:2	0.474287	1.4165	0.260322	1.92977	0.551966	7.06239	3.59745	3.27631	0.949058	8.47945	9.07896	15.5413	3.97788	3.99642	3.49777	20.4065	24.5273	38.3016	10.7814	1.62601
	18:0-34:3	0.0998338	0.256097	0.0465414	0.355315	0.139374	0.772551	0.399063	0.423204	0.143627	0.929682	0.924944	1.46168	0.541222	0.513388	0.426514	2.82457	3.19038	4.49281	1.22156	0.143764
	18:0-36:2	0.526288	1.84857	0.346078	3.41823	1.03148	5.89377	4.05651	4.19326	1.86264	5.95751	14.4373	27.5537	6.14146	6.09572	5.30821	33.9597	42.073	56.1227	13.3923	3.28953
	18:0-36:3	0.379887	1.02595	0.206273	1.79109	0.660096	5.63961	3.26581	3.64666	1.37103	5.46576	3.98573	6.38741	2.40773	2.09473	1.99799	17.6474	18.5545	37.7884	9.87805	2.34322
	18:0-36:4	0.0745968	0.235978	0.0501564	0.256993	0.115514	1.49598	0.673239	0.756022	0.29038	1.42355	0.384141	0.59277	0.285647	0.313245	0.246168	2.50506	2.44437	5.5034	1.67949	0.499235
	18:0-36:5	0.0128127	0.0251239	0.00679466	0.0307874	0.016621	0.188095	0.0846126	0.097629	0.0329455	0.199545	0	0	0.0375523	0.041312	0.0335719	0.273762	0.302045	0.677775	0.174226	0.0373627
	18:0-38:2	0.0465445	0.116051	0.0373864	0.193424	0.0849884	0.413866	0.275284	0.278458	0.133072	0.486192	1.08171	1.98365	0.433758	0.505656	0.464892	1.594	1.80305	3.6682	0.991807	0.221703
	18:0-38:3	0.036958	0.0766378	0.026741	0.13649	0.0624062	0.335604	0.203215	0.239146	0.12437	0.377042	0.555033	0.765706	0.228367	0.213583	0.220382	1.16972	1.38253	2.43827	0.676385	0.172005
	18:0-38:4	0.0385031	0.0581933	0.0350837	0.0922667	0.065902	0.391129	0.230954	0.2539	0.113485	0.40603	0.48021	0.618288	0.161268	0.146381	0.193439	2.11695	2.1942	3.91668	0.849173	0.166224
	18:0-38:5	0.0360282	0.0468764	0.0254696	0.0672782	0.0588916	0.530362	0.296299	0.353605	0.136284	0.558302	0.200383	0.292458	0.0994894	0.094145	0.121943	1.55518	1.60677	3.645	0.755731	0.16201
	18:0-38:6	0.0158202	0.0145077	0.01019	0.0237421	0.0158808	0.270173	0.11542	0.137642	0.0493927	0.263902	0.0525983	0.0849945	0.0360408	0.0299233	0.0374684	0.478799	0.517344	1.24399	0.322703	0.0816058
	18:0-40:5	0.00901181	0.00972739	0.00890696	0.0161105	0.0142675	0.0663416	0.0542121	0.0514021	0.0294545	0.0769228	0.0503086	0	0.0262911	0.0370062	0.0337226	0.207145	0.231837	0.471227	0.115196	0.0400561
	18:0-40:6	0.00980206	0.012072	0.00775675	0.0114813	0.00994647	0.0976503	0.0551756	0.0637971	0.0417351	0.096443	0	0	0.020961	0.024789	0.0243954	0.210722	0.215003	0.550292	0.121485	0.0580871
	18:0-40:7	0.00891447	0.00946147	0.00448729	0.0148699	0.0095573	0.116384	0.0631407	0.0688325	0.040265	0.128262	0	0	0.0245254	0.0180288	0.0274217	0.309358	0.312588	0.683034	0.163583	0.0785927
	pmol Total TAG/µg Protein	2.664	7.99412	1.58536	13.1221	4.25599	35.6355	19.5352	21.1408	7.14678	39.5803	58.0065	104.386	25.5021	25.8193	21.4346	129.04	159.073	247.178	67.1295	12.1104
	pmol TAG/µg protein Mean and SD Values
		Species	Genotype	Mean	SD
	1	18:0-30:0	Control.CD	0.03238406	0.030071771
	2	18:0-30:0	Control.HFD	0.05181377	0.029164008
	3	18:0-30:0	HOIP.AKO.CD	0.09696349	0.049020450
	4	18:0-30:0	HOIP.AKO.HFD	0.16709053	0.101001804
	5	18:0-30:1	Control.CD	0.02807087	0.028786827
	6	18:0-30:1	Control.HFD	0.02426406	0.013148671
	7	18:0-30:1	HOIP.AKO.CD	0.07902175	0.041888049
	8	18:0-30:1	HOIP.AKO.HFD	0.09249244	0.063333815
	9	18:0-32:0	Control.CD	0.18357191	0.152368576
	10	18:0-32:0	Control.HFD	0.48468185	0.264547281
	11	18:0-32:0	HOIP.AKO.CD	0.79033324	0.470429018
	12	18:0-32:0	HOIP.AKO.HFD	1.38321796	0.735933745
	13	18:0-32:1	Control.CD	0.30928344	0.253859670
	14	18:0-32:1	Control.HFD	0.49876124	0.275829900
	15	18:0-32:1	HOIP.AKO.CD	2.18498218	1.265054974
	16	18:0-32:1	HOIP.AKO.HFD	2.69838272	1.995644646
	17	18:0-32:2	Control.CD	0.10328662	0.101854496
	18	18:0-32:2	Control.HFD	0.11653561	0.063964968
	19	18:0-32:2	HOIP.AKO.CD	0.43583877	0.257599618
	20	18:0-32:2	HOIP.AKO.HFD	0.54217692	0.395674857
	21	18:0-34:1	Control.CD	1.43411963	1.186775756
	22	18:0-34:1	Control.HFD	7.30157826	4.494965026
	23	18:0-34:1	HOIP.AKO.CD	17.90390309	15.017302428
	24	18:0-34:1	HOIP.AKO.HFD	39.19081477	28.968688799
	25	18:0-34:2	Control.CD	0.92656975	0.713305885
	26	18:0-34:2	Control.HFD	4.67293165	3.048504735
	27	18:0-34:2	HOIP.AKO.CD	7.21846067	5.183075861
	28	18:0-34:2	HOIP.AKO.HFD	19.12854833	13.914002306
	29	18:0-34:3	Control.CD	0.17943219	0.124912819
	30	18:0-34:3	Control.HFD	0.53362556	0.314779740
	31	18:0-34:3	HOIP.AKO.CD	0.77354977	0.429691611
	32	18:0-34:3	HOIP.AKO.HFD	2.37461583	1.707403101
	33	18:0-36:2	Control.CD	1.43412997	1.252854437
	34	18:0-36:2	Control.HFD	4.39274127	1.677485678
	35	18:0-36:2	HOIP.AKO.CD	11.90727371	9.510228623
	36	18:0-36:2	HOIP.AKO.HFD	29.76742690	21.405770348
	37	18:0-36:3	Control.CD	0.81265938	0.628707461
	38	18:0-36:3	Control.HFD	3.87777137	1.756235293
	39	18:0-36:3	HOIP.AKO.CD	3.37471710	1.865369946
	40	18:0-36:3	HOIP.AKO.HFD	17.24231390	13.231058264
	41	18:0-36:4	Control.CD	0.14664760	0.094375803
	42	18:0-36:4	Control.HFD	0.92783564	0.517014882
	43	18:0-36:4	HOIP.AKO.CD	0.36439397	0.137241093
	44	18:0-36:4	HOIP.AKO.HFD	2.52631049	1.850429621
	45	18:0-36:5	Control.CD	0.01842794	0.009588027
	46	18:0-36:5	Control.HFD	0.12056541	0.071228462
	47	18:0-36:5	HOIP.AKO.CD	0.03747874	0.003870616
	48	18:0-36:5	HOIP.AKO.HFD	0.29303428	0.238726460
	49	18:0-38:2	Control.CD	0.09567896	0.063039096
	50	18:0-38:2	Control.HFD	0.31737435	0.136988743
	51	18:0-38:2	HOIP.AKO.CD	0.89393235	0.665081298
	52	18:0-38:2	HOIP.AKO.HFD	1.65575235	1.281872564
	53	18:0-38:3	Control.CD	0.06784652	0.043192902
	54	18:0-38:3	Control.HFD	0.25587562	0.101716182
	55	18:0-38:3	HOIP.AKO.CD	0.39661426	0.252086481
	56	18:0-38:3	HOIP.AKO.HFD	1.16778228	0.850485480
	57	18:0-38:4	Control.CD	0.05798979	0.023140717
	58	18:0-38:4	Control.HFD	0.27909941	0.121494123
	59	18:0-38:4	HOIP.AKO.CD	0.31991731	0.215638691
	60	18:0-38:4	HOIP.AKO.HFD	1.84864430	1.440281610
	61	18:0-38:5	Control.CD	0.04690880	0.016856233
	62	18:0-38:5	Control.HFD	0.37497040	0.174193718
	63	18:0-38:5	HOIP.AKO.CD	0.16168361	0.084570163
	64	18:0-38:5	HOIP.AKO.HFD	1.54493775	1.318098982
	65	18:0-38:6	Control.CD	0.01602818	0.004898114
	66	18:0-38:6	Control.HFD	0.16730609	0.096679854
	67	18:0-38:6	HOIP.AKO.CD	0.04820508	0.022193633
	68	18:0-38:6	HOIP.AKO.HFD	0.52888805	0.434909435
	69	18:0-40:5	Control.CD	0.01160482	0.003351032
	70	18:0-40:5	Control.HFD	0.05566662	0.017840676
	71	18:0-40:5	HOIP.AKO.CD	0.03683211	0.010040360
	72	18:0-40:5	HOIP.AKO.HFD	0.21309227	0.163206588
	73	18:0-40:6	Control.CD	0.01021172	0.001683565
	74	18:0-40:6	Control.HFD	0.07096021	0.025081388
	75	18:0-40:6	HOIP.AKO.CD	0.02338180	0.002105657
	76	18:0-40:6	HOIP.AKO.HFD	0.23111784	0.190070061
	77	18:0-40:7	Control.CD	0.00945809	0.003684505
	78	18:0-40:7	Control.HFD	0.08337696	0.037362614
	79	18:0-40:7	HOIP.AKO.CD	0.02332528	0.004810102
	80	18:0-40:7	HOIP.AKO.HFD	0.30943103	0.231380387

## Sheet: TAG 18_1
	Corrected Areas TAG 18:1 Species
		S01_sample_a_mouse_liver_NA_Control.CD_XH189	S02_sample_a_mouse_liver_NA_Control.CD_XH191	S03_sample_a_mouse_liver_NA_Control.CD_XH192	S04_sample_a_mouse_liver_NA_Control.CD_XH193	S05_sample_a_mouse_liver_NA_Control.CD_XH199	S06_sample_a_mouse_liver_NA_Control.HFD_XH185	S07_sample_a_mouse_liver_NA_Control.HFD_XH187	S08_sample_a_mouse_liver_NA_Control.HFD_XH188	S09_sample_a_mouse_liver_NA_Control.HFD_XH63	S10_sample_a_mouse_liver_NA_Control.HFD_XH66	S11_sample_a_mouse_liver_NA_HOIP.AKO.CD_XH194	S12_sample_a_mouse_liver_NA_HOIP.AKO.CD_XH195	S13_sample_a_mouse_liver_NA_HOIP.AKO.CD_XH196	S14_sample_a_mouse_liver_NA_HOIP.AKO.CD_XH197	S15_sample_a_mouse_liver_NA_HOIP.AKO.CD_XH198	S16_sample_a_mouse_liver_NA_HOIP.AKO.HFD_XH180	S17_sample_a_mouse_liver_NA_HOIP.AKO.HFD_XH181	S18_sample_a_mouse_liver_NA_HOIP.AKO.HFD_XH184	S19_sample_a_mouse_liver_NA_HOIP.AKO.HFD_XH64	S20_sample_a_mouse_liver_NA_HOIP.AKO.HFD_XH65
	D5 TAG 48:1+NH4	1.75965e+08	1.06219e+08	1.62895e+08	6.27074e+07	71994494	8.40621e+07	1.46131e+08	9.60308e+07	8.32677e+07	126020180	6.35145e+07	5.08698e+07	1.08955e+08	8.15176e+07	9.6249e+07	5.14586e+07	40984567	2.8306e+07	5.08948e+07	1.02762e+08
	TAG 48:1+NH4	4.81981e+07	6.12773e+07	3.1815e+07	1.27451e+08	4.73298e+07	8.37264e+07	1.14395e+08	6.4965e+07	2.9516e+07	1.15494e+08	2.60787e+08	3.59037e+08	3.36159e+08	1.40373e+08	1.98741e+08	2.60978e+08	2.59053e+08	9.82663e+07	1.56403e+08	2.29877e+07
	TAG 48:2+NH4	3.8706e+07	3.35262e+07	1.80361e+07	9.71588e+07	3.53864e+07	3.55898e+07	4.81007e+07	2.79893e+07	1.81824e+07	4.26408e+07	1.48904e+08	1.88345e+08	1.90999e+08	7.41868e+07	1.07812e+08	1.19033e+08	1.2952e+08	4.53906e+07	5.75523e+07	6.8208e+06
	TAG 50:1+NH4	5.3709e+08	4.63673e+08	2.72529e+08	1.06071e+09	5.32208e+08	1.21749e+09	1.58581e+09	8.80137e+08	3.61417e+08	1.73669e+09	3.13638e+09	5.39143e+09	3.98265e+09	1.324e+09	2.77402e+09	3.35523e+09	2.98643e+09	1.7818e+09	2.06924e+09	4.74166e+08
	TAG 50:2+NH4	1.13715e+09	6.20087e+08	4.37807e+08	1.86298e+09	8.81479e+08	1.13081e+09	1.65398e+09	1.10974e+09	4.74887e+08	1.67536e+09	5.02204e+09	7.59712e+09	6.17917e+09	1.59585e+09	4.15101e+09	4.13515e+09	4.2756e+09	1.98317e+09	2.01597e+09	1.77105e+08
	TAG 50:3+NH4	1.68341e+08	1.1289e+08	5.45291e+07	3.75026e+08	1.59134e+08	1.87694e+08	2.4686e+08	1.57695e+08	7.38143e+07	2.44359e+08	6.66273e+08	1.07805e+09	8.0709e+08	2.12344e+08	5.40591e+08	6.88529e+08	6.45944e+08	2.95335e+08	2.74692e+08	3.45472e+07
	TAG 52:1+NH4	3.16156e+07	8.60752e+07	1.95613e+07	7.56523e+07	4.5219e+07	3.64665e+08	4.82532e+08	1.8934e+08	4.50221e+07	6.08823e+08	2.24324e+08	6.28269e+08	4.27901e+08	8.68422e+07	2.31438e+08	8.24552e+08	5.69626e+08	4.85596e+08	4.07111e+08	1.97151e+08
	TAG 52:2+NH4	5.57151e+09	2.82493e+09	2.50891e+09	8.34628e+09	4.95688e+09	1.30805e+10	1.88149e+10	1.16181e+10	5.09891e+09	1.84797e+10	2.86311e+10	4.39111e+10	3.53251e+10	8.44499e+09	2.45142e+10	4.02394e+10	3.19693e+10	2.26517e+10	2.15365e+10	4.70625e+09
	TAG 52:3+NH4	2.71048e+09	1.45259e+09	1.07602e+09	3.80067e+09	2.39007e+09	7.0502e+09	9.06388e+09	5.42551e+09	2.43111e+09	9.84246e+09	9.33596e+09	1.48654e+10	1.23869e+10	2.97273e+09	8.27518e+09	1.77313e+10	1.36669e+10	1.00273e+10	9.33475e+09	2.04538e+09
	TAG 52:4+NH4	3.25931e+08	1.99856e+08	1.14702e+08	4.5431e+08	2.99827e+08	7.02474e+08	9.00056e+08	5.47867e+08	2.5017e+08	9.51148e+08	6.45145e+08	1.03243e+09	1.15019e+09	2.63958e+08	7.47164e+08	1.90694e+09	1.39694e+09	1.12846e+09	9.23781e+08	1.62093e+08
	TAG 54:1+NH4	2.59867e+07	2.06974e+07	1.36593e+07	2.05704e+07	2.19164e+07	1.60064e+08	2.02023e+08	1.02492e+08	3.01017e+07	2.5828e+08	8.61278e+07	1.00712e+08	1.00272e+08	5.03135e+07	1.1766e+08	1.53177e+08	4.44619e+07	1.53247e+08	2.41408e+08	6.54794e+07
	TAG 54:2+NH4	2.74412e+08	2.65976e+08	1.74967e+08	4.85571e+08	3.22714e+08	8.5066e+08	1.27829e+09	7.46505e+08	3.78504e+08	1.11215e+09	1.37783e+09	2.40478e+09	1.64764e+09	6.88601e+08	1.37125e+09	2.91572e+09	2.01489e+09	1.57848e+09	1.26591e+09	5.88321e+08
	TAG 54:3+NH4	1.95099e+09	1.36155e+09	9.94473e+08	4.55381e+09	2.69853e+09	3.57465e+09	5.4854e+09	2.99725e+09	2.93532e+09	3.97589e+09	1.31607e+10	2.35196e+10	1.6648e+10	4.34263e+09	1.03315e+10	1.75479e+10	1.47251e+10	7.85544e+09	6.99661e+09	2.33933e+09
	TAG 54:4+NH4	9.30704e+08	7.5966e+08	4.7877e+08	1.3405e+09	1.11475e+09	2.34783e+09	3.04802e+09	1.64705e+09	1.29258e+09	2.55176e+09	2.16158e+09	3.57137e+09	4.154e+09	1.03021e+09	2.46112e+09	6.37727e+09	4.49242e+09	3.26929e+09	2.85687e+09	1.44911e+09
	TAG 54:5+NH4	1.73054e+08	1.26938e+08	8.44903e+07	1.80204e+08	1.60404e+08	5.7176e+08	6.4274e+08	3.43719e+08	2.18775e+08	6.64403e+08	2.00338e+08	3.14426e+08	4.34444e+08	1.27815e+08	2.8405e+08	9.26072e+08	617912149	5.58173e+08	4.45697e+08	2.4843e+08
	TAG 56:2+NH4	6.00899e+07	3.79241e+07	3.04948e+07	4.975e+07	6.4434e+07	1.73405e+08	2.36171e+08	1.48555e+08	5.21307e+07	2.51447e+08	1.66632e+08	2.1827e+08	1.97086e+08	9.64085e+07	2.36963e+08	3.17179e+08	1.22593e+08	2.70517e+08	2.67527e+08	1.23934e+08
	TAG 56:3+NH4	2.04368e+08	1.55683e+08	1.26251e+08	3.4577e+08	3.01839e+08	2.82362e+08	4.52282e+08	2.67109e+08	2.49413e+08	3.46866e+08	1.18611e+09	2.00343e+09	1.50874e+09	3.99755e+08	1.06324e+09	1.3974e+09	1.03606e+09	7.13762e+08	6.00025e+08	2.15357e+08
	TAG 56:4+NH4	1.00688e+08	7.62003e+07	6.26743e+07	1.46545e+08	1.37123e+08	1.66548e+08	2.63465e+08	1.41817e+08	1.32006e+08	2.01502e+08	3.13961e+08	5.96287e+08	5.15333e+08	1.30264e+08	3.52592e+08	6.92349e+08	4.93519e+08	3.35989e+08	3.38943e+08	1.35068e+08
	TAG 56:5+NH4	6.72414e+07	4.15678e+07	4.21686e+07	8.45627e+07	8.42399e+07	1.56921e+08	2.44814e+08	1.16657e+08	1.1288e+08	2.03858e+08	1.52756e+08	2.37064e+08	2.31142e+08	6.23196e+07	1.79932e+08	5.17917e+08	3.55509e+08	2.78949e+08	2.74202e+08	1.10977e+08
	TAG 56:6+NH4	4.91715e+07	2.43329e+07	2.81222e+07	4.37293e+07	4.64485e+07	176725942	2.12951e+08	1.17639e+08	7.19329e+07	1.94196e+08	6.07259e+07	8.9017e+07	9.88752e+07	2.85403e+07	9.27842e+07	3.41603e+08	2.18416e+08	2.0621e+08	1.87425e+08	8.41461e+07
	TAG 56:7+NH4	28441782	13086954	15010428	22835934	25224348	148287078	172807128	88144014	55590834	169540494	37091142	58418604	59957826	17254932	49318080	275833158	164799090	174090756	156555384	79306464
	pmol TAG Species
		S01_sample_a_mouse_liver_NA_Control.CD_XH189	S02_sample_a_mouse_liver_NA_Control.CD_XH191	S03_sample_a_mouse_liver_NA_Control.CD_XH192	S04_sample_a_mouse_liver_NA_Control.CD_XH193	S05_sample_a_mouse_liver_NA_Control.CD_XH199	S06_sample_a_mouse_liver_NA_Control.HFD_XH185	S07_sample_a_mouse_liver_NA_Control.HFD_XH187	S08_sample_a_mouse_liver_NA_Control.HFD_XH188	S09_sample_a_mouse_liver_NA_Control.HFD_XH63	S10_sample_a_mouse_liver_NA_Control.HFD_XH66	S11_sample_a_mouse_liver_NA_HOIP.AKO.CD_XH194	S12_sample_a_mouse_liver_NA_HOIP.AKO.CD_XH195	S13_sample_a_mouse_liver_NA_HOIP.AKO.CD_XH196	S14_sample_a_mouse_liver_NA_HOIP.AKO.CD_XH197	S15_sample_a_mouse_liver_NA_HOIP.AKO.CD_XH198	S16_sample_a_mouse_liver_NA_HOIP.AKO.HFD_XH180	S17_sample_a_mouse_liver_NA_HOIP.AKO.HFD_XH181	S18_sample_a_mouse_liver_NA_HOIP.AKO.HFD_XH184	S19_sample_a_mouse_liver_NA_HOIP.AKO.HFD_XH64	S20_sample_a_mouse_liver_NA_HOIP.AKO.HFD_XH65
	18:1-30:0	0.766943	1.61532	0.546867	5.69091	1.84074	2.78882	2.1919	1.8942	0.992519	2.56612	11.4967	19.7623	8.63884	4.8216	5.78163	14.2005	17.6981	9.72041	8.60457	0.626356
	18:1-30:1	0.615901	0.883775	0.310022	4.33832	1.37624	1.18545	0.921652	0.816093	0.611409	0.947421	6.56435	10.367	4.90842	2.5482	3.13638	6.47688	8.84861	4.49	3.16627	0.18585
	18:1-32:0	8.54634	12.2228	4.68449	47.3627	20.6986	40.5531	30.3855	25.6624	12.1532	38.5869	138.265	296.758	102.349	45.4773	80.6995	182.567	204.028	176.254	113.84	12.9198
	18:1-32:1	18.0947	16.346	7.52545	83.1854	34.2823	37.6657	31.6917	32.357	15.9688	37.2242	221.394	418.164	158.796	54.8149	120.758	225.004	292.102	196.173	110.91	4.82565
	18:1-32:2	2.6787	2.97586	0.937298	16.7456	6.18902	6.25183	4.73006	4.59798	2.48212	5.42933	29.3723	59.3387	20.7411	7.29367	15.7265	37.4647	44.1298	29.2143	15.1123	0.941325
	18:1-34:0	0.503077	2.26901	0.336239	3.37801	1.75865	12.1465	9.24575	5.52065	1.51394	13.5272	9.88921	34.5815	10.9965	2.98289	6.7328	44.866	38.916	48.0347	22.3974	5.37186
	18:1-34:1	88.6555	74.4673	43.1255	372.677	192.782	435.693	360.509	338.754	171.458	410.593	1262.19	2416.98	907.808	290.072	713.149	2189.53	2184.09	2240.68	1184.84	128.234
	18:1-34:2	43.13	38.2914	18.4956	169.707	92.9544	234.833	173.672	158.193	81.7495	218.686	411.571	818.232	318.327	102.109	240.735	964.807	933.701	991.888	513.555	55.7314
	18:1-34:3	5.18631	5.26836	1.9716	20.2858	11.6608	23.3985	17.2459	15.9743	8.41233	21.1332	28.4409	56.8275	29.5583	9.06655	21.7359	103.762	95.4364	111.626	50.8222	4.41663
	18:1-36:0	0.413508	0.545599	0.234788	0.918506	0.85237	5.33151	3.87093	2.98839	1.01221	5.73864	3.7969	5.54346	2.57687	1.72819	3.42286	8.33475	3.03757	15.1591	13.2812	1.78415
	18:1-36:1	4.36653	7.01132	3.0075	21.6816	12.5509	28.3344	24.4932	21.7661	12.7278	24.7104	60.741	132.365	42.3421	23.6524	39.8915	158.652	137.654	156.142	69.6443	16.0303
	18:1-36:2	31.0448	35.8916	17.0939	203.336	104.951	119.067	105.105	87.3917	98.7044	88.339	580.183	1294.58	427.831	149.162	300.557	954.826	1006	777.052	384.922	63.7408
	18:1-36:3	14.8096	20.0252	8.22956	59.8556	43.3547	78.2031	58.4027	48.0237	43.4649	56.6967	95.2919	196.577	106.752	35.3862	71.5971	347.004	306.915	323.395	157.172	39.4846
	18:1-36:4	2.75369	3.34618	1.4523	8.04644	6.23842	19.0446	12.3155	10.0219	7.35663	14.7621	8.83178	17.3068	11.1646	4.39024	8.26336	50.39	42.2148	55.214	24.5202	6.7691
	18:1-38:1	0.956168	0.999709	0.524174	2.22143	2.50596	5.77589	4.52525	4.33146	1.75297	5.58682	7.34589	12.0141	5.06485	3.31148	6.89356	17.2585	8.37539	26.7593	14.7181	3.37688
	18:1-38:2	3.25196	4.10393	2.17012	15.4393	11.7391	9.40512	8.66614	7.78819	8.38688	7.7069	52.2891	110.274	38.7726	13.7309	30.931	76.0361	70.7816	70.6047	33.0106	5.86794
	18:1-38:3	1.60218	2.0087	1.07731	6.54351	5.33298	5.5475	5.04823	4.13502	4.43889	4.4771	13.8408	32.8212	13.2434	4.47436	10.2573	37.6726	33.7164	33.2357	18.6471	3.68026
	18:1-38:4	1.06996	1.09576	0.724834	3.77588	3.27625	5.22682	4.69086	3.40141	3.79577	4.52944	6.73415	13.0486	5.94003	2.14058	5.23443	28.1812	24.2878	27.5934	15.0853	3.02383
	18:1-38:5	0.782431	0.641434	0.48339	1.95259	1.80647	5.88651	4.08033	3.43003	2.41885	4.31477	2.67707	4.89972	2.54096	0.980315	2.69921	18.5876	14.9218	20.3981	10.3113	2.29277
	18:1-38:6	0.452574	0.344982	0.258014	1.01967	0.981022	4.93925	3.31114	2.57004	1.86932	3.76696	1.63514	3.21551	1.54084	0.592679	1.43472	15.0088	11.2588	17.2209	8.61296	2.1609
	ProteinInf	2.77584	2.1181	3.43296	3.29265	3.12329	2.20756	3.24575	2.45143	3.22042	1.78497	2.23993	2.08676	2.73703	2.40598	2.66791	2.28186	2.02345	2.27397	2.70756	2.80241
	pmol TAG/µg protein
		S01_sample_a_mouse_liver_NA_Control.CD_XH189	S02_sample_a_mouse_liver_NA_Control.CD_XH191	S03_sample_a_mouse_liver_NA_Control.CD_XH192	S04_sample_a_mouse_liver_NA_Control.CD_XH193	S05_sample_a_mouse_liver_NA_Control.CD_XH199	S06_sample_a_mouse_liver_NA_Control.HFD_XH185	S07_sample_a_mouse_liver_NA_Control.HFD_XH187	S08_sample_a_mouse_liver_NA_Control.HFD_XH188	S09_sample_a_mouse_liver_NA_Control.HFD_XH63	S10_sample_a_mouse_liver_NA_Control.HFD_XH66	S11_sample_a_mouse_liver_NA_HOIP.AKO.CD_XH194	S12_sample_a_mouse_liver_NA_HOIP.AKO.CD_XH195	S13_sample_a_mouse_liver_NA_HOIP.AKO.CD_XH196	S14_sample_a_mouse_liver_NA_HOIP.AKO.CD_XH197	S15_sample_a_mouse_liver_NA_HOIP.AKO.CD_XH198	S16_sample_a_mouse_liver_NA_HOIP.AKO.HFD_XH180	S17_sample_a_mouse_liver_NA_HOIP.AKO.HFD_XH181	S18_sample_a_mouse_liver_NA_HOIP.AKO.HFD_XH184	S19_sample_a_mouse_liver_NA_HOIP.AKO.HFD_XH64	S20_sample_a_mouse_liver_NA_HOIP.AKO.HFD_XH65
	18:1-30:0	0.276292	0.762626	0.159299	1.72837	0.589361	1.26331	0.675315	0.772693	0.308195	1.43762	5.13259	9.47033	3.15628	2.00401	2.1671	6.22321	8.74646	4.27464	3.17799	0.223506
	18:1-30:1	0.221879	0.417249	0.0903074	1.31758	0.440639	0.536997	0.283957	0.332905	0.189854	0.530776	2.9306	4.96798	1.79334	1.05911	1.1756	2.83842	4.37302	1.97452	1.16942	0.0663179
	18:1-32:0	3.07883	5.77063	1.36456	14.3844	6.62718	18.3701	9.36165	10.4683	3.77378	21.6176	61.7275	142.21	37.3941	18.9018	30.2482	80.008	100.832	77.5092	42.0453	4.61026
	18:1-32:1	6.51864	7.71728	2.19212	25.2639	10.9764	17.0622	9.76407	13.1992	4.9586	20.8542	98.8395	200.39	58.0178	22.7828	45.2631	98.6057	144.358	86.2688	40.963	1.72197
	18:1-32:2	0.965003	1.40497	0.273029	5.08574	1.98157	2.83202	1.45731	1.87563	0.770742	3.04168	13.113	28.4358	7.57798	3.03148	5.89467	16.4185	21.8092	12.8472	5.58152	0.335899
	18:1-34:0	0.181234	1.07125	0.0979444	1.02592	0.563077	5.50225	2.84858	2.25201	0.470104	7.57839	4.41496	16.5719	4.01767	1.23978	2.52362	19.662	19.2324	21.1237	8.27217	1.91687
	18:1-34:1	31.9382	35.1576	12.5622	113.184	61.7242	197.365	111.071	138.186	53.241	230.028	563.492	1158.25	331.676	120.563	267.306	959.538	1079.39	985.361	437.605	45.7583
	18:1-34:2	15.5376	18.0782	5.38765	51.5411	29.7617	106.377	53.5076	64.531	25.3847	122.515	183.742	392.107	116.304	42.4395	90.2335	422.816	461.439	436.192	189.675	19.887
	18:1-34:3	1.86838	2.48731	0.574315	6.16092	3.73352	10.5993	5.31338	6.51632	2.61218	11.8395	12.6972	27.2324	10.7994	3.76834	8.14717	45.4724	47.1651	49.0885	18.7705	1.57601
	18:1-36:0	0.148967	0.257589	0.0683924	0.278956	0.272908	2.41512	1.19262	1.21904	0.314311	3.21497	1.69509	2.65649	0.941484	0.718289	1.28298	3.65261	1.50118	6.66634	4.90522	0.636648
	18:1-36:1	1.57305	3.31019	0.876067	6.58485	4.0185	12.8352	7.54624	8.87892	3.9522	13.8436	27.1173	63.4309	15.4701	9.83066	14.9523	69.5276	68.0293	68.6648	25.7222	5.72017
	18:1-36:2	11.1839	16.9452	4.97936	61.7544	33.6026	53.9362	32.3824	35.6493	30.6495	49.4904	259.018	620.378	156.312	61.9966	112.656	418.442	497.169	341.716	142.166	22.745
	18:1-36:3	5.33519	9.45433	2.39722	18.1785	13.8811	35.4252	17.9936	19.5901	13.4966	31.7634	42.5423	94.2021	39.003	14.7076	26.8364	152.071	151.679	142.216	58.0494	14.0895
	18:1-36:4	0.99202	1.5798	0.423046	2.44376	1.99739	8.627	3.79435	4.0882	2.28437	8.27024	3.94288	8.29364	4.07911	1.82472	3.09731	22.0829	20.8627	24.2808	9.05622	2.41546
	18:1-38:1	0.344461	0.471984	0.152689	0.674662	0.802346	2.61642	1.39421	1.76691	0.54433	3.12992	3.27951	5.75732	1.85049	1.37635	2.58388	7.56337	4.13915	11.7676	5.43594	1.20499
	18:1-38:2	1.17152	1.93756	0.632142	4.68901	3.75856	4.26042	2.67	3.17699	2.60428	4.31766	23.344	52.8446	14.166	5.70701	11.5937	33.322	34.9806	31.049	12.192	2.09389
	18:1-38:3	0.577187	0.948349	0.313812	1.98731	1.70749	2.51296	1.55534	1.68678	1.37836	2.50822	6.17911	15.7283	4.8386	1.85969	3.8447	16.5096	16.6628	14.6157	6.88705	1.31325
	18:1-38:4	0.385456	0.517332	0.21114	1.14676	1.04897	2.3677	1.44523	1.38752	1.17865	2.53754	3.00641	6.25305	2.17025	0.889691	1.96199	12.3501	12.0031	12.1344	5.57158	1.07901
	18:1-38:5	0.281872	0.302835	0.140809	0.593014	0.578387	2.66653	1.25713	1.3992	0.751098	2.41727	1.19515	2.348	0.928365	0.40745	1.01173	8.14579	7.37443	8.97025	3.80834	0.818142
	18:1-38:6	0.16304	0.162873	0.0751578	0.309679	0.314099	2.23743	1.02015	1.04838	0.580459	2.11038	0.729996	1.54091	0.562959	0.246336	0.53777	6.57745	5.56415	7.57304	3.18108	0.771087
	pmol Total TAG/µg Protein	82.7428	108.755	32.9713	318.333	178.38	489.808	266.535	318.025	149.443	543.046	1318.14	2853.06	811.06	315.354	633.318	2401.83	2707.31	2344.29	1024.23	128.983
	pmol TAG/µg protein Mean and SD Values
		Species	Genotype	Mean	SD
	1	18:1-30:0	Control.CD	0.7031887	0.62159763
	2	18:1-30:0	Control.HFD	0.8914270	0.45759917
	3	18:1-30:0	HOIP.AKO.CD	4.3860611	3.10311887
	4	18:1-30:0	HOIP.AKO.HFD	4.5291608	3.20486233
	5	18:1-30:1	Control.CD	0.4975300	0.48061670
	6	18:1-30:1	Control.HFD	0.3748976	0.15398787
	7	18:1-30:1	HOIP.AKO.CD	2.3853260	1.62328267
	8	18:1-30:1	HOIP.AKO.HFD	2.0843391	1.63770079
	9	18:1-32:0	Control.CD	6.2451130	5.01157887
	10	18:1-32:0	Control.HFD	12.7183061	7.20199315
	11	18:1-32:0	HOIP.AKO.CD	58.0963110	49.56961692
	12	18:1-32:0	HOIP.AKO.HFD	61.0008733	37.94567741
	13	18:1-32:1	Control.CD	10.5336687	8.81491457
	14	18:1-32:1	Control.HFD	13.1676586	6.18918721
	15	18:1-32:1	HOIP.AKO.CD	85.0585448	70.15037694
	16	18:1-32:1	HOIP.AKO.HFD	74.3835416	54.82033123
	17	18:1-32:2	Control.CD	1.9420632	1.86501249
	18	18:1-32:2	Control.HFD	1.9954763	0.94846065
	19	18:1-32:2	HOIP.AKO.CD	11.6105958	10.09803497
	20	18:1-32:2	HOIP.AKO.HFD	11.3984635	8.54253431
	21	18:1-34:0	Control.CD	0.5878855	0.45594409
	22	18:1-34:0	Control.HFD	3.7302668	2.80799246
	23	18:1-34:0	HOIP.AKO.CD	5.7535842	6.17754023
	24	18:1-34:0	HOIP.AKO.HFD	14.0414472	8.49978859
	25	18:1-34:1	Control.CD	50.9133100	38.96684338
	26	18:1-34:1	Control.HFD	145.9781131	69.97190994
	27	18:1-34:1	HOIP.AKO.CD	488.2565933	407.14870919
	28	18:1-34:1	HOIP.AKO.HFD	701.5299248	444.29651828
	29	18:1-34:2	Control.CD	24.0612511	17.64077580
	30	18:1-34:2	Control.HFD	74.4631055	39.60421075
	31	18:1-34:2	HOIP.AKO.CD	164.9652081	136.84950056
	32	18:1-34:2	HOIP.AKO.HFD	306.0017484	193.74559421
	33	18:1-34:3	Control.CD	2.9648860	2.11840984
	34	18:1-34:3	Control.HFD	7.3761394	3.80788830
	35	18:1-34:3	HOIP.AKO.CD	12.5289077	8.87637021
	36	18:1-34:3	HOIP.AKO.HFD	32.4144998	21.23252706
	37	18:1-36:0	Control.CD	0.2053625	0.09306898
	38	18:1-36:0	Control.HFD	1.6712121	1.14141313
	39	18:1-36:0	HOIP.AKO.CD	1.4588673	0.76439421
	40	18:1-36:0	HOIP.AKO.HFD	3.4723999	2.46038090
	41	18:1-36:1	Control.CD	3.2725331	2.24503091
	42	18:1-36:1	Control.HFD	9.4112306	4.02901615
	43	18:1-36:1	HOIP.AKO.CD	26.1602639	21.77482909
	44	18:1-36:1	HOIP.AKO.HFD	47.5328207	29.89329716
	45	18:1-36:2	Control.CD	25.6930995	22.79845922
	46	18:1-36:2	Control.HFD	40.4215521	10.58045731
	47	18:1-36:2	HOIP.AKO.CD	242.0722443	223.56935463
	48	18:1-36:2	HOIP.AKO.HFD	284.4473969	196.98775677
	49	18:1-36:3	Control.CD	9.8492806	6.35803532
	50	18:1-36:3	Control.HFD	23.6537840	9.43465267
	51	18:1-36:3	HOIP.AKO.CD	43.4582704	30.40770681
	52	18:1-36:3	HOIP.AKO.HFD	103.6208499	63.71646023
	53	18:1-36:4	Control.CD	1.4872025	0.80023338
	54	18:1-36:4	Control.HFD	5.4128296	2.85731909
	55	18:1-36:4	HOIP.AKO.CD	4.2475320	2.43336870
	56	18:1-36:4	HOIP.AKO.HFD	15.7396270	9.50837437
	57	18:1-38:1	Control.CD	0.4892282	0.25833225
	58	18:1-38:1	Control.HFD	1.8903573	1.01696389
	59	18:1-38:1	HOIP.AKO.CD	2.9695121	1.71807018
	60	18:1-38:1	HOIP.AKO.HFD	6.0222149	3.95222029
	61	18:1-38:2	Control.CD	2.4377584	1.72673480
	62	18:1-38:2	Control.HFD	3.4058709	0.83636924
	63	18:1-38:2	HOIP.AKO.CD	21.5310766	18.62272702
	64	18:1-38:2	HOIP.AKO.HFD	22.7275084	14.73406802
	65	18:1-38:3	Control.CD	1.1068290	0.71946960
	66	18:1-38:3	Control.HFD	1.9283303	0.54268002
	67	18:1-38:3	HOIP.AKO.CD	6.4900778	5.39924615
	68	18:1-38:3	HOIP.AKO.HFD	11.1976767	6.82001265
	69	18:1-38:4	Control.CD	0.6619321	0.41395073
	70	18:1-38:4	Control.HFD	1.7833294	0.62187817
	71	18:1-38:4	HOIP.AKO.CD	2.8562795	2.04318803
	72	18:1-38:4	HOIP.AKO.HFD	8.6276576	5.09582721
	73	18:1-38:5	Control.CD	0.3793834	0.19844836
	74	18:1-38:5	Control.HFD	1.6982457	0.81173822
	75	18:1-38:5	HOIP.AKO.CD	1.1781407	0.71640016
	76	18:1-38:5	HOIP.AKO.HFD	5.8233905	3.42107265
	77	18:1-38:6	Control.CD	0.2049699	0.10398872
	78	18:1-38:6	Control.HFD	1.3993595	0.73237453
	79	18:1-38:6	HOIP.AKO.CD	0.7235945	0.48891622
	80	18:1-38:6	HOIP.AKO.HFD	4.7333632	2.75062923

## Sheet: TAG 18_2
	Corrected Areas TAG 18:2 Species
		S01_sample_a_mouse_liver_NA_Control.CD_XH189	S02_sample_a_mouse_liver_NA_Control.CD_XH191	S03_sample_a_mouse_liver_NA_Control.CD_XH192	S04_sample_a_mouse_liver_NA_Control.CD_XH193	S05_sample_a_mouse_liver_NA_Control.CD_XH199	S06_sample_a_mouse_liver_NA_Control.HFD_XH185	S07_sample_a_mouse_liver_NA_Control.HFD_XH187	S08_sample_a_mouse_liver_NA_Control.HFD_XH188	S09_sample_a_mouse_liver_NA_Control.HFD_XH63	S10_sample_a_mouse_liver_NA_Control.HFD_XH66	S11_sample_a_mouse_liver_NA_HOIP.AKO.CD_XH194	S12_sample_a_mouse_liver_NA_HOIP.AKO.CD_XH195	S13_sample_a_mouse_liver_NA_HOIP.AKO.CD_XH196	S14_sample_a_mouse_liver_NA_HOIP.AKO.CD_XH197	S15_sample_a_mouse_liver_NA_HOIP.AKO.CD_XH198	S16_sample_a_mouse_liver_NA_HOIP.AKO.HFD_XH180	S17_sample_a_mouse_liver_NA_HOIP.AKO.HFD_XH181	S18_sample_a_mouse_liver_NA_HOIP.AKO.HFD_XH184	S19_sample_a_mouse_liver_NA_HOIP.AKO.HFD_XH64	S20_sample_a_mouse_liver_NA_HOIP.AKO.HFD_XH65
	D5 TAG 58:10+NH4	1.36471e+07	9.09851e+06	1.25872e+07	3.88127e+06	5.85582e+06	6.6583e+06	8.74717e+06	5.33408e+06	5.89364e+06	6.6583e+06	5.41471e+06	6.74011e+06	9.31264e+06	5.31574e+06	6.91737e+06	7.39845e+06	7.39845e+06	7.39845e+06	7.39845e+06	7.39845e+06
	TAG 48:2+NH4	1.76537e+07	3.02591e+07	1.10644e+07	3.93294e+07	1.58778e+07	3.41096e+07	4.19174e+07	2.14052e+07	1.29495e+07	5.10076e+07	2.95774e+07	4.08601e+07	5.95494e+07	3.1982e+07	3.29536e+07	6.45959e+07	5.45423e+07	3.09545e+07	3.97847e+07	9.66294e+06
	TAG 48:3+NH4	1.14283e+07	1.24661e+07	4580491	2.19675e+07	8.31575e+06	1.15682e+07	1.39192e+07	7.90315e+06	5.72179e+06	1.42821e+07	1.36141e+07	1.87769e+07	2.55707e+07	1.17435e+07	1.49485e+07	2.24327e+07	2.23058e+07	1.03947e+07	1.18152e+07	2.61713e+06
	TAG 50:2+NH4	2.0765e+08	1.82999e+08	9.90069e+07	2.50621e+08	1.76314e+08	6.36736e+08	7.07956e+08	3.55806e+08	1.70888e+08	8.73362e+08	4.05384e+08	6.61072e+08	7.59349e+08	2.65422e+08	5.33946e+08	9.19077e+08	7.01676e+08	6.86261e+08	8.03738e+08	2.27244e+08
	TAG 50:3+NH4	3.74741e+08	1.9324e+08	1.06343e+08	3.54546e+08	2.38694e+08	4.22643e+08	5.7137e+08	3.37724e+08	1.46274e+08	6.33304e+08	5.17911e+08	7.76447e+08	9.34064e+08	2.54231e+08	6.44514e+08	8.86596e+08	7.68993e+08	5.5284e+08	5.30185e+08	7.19196e+07
	TAG 50:4+NH4	4.50262e+07	2.93401e+07	1.28021e+07	6.12709e+07	3.22032e+07	6.14851e+07	6.82036e+07	37892214	1.6152e+07	8.07114e+07	5.98572e+07	9.22003e+07	1.0089e+08	3.07651e+07	6.81245e+07	1.16111e+08	9.56379e+07	6.63298e+07	6.21486e+07	1.09236e+07
	TAG 52:2+NH4	1.33956e+07	3.35844e+07	1.27303e+07	1.79616e+07	1.00051e+07	2.49081e+08	1.97316e+08	9.11652e+07	3.43633e+07	2.85736e+08	2.80704e+07	7.03821e+07	5.03227e+07	5.3029e+07	5.04851e+07	1.3812e+08	8.64756e+07	1.80041e+08	2.0147e+08	9.46286e+07
	TAG 52:3+NH4	1.38643e+09	8.46793e+08	6.5139e+08	1.63462e+09	1.22826e+09	5.84022e+09	6.94726e+09	4.24916e+09	1.51694e+09	8.16549e+09	2.87897e+09	4.62526e+09	5.08842e+09	1.20569e+09	3.32616e+09	9.90304e+09	6.97333e+09	6.15406e+09	5.53923e+09	1.55113e+09
	TAG 52:4+NH4	5.66072e+08	3.79282e+08	2.40649e+08	6.32106e+08	4.56023e+08	2.64531e+09	2.494e+09	1.55958e+09	5.981e+08	3.46383e+09	7.10183e+08	1.16999e+09	1419939027	3.35783e+08	9.01145e+08	3.01741e+09	1.9832e+09	2.06575e+09	1764081748	5.73607e+08
	TAG 52:5+NH4	7.23885e+07	4.91661e+07	2.7096e+07	7.50364e+07	5.47301e+07	2.43161e+08	2.40979e+08	1.48865e+08	5.23099e+07	3.30709e+08	4.75303e+07	7.44234e+07	1.2169e+08	3.33527e+07	7.57411e+07	2.97124e+08	1.94393e+08	2.15347e+08	1.66343e+08	4.64785e+07
	TAG 54:2+NH4	9.3668e+06	9.39072e+06	5.19388e+06	7.10424e+06	9.38842e+06	9.53509e+07	1.09866e+08	6.09234e+07	1.08764e+07	1.54646e+08	1.00737e+07	1.52562e+07	2.04632e+07	1.25653e+07	2.58557e+07	6.35943e+07	2.12858e+07	6.04432e+07	8.93859e+07	4.31637e+07
	TAG 54:3+NH4	1.0172e+08	9.43478e+07	6.0644e+07	1.15849e+08	1.05498e+08	4.53463e+08	5.6743e+08	3.28808e+08	1.57081e+08	5.97513e+08	1.94801e+08	3.07129e+08	3.36276e+08	1.40631e+08	2.58389e+08	7.57487e+08	4.82504e+08	4.93233e+08	4.65149e+08	2.42542e+08
	TAG 54:4+NH4	4.18064e+08	3.5156e+08	2.25791e+08	6.76811e+08	4.70483e+08	1.15104e+09	1.38025e+09	8.73398e+08	6.20538e+08	1.32246e+09	9.29513e+08	1.68035e+09	1.84587e+09	4.15018e+08	1.05717e+09	2.78664e+09	2.34133e+09	1.43478e+09	1.3417e+09	6.61572e+08
	TAG 54:5+NH4	1.8745e+08	1.56714e+08	9.69634e+07	1.85449e+08	1.81791e+08	6.36882e+08	6.85091e+08	3.95244e+08	2.51518e+08	7.55271e+08	1.38244e+08	2.36202e+08	3.87503e+08	1.10545e+08	2.23218e+08	8.11089e+08	5.94367e+08	5.15481e+08	5.16128e+08	4.00599e+08
	TAG 54:6+NH4	4.63713e+07	3.3965e+07	2.03812e+07	3.24249e+07	3.69521e+07	1.76411e+08	1.66959e+08	1.07381e+08	5.41634e+07	2.16117e+08	1.71098e+07	2.57929e+07	50918421	1.9034e+07	3.71746e+07	143440683	1.01234e+08	1.04418e+08	1.0261e+08	8.11928e+07
	TAG 56:3+NH4	2.19981e+07	1.37934e+07	1.01496e+07	1.19776e+07	1.92008e+07	7.88032e+07	9.87497e+07	5.09741e+07	2.6375e+07	1.20403e+08	2.20717e+07	2.48877e+07	3.56735e+07	1.78068e+07	4.10877e+07	8.30874e+07	3.13916e+07	8.12103e+07	8.50453e+07	4.68263e+07
	TAG 56:4+NH4	5.16149e+07	3.809e+07	3.15278e+07	5.48506e+07	6.30732e+07	9.37152e+07	1.35365e+08	7.00554e+07	6.83623e+07	1.28053e+08	1.02035e+08	1.59672e+08	1.96998e+08	4.67464e+07	1.43124e+08	2.50444e+08	1.77538e+08	1.43565e+08	1.22578e+08	6.31197e+07
	TAG 56:5+NH4	2.47709e+07	1.83149e+07	1.43586e+07	2.12597e+07	2.62156e+07	5.28132e+07	6.8368e+07	3.56896e+07	3.50588e+07	6.51094e+07	2.77345e+07	4.12109e+07	5.6741e+07	1.50778e+07	4.16641e+07	1.12823e+08	7.76029e+07	6.17131e+07	6.07438e+07	4.12773e+07
	TAG 56:6+NH4	1.91758e+07	1.16883e+07	1.22977e+07	1.28997e+07	1.68271e+07	6.0177e+07	7.7818e+07	3.72338e+07	2.89534e+07	7.44942e+07	1.43514e+07	2.03857e+07	2.95892e+07	8.24271e+06	2.58888e+07	9.94672e+07	6.94995e+07	6.44486e+07	6.4231e+07	3.839e+07
	TAG 56:7+NH4	1.36084e+07	7.02422e+06	6.64158e+06	7155156	9.22338e+06	6.47434e+07	6.93519e+07	3.73273e+07	2.39349e+07	7.32714e+07	5524914	7715298	14249550	4166748	13344762	6.01929e+07	3.76731e+07	4.22789e+07	4.35914e+07	2.7365e+07
	TAG 56:8+NH4	1.02731e+07	4.86046e+06	4.16566e+06	3.77386e+06	6.01446e+06	7.16113e+07	6.15987e+07	3.56224e+07	1.89733e+07	8.2562e+07	0	5.19987e+06	8.83797e+06	2.22904e+06	7.91861e+06	5.30704e+07	3.09287e+07	4.51321e+07	4.1039e+07	2.71888e+07
	pmol TAG Species
		S01_sample_a_mouse_liver_NA_Control.CD_XH189	S02_sample_a_mouse_liver_NA_Control.CD_XH191	S03_sample_a_mouse_liver_NA_Control.CD_XH192	S04_sample_a_mouse_liver_NA_Control.CD_XH193	S05_sample_a_mouse_liver_NA_Control.CD_XH199	S06_sample_a_mouse_liver_NA_Control.HFD_XH185	S07_sample_a_mouse_liver_NA_Control.HFD_XH187	S08_sample_a_mouse_liver_NA_Control.HFD_XH188	S09_sample_a_mouse_liver_NA_Control.HFD_XH63	S10_sample_a_mouse_liver_NA_Control.HFD_XH66	S11_sample_a_mouse_liver_NA_HOIP.AKO.CD_XH194	S12_sample_a_mouse_liver_NA_HOIP.AKO.CD_XH195	S13_sample_a_mouse_liver_NA_HOIP.AKO.CD_XH196	S14_sample_a_mouse_liver_NA_HOIP.AKO.CD_XH197	S15_sample_a_mouse_liver_NA_HOIP.AKO.CD_XH198	S16_sample_a_mouse_liver_NA_HOIP.AKO.HFD_XH180	S17_sample_a_mouse_liver_NA_HOIP.AKO.HFD_XH181	S18_sample_a_mouse_liver_NA_HOIP.AKO.HFD_XH184	S19_sample_a_mouse_liver_NA_HOIP.AKO.HFD_XH64	S20_sample_a_mouse_liver_NA_HOIP.AKO.HFD_XH65
	18:2-30:0	3.62205	9.31202	2.46124	28.3727	7.59205	14.3441	13.4179	11.2362	6.15215	21.4501	15.2948	16.9743	17.9045	16.8461	13.3389	24.4468	20.642	11.715	15.0568	3.65701
	18:2-30:1	2.34476	3.83635	1.01892	15.8476	3.97623	4.86476	4.45559	4.14857	2.71836	6.00602	7.04001	7.80035	7.68825	6.18573	6.05081	8.48983	8.44181	3.93397	4.47157	0.990475
	18:2-32:0	42.604	56.3166	22.0239	180.801	84.3057	267.765	226.619	186.772	81.1869	367.273	209.628	274.625	228.311	139.808	216.13	347.832	265.555	259.721	304.181	86.0024
	18:2-32:1	76.8863	59.4683	23.6558	255.774	114.133	177.733	182.898	177.28	69.4933	266.322	267.817	322.554	280.842	133.913	260.885	335.539	291.031	209.227	200.653	27.2185
	18:2-32:2	9.23811	9.0292	2.84779	44.2017	15.3982	25.8562	21.8322	19.8906	7.67363	33.9414	30.9528	38.3022	30.3341	16.2051	27.5753	43.9433	36.1949	25.103	23.5206	4.13412
	18:2-34:0	2.74839	10.3354	2.83184	12.9578	4.78401	104.745	63.1616	47.855	16.3256	120.16	14.5155	29.2384	15.1304	27.9324	20.4353	52.2727	32.7274	68.1381	76.2481	35.8129
	18:2-34:1	284.456	260.594	144.9	1179.23	587.301	2455.97	2223.84	2230.5	720.679	3433.81	1488.75	1921.44	1529.92	635.083	1346.36	3747.88	2639.11	2329.05	2096.37	587.037
	18:2-34:2	116.142	116.721	53.5319	456.01	218.05	1112.43	798.338	818.665	284.15	1456.64	367.243	486.041	426.928	176.87	364.764	1141.96	750.558	781.801	667.631	217.086
	18:2-34:3	14.8521	15.1305	6.02745	54.1323	26.1695	102.256	77.1383	78.143	24.8518	139.072	24.5784	30.9172	36.5882	17.5681	30.6584	112.449	73.5694	81.4998	62.9537	17.5901
	18:2-36:0	1.9218	2.88992	1.15537	5.1251	4.48913	40.0977	35.1686	31.9803	5.16724	65.0329	5.2092	6.3378	6.15259	6.61859	10.4658	24.0678	8.05576	22.8752	33.8288	16.3356
	18:2-36:1	20.87	29.0348	13.4901	83.5752	50.4445	190.694	181.636	172.6	74.6275	251.271	100.733	127.588	101.107	74.0756	104.59	286.677	182.607	186.668	176.039	91.7918
	18:2-36:2	85.7748	108.19	50.2267	488.261	224.965	484.045	441.822	458.469	294.81	556.132	480.661	698.058	554.992	218.606	427.919	1054.63	886.093	543.005	507.776	250.377
	18:2-36:3	38.4595	48.2275	21.5693	133.786	86.9244	267.827	219.3	207.474	119.493	317.612	71.4873	98.124	116.509	58.2281	90.3536	306.963	224.943	195.088	195.333	151.61
	18:2-36:4	9.51409	10.4525	4.53376	23.3918	17.6689	74.1859	53.4443	56.3673	25.7324	90.8832	8.84764	10.715	15.3095	10.0259	15.0475	54.2863	38.313	39.5178	38.8335	30.728
	18:2-38:1	4.51338	4.24481	2.25775	8.64077	9.181	33.139	31.6101	26.7576	12.5305	50.6328	11.4135	10.3389	10.7258	9.37953	16.6314	31.4451	11.8804	30.7347	32.1861	17.7218
	18:2-38:2	10.5899	11.7219	7.01329	39.57	30.1589	39.4099	43.3307	36.7739	32.4782	53.8499	52.7634	66.3314	59.2309	24.6231	57.9337	94.7823	67.1905	54.3333	46.3908	23.8882
	18:2-38:3	5.08229	5.63627	3.19405	15.337	12.5352	22.2094	21.8848	18.7344	16.656	27.3803	14.3418	17.12	17.0601	7.94206	16.8647	42.6987	29.3694	23.3558	22.989	15.6217
	18:2-38:4	3.93434	3.59699	2.73559	9.30604	8.04598	25.3061	24.9098	19.545	13.7554	31.3269	7.42124	8.46871	8.89649	4.34175	10.4792	37.6442	26.3026	24.3911	24.3087	14.529
	18:2-38:5	2.79206	2.16165	1.47741	5.16183	4.41022	27.2264	22.1998	19.5941	11.3712	30.8127	2.85699	3.20512	4.28437	2.19478	5.40167	22.7805	14.2577	16.0008	16.4975	10.3565
	18:2-38:6	2.10775	1.49577	0.926642	2.72251	2.87585	30.1145	19.718	18.6991	9.014	34.7196	0	2.16015	2.65728	1.17412	3.20528	20.0849	11.7052	17.0806	15.5315	10.2898
	ProteinInf	2.77584	2.1181	3.43296	3.29265	3.12329	2.20756	3.24575	2.45143	3.22042	1.78497	2.23993	2.08676	2.73703	2.40598	2.66791	2.28186	2.02345	2.27397	2.70756	2.80241
	pmol TAG/µg protein
		S01_sample_a_mouse_liver_NA_Control.CD_XH189	S02_sample_a_mouse_liver_NA_Control.CD_XH191	S03_sample_a_mouse_liver_NA_Control.CD_XH192	S04_sample_a_mouse_liver_NA_Control.CD_XH193	S05_sample_a_mouse_liver_NA_Control.CD_XH199	S06_sample_a_mouse_liver_NA_Control.HFD_XH185	S07_sample_a_mouse_liver_NA_Control.HFD_XH187	S08_sample_a_mouse_liver_NA_Control.HFD_XH188	S09_sample_a_mouse_liver_NA_Control.HFD_XH63	S10_sample_a_mouse_liver_NA_Control.HFD_XH66	S11_sample_a_mouse_liver_NA_HOIP.AKO.CD_XH194	S12_sample_a_mouse_liver_NA_HOIP.AKO.CD_XH195	S13_sample_a_mouse_liver_NA_HOIP.AKO.CD_XH196	S14_sample_a_mouse_liver_NA_HOIP.AKO.CD_XH197	S15_sample_a_mouse_liver_NA_HOIP.AKO.CD_XH198	S16_sample_a_mouse_liver_NA_HOIP.AKO.HFD_XH180	S17_sample_a_mouse_liver_NA_HOIP.AKO.HFD_XH181	S18_sample_a_mouse_liver_NA_HOIP.AKO.HFD_XH184	S19_sample_a_mouse_liver_NA_HOIP.AKO.HFD_XH64	S20_sample_a_mouse_liver_NA_HOIP.AKO.HFD_XH65
	18:2-30:0	1.30485	4.3964	0.716945	8.61699	2.43079	6.49771	4.13399	4.58351	1.91036	12.0171	6.82824	8.13427	6.54159	7.00178	4.99975	10.7136	10.2014	5.15177	5.56104	1.30495
	18:2-30:1	0.844702	1.81122	0.296805	4.81303	1.27309	2.20369	1.37275	1.6923	0.844099	3.36477	3.14295	3.73802	2.80898	2.57098	2.268	3.72058	4.17198	1.73	1.65152	0.353437
	18:2-32:0	15.3481	26.5883	6.41542	54.9105	26.9926	121.295	69.8204	76.189	25.21	205.758	93.5869	131.604	83.4157	58.1084	81.0109	152.434	131.238	114.215	112.345	30.6888
	18:2-32:1	27.6984	28.0763	6.89078	77.6802	36.5426	80.5113	56.35	72.3169	21.5789	149.202	119.565	154.572	102.608	55.6585	97.7863	147.046	143.829	92.0093	74.1084	9.71255
	18:2-32:2	3.32804	4.26288	0.829544	13.4243	4.93012	11.7126	6.72641	8.11388	2.3828	19.0151	13.8186	18.3549	11.0829	6.73537	10.3359	19.2577	17.8877	11.0393	8.68704	1.4752
	18:2-34:0	0.990111	4.87955	0.824897	3.93536	1.53172	47.4486	19.4598	19.5213	5.0694	67.3175	6.48032	14.0114	5.52803	11.6096	7.65966	22.9079	16.174	29.9643	28.1612	12.7793
	18:2-34:1	102.475	123.032	42.2086	358.141	188.039	1112.53	685.156	909.874	223.784	1923.73	664.638	920.779	558.971	263.961	504.648	1642.47	1304.26	1024.22	774.265	209.476
	18:2-34:2	41.8403	55.1065	15.5935	138.493	69.8144	503.918	245.965	333.954	88.2338	816.055	163.953	232.917	155.982	73.5125	136.723	500.453	370.929	343.804	246.581	77.4641
	18:2-34:3	5.35048	7.14343	1.75576	16.4403	8.37884	46.3209	23.766	31.8765	7.71694	77.9128	10.9728	14.8159	13.3679	7.30186	11.4915	49.2796	36.3584	35.8403	23.2511	6.2768
	18:2-36:0	0.692332	1.36439	0.336552	1.55653	1.43731	18.1639	10.8353	13.0456	1.60452	36.4335	2.32561	3.03715	2.24791	2.7509	3.92285	10.5474	3.98119	10.0596	12.4942	5.82914
	18:2-36:1	7.51845	13.708	3.92959	25.3823	16.1511	86.3824	55.9614	70.4078	23.1732	140.77	44.9716	61.142	36.9405	30.7881	39.203	125.633	90.2453	82.0889	65.0178	32.7546
	18:2-36:2	30.9005	51.0788	14.6307	148.288	72.0282	219.268	136.123	187.021	91.5439	311.563	214.587	334.518	202.772	90.8594	160.395	462.178	437.911	238.791	187.54	89.3435
	18:2-36:3	13.8551	22.7693	6.28301	40.6315	27.8311	121.323	67.5654	84.6337	37.1049	177.937	31.9149	47.0222	42.5678	24.2014	33.8668	134.523	111.168	85.7916	72.1436	54.0999
	18:2-36:4	3.42746	4.93484	1.32066	7.10424	5.65714	33.6054	16.4659	22.9936	7.99038	50.9157	3.94995	5.13474	5.59347	4.1671	5.64017	23.7904	18.9344	17.3783	14.3426	10.9649
	18:2-38:1	1.62595	2.00407	0.657669	2.62426	2.93953	15.0116	9.73894	10.9151	3.89094	28.3662	5.09546	4.95454	3.91879	3.89843	6.23387	13.7805	5.87134	13.5159	11.8875	6.32376
	18:2-38:2	3.81503	5.53416	2.04293	12.0177	9.65613	17.8523	13.35	15.001	10.0851	30.1685	23.5558	31.7868	21.6406	10.2341	21.715	41.5373	33.2058	23.8935	17.1338	8.52415
	18:2-38:3	1.8309	2.66101	0.930407	4.65795	4.01345	10.0606	6.74262	7.64223	5.172	15.3394	6.40278	8.20411	6.23309	3.30097	6.32131	18.7122	14.5145	10.2709	8.49067	5.57439
	18:2-38:4	1.41735	1.69821	0.79686	2.8263	2.57613	11.4634	7.6746	7.97288	4.27131	17.5503	3.31315	4.05831	3.25042	1.80457	3.92788	16.4971	12.9989	10.7262	8.9781	5.18447
	18:2-38:5	1.00584	1.02056	0.430359	1.56768	1.41204	12.3333	6.83965	7.9929	3.53096	17.2623	1.27548	1.53593	1.56533	0.912221	2.02468	9.9833	7.04621	7.03648	6.09315	3.69557
	18:2-38:6	0.759318	0.706186	0.269925	0.826844	0.920778	13.6416	6.07502	7.62784	2.79901	19.4511	0	1.03517	0.970864	0.488002	1.20142	8.80198	5.78477	7.51134	5.73636	3.67178
	pmol Total TAG/µg Protein	266.029	362.776	107.161	923.938	484.557	2491.54	1450.12	1893.37	567.896	4120.14	1420.38	2001.35	1268.01	659.865	1141.37	3414.27	2776.71	2165.04	1684.47	575.497
	pmol TAG/µg protein Mean and SD Values
		Species	Genotype	Mean	SD
	1	18:2-30:0	Control.CD	3.4931945	3.1895989
	2	18:2-30:0	Control.HFD	5.8285266	3.8248974
	3	18:2-30:0	HOIP.AKO.CD	6.7011257	1.1270096
	4	18:2-30:0	HOIP.AKO.HFD	6.5865351	3.9084684
	5	18:2-30:1	Control.CD	1.8077693	1.7697436
	6	18:2-30:1	Control.HFD	1.8955202	0.9583481
	7	18:2-30:1	HOIP.AKO.CD	2.9057866	0.5650458
	8	18:2-30:1	HOIP.AKO.HFD	2.3255025	1.5853741
	9	18:2-32:0	Control.CD	26.0509967	18.2630329
	10	18:2-32:0	Control.HFD	99.6545586	68.3904767
	11	18:2-32:0	HOIP.AKO.CD	89.5450851	26.8510448
	12	18:2-32:0	HOIP.AKO.HFD	108.1841400	46.2296660
	13	18:2-32:1	Control.CD	35.3776558	26.0511481
	14	18:2-32:1	Control.HFD	75.9918801	46.7447049
	15	18:2-32:1	HOIP.AKO.CD	106.0379484	35.9042594
	16	18:2-32:1	HOIP.AKO.HFD	93.3411269	56.5656342
	17	18:2-32:2	Control.CD	5.3549840	4.7716819
	18	18:2-32:2	Control.HFD	9.5901553	6.2381981
	19	18:2-32:2	HOIP.AKO.CD	12.0655268	4.3300360
	20	18:2-32:2	HOIP.AKO.HFD	11.6693746	7.2364003
	21	18:2-34:0	Control.CD	2.4323265	1.8522210
	22	18:2-34:0	Control.HFD	31.7633200	25.1194186
	23	18:2-34:0	HOIP.AKO.CD	9.0577933	3.6092635
	24	18:2-34:0	HOIP.AKO.HFD	21.9973728	7.4360297
	25	18:2-34:1	Control.CD	162.7793192	120.9937469
	26	18:2-34:1	Control.HFD	971.0161606	626.7993489
	27	18:2-34:1	HOIP.AKO.CD	582.5992735	239.4060968
	28	18:2-34:1	HOIP.AKO.HFD	990.9382619	543.4612679
	29	18:2-34:2	Control.CD	64.1695885	46.0874974
	30	18:2-34:2	Control.HFD	397.6250223	278.0107318
	31	18:2-34:2	HOIP.AKO.CD	152.6174018	57.2232932
	32	18:2-34:2	HOIP.AKO.HFD	307.8461150	157.4794507
	33	18:2-34:3	Control.CD	7.8137678	5.4303201
	34	18:2-34:3	Control.HFD	37.5186184	26.5437411
	35	18:2-34:3	HOIP.AKO.CD	11.5899975	2.8436767
	36	18:2-34:3	HOIP.AKO.HFD	30.2012229	16.2355604
	37	18:2-36:0	Control.CD	1.0774229	0.5335251
	38	18:2-36:0	Control.HFD	16.0165525	12.8922760
	39	18:2-36:0	HOIP.AKO.CD	2.8568832	0.6769650
	40	18:2-36:0	HOIP.AKO.HFD	8.5823137	3.5389733
	41	18:2-36:1	Control.CD	13.3378900	8.2991238
	42	18:2-36:1	Control.HFD	75.3389808	43.3713116
	43	18:2-36:1	HOIP.AKO.CD	42.6090266	11.5381817
	44	18:2-36:1	HOIP.AKO.HFD	79.1479541	34.0759193
	45	18:2-36:2	Control.CD	63.3852273	52.1221584
	46	18:2-36:2	Control.HFD	189.1037816	84.0168718
	47	18:2-36:2	HOIP.AKO.CD	200.6262266	89.1541825
	48	18:2-36:2	HOIP.AKO.HFD	283.1530240	161.7652899
	49	18:2-36:3	Control.CD	22.2739897	13.1787287
	50	18:2-36:3	Control.HFD	97.7127172	54.1908196
	51	18:2-36:3	HOIP.AKO.CD	35.9146324	9.0143328
	52	18:2-36:3	HOIP.AKO.HFD	91.5452156	31.7955624
	53	18:2-36:4	Control.CD	4.4888670	2.2117902
	54	18:2-36:4	Control.HFD	26.3942162	16.5992548
	55	18:2-36:4	HOIP.AKO.CD	4.8970854	0.7942827
	56	18:2-36:4	HOIP.AKO.HFD	17.0821206	4.8333413
	57	18:2-38:1	Control.CD	1.9702951	0.8957931
	58	18:2-38:1	Control.HFD	13.5845503	9.1707887
	59	18:2-38:1	HOIP.AKO.CD	4.8202181	0.9688229
	60	18:2-38:1	HOIP.AKO.HFD	10.2757843	3.8857444
	61	18:2-38:2	Control.CD	6.6131817	4.1336742
	62	18:2-38:2	Control.HFD	17.2913638	7.7273158
	63	18:2-38:2	HOIP.AKO.CD	21.7864514	7.6912318
	64	18:2-38:2	HOIP.AKO.HFD	24.8589340	12.9930128
	65	18:2-38:3	Control.CD	2.8187426	1.5310556
	66	18:2-38:3	Control.HFD	8.9913683	3.9656299
	67	18:2-38:3	HOIP.AKO.CD	6.0924517	1.7620966
	68	18:2-38:3	HOIP.AKO.HFD	11.5125460	5.1667743
	69	18:2-38:4	Control.CD	1.8629709	0.8364981
	70	18:2-38:4	Control.HFD	9.7865054	5.0312977
	71	18:2-38:4	HOIP.AKO.CD	3.2708647	0.8949818
	72	18:2-38:4	HOIP.AKO.HFD	10.8769574	4.2462281
	73	18:2-38:5	Control.CD	1.0872980	0.4412722
	74	18:2-38:5	Control.HFD	9.5918136	5.3201593
	75	18:2-38:5	HOIP.AKO.CD	1.4627294	0.4092058
	76	18:2-38:5	HOIP.AKO.HFD	6.7709401	2.2573686
	77	18:2-38:6	Control.CD	0.6966103	0.2516428
	78	18:2-38:6	Control.HFD	9.9189022	6.6226428
	79	18:2-38:6	HOIP.AKO.CD	0.9238639	0.3063824
	80	18:2-38:6	HOIP.AKO.HFD	6.3012469	1.9505116

## Sheet: TAG 18_3
	Corrected Areas TAG 18:3 Species
		S01_sample_a_mouse_liver_NA_Control.CD_XH189	S02_sample_a_mouse_liver_NA_Control.CD_XH191	S03_sample_a_mouse_liver_NA_Control.CD_XH192	S04_sample_a_mouse_liver_NA_Control.CD_XH193	S05_sample_a_mouse_liver_NA_Control.CD_XH199	S06_sample_a_mouse_liver_NA_Control.HFD_XH185	S07_sample_a_mouse_liver_NA_Control.HFD_XH187	S08_sample_a_mouse_liver_NA_Control.HFD_XH188	S09_sample_a_mouse_liver_NA_Control.HFD_XH63	S10_sample_a_mouse_liver_NA_Control.HFD_XH66	S11_sample_a_mouse_liver_NA_HOIP.AKO.CD_XH194	S12_sample_a_mouse_liver_NA_HOIP.AKO.CD_XH195	S13_sample_a_mouse_liver_NA_HOIP.AKO.CD_XH196	S14_sample_a_mouse_liver_NA_HOIP.AKO.CD_XH197	S15_sample_a_mouse_liver_NA_HOIP.AKO.CD_XH198	S16_sample_a_mouse_liver_NA_HOIP.AKO.HFD_XH180	S17_sample_a_mouse_liver_NA_HOIP.AKO.HFD_XH181	S18_sample_a_mouse_liver_NA_HOIP.AKO.HFD_XH184	S19_sample_a_mouse_liver_NA_HOIP.AKO.HFD_XH64	S20_sample_a_mouse_liver_NA_HOIP.AKO.HFD_XH65
	D5 TAG 58:7+NH4	1.22204e+08	6.68724e+07	9.95805e+07	3.40318e+07	4.5682e+07	5.34785e+07	9.05551e+07	5.35665e+07	5.05225e+07	7.36615e+07	3.82424e+07	3.13292e+07	6.03077e+07	5.50797e+07	5.47254e+07	2.87293e+07	1.99983e+07	1.88469e+07	2.73182e+07	7.42845e+07
	TAG 48:3+NH4	1.14833e+06	1.76436e+06	501651	1.74842e+06	971347	2.2601e+06	2.4745e+06	1.3152e+06	517149	3.00252e+06	1.1776e+06	1.56293e+06	2.32025e+06	1.87993e+06	1.41717e+06	2.5078e+06	2.14767e+06	1.28258e+06	2.07314e+06	306641
	TAG 48:4+NH4	823951	570635	320338	1.30164e+06	424433	606398	1.07447e+06	589978	499783	1.11585e+06	694119	888229	1.35562e+06	685391	800958	1.10438e+06	800958	645310	719760	161271
	TAG 50:3+NH4	9.76724e+06	9.47359e+06	4.64345e+06	1.50591e+07	7.94491e+06	3.39049e+07	3.44014e+07	1.71974e+07	6.67944e+06	4.6167e+07	1.54969e+07	2.65492e+07	2.93781e+07	1.40239e+07	2.01809e+07	3.50565e+07	2.4296e+07	2.63928e+07	2.53759e+07	7.39439e+06
	TAG 50:4+NH4	2.0951e+07	1.10637e+07	6.29241e+06	2.13698e+07	1.28576e+07	3.17424e+07	3.67733e+07	2.28977e+07	7.57263e+06	4.68892e+07	2.3498e+07	3.60987e+07	4.46998e+07	1.4471e+07	3.09917e+07	4.26515e+07	3.29616e+07	2.83693e+07	2.62338e+07	2.61017e+06
	TAG 50:5+NH4	3.43287e+06	1.85804e+06	802887	4.10388e+06	1.76995e+06	4.5462e+06	5.09961e+06	3.11253e+06	987214	7.20238e+06	2.88689e+06	4.06271e+06	5.30202e+06	2.10601e+06	3.61879e+06	6.26025e+06	5.03198e+06	4.26857e+06	3.44628e+06	584692
	TAG 52:3+NH4	986000	2.07701e+06	753551	1.82159e+06	726017	9.34234e+06	1.16038e+07	5.58373e+06	288341	1.04044e+07	1.10736e+06	1.44364e+06	1.4123e+06	2.59884e+06	2.93886e+06	1.0389e+07	1.52631e+06	4.35086e+06	6.92625e+06	3.47356e+06
	TAG 52:4+NH4	1.1245e+08	4.78052e+07	3.85784e+07	1.05246e+08	7.95378e+07	5.33575e+08	4.96267e+08	3.21951e+08	1.06346e+08	7.10694e+08	1.5652e+08	2.57605e+08	2.9373e+08	7.15771e+07	2.02954e+08	5.54602e+08	4.06566e+08	4.06514e+08	3.37322e+08	8.12725e+07
	TAG 52:5+NH4	5.52607e+07	2.56953e+07	1.60777e+07	4.61768e+07	3.27826e+07	2.75152e+08	2.16863e+08	1.49299e+08	4.80179e+07	3.55547e+08	4.22506e+07	7.08007e+07	9.11179e+07	2.49715e+07	6.05873e+07	2.04978e+08	1.37154e+08	1.54258e+08	1.247e+08	3.38157e+07
	TAG 52:6+NH4	6.76154e+06	3.28241e+06	2.1816e+06	6.44906e+06	4.43363e+06	2.03052e+07	1.87236e+07	1.30108e+07	4.50761e+06	2.95664e+07	3.14738e+06	4.94229e+06	8.70216e+06	2.7836e+06	5.77823e+06	2.04901e+07	1.34692e+07	1.54645e+07	1.20062e+07	2.35489e+06
	TAG 54:4+NH4	4.74588e+06	5.41728e+06	2.71097e+06	5.80936e+06	4.05756e+06	2.77699e+07	3.23383e+07	1.63693e+07	7.87141e+06	3.44963e+07	6.45179e+06	1.2735e+07	1.44592e+07	7.84308e+06	1.15619e+07	3.62243e+07	2.18465e+07	2.34619e+07	1.86351e+07	1.14757e+07
	TAG 54:5+NH4	3.58282e+07	2.37778e+07	1.54833e+07	5.51172e+07	3.3211e+07	1.23639e+08	1.53361e+08	8.9773e+07	5.57322e+07	1.55169e+08	6.1459e+07	1.052e+08	1.24567e+08	3.13962e+07	7.83736e+07	2.2969e+08	1.64982e+08	1.27741e+08	8.88793e+07	4.43547e+07
	TAG 54:6+NH4	1.79881e+07	1.20267e+07	6.92247e+06	1.6558e+07	1.41871e+07	7.46313e+07	7.80513e+07	4.48595e+07	2.52485e+07	9.34829e+07	1.05268e+07	1.44729e+07	3.08036e+07	9.04272e+06	1.7594e+07	7.4324e+07	4.75318e+07	5.46622e+07	3.59094e+07	2.47499e+07
	TAG 54:7+NH4	3.99779e+06	2.74414e+06	1.74418e+06	2.9838e+06	2.94724e+06	1.86515e+07	1.62912e+07	8.85595e+06	5.12329e+06	2.44204e+07	1.48661e+06	1.81178e+06	3.78976e+06	1.59682e+06	2.99582e+06	1.09541e+07	6.6468e+06	8.34398e+06	6.43636e+06	4.96602e+06
	TAG 54:8+NH4	454979	362819	295303	293860	556940	2.86718e+06	2.24676e+06	1.33103e+06	566800	3.18269e+06	141159	0	464117	159331	414819	1.2673e+06	800301	1.06843e+06	724792	311415
	TAG 56:4+NH4	1.11843e+06	774360	568061	502831	975156	6.29145e+06	6.44617e+06	4.58405e+06	1.66202e+06	8.72171e+06	1.05167e+06	1.21003e+06	1.8034e+06	958695	2.18847e+06	4.05607e+06	1638400	4.61639e+06	4.37713e+06	2.64378e+06
	TAG 56:5+NH4	4.74569e+06	2.38476e+06	1.89413e+06	3.64529e+06	3.70277e+06	9.666e+06	1.2068e+07	7.68178e+06	4.36153e+06	1.3676e+07	4.89361e+06	8.47146e+06	1.17984e+07	3.32778e+06	8.10098e+06	1.74981e+07	1.04335e+07	1.01795e+07	9.72534e+06	4.03829e+06
	TAG 56:6+NH4	2.38654e+06	1.52674e+06	1.13003e+06	1.7994e+06	2.06705e+06	6.07775e+06	7.2418e+06	4.39859e+06	3.31589e+06	8.52395e+06	2.19287e+06	2.89008e+06	4.63833e+06	1.25525e+06	3.49515e+06	1.00122e+07	6.06736e+06	5.82885e+06	6.46737e+06	3.50319e+06
	TAG 56:7+NH4	1.89673e+06	959071	1.1304e+06	1.34522e+06	1.36396e+06	5.98088e+06	6.66188e+06	4.13868e+06	2.42645e+06	7.67858e+06	1.13498e+06	1.60258e+06	2.58079e+06	887763	1.71656e+06	7.19674e+06	4.50754e+06	5.04724e+06	4.63068e+06	2.46309e+06
	TAG 56:8+NH4	1.48902e+06	704847	675052	992725	931716	6.12295e+06	6.58556e+06	4.25156e+06	2.05815e+06	8.02235e+06	507253	649680	1.33439e+06	331291	1.07931e+06	5.10407e+06	2.80136e+06	4.11186e+06	3.49633e+06	2.3046e+06
	TAG 56:9+NH4	1.03144e+06	616469	641071	504587	577127	4.84005e+06	4.95415e+06	2.56449e+06	1.45895e+06	6.74946e+06	382129	682127	847863	285736	788110	4.53292e+06	2.37884e+06	3.55203e+06	2.71695e+06	1.17145e+06
	TAG 58:10+NH4	375015	300483	270812	209961	247678	2.03021e+06	2.0463e+06	1.11367e+06	1.08631e+06	2.19566e+06	190096	0	353036	124361	383210	1.42371e+06	709089	1.20671e+06	1.04578e+06	1.19347e+06
	pmol TAG Species
		S01_sample_a_mouse_liver_NA_Control.CD_XH189	S02_sample_a_mouse_liver_NA_Control.CD_XH191	S03_sample_a_mouse_liver_NA_Control.CD_XH192	S04_sample_a_mouse_liver_NA_Control.CD_XH193	S05_sample_a_mouse_liver_NA_Control.CD_XH199	S06_sample_a_mouse_liver_NA_Control.HFD_XH185	S07_sample_a_mouse_liver_NA_Control.HFD_XH187	S08_sample_a_mouse_liver_NA_Control.HFD_XH188	S09_sample_a_mouse_liver_NA_Control.HFD_XH63	S10_sample_a_mouse_liver_NA_Control.HFD_XH66	S11_sample_a_mouse_liver_NA_HOIP.AKO.CD_XH194	S12_sample_a_mouse_liver_NA_HOIP.AKO.CD_XH195	S13_sample_a_mouse_liver_NA_HOIP.AKO.CD_XH196	S14_sample_a_mouse_liver_NA_HOIP.AKO.CD_XH197	S15_sample_a_mouse_liver_NA_HOIP.AKO.CD_XH198	S16_sample_a_mouse_liver_NA_HOIP.AKO.HFD_XH180	S17_sample_a_mouse_liver_NA_HOIP.AKO.HFD_XH181	S18_sample_a_mouse_liver_NA_HOIP.AKO.HFD_XH184	S19_sample_a_mouse_liver_NA_HOIP.AKO.HFD_XH64	S20_sample_a_mouse_liver_NA_HOIP.AKO.HFD_XH65
	18:3-30:0	0.0263112	0.073875	0.0141054	0.143853	0.059537	0.118333	0.0765126	0.0687476	0.0286608	0.114131	0.0862206	0.139684	0.107726	0.0955671	0.072509	0.244414	0.300699	0.190548	0.212489	0.0115582
	18:3-30:1	0.0188787	0.0238929	0.00900726	0.107094	0.0260149	0.0317495	0.033223	0.030839	0.0276984	0.0424155	0.0508214	0.079384	0.0629397	0.0348422	0.0409806	0.107635	0.112144	0.0958709	0.0737724	0.00607879
	18:3-32:0	0.223791	0.396667	0.130565	1.239	0.486969	1.77518	1.0637	0.898933	0.37018	1.75489	1.13464	2.37279	1.36398	0.712914	1.03255	3.41666	3.40172	3.92106	2.60093	0.278716
	18:3-32:1	0.480038	0.463248	0.17693	1.75822	0.788082	1.66195	1.13704	1.1969	0.419682	1.78234	1.72046	3.22626	2.07535	0.735639	1.58568	4.15688	4.61502	4.21471	2.68885	0.098385
	18:3-32:2	0.0786556	0.0777977	0.0225756	0.337651	0.108486	0.238027	0.157682	0.162696	0.0547122	0.273775	0.21137	0.363098	0.246165	0.10706	0.185154	0.610134	0.704538	0.634163	0.353229	0.0220388
	18:3-34:0	0.0225917	0.0869659	0.0211883	0.149873	0.0444999	0.489141	0.358794	0.291869	0.0159801	0.39549	0.0810775	0.129023	0.0655712	0.132113	0.150366	1.01253	0.213702	0.646388	0.709911	0.130929
	18:3-34:1	2.57651	2.00164	1.08475	8.65926	4.87513	27.9366	15.3448	16.8289	5.89379	27.0147	11.46	23.023	13.6375	3.63865	10.384	54.0524	56.9242	60.394	34.5741	3.0634
	18:3-34:2	1.26616	1.07588	0.452073	3.79924	2.00935	14.4063	6.70548	7.80405	2.66119	13.5149	3.09347	6.3277	4.23048	1.26943	3.09992	19.9775	19.2032	22.9174	12.7812	1.27461
	18:3-34:3	0.154924	0.137437	0.061342	0.530602	0.271751	1.06313	0.578942	0.680092	0.249816	1.12387	0.230442	0.441709	0.404029	0.141506	0.295641	1.99699	1.88585	2.2975	1.23058	0.0887628
	18:3-36:1	0.10874	0.226826	0.076227	0.477971	0.248701	1.45396	0.999914	0.855645	0.43624	1.31126	0.472382	1.13817	0.671321	0.398706	0.591559	3.53047	3.05877	3.48563	1.91002	0.432552
	18:3-36:2	0.820913	0.995597	0.435358	4.53482	2.03561	6.47343	4.74198	4.69257	3.08873	5.89825	4.49985	9.40207	5.78348	1.59604	4.00995	22.3859	23.0994	18.978	9.10976	1.67186
	18:3-36:3	0.412152	0.503566	0.194646	1.36233	0.869571	3.90751	2.41338	2.34487	1.39929	3.55344	0.770744	1.29349	1.43017	0.459691	0.900191	7.24373	6.65502	8.12094	3.68057	0.932895
	18:3-36:4	0.0915992	0.114899	0.0490427	0.245495	0.180646	0.976544	0.503731	0.462913	0.283937	0.928259	0.108845	0.161925	0.175953	0.0811749	0.15328	1.06761	0.930632	1.23963	0.659699	0.187184
	18:3-36:5	0.0104247	0.0151915	0.00830333	0.0241777	0.0341367	0.150118	0.0694707	0.0695748	0.0314125	0.120979	0.0103353	0	0.0215483	0.00809966	0.021224	0.123513	0.112052	0.158732	0.0742881	0.0117382
	18:3-38:1	0.025626	0.0324231	0.0159727	0.0413709	0.0597705	0.329404	0.199318	0.239615	0.0921106	0.331527	0.0770003	0.108145	0.0837295	0.0487357	0.111972	0.395311	0.229396	0.685837	0.448638	0.0996519
	18:3-38:2	0.108735	0.0998517	0.053259	0.29992	0.226955	0.506087	0.373149	0.401537	0.241719	0.519846	0.358297	0.757122	0.547781	0.169169	0.414483	1.7054	1.46081	1.51233	0.996807	0.152215
	18:3-38:3	0.0546816	0.0639258	0.0317743	0.148048	0.126696	0.318216	0.22392	0.229921	0.183769	0.32401	0.160556	0.258296	0.215351	0.0638114	0.178828	0.975804	0.849503	0.865968	0.662878	0.132045
	18:3-38:4	0.0434588	0.0401571	0.0317846	0.11068	0.0836014	0.313144	0.205988	0.216335	0.134476	0.291876	0.0830999	0.143228	0.119823	0.0451298	0.087827	0.701405	0.63111	0.749847	0.474625	0.092841
	18:3-38:5	0.0341172	0.0295125	0.0189811	0.0816774	0.0571079	0.320582	0.203628	0.222235	0.114064	0.304943	0.0371397	0.0580641	0.0619539	0.0168413	0.0552223	0.497451	0.392224	0.610881	0.35836	0.086867
	18:3-38:6	0.0236328	0.0258121	0.0180256	0.0415154	0.035374	0.253413	0.153184	0.13405	0.0808562	0.256559	0.0279784	0.0609639	0.0393651	0.0145255	0.0403233	0.441786	0.333066	0.527709	0.278476	0.0441555
	18:3-40:7	0.00859251	0.0125815	0.00761467	0.0172747	0.015181	0.106297	0.0632724	0.0582132	0.060204	0.0834608	0.0139183	0	0.016391	0.00632195	0.0196068	0.138757	0.0992809	0.179276	0.107188	0.0449853
	ProteinInf	2.77584	2.1181	3.43296	3.29265	3.12329	2.20756	3.24575	2.45143	3.22042	1.78497	2.23993	2.08676	2.73703	2.40598	2.66791	2.28186	2.02345	2.27397	2.70756	2.80241
	pmol TAG/µg protein
		S01_sample_a_mouse_liver_NA_Control.CD_XH189	S02_sample_a_mouse_liver_NA_Control.CD_XH191	S03_sample_a_mouse_liver_NA_Control.CD_XH192	S04_sample_a_mouse_liver_NA_Control.CD_XH193	S05_sample_a_mouse_liver_NA_Control.CD_XH199	S06_sample_a_mouse_liver_NA_Control.HFD_XH185	S07_sample_a_mouse_liver_NA_Control.HFD_XH187	S08_sample_a_mouse_liver_NA_Control.HFD_XH188	S09_sample_a_mouse_liver_NA_Control.HFD_XH63	S10_sample_a_mouse_liver_NA_Control.HFD_XH66	S11_sample_a_mouse_liver_NA_HOIP.AKO.CD_XH194	S12_sample_a_mouse_liver_NA_HOIP.AKO.CD_XH195	S13_sample_a_mouse_liver_NA_HOIP.AKO.CD_XH196	S14_sample_a_mouse_liver_NA_HOIP.AKO.CD_XH197	S15_sample_a_mouse_liver_NA_HOIP.AKO.CD_XH198	S16_sample_a_mouse_liver_NA_HOIP.AKO.HFD_XH180	S17_sample_a_mouse_liver_NA_HOIP.AKO.HFD_XH181	S18_sample_a_mouse_liver_NA_HOIP.AKO.HFD_XH184	S19_sample_a_mouse_liver_NA_HOIP.AKO.HFD_XH64	S20_sample_a_mouse_liver_NA_HOIP.AKO.HFD_XH65
	18:3-30:0	0.00947863	0.034878	0.00410882	0.0436891	0.0190623	0.0536037	0.0235732	0.0280439	0.00889971	0.0639398	0.0384925	0.0669383	0.0393587	0.0397207	0.0271782	0.107112	0.148607	0.0837951	0.0784799	0.00412438
	18:3-30:1	0.00680109	0.0112804	0.00262376	0.0325251	0.00832933	0.0143822	0.0102358	0.01258	0.00860086	0.0237625	0.0226888	0.0380418	0.0229956	0.0144815	0.0153606	0.0471698	0.0554219	0.0421601	0.0272469	0.00216913
	18:3-32:0	0.0806212	0.187275	0.0380326	0.376293	0.155916	0.804137	0.327723	0.366697	0.114948	0.983144	0.506551	1.13707	0.498345	0.296309	0.387024	1.49731	1.68115	1.72432	0.960618	0.099456
	18:3-32:1	0.172934	0.218709	0.0515386	0.533984	0.252325	0.752846	0.350319	0.488243	0.130319	0.998524	0.768086	1.54606	0.758248	0.305755	0.594352	1.82171	2.28077	1.85346	0.993092	0.0351073
	18:3-32:2	0.0283358	0.03673	0.00657612	0.102547	0.0347345	0.107824	0.0485811	0.0663679	0.0169891	0.153378	0.0943643	0.174001	0.0899389	0.0444975	0.0694002	0.267384	0.348186	0.278879	0.130461	0.00786422
	18:3-34:0	0.00813868	0.0410585	0.00617203	0.0455173	0.0142478	0.221576	0.110543	0.119061	0.00496212	0.221566	0.0361964	0.0618294	0.0239571	0.0549103	0.0563608	0.443729	0.105613	0.284255	0.262196	0.0467201
	18:3-34:1	0.928191	0.945017	0.31598	2.62987	1.5609	12.655	4.72766	6.86491	1.83013	15.1345	5.11621	11.0329	4.98259	1.51234	3.89219	23.6879	28.1322	26.5588	12.7695	1.09313
	18:3-34:2	0.456136	0.507948	0.131686	1.15385	0.643344	6.5259	2.06593	3.18347	0.826349	7.57151	1.38106	3.03231	1.54565	0.527617	1.16193	8.75493	9.49033	10.0781	4.72059	0.454828
	18:3-34:3	0.0558114	0.0648871	0.0178686	0.161147	0.0870081	0.481586	0.17837	0.277426	0.0775723	0.629629	0.102879	0.211672	0.147616	0.0588142	0.110813	0.875161	0.931996	1.01035	0.4545	0.0316738
	18:3-36:1	0.0391737	0.107089	0.0222045	0.145163	0.079628	0.65863	0.308069	0.349039	0.13546	0.734612	0.210891	0.545425	0.245274	0.165715	0.221731	1.54719	1.51166	1.53284	0.70544	0.15435
	18:3-36:2	0.295735	0.470043	0.126817	1.37725	0.651752	2.9324	1.46098	1.91421	0.959106	3.30439	2.00892	4.50559	2.11305	0.663365	1.50303	9.81039	11.4158	8.34573	3.36457	0.596579
	18:3-36:3	0.148478	0.237745	0.0566991	0.413748	0.278415	1.77006	0.743551	0.956531	0.434505	1.99075	0.344092	0.619856	0.522526	0.191062	0.337414	3.17449	3.28894	3.57125	1.35937	0.332891
	18:3-36:4	0.0329987	0.0542465	0.0142858	0.0745584	0.0578384	0.442364	0.155197	0.188834	0.0881676	0.520041	0.0485931	0.0775964	0.0642861	0.0337388	0.0574532	0.467868	0.459923	0.545138	0.243651	0.066794
	18:3-36:5	0.00375551	0.00717225	0.00241871	0.00734291	0.0109297	0.0680021	0.0214036	0.0283813	0.00975415	0.0677766	0.00461409	0	0.00787288	0.00336648	0.0079553	0.0541284	0.0553765	0.0698039	0.0274373	0.0041886
	18:3-38:1	0.00923179	0.0153076	0.00465275	0.0125646	0.019137	0.149217	0.0614091	0.0977448	0.028602	0.185732	0.0343761	0.0518242	0.0305914	0.0202561	0.04197	0.173241	0.113368	0.301603	0.165699	0.0355594
	18:3-38:2	0.0391721	0.0471421	0.015514	0.0910875	0.0726654	0.229252	0.114965	0.163797	0.0750583	0.291235	0.159959	0.362822	0.200137	0.0703119	0.155359	0.747371	0.72194	0.66506	0.368157	0.0543158
	18:3-38:3	0.0196991	0.0301807	0.00925565	0.044963	0.0405651	0.144148	0.0689887	0.0937904	0.0570638	0.181521	0.0716787	0.123779	0.0786806	0.026522	0.0670291	0.427635	0.419828	0.380817	0.244825	0.0471186
	18:3-38:4	0.0156561	0.018959	0.00925867	0.0336141	0.0267671	0.141851	0.063464	0.0882483	0.0417572	0.163518	0.0370993	0.0686368	0.0437784	0.0187574	0.0329198	0.307383	0.311897	0.329752	0.175297	0.033129
	18:3-38:5	0.0122908	0.0139335	0.00552907	0.024806	0.0182845	0.145221	0.062737	0.0906552	0.035419	0.170839	0.0165807	0.027825	0.0226355	0.00699978	0.0206987	0.218002	0.193839	0.268641	0.132355	0.0309973
	18:3-38:6	0.00851374	0.0121864	0.00525075	0.0126085	0.0113259	0.114793	0.0471954	0.0546822	0.0251073	0.143732	0.0124907	0.0292147	0.0143824	0.00603726	0.0151142	0.193608	0.164603	0.232065	0.102851	0.0157563
	18:3-40:7	0.00309546	0.00593998	0.00221811	0.00524645	0.00486058	0.0481512	0.019494	0.0237466	0.0186944	0.0467575	0.00621372	0	0.0059886	0.0026276	0.0073491	0.0608087	0.0490651	0.078838	0.0395885	0.0160524
	pmol Total TAG/µg Protein	2.37425	3.06773	0.848691	7.32239	4.04803	28.461	10.9704	15.4565	4.92746	33.5809	11.022	23.7134	11.4579	4.0632	8.78263	54.6845	61.8805	58.2357	27.3259	3.1628
	pmol TAG/µg protein Mean and SD Values
		Species	Genotype	Mean	SD
	1	18:3-30:0	Control.CD	0.022243357	0.016744190
	2	18:3-30:0	Control.HFD	0.035612038	0.022593798
	3	18:3-30:0	HOIP.AKO.CD	0.042337670	0.014709760
	4	18:3-30:0	HOIP.AKO.HFD	0.084423585	0.052720788
	5	18:3-30:1	Control.CD	0.012311926	0.011723125
	6	18:3-30:1	Control.HFD	0.013912283	0.005931915
	7	18:3-30:1	HOIP.AKO.CD	0.022713658	0.009445472
	8	18:3-30:1	HOIP.AKO.HFD	0.034833558	0.020941966
	9	18:3-32:0	Control.CD	0.167627551	0.130795258
	10	18:3-32:0	Control.HFD	0.519329631	0.360476580
	11	18:3-32:0	HOIP.AKO.CD	0.565059866	0.331283061
	12	18:3-32:0	HOIP.AKO.HFD	1.192571766	0.682465687
	13	18:3-32:1	Control.CD	0.245898213	0.178096544
	14	18:3-32:1	Control.HFD	0.544050230	0.339839050
	15	18:3-32:1	HOIP.AKO.CD	0.794500475	0.459834184
	16	18:3-32:1	HOIP.AKO.HFD	1.396825423	0.892701274
	17	18:3-32:2	Control.CD	0.041784624	0.036013220
	18	18:3-32:2	Control.HFD	0.078627935	0.053132792
	19	18:3-32:2	HOIP.AKO.CD	0.094440399	0.048660740
	20	18:3-32:2	HOIP.AKO.HFD	0.206554832	0.136252238
	21	18:3-34:0	Control.CD	0.023026862	0.018800106
	22	18:3-34:0	Control.HFD	0.135541592	0.090484383
	23	18:3-34:0	HOIP.AKO.CD	0.046650797	0.015946741
	24	18:3-34:0	HOIP.AKO.HFD	0.228502742	0.157093146
	25	18:3-34:1	Control.CD	1.275991571	0.875542160
	26	18:3-34:1	Control.HFD	8.242444755	5.530380935
	27	18:3-34:1	HOIP.AKO.CD	5.307246969	3.511721877
	28	18:3-34:1	HOIP.AKO.HFD	18.448294260	11.406817726
	29	18:3-34:2	Control.CD	0.578593706	0.372434653
	30	18:3-34:2	Control.HFD	4.034631452	2.898675489
	31	18:3-34:2	HOIP.AKO.CD	1.529711603	0.924610510
	32	18:3-34:2	HOIP.AKO.HFD	6.699761559	4.072490635
	33	18:3-34:3	Control.CD	0.077344516	0.053086162
	34	18:3-34:3	Control.HFD	0.328916750	0.224847540
	35	18:3-34:3	HOIP.AKO.CD	0.126358970	0.057195844
	36	18:3-34:3	HOIP.AKO.HFD	0.660735109	0.412322366
	37	18:3-36:1	Control.CD	0.078651656	0.049945431
	38	18:3-36:1	Control.HFD	0.437162336	0.251485325
	39	18:3-36:1	HOIP.AKO.CD	0.277807293	0.152368744
	40	18:3-36:1	HOIP.AKO.HFD	1.090295474	0.633689882
	41	18:3-36:2	Control.CD	0.584320398	0.484495186
	42	18:3-36:2	Control.HFD	2.114218222	0.985765391
	43	18:3-36:2	HOIP.AKO.CD	2.158791255	1.431636121
	44	18:3-36:2	HOIP.AKO.HFD	6.706620222	4.555179914
	45	18:3-36:3	Control.CD	0.227017048	0.134909138
	46	18:3-36:3	Control.HFD	1.179080504	0.671133099
	47	18:3-36:3	HOIP.AKO.CD	0.402990014	0.168821162
	48	18:3-36:3	HOIP.AKO.HFD	2.345387948	1.423272694
	49	18:3-36:4	Control.CD	0.046785556	0.023427924
	50	18:3-36:4	Control.HFD	0.278920833	0.190172743
	51	18:3-36:4	HOIP.AKO.CD	0.056333525	0.016485164
	52	18:3-36:4	HOIP.AKO.HFD	0.356674683	0.197070735
	53	18:3-36:5	Control.CD	0.006323819	0.003347344
	54	18:3-36:5	Control.HFD	0.039063553	0.027142697
	55	18:3-36:5	HOIP.AKO.CD	0.005952186	0.002322206
	56	18:3-36:5	HOIP.AKO.HFD	0.042186933	0.026175761
	57	18:3-38:1	Control.CD	0.012178767	0.005560614
	58	18:3-38:1	Control.HFD	0.104541001	0.063759772
	59	18:3-38:1	HOIP.AKO.CD	0.035803571	0.011891334
	60	18:3-38:1	HOIP.AKO.HFD	0.157893967	0.097335708
	61	18:3-38:2	Control.CD	0.053116215	0.029445050
	62	18:3-38:2	Control.HFD	0.174861611	0.086850114
	63	18:3-38:2	HOIP.AKO.CD	0.189717729	0.107700583
	64	18:3-38:2	HOIP.AKO.HFD	0.511368992	0.297096538
	65	18:3-38:3	Control.CD	0.028932716	0.014716370
	66	18:3-38:3	Control.HFD	0.109102427	0.052498229
	67	18:3-38:3	HOIP.AKO.CD	0.073537821	0.034665888
	68	18:3-38:3	HOIP.AKO.HFD	0.304044977	0.161316831
	69	18:3-38:4	Control.CD	0.020850995	0.009524253
	70	18:3-38:4	Control.HFD	0.099767752	0.051601833
	71	18:3-38:4	HOIP.AKO.CD	0.040238302	0.018329273
	72	18:3-38:4	HOIP.AKO.HFD	0.231491614	0.126871285
	73	18:3-38:5	Control.CD	0.014968767	0.007160938
	74	18:3-38:5	Control.HFD	0.100974176	0.056358002
	75	18:3-38:5	HOIP.AKO.CD	0.018947927	0.007807492
	76	18:3-38:5	HOIP.AKO.HFD	0.168766867	0.091287630
	77	18:3-38:6	Control.CD	0.009977061	0.003086437
	78	18:3-38:6	Control.HFD	0.077102159	0.049901803
	79	18:3-38:6	HOIP.AKO.CD	0.015447848	0.008486396
	80	18:3-38:6	HOIP.AKO.HFD	0.141776565	0.084787610
	81	18:3-40:7	Control.CD	0.004272115	0.001555702
	82	18:3-40:7	Control.HFD	0.031368748	0.014817308
	83	18:3-40:7	HOIP.AKO.CD	0.005544754	0.002033875
	84	18:3-40:7	HOIP.AKO.HFD	0.048870558	0.023472301

## Sheet: TAG 20_4
	Corrected Areas TAG 20:4 Species
		S01_sample_a_mouse_liver_NA_Control.CD_XH189	S02_sample_a_mouse_liver_NA_Control.CD_XH191	S03_sample_a_mouse_liver_NA_Control.CD_XH192	S04_sample_a_mouse_liver_NA_Control.CD_XH193	S05_sample_a_mouse_liver_NA_Control.CD_XH199	S06_sample_a_mouse_liver_NA_Control.HFD_XH185	S07_sample_a_mouse_liver_NA_Control.HFD_XH187	S08_sample_a_mouse_liver_NA_Control.HFD_XH188	S09_sample_a_mouse_liver_NA_Control.HFD_XH63	S10_sample_a_mouse_liver_NA_Control.HFD_XH66	S11_sample_a_mouse_liver_NA_HOIP.AKO.CD_XH194	S12_sample_a_mouse_liver_NA_HOIP.AKO.CD_XH195	S13_sample_a_mouse_liver_NA_HOIP.AKO.CD_XH196	S14_sample_a_mouse_liver_NA_HOIP.AKO.CD_XH197	S15_sample_a_mouse_liver_NA_HOIP.AKO.CD_XH198	S16_sample_a_mouse_liver_NA_HOIP.AKO.HFD_XH180	S17_sample_a_mouse_liver_NA_HOIP.AKO.HFD_XH181	S18_sample_a_mouse_liver_NA_HOIP.AKO.HFD_XH184	S19_sample_a_mouse_liver_NA_HOIP.AKO.HFD_XH64	S20_sample_a_mouse_liver_NA_HOIP.AKO.HFD_XH65
	D5 TAG 58:10+NH4	1.77406e+08	1.06273e+08	1.50788e+08	4.98607e+07	8.09397e+07	7.71551e+07	1.30663e+08	8.36703e+07	6.95797e+07	1.0619e+08	6.25557e+07	4.96837e+07	9.10904e+07	8.57314e+07	7.96147e+07	4.30559e+07	3.15817e+07	2.88172e+07	3.42509e+07	1.10154e+08
	TAG 50:4+NH4	964295	603040	980427	971749	814937	3.39066e+06	3.51628e+06	2.04802e+06	938885	3.84526e+06	1.32026e+06	1.7017e+06	1.89882e+06	697496	1.74387e+06	3.89933e+06	2.88176e+06	2.25047e+06	3.12793e+06	533745
	TAG 50:5+NH4	890148	471756	439784	814474	620068	1.11234e+06	1.41757e+06	827585	657146	1.32464e+06	803434	640125	875658	367560	1.21539e+06	1.77662e+06	1.47116e+06	812634	862777	257844
	TAG 52:4+NH4	1.26137e+07	7.34071e+06	9.17759e+06	1.00755e+07	1.18015e+07	4.14669e+07	5.34519e+07	2.53527e+07	1.45209e+07	5.67521e+07	1.74859e+07	2.40774e+07	2.69496e+07	9.96879e+06	2.88335e+07	5.51333e+07	3.5162e+07	3.63402e+07	3.68819e+07	1.32634e+07
	TAG 52:5+NH4	2.2338e+07	1.1122e+07	1.23092e+07	1.76949e+07	1.72408e+07	3.67233e+07	4.94756e+07	2.52268e+07	1.43206e+07	5.24339e+07	2.74391e+07	3.46287e+07	4.07158e+07	1.27155e+07	4.44696e+07	6.12265e+07	4.62522e+07	3.68066e+07	3.75299e+07	3.91168e+06
	TAG 52:6+NH4	3.71024e+06	1.869e+06	1.41457e+06	2.97332e+06	2.49161e+06	6.19197e+06	8.0525e+06	3.50443e+06	2.37423e+06	8.44389e+06	2.96462e+06	4.21901e+06	4.7266e+06	1.49948e+06	4.99333e+06	8.93831e+06	6.65157e+06	5.10223e+06	5.38119e+06	1.20923e+06
	TAG 54:4+NH4	3.24824e+06	3.28017e+06	3.42233e+06	2.35506e+06	3.65444e+06	2.21157e+07	3.77071e+07	1.86801e+07	6.15658e+06	2.61465e+07	2.45488e+06	4.51137e+06	5.45423e+06	3.41455e+06	7.62024e+06	2.27059e+07	1.4707e+07	1.35796e+07	1.97715e+07	1.44758e+07
	TAG 54:5+NH4	1.31553e+08	6.58879e+07	8.59395e+07	9.92233e+07	1.14299e+08	5.90112e+08	6.9166e+08	3.49004e+08	2.00821e+08	7.76753e+08	2.25945e+08	3.04885e+08	3.05922e+08	8.74847e+07	3.31506e+08	8.41152e+08	6.06588e+08	5.59449e+08	5.476e+08	1.36649e+08
	TAG 54:6+NH4	7.04729e+07	3.67095e+07	3.95004e+07	4.06584e+07	4.96902e+07	3.53778e+08	3.84689e+08	1.73572e+08	1.0101e+08	4.55793e+08	5.80328e+07	7.94285e+07	9.17996e+07	2.63344e+07	1.07523e+08	3.3711e+08	2.10079e+08	2.52576e+08	2.48049e+08	6.25836e+07
	TAG 54:7+NH4	8.54232e+06	4.26214e+06	3.7665e+06	5.19341e+06	5.47029e+06	2.70035e+07	3.12649e+07	1.35582e+07	9.61328e+06	3.5675e+07	4.32273e+06	6.16818e+06	8.56008e+06	2.43787e+06	1.01732e+07	3.14766e+07	2.1484e+07	2.28193e+07	2.19177e+07	4.28305e+06
	TAG 56:4+NH4	1.04292e+06	587497	822204	579500	1.0584e+06	9.81583e+06	1.03838e+07	5.04729e+06	2.25521e+06	1.07221e+07	908508	868147	750188	804072	1.65139e+06	4.95671e+06	1.59494e+06	5.84687e+06	6.22493e+06	5.504e+06
	TAG 56:5+NH4	1.60678e+07	8.59842e+06	1.24182e+07	1.08198e+07	1.56404e+07	8.98103e+07	1.27988e+08	7.71713e+07	3.95525e+07	1.23241e+08	1.87513e+07	2.81391e+07	2.67179e+07	8.27717e+06	2.63058e+07	1.51021e+08	9.02106e+07	1.08231e+08	8.13772e+07	4.91613e+07
	TAG 56:6+NH4	3.78854e+07	2.26259e+07	2.6861e+07	4.63493e+07	4.24318e+07	1.51655e+08	2.04825e+08	1.03201e+08	9.77636e+07	1.76185e+08	6.05704e+07	9.31646e+07	9.0761e+07	2.75568e+07	9.1002e+07	2.61933e+08	1.87434e+08	1.79238e+08	1.28326e+08	8.70893e+07
	TAG 56:7+NH4	2.02738e+07	1.17938e+07	1.4676e+07	1.77045e+07	2.01951e+07	9.89651e+07	1.15625e+08	5.66528e+07	5.09431e+07	1.16441e+08	12951162	1.82021e+07	2.697e+07	8.80426e+06	2.83998e+07	1.01968e+08	6.46347e+07	7.21443e+07	6.18288e+07	4.88925e+07
	TAG 56:8+NH4	5.24101e+06	3.63663e+06	4.05652e+06	3.77127e+06	4.53165e+06	2.80646e+07	2.93565e+07	1.40165e+07	1.08672e+07	3.17775e+07	2.21724e+06	2.75439e+06	4.63491e+06	2.03674e+06	5.33013e+06	1.6364e+07	9.95925e+06	1.32038e+07	1.1616e+07	1.12947e+07
	TAG 56:9+NH4	900240	353850	403276	582045	637373	3.08555e+06	3.88079e+06	1.98515e+06	1.21671e+06	4.05219e+06	0	421473	474341	68360.2	713356	1.81646e+06	1.26712e+06	1.60425e+06	1.08098e+06	753438
	TAG 58:10+NH4	2.21703e+06	1.35682e+06	1.86375e+06	1.2575e+06	1.5629e+06	9.85533e+06	1.04659e+07	4.4396e+06	3.88214e+06	1.02951e+07	1.44433e+06	1.93843e+06	2.17605e+06	959030	2.1411e+06	10767089	7.33379e+06	7.45248e+06	7.11402e+06	4.90242e+06
	TAG 58:6+NH4	4.56762e+06	2.86968e+06	3.34021e+06	2.85658e+06	3.82018e+06	1.24925e+07	1.53815e+07	7.78902e+06	7.23267e+06	1.51056e+07	4.8597e+06	6.98438e+06	7.5148e+06	2.9416e+06	8.66339e+06	1.81695e+07	1.20425e+07	1.34558e+07	1.02166e+07	8.38088e+06
	TAG 58:8+NH4	1.54643e+07	9.51844e+06	1.27573e+07	5.13252e+06	8.71955e+06	1.75829e+07	2.23614e+07	1.21079e+07	1.14659e+07	1.70467e+07	6.39397e+06	6.33027e+06	9.71861e+06	6.24383e+06	8.44942e+06	1.50045e+07	9.8386e+06	1.07179e+07	9.53559e+06	1.34933e+07
	TAG 58:9+NH4	2.41258e+06	1.37799e+06	2.34514e+06	1654870	1.96414e+06	1.04709e+07	1.20507e+07	5.70173e+06	4.52504e+06	1.25307e+07	1.6787e+06	1.73544e+06	2.55175e+06	807059	2.76112e+06	1.00032e+07	6.09881e+06	7.28915e+06	6.87163e+06	4.91319e+06
	TAG 60:10+NH4	928846	597084	811356	451338	776942	3.9406e+06	4.66611e+06	2.32627e+06	2.42799e+06	3.84424e+06	522580	492490	997839	348762	745701	2.48044e+06	2.02779e+06	2.21525e+06	2.08784e+06	2.82426e+06
	TAG 60:11+NH4	837479	408051	737434	378667	679067	3.58473e+06	3.93503e+06	2.16499e+06	2.22124e+06	3.65915e+06	281552	458454	759290	275749	607586	2458115	1.73765e+06	1.55561e+06	2.24187e+06	3.1728e+06
	TAG 60:5+NH4	526521	475357	627977	153614	348111	1.42407e+06	1.93475e+06	1.1427e+06	722444	2.16184e+06	268507	0	0	186994	535421	0	0	949743	1.24814e+06	798114
	TAG 60:6+NH4	889776	458418	756777	228806	638965	1606020	3049379	1.59804e+06	904517	2439915	434706	575748	758227	239196	1.56021e+06	1.29537e+06	0	1.95631e+06	1.53936e+06	1.17148e+06
	TAG 60:7+NH4	585680	356397	500326	166380	380715	890445	988674	611112	626780	1.29589e+06	384186	0	0	440971	604621	1.1294e+06	0	953766	986327	591026
	TAG 60:8+NH4	688204	257024	590782	413033	434677	1.39115e+06	2.51092e+06	1.28045e+06	1.00589e+06	1.31008e+06	355204	463352	664792	305058	634860	1.46872e+06	1.25087e+06	1.29251e+06	1.09366e+06	1.2734e+06
	TAG 60:9+NH4	586753	657619	718555	361212	634136	2.16169e+06	3.25337e+06	1.31817e+06	1.83366e+06	2.12073e+06	483445	675123	709653	326390	737682	1.31273e+06	1.1223e+06	1.42238e+06	1.42141e+06	1.3318e+06
	pmol TAG Species
		S01_sample_a_mouse_liver_NA_Control.CD_XH189	S02_sample_a_mouse_liver_NA_Control.CD_XH191	S03_sample_a_mouse_liver_NA_Control.CD_XH192	S04_sample_a_mouse_liver_NA_Control.CD_XH193	S05_sample_a_mouse_liver_NA_Control.CD_XH199	S06_sample_a_mouse_liver_NA_Control.HFD_XH185	S07_sample_a_mouse_liver_NA_Control.HFD_XH187	S08_sample_a_mouse_liver_NA_Control.HFD_XH188	S09_sample_a_mouse_liver_NA_Control.HFD_XH63	S10_sample_a_mouse_liver_NA_Control.HFD_XH66	S11_sample_a_mouse_liver_NA_HOIP.AKO.CD_XH194	S12_sample_a_mouse_liver_NA_HOIP.AKO.CD_XH195	S13_sample_a_mouse_liver_NA_HOIP.AKO.CD_XH196	S14_sample_a_mouse_liver_NA_HOIP.AKO.CD_XH197	S15_sample_a_mouse_liver_NA_HOIP.AKO.CD_XH198	S16_sample_a_mouse_liver_NA_HOIP.AKO.HFD_XH180	S17_sample_a_mouse_liver_NA_HOIP.AKO.HFD_XH181	S18_sample_a_mouse_liver_NA_HOIP.AKO.HFD_XH184	S19_sample_a_mouse_liver_NA_HOIP.AKO.HFD_XH64	S20_sample_a_mouse_liver_NA_HOIP.AKO.HFD_XH65
	20:4-30:0	0.030439	0.0317768	0.0364113	0.10914	0.0563832	0.246098	0.150702	0.137073	0.0755645	0.202783	0.11819	0.191804	0.116735	0.0455607	0.122662	0.50716	0.510988	0.437331	0.511414	0.0271345
	20:4-30:1	0.0280985	0.0248588	0.0163328	0.0914759	0.0429008	0.0807348	0.0607545	0.0553898	0.0528892	0.069856	0.0719236	0.0721505	0.0538331	0.0240091	0.0854887	0.231073	0.260863	0.157918	0.141063	0.0131083
	20:4-32:0	0.398166	0.386814	0.340839	1.13161	0.816516	3.00971	2.29086	1.69684	1.16869	2.99287	1.56534	2.71383	1.65679	0.651164	2.02811	7.17083	6.23484	7.06194	6.03016	0.674282
	20:4-32:1	0.705124	0.586067	0.457141	1.98737	1.19284	2.66542	2.12044	1.68842	1.15256	2.76514	2.45635	3.90311	2.5031	0.830577	3.12794	7.96333	8.20134	7.15257	6.1361	0.198862
	20:4-32:2	0.117118	0.0984856	0.0525345	0.333942	0.172387	0.44942	0.345116	0.234549	0.191086	0.445295	0.265393	0.475537	0.290579	0.0979465	0.351224	1.16255	1.17944	0.991509	0.87982	0.0614747
	20:4-34:0	0.102534	0.172846	0.127099	0.264504	0.252841	1.60518	1.61606	1.25025	0.495501	1.37885	0.219761	0.508491	0.335312	0.22304	0.535998	2.95321	2.60782	2.63891	3.23262	0.73592
	20:4-34:1	4.1526	3.47192	3.19164	11.1441	7.90803	42.831	29.6434	23.3587	16.1627	40.9627	20.2266	34.3645	18.8073	5.71453	23.3177	109.403	107.559	108.717	89.5321	6.94697
	20:4-34:2	2.22455	1.93438	1.46697	4.56647	3.43793	25.6776	16.4871	11.6171	8.12962	24.0366	5.19511	8.95263	5.6436	1.72017	7.56304	43.8457	37.2508	49.0827	40.5558	3.18162
	20:4-34:3	0.269648	0.22459	0.139881	0.583287	0.378474	1.95995	1.33996	0.90744	0.773708	1.88135	0.386972	0.695235	0.526251	0.159243	0.71557	4.09395	3.8095	4.43445	3.58352	0.217741
	20:4-36:0	0.0329209	0.0309578	0.0305352	0.0650853	0.0732275	0.712443	0.44503	0.337812	0.181507	0.565436	0.0813298	0.0978516	0.0461196	0.0525222	0.116157	0.644686	0.282811	1.13621	1.01777	0.279812
	20:4-36:1	0.507197	0.453088	0.461189	1.21521	1.08211	6.51853	5.48535	5.16503	3.18331	6.49923	1.67862	3.17165	1.64255	0.540668	1.85031	19.6423	15.996	21.0323	13.3051	2.49926
	20:4-36:2	1.19589	1.19226	0.997569	5.20562	2.93574	11.0073	8.77845	6.90715	7.86833	9.29125	5.42228	10.5009	5.57975	1.80002	6.40097	34.0678	33.2354	34.8311	20.9811	4.42744
	20:4-36:3	0.639966	0.621465	0.545042	1.98845	1.39725	7.18299	4.95548	3.79174	4.10007	6.1406	1.15939	2.05162	1.65805	0.575097	1.99761	13.2623	11.4609	14.0197	10.109	2.48559
	20:4-36:4	0.165438	0.19163	0.150652	0.423562	0.313533	2.03696	1.25817	0.938114	0.874631	1.67581	0.198488	0.310456	0.284942	0.13304	0.374915	2.12836	1.76595	2.56588	1.8992	0.574202
	20:4-36:5	0.028417	0.0186459	0.014977	0.0653712	0.0440981	0.223953	0.166324	0.132865	0.097925	0.213695	0	0.0475055	0.0291613	0.00446531	0.0501766	0.236255	0.224684	0.311752	0.176739	0.0383032
	20:4-38:2	0.144182	0.151216	0.12405	0.32083	0.264308	0.906716	0.659225	0.521315	0.582109	0.796603	0.435042	0.787232	0.461991	0.192146	0.609372	2.36318	2.13534	2.61485	1.6704	0.426067
	20:4-38:4	0.488148	0.501568	0.473782	0.576448	0.603282	1.27619	0.958371	0.810377	0.922816	0.898971	0.572389	0.713504	0.597475	0.407849	0.594321	1.95154	1.74456	2.08279	1.55906	0.685972
	20:4-38:5	0.0761555	0.0726122	0.0870944	0.185863	0.135894	0.759986	0.516472	0.381613	0.36419	0.660817	0.150277	0.195607	0.156875	0.0527174	0.194214	1.30104	1.08143	1.41649	1.1235	0.249776
	20:4-38:6	0.0699831	0.0714969	0.0692163	0.141234	0.108133	0.71531	0.448548	0.29714	0.312447	0.542921	0.129297	0.218486	0.133778	0.0626442	0.150602	1.4004	1.30041	1.44823	1.16314	0.249229
	20:4-40:1	0.0166202	0.0250486	0.0233219	0.0172528	0.0240849	0.103361	0.0829201	0.0764802	0.0581446	0.114006	0.0240368	0	0	0.0122145	0.0376608	0	0	0.184562	0.204069	0.0405745
	20:4-40:2	0.0280867	0.024156	0.0281054	0.0256979	0.0442083	0.116567	0.130691	0.106956	0.0727984	0.128671	0.038915	0.0648943	0.0466138	0.0156244	0.109743	0.16848	0	0.380166	0.251684	0.0595556
	20:4-40:3	0.0184876	0.0187801	0.0185812	0.0186866	0.0263407	0.0646295	0.0423729	0.0409013	0.0504453	0.0683397	0.0343924	0	0	0.0288043	0.0425283	0.146894	0	0.185344	0.161264	0.0300466
	20:4-40:4	0.0217239	0.0135437	0.0219406	0.046389	0.0300741	0.100971	0.107614	0.0856997	0.0809569	0.0690879	0.031798	0.0522259	0.0408697	0.0199265	0.0446553	0.191027	0.221802	0.251171	0.178812	0.0647372
	20:4-40:5	0.0185215	0.0346528	0.0266858	0.0405687	0.0438741	0.156898	0.139434	0.0882244	0.147579	0.111838	0.0432781	0.0760952	0.0436276	0.0213199	0.0518876	0.170738	0.199004	0.276408	0.232399	0.0677059
	20:4-40:6	0.02932	0.031463	0.0301323	0.0506911	0.0537545	0.286013	0.199982	0.155696	0.195412	0.202729	0.0467814	0.0555101	0.0613445	0.0227813	0.0524516	0.322614	0.359563	0.430485	0.34136	0.143579
	20:4-40:7	0.0264359	0.021502	0.027387	0.0425292	0.0469828	0.260184	0.168649	0.144902	0.178773	0.192968	0.0252046	0.0516738	0.0466792	0.018012	0.0427369	0.319711	0.308117	0.302299	0.366544	0.161299
	ProteinInf	2.77584	2.1181	3.43296	3.29265	3.12329	2.20756	3.24575	2.45143	3.22042	1.78497	2.23993	2.08676	2.73703	2.40598	2.66791	2.28186	2.02345	2.27397	2.70756	2.80241
	pmol TAG/µg protein
		S01_sample_a_mouse_liver_NA_Control.CD_XH189	S02_sample_a_mouse_liver_NA_Control.CD_XH191	S03_sample_a_mouse_liver_NA_Control.CD_XH192	S04_sample_a_mouse_liver_NA_Control.CD_XH193	S05_sample_a_mouse_liver_NA_Control.CD_XH199	S06_sample_a_mouse_liver_NA_Control.HFD_XH185	S07_sample_a_mouse_liver_NA_Control.HFD_XH187	S08_sample_a_mouse_liver_NA_Control.HFD_XH188	S09_sample_a_mouse_liver_NA_Control.HFD_XH63	S10_sample_a_mouse_liver_NA_Control.HFD_XH66	S11_sample_a_mouse_liver_NA_HOIP.AKO.CD_XH194	S12_sample_a_mouse_liver_NA_HOIP.AKO.CD_XH195	S13_sample_a_mouse_liver_NA_HOIP.AKO.CD_XH196	S14_sample_a_mouse_liver_NA_HOIP.AKO.CD_XH197	S15_sample_a_mouse_liver_NA_HOIP.AKO.CD_XH198	S16_sample_a_mouse_liver_NA_HOIP.AKO.HFD_XH180	S17_sample_a_mouse_liver_NA_HOIP.AKO.HFD_XH181	S18_sample_a_mouse_liver_NA_HOIP.AKO.HFD_XH184	S19_sample_a_mouse_liver_NA_HOIP.AKO.HFD_XH64	S20_sample_a_mouse_liver_NA_HOIP.AKO.HFD_XH65
	20:4-30:0	0.0109657	0.0150025	0.0106064	0.0331465	0.0180525	0.11148	0.0464305	0.0559153	0.0234642	0.113606	0.052765	0.0919147	0.0426501	0.0189364	0.0459766	0.222257	0.252533	0.19232	0.188884	0.00968257
	20:4-30:1	0.0101225	0.0117364	0.00475764	0.0277818	0.0137358	0.0365721	0.0187182	0.0225949	0.0164231	0.0391356	0.0321097	0.0345754	0.0196685	0.00997895	0.0320433	0.101265	0.12892	0.0694459	0.0520999	0.0046775
	20:4-32:0	0.14344	0.182623	0.0992844	0.343677	0.261428	1.36337	0.705803	0.692184	0.362899	1.6767	0.698834	1.3005	0.605326	0.270644	0.760187	3.14254	3.08129	3.10555	2.22716	0.240608
	20:4-32:1	0.254022	0.276695	0.133162	0.603577	0.381918	1.20741	0.653298	0.688747	0.357892	1.54912	1.09662	1.87042	0.914532	0.345214	1.17243	3.48984	4.05314	3.14541	2.26629	0.0709611
	20:4-32:2	0.0421918	0.0464972	0.015303	0.10142	0.0551942	0.203583	0.106329	0.0956785	0.0593357	0.249469	0.118483	0.227883	0.106166	0.0407096	0.131648	0.509474	0.582886	0.436025	0.32495	0.0219364
	20:4-34:0	0.0369381	0.0816044	0.0370232	0.0803316	0.0809535	0.72713	0.497902	0.510007	0.153862	0.772478	0.0981106	0.243675	0.122509	0.0927023	0.200906	1.29421	1.28879	1.16048	1.19393	0.262603
	20:4-34:1	1.49598	1.63917	0.929705	3.38452	2.53196	19.402	9.13299	9.52858	5.01882	22.9486	9.03	16.4679	6.87143	2.37514	8.74005	47.9447	53.1561	47.8093	33.0675	2.47893
	20:4-34:2	0.801398	0.913264	0.42732	1.38687	1.10074	11.6317	5.07961	4.7389	2.5244	13.4661	2.31931	4.29021	2.06194	0.714956	2.83482	19.2149	18.4095	21.5845	14.9788	1.13532
	20:4-34:3	0.0971409	0.106034	0.0407465	0.177148	0.121178	0.887835	0.412836	0.370167	0.24025	1.05399	0.17276	0.333165	0.192271	0.0661862	0.268214	1.79413	1.88267	1.95009	1.32353	0.077698
	20:4-36:0	0.0118598	0.0146158	0.00889471	0.0197668	0.0234457	0.32273	0.137112	0.137802	0.0563612	0.316775	0.036309	0.0468917	0.0168503	0.0218299	0.0435386	0.282527	0.139767	0.49966	0.375901	0.099847
	20:4-36:1	0.182718	0.213913	0.134341	0.369066	0.346467	2.95283	1.69001	2.10694	0.988477	3.64108	0.749405	1.51989	0.600121	0.224718	0.693544	8.60804	7.90527	9.24914	4.91406	0.891826
	20:4-36:2	0.430822	0.56289	0.290586	1.58098	0.939951	4.98618	2.7046	2.8176	2.44326	5.20526	2.42073	5.03215	2.03862	0.748145	2.39924	14.9299	16.4251	15.3173	7.7491	1.57987
	20:4-36:3	0.230548	0.293407	0.158767	0.603905	0.447364	3.25382	1.52676	1.54674	1.27315	3.44016	0.5176	0.98316	0.605783	0.239028	0.748754	5.81207	5.66402	6.16529	3.73361	0.886949
	20:4-36:4	0.0595992	0.0904725	0.043884	0.128639	0.100385	0.922723	0.387637	0.38268	0.271589	0.938844	0.0886132	0.148774	0.104107	0.0552958	0.140527	0.932732	0.872743	1.12837	0.701445	0.204896
	20:4-36:5	0.0102373	0.00880313	0.00436269	0.0198537	0.0141191	0.101448	0.0512438	0.0541989	0.0304075	0.119719	0	0.0227652	0.0106544	0.00185592	0.0188074	0.103536	0.11104	0.137096	0.0652761	0.013668
	20:4-38:2	0.0519417	0.0713923	0.0361349	0.0974383	0.0846248	0.410733	0.203104	0.212657	0.180755	0.446283	0.194221	0.377251	0.168793	0.079862	0.228408	1.03564	1.0553	1.1499	0.616941	0.152036
	20:4-38:4	0.175856	0.236801	0.13801	0.175071	0.193156	0.5781	0.29527	0.330573	0.286551	0.503633	0.255539	0.34192	0.218293	0.169515	0.222766	0.855239	0.862169	0.915927	0.575819	0.244779
	20:4-38:5	0.0274351	0.0342818	0.0253701	0.0564479	0.0435098	0.344266	0.159123	0.155669	0.113088	0.370211	0.0670901	0.0937371	0.0573157	0.021911	0.0727962	0.570169	0.534447	0.622914	0.414952	0.0891292
	20:4-38:6	0.0252115	0.0337552	0.0201623	0.0428936	0.0346214	0.324028	0.138196	0.121211	0.0970204	0.304162	0.0577234	0.104701	0.048877	0.0260369	0.0564494	0.613712	0.64267	0.636871	0.429589	0.0889339
	20:4-40:1	0.00598745	0.011826	0.00679353	0.0052398	0.00771138	0.0468214	0.0255473	0.0311982	0.018055	0.0638699	0.010731	0	0	0.00507674	0.0141162	0	0	0.0811628	0.0753704	0.0144784
	20:4-40:2	0.0101183	0.0114046	0.00818692	0.00780462	0.0141544	0.0528035	0.0402654	0.04363	0.0226052	0.0720855	0.0173733	0.0310982	0.0170308	0.00649398	0.0411344	0.0738345	0	0.167182	0.0929562	0.0212516
	20:4-40:3	0.00666019	0.00886649	0.0054126	0.00567525	0.00843363	0.0292765	0.0130549	0.0166847	0.0156642	0.0382861	0.0153542	0	0	0.011972	0.0159407	0.0643745	0	0.0815066	0.0595606	0.0107217
	20:4-40:4	0.00782606	0.00639427	0.00639115	0.0140886	0.009629	0.0457389	0.0331553	0.034959	0.0251386	0.0387053	0.0141959	0.0250273	0.0149321	0.00828208	0.0167379	0.0837154	0.109615	0.110455	0.0660419	0.0231006
	20:4-40:5	0.00667239	0.0163603	0.00777342	0.012321	0.0140474	0.0710732	0.0429589	0.0359889	0.045826	0.0626553	0.0193212	0.0364658	0.0159398	0.00886121	0.0194488	0.0748239	0.0983486	0.121553	0.0858335	0.0241599
	20:4-40:6	0.0105626	0.0148543	0.00877736	0.0153952	0.0172109	0.129561	0.0616134	0.0635123	0.0606791	0.113575	0.0208852	0.0266011	0.0224128	0.00946861	0.0196602	0.141382	0.177698	0.18931	0.126077	0.0512343
	20:4-40:7	0.00952357	0.0101516	0.00797766	0.0129164	0.0150427	0.117861	0.0519599	0.059109	0.0555121	0.108107	0.0112524	0.0247627	0.0170547	0.00748636	0.0160188	0.14011	0.152273	0.132939	0.135378	0.0575572
	pmol Total TAG/µg Protein	4.15578	4.91281	2.60973	9.30597	6.87903	50.261	24.2155	24.8539	14.7415	57.6526	18.1153	33.6754	14.8933	5.58031	18.9542	112.035	117.586	116.16	75.841	8.75685
	pmol TAG/µg protein Mean and SD Values
		Species	Genotype	Mean	SD
	1	20:4-30:0	Control.CD	0.017554723	0.009240672
	2	20:4-30:0	Control.HFD	0.070179056	0.040439292
	3	20:4-30:0	HOIP.AKO.CD	0.050448581	0.026451063
	4	20:4-30:0	HOIP.AKO.HFD	0.173135358	0.094933926
	5	20:4-30:1	Control.CD	0.013626834	0.008586220
	6	20:4-30:1	Control.HFD	0.026688755	0.010467544
	7	20:4-30:1	HOIP.AKO.CD	0.025675160	0.010531166
	8	20:4-30:1	HOIP.AKO.HFD	0.071281615	0.047509414
	9	20:4-32:0	Control.CD	0.206090639	0.097308567
	10	20:4-32:0	Control.HFD	0.960191016	0.540656652
	11	20:4-32:0	HOIP.AKO.CD	0.727098758	0.372110568
	12	20:4-32:0	HOIP.AKO.HFD	2.359429191	1.244782573
	13	20:4-32:1	Control.CD	0.329874878	0.176705149
	14	20:4-32:1	Control.HFD	0.891293280	0.478239305
	15	20:4-32:1	HOIP.AKO.CD	1.079842236	0.547920431
	16	20:4-32:1	HOIP.AKO.HFD	2.605127682	1.557896826
	17	20:4-32:2	Control.CD	0.052121327	0.031327550
	18	20:4-32:2	Control.HFD	0.142878882	0.079983715
	19	20:4-32:2	HOIP.AKO.CD	0.124977817	0.067326151
	20	20:4-32:2	HOIP.AKO.HFD	0.375054241	0.219193293
	21	20:4-34:0	Control.CD	0.063370162	0.024094441
	22	20:4-34:0	Control.HFD	0.532275850	0.245224201
	23	20:4-34:0	HOIP.AKO.CD	0.151580636	0.067240581
	24	20:4-34:0	HOIP.AKO.HFD	1.040003319	0.438485253
	25	20:4-34:1	Control.CD	1.996265752	0.965605286
	26	20:4-34:1	Control.HFD	13.206201679	7.590318329
	27	20:4-34:1	HOIP.AKO.CD	8.696900040	5.094066543
	28	20:4-34:1	HOIP.AKO.HFD	36.891307106	20.644354536
	29	20:4-34:2	Control.CD	0.925917930	0.356125364
	30	20:4-34:2	Control.HFD	7.488134339	4.767150693
	31	20:4-34:2	HOIP.AKO.CD	2.444248335	1.295409466
	32	20:4-34:2	HOIP.AKO.HFD	15.064606059	8.138723040
	33	20:4-34:3	Control.CD	0.108449502	0.048987017
	34	20:4-34:3	Control.HFD	0.593016255	0.355663726
	35	20:4-34:3	HOIP.AKO.CD	0.206519304	0.101095761
	36	20:4-34:3	HOIP.AKO.HFD	1.405623266	0.781838041
	37	20:4-36:0	Control.CD	0.015716567	0.005889977
	38	20:4-36:0	Control.HFD	0.194155993	0.119356517
	39	20:4-36:0	HOIP.AKO.CD	0.033083886	0.013233863
	40	20:4-36:0	HOIP.AKO.HFD	0.279540153	0.165509179
	41	20:4-36:1	Control.CD	0.249301036	0.103303144
	42	20:4-36:1	Control.HFD	2.275868154	1.042978858
	43	20:4-36:1	HOIP.AKO.CD	0.757536311	0.472764188
	44	20:4-36:1	HOIP.AKO.HFD	6.313667262	3.455776811
	45	20:4-36:2	Control.CD	0.761045911	0.518156720
	46	20:4-36:2	Control.HFD	3.631381225	1.345863044
	47	20:4-36:2	HOIP.AKO.CD	2.527776208	1.557739512
	48	20:4-36:2	HOIP.AKO.HFD	11.200240881	6.376146291
	49	20:4-36:3	Control.CD	0.346798344	0.178841717
	50	20:4-36:3	Control.HFD	2.208127168	1.047290336
	51	20:4-36:3	HOIP.AKO.CD	0.618865183	0.275809405
	52	20:4-36:3	HOIP.AKO.HFD	4.452387209	2.206796480
	53	20:4-36:4	Control.CD	0.084595947	0.033562988
	54	20:4-36:4	Control.HFD	0.580694266	0.322986677
	55	20:4-36:4	HOIP.AKO.CD	0.107463492	0.038366306
	56	20:4-36:4	HOIP.AKO.HFD	0.768036660	0.349817215
	57	20:4-36:5	Control.CD	0.011475174	0.005840569
	58	20:4-36:5	Control.HFD	0.071403477	0.037483852
	59	20:4-36:5	HOIP.AKO.CD	0.013520729	0.009268109
	60	20:4-36:5	HOIP.AKO.HFD	0.086123156	0.047975517
	61	20:4-38:2	Control.CD	0.068306392	0.024633771
	62	20:4-38:2	Control.HFD	0.290706617	0.126950319
	63	20:4-38:2	HOIP.AKO.CD	0.209706908	0.108621226
	64	20:4-38:2	HOIP.AKO.HFD	0.801962999	0.417277460
	65	20:4-38:4	Control.CD	0.183778807	0.035821324
	66	20:4-38:4	Control.HFD	0.398825266	0.133333601
	67	20:4-38:4	HOIP.AKO.CD	0.241606613	0.063938510
	68	20:4-38:4	HOIP.AKO.HFD	0.690786734	0.282508808
	69	20:4-38:5	Control.CD	0.037408919	0.012785651
	70	20:4-38:5	Control.HFD	0.228471396	0.119290955
	71	20:4-38:5	HOIP.AKO.CD	0.062570028	0.026349377
	72	20:4-38:5	HOIP.AKO.HFD	0.446322081	0.213810317
	73	20:4-38:6	Control.CD	0.031328790	0.008840044
	74	20:4-38:6	Control.HFD	0.196923430	0.108186966
	75	20:4-38:6	HOIP.AKO.CD	0.058757608	0.028659607
	76	20:4-38:6	HOIP.AKO.HFD	0.482355281	0.236851873
	77	20:4-40:1	Control.CD	0.007511632	0.002581361
	78	20:4-40:1	Control.HFD	0.037098347	0.018317640
	79	20:4-40:1	HOIP.AKO.CD	0.009974667	0.004566956
	80	20:4-40:1	HOIP.AKO.HFD	0.057003873	0.036941816
	81	20:4-40:2	Control.CD	0.010333759	0.002588236
	82	20:4-40:2	Control.HFD	0.046277926	0.018111977
	83	20:4-40:2	HOIP.AKO.CD	0.022626133	0.013541406
	84	20:4-40:2	HOIP.AKO.HFD	0.088805965	0.060408879
	85	20:4-40:3	Control.CD	0.007009632	0.001575509
	86	20:4-40:3	Control.HFD	0.022593267	0.010780016
	87	20:4-40:3	HOIP.AKO.CD	0.014422291	0.002142187
	88	20:4-40:3	HOIP.AKO.HFD	0.054040856	0.030376367
	89	20:4-40:4	Control.CD	0.008865825	0.003208341
	90	20:4-40:4	Control.HFD	0.035539421	0.007553970
	91	20:4-40:4	HOIP.AKO.CD	0.015835070	0.006038659
	92	20:4-40:4	HOIP.AKO.HFD	0.078585606	0.036196480
	93	20:4-40:5	Control.CD	0.011434911	0.004121841
	94	20:4-40:5	Control.HFD	0.051700474	0.014603840
	95	20:4-40:5	HOIP.AKO.CD	0.020007339	0.010154357
	96	20:4-40:5	HOIP.AKO.HFD	0.080943772	0.036186350
	97	20:4-40:6	Control.CD	0.013360070	0.003536612
	98	20:4-40:6	Control.HFD	0.085788190	0.033163493
	99	20:4-40:6	HOIP.AKO.CD	0.019805586	0.006344621
	100	20:4-40:6	HOIP.AKO.HFD	0.137140159	0.054513298
	101	20:4-40:7	Control.CD	0.011122382	0.002827349
	102	20:4-40:7	Control.HFD	0.078509671	0.031759437
	103	20:4-40:7	HOIP.AKO.CD	0.015314997	0.006530190
	104	20:4-40:7	HOIP.AKO.HFD	0.123651310	0.037690400

## Sheet: TAG 22_6
	Corrected Areas TAG 22:6 Species
		S01_sample_a_mouse_liver_NA_Control.CD_XH189	S02_sample_a_mouse_liver_NA_Control.CD_XH191	S03_sample_a_mouse_liver_NA_Control.CD_XH192	S04_sample_a_mouse_liver_NA_Control.CD_XH193	S05_sample_a_mouse_liver_NA_Control.CD_XH199	S06_sample_a_mouse_liver_NA_Control.HFD_XH185	S07_sample_a_mouse_liver_NA_Control.HFD_XH187	S08_sample_a_mouse_liver_NA_Control.HFD_XH188	S09_sample_a_mouse_liver_NA_Control.HFD_XH63	S10_sample_a_mouse_liver_NA_Control.HFD_XH66	S11_sample_a_mouse_liver_NA_HOIP.AKO.CD_XH194	S12_sample_a_mouse_liver_NA_HOIP.AKO.CD_XH195	S13_sample_a_mouse_liver_NA_HOIP.AKO.CD_XH196	S14_sample_a_mouse_liver_NA_HOIP.AKO.CD_XH197	S15_sample_a_mouse_liver_NA_HOIP.AKO.CD_XH198	S16_sample_a_mouse_liver_NA_HOIP.AKO.HFD_XH180	S17_sample_a_mouse_liver_NA_HOIP.AKO.HFD_XH181	S18_sample_a_mouse_liver_NA_HOIP.AKO.HFD_XH184	S19_sample_a_mouse_liver_NA_HOIP.AKO.HFD_XH64	S20_sample_a_mouse_liver_NA_HOIP.AKO.HFD_XH65
	D5 TAG 62:16+NH4	3.00484e+07	1.86466e+07	2.74779e+07	8.54567e+06	1.53344e+07	1.40274e+07	2.0867e+07	1.37433e+07	1.32406e+07	1.79302e+07	1.09355e+07	7.67645e+06	1.44659e+07	1.30512e+07	1.34367e+07	7.62156e+06	5.22823e+06	3.30359e+06	6.75026e+06	1.69977e+07
	TAG 52:6+NH4	1.49864e+06	764787	918943	1.54608e+06	1.18713e+06	4.97424e+06	5.66831e+06	2.67276e+06	2.39009e+06	6.26018e+06	1.62689e+06	2.49386e+06	2.95466e+06	1.33159e+06	2.45896e+06	9.16223e+06	7.2516e+06	5.24289e+06	5.34309e+06	2.03859e+06
	TAG 52:7+NH4	757694	734177	274358	911020	571445	1.91987e+06	2.04356e+06	1.16006e+06	1.06552e+06	1.84438e+06	762867	900908	1.69482e+06	462329	1.11302e+06	2.32388e+06	1.96525e+06	1.32232e+06	1298097	487022
	TAG 54:6+NH4	1.77439e+07	9.68433e+06	9.2216e+06	1.55128e+07	2.31956e+07	7.0181e+07	8.82634e+07	3.42207e+07	3.17068e+07	8.84818e+07	3.46672e+07	5.52695e+07	5.36974e+07	1.72758e+07	4.90522e+07	1.4023e+08	9.12656e+07	9.72045e+07	1.09686e+08	5.14841e+07
	TAG 54:7+NH4	2.75059e+07	1.10455e+07	8.8369e+06	1.67104e+07	1.8803e+07	4.87973e+07	5.99176e+07	3.03101e+07	2.39954e+07	6.95959e+07	2.53781e+07	3.73679e+07	4.25772e+07	1.34345e+07	3.764e+07	9.34788e+07	6.80821e+07	6.15703e+07	6.0761e+07	1.33748e+07
	TAG 54:8+NH4	3.62472e+06	1.40377e+06	989834	2.06333e+06	2.515e+06	7.68678e+06	9.11472e+06	4.25593e+06	3.19904e+06	1.05973e+07	2.52552e+06	3.78676e+06	3.80538e+06	1.19059e+06	3.40699e+06	1.01603e+07	6.79294e+06	7.07742e+06	6.48441e+06	2.935e+06
	TAG 56:6+NH4	834716	1.15825e+06	1.15401e+06	667053	931030	1.62791e+07	1.68909e+07	7.9753e+06	4.38821e+06	1.54454e+07	0	2.07558e+06	1.40146e+06	365556	800784	1.50001e+07	1.06352e+07	2.70733e+07	1.17988e+07	1.86576e+07
	TAG 56:7+NH4	1.2985e+08	5.12832e+07	5.56474e+07	7.95828e+07	9.43185e+07	6.75099e+08	7.66413e+08	3.98801e+08	2.45055e+08	9.36504e+08	1.41554e+08	1.94575e+08	2.1057e+08	6.5873e+07	1.90408e+08	1.05967e+09	6.47482e+08	7.67186e+08	6.84361e+08	3.44572e+08
	TAG 56:8+NH4	6.61508e+07	2.45813e+07	2.52118e+07	2.97643e+07	3.85713e+07	4.04029e+08	3.96823e+08	1.9621e+08	1.14919e+08	5.1083e+08	3.09848e+07	4.50361e+07	5.94876e+07	1.73233e+07	5.10146e+07	3.4164e+08	1.82236e+08	2.80151e+08	2.36569e+08	1.56702e+08
	TAG 58:10+NH4	4.17927e+06	2.1213e+06	2.37678e+06	1.35726e+06	2.41554e+06	2.44312e+07	2.35965e+07	1.12783e+07	9.87352e+06	2.92089e+07	1.87632e+06	2.63702e+06	4.09998e+06	1.05058e+06	3.21443e+06	1.5999e+07	1.01591e+07	1.39301e+07	1.4038e+07	2.1038e+07
	TAG 58:11+NH4	613856	176435	438771	313747	265464	4.15413e+06	2.99065e+06	1.90637e+06	1.21476e+06	4.50484e+06	0	307965	623221	159715	513610	2.50696e+06	1.39477e+06	2.02452e+06	1.88349e+06	1552395
	TAG 58:6+NH4	654224	443899	901581	0	443552	9.51366e+06	8.82136e+06	4.61631e+06	1.35061e+06	1.25868e+07	203943	544240	730882	639129	1.10036e+06	6.71977e+06	2.26337e+06	6.81347e+06	7.35584e+06	8.54246e+06
	TAG 58:7+NH4	4.34768e+06	2.86977e+06	3.96449e+06	3.91896e+06	5.16966e+06	3.46483e+07	4.04097e+07	2.15686e+07	1.41236e+07	4.42917e+07	5.84357e+06	9.10216e+06	8.76743e+06	3.54177e+06	8.53466e+06	6.07266e+07	3.26609e+07	4.25263e+07	3.98742e+07	3.46961e+07
	TAG 58:8+NH4	2.26398e+07	1.25338e+07	1.36835e+07	1.68684e+07	2.04601e+07	1.1582e+08	1.33758e+08	7.01461e+07	7.44807e+07	1.32346e+08	2.40671e+07	4.69008e+07	4.88977e+07	1.41139e+07	3.73257e+07	1.77057e+08	1.15929e+08	1.28741e+08	1.05815e+08	1.32403e+08
	TAG 58:9+NH4	1.42553e+07	8.145e+06	8.0016e+06	6.47791e+06	9.70146e+06	8.5826e+07	8.57768e+07	4.18562e+07	3.93787e+07	1.00606e+08	6.49154e+06	1.0367e+07	1.64813e+07	4.3217e+06	1.28081e+07	8.07271e+07	4.60299e+07	6.00306e+07	5.90156e+07	9.12098e+07
	TAG 60:10+NH4	2.01477e+06	998187	1.72307e+06	1.02022e+06	1.42335e+06	7.83183e+06	9.36175e+06	4.56669e+06	4.93636e+06	9.24815e+06	1.23348e+06	2.08665e+06	2.24768e+06	820933	2.07456e+06	1.20012e+07	9.15318e+06	8.75418e+06	7.95123e+06	7.84624e+06
	TAG 60:11+NH4	1.86219e+06	724726	1.18632e+06	917955	1.50449e+06	8.4069e+06	1.09141e+07	5.15846e+06	4.16995e+06	1.04194e+07	767720	1.27668e+06	1.55653e+06	513715	2.02593e+06	9.89659e+06	7.40993e+06	7.81413e+06	7.15575e+06	9.15218e+06
	TAG 60:12+NH4	2.09002e+06	1.10147e+06	1.02081e+06	1.01493e+06	1.34227e+06	1.17118e+07	1.37401e+07	5.09908e+06	5.02619e+06	1.50649e+07	1.4008e+06	2.27574e+06	2.60663e+06	600385	2.26355e+06	1.65867e+07	1.01889e+07	1.22082e+07	1.18653e+07	1.19596e+07
	TAG 60:7+NH4	1.47508e+06	702456	1.30548e+06	548164	831701	8.72313e+06	8.86969e+06	4.90011e+06	2.53611e+06	9.72404e+06	634100	733135	1.27725e+06	666249	1.77431e+06	5.59502e+06	2.05536e+06	6.51371e+06	7.48599e+06	8.10539e+06
	TAG 60:8+NH4	3.08837e+06	1.32631e+06	1.76532e+06	1.4534e+06	2.75291e+06	9.78856e+06	1.18482e+07	5.91653e+06	7.27651e+06	1.24407e+07	2.11809e+06	3.80038e+06	4.44424e+06	1.7076e+06	4.21705e+06	1.43326e+07	6.75897e+06	1.04222e+07	1.06686e+07	1.27397e+07
	TAG 60:9+NH4	1.74795e+06	949765	1.27517e+06	813839	1.56732e+06	5.53658e+06	7.26061e+06	4.8269e+06	5.28809e+06	7.29142e+06	1.10865e+06	1.8946e+06	2.66051e+06	790275	2.13498e+06	8.91943e+06	4.65828e+06	6.98126e+06	6.78215e+06	6.85134e+06
	pmol TAG Species
		S01_sample_a_mouse_liver_NA_Control.CD_XH189	S02_sample_a_mouse_liver_NA_Control.CD_XH191	S03_sample_a_mouse_liver_NA_Control.CD_XH192	S04_sample_a_mouse_liver_NA_Control.CD_XH193	S05_sample_a_mouse_liver_NA_Control.CD_XH199	S06_sample_a_mouse_liver_NA_Control.HFD_XH185	S07_sample_a_mouse_liver_NA_Control.HFD_XH187	S08_sample_a_mouse_liver_NA_Control.HFD_XH188	S09_sample_a_mouse_liver_NA_Control.HFD_XH63	S10_sample_a_mouse_liver_NA_Control.HFD_XH66	S11_sample_a_mouse_liver_NA_HOIP.AKO.CD_XH194	S12_sample_a_mouse_liver_NA_HOIP.AKO.CD_XH195	S13_sample_a_mouse_liver_NA_HOIP.AKO.CD_XH196	S14_sample_a_mouse_liver_NA_HOIP.AKO.CD_XH197	S15_sample_a_mouse_liver_NA_HOIP.AKO.CD_XH198	S16_sample_a_mouse_liver_NA_HOIP.AKO.HFD_XH180	S17_sample_a_mouse_liver_NA_HOIP.AKO.HFD_XH181	S18_sample_a_mouse_liver_NA_HOIP.AKO.HFD_XH184	S19_sample_a_mouse_liver_NA_HOIP.AKO.HFD_XH64	S20_sample_a_mouse_liver_NA_HOIP.AKO.HFD_XH65
	22:6-30:0	0.139648	0.114841	0.0936403	0.506576	0.216765	0.992907	0.76059	0.544536	0.505433	0.977598	0.416561	0.90964	0.571902	0.285681	0.512408	3.36601	3.88363	4.44367	2.21631	0.335813
	22:6-30:1	0.0706041	0.110245	0.027957	0.298497	0.104344	0.383224	0.274211	0.236345	0.225326	0.288021	0.19533	0.328608	0.328047	0.0991883	0.231936	0.853742	1.0525	1.12075	0.538449	0.0802261
	22:6-32:0	1.65343	1.45421	0.939682	5.0828	4.23542	14.0088	11.8434	6.97198	6.70505	13.8174	8.87647	20.1597	10.3936	3.70637	10.2217	51.5174	48.8777	82.3868	45.4978	8.48088
	22:6-32:1	2.56308	1.65861	0.900481	5.47518	3.43336	9.7404	8.03991	6.17525	5.0743	10.8682	6.49801	13.63	8.24122	2.88224	7.84357	34.3421	36.4617	52.1847	25.2036	2.2032
	22:6-32:2	0.337762	0.210792	0.100864	0.676053	0.459229	1.53436	1.22304	0.867084	0.676501	1.65488	0.646653	1.38123	0.736566	0.25543	0.709962	3.73268	3.63799	5.99855	2.68973	0.483477
	22:6-34:0	0.0777813	0.173925	0.117593	0.218561	0.170002	3.24945	2.26647	1.62485	0.927976	2.41197	0	0.757073	0.271265	0.0784264	0.166871	5.51071	5.69573	22.9463	4.89412	3.07343
	22:6-34:1	12.0998	7.70076	5.67047	26.0754	17.2222	134.756	102.839	81.2501	51.8217	146.246	36.2445	70.9715	40.7577	14.1324	39.6781	389.301	346.762	650.238	283.872	56.7607
	22:6-34:2	6.16413	3.69116	2.56908	9.75232	7.04297	80.6481	53.2469	39.975	24.302	79.7718	7.93359	16.427	11.5144	3.71655	10.6306	125.511	97.5972	237.446	98.1287	25.8133
	22:6-36:0	0.0609625	0.0666564	0.0918712	0	0.0809909	1.89902	1.18368	0.940507	0.285614	1.96557	0.0522192	0.198513	0.141469	0.137119	0.229297	2.4687	1.21216	5.77484	3.05119	1.40718
	22:6-36:1	0.40513	0.430929	0.403981	1.28405	0.943961	6.91613	5.42229	4.39428	2.98672	6.91665	1.49623	3.32003	1.69702	0.759853	1.77849	22.3097	17.4917	36.0437	16.5398	5.71543
	22:6-36:2	2.10964	1.8821	1.39435	5.52696	3.73593	23.1187	17.9481	14.2913	15.7504	20.6673	6.16233	17.1072	9.4646	3.02801	7.77808	65.0468	62.0865	109.116	43.8919	21.8106
	22:6-36:3	1.32835	1.22306	0.815363	2.1225	1.77145	17.1317	11.5098	8.5276	8.32741	15.7108	1.66215	3.78138	3.19011	0.92718	2.669	29.6574	24.6515	50.8796	24.4796	15.0248
	22:6-36:4	0.389437	0.318538	0.242194	0.44471	0.441069	4.8767	3.16625	2.2978	2.08796	4.56131	0.480428	0.961857	0.793588	0.225391	0.669837	5.87769	5.44074	11.8066	5.82293	3.46555
	22:6-36:5	0.0572009	0.0264937	0.0447108	0.1028	0.0484728	0.829205	0.401295	0.388395	0.256887	0.703481	0	0.112331	0.12063	0.0342654	0.107028	0.921004	0.746974	1.71591	0.781269	0.255723
	22:6-38:1	0.137452	0.105482	0.133028	0.179607	0.151865	1.74122	1.19016	0.998328	0.536313	1.51852	0.16236	0.267413	0.247223	0.142937	0.369737	2.05549	1.10076	5.52077	3.10518	1.33519
	22:6-38:2	0.287783	0.19916	0.179886	0.476208	0.502671	1.95389	1.58982	1.20541	1.53876	1.94275	0.542332	1.3862	0.860223	0.366348	0.878766	5.26547	3.6198	8.83347	4.42532	2.09859
	22:6-38:3	0.162879	0.142618	0.12994	0.266656	0.286187	1.10515	0.974249	0.983412	1.11827	1.13864	0.283867	0.691058	0.514967	0.169546	0.444895	3.27681	2.49476	5.91705	2.81323	1.12861
	22:6-38:4	0.187743	0.149889	0.175581	0.334276	0.259898	1.56331	1.25619	0.930398	1.04389	1.4442	0.31583	0.761109	0.435059	0.176123	0.432306	4.409	4.90203	7.41971	3.29816	1.2925
	22:6-38:5	0.173524	0.108826	0.120886	0.300769	0.274714	1.6781	1.46448	1.05096	0.88182	1.6271	0.196573	0.465672	0.30128	0.110213	0.422172	3.63579	3.96842	6.62296	2.9682	1.50762
	22:6-38:6	0.194754	0.165399	0.104021	0.332544	0.245093	2.33779	1.84369	1.03887	1.06289	2.35255	0.358672	0.83008	0.504537	0.128807	0.471687	6.09361	5.45672	10.3472	4.92171	1.97009
	ProteinInf	2.77584	2.1181	3.43296	3.29265	3.12329	2.20756	3.24575	2.45143	3.22042	1.78497	2.23993	2.08676	2.73703	2.40598	2.66791	2.28186	2.02345	2.27397	2.70756	2.80241
	pmol TAG/µg protein
		S01_sample_a_mouse_liver_NA_Control.CD_XH189	S02_sample_a_mouse_liver_NA_Control.CD_XH191	S03_sample_a_mouse_liver_NA_Control.CD_XH192	S04_sample_a_mouse_liver_NA_Control.CD_XH193	S05_sample_a_mouse_liver_NA_Control.CD_XH199	S06_sample_a_mouse_liver_NA_Control.HFD_XH185	S07_sample_a_mouse_liver_NA_Control.HFD_XH187	S08_sample_a_mouse_liver_NA_Control.HFD_XH188	S09_sample_a_mouse_liver_NA_Control.HFD_XH63	S10_sample_a_mouse_liver_NA_Control.HFD_XH66	S11_sample_a_mouse_liver_NA_HOIP.AKO.CD_XH194	S12_sample_a_mouse_liver_NA_HOIP.AKO.CD_XH195	S13_sample_a_mouse_liver_NA_HOIP.AKO.CD_XH196	S14_sample_a_mouse_liver_NA_HOIP.AKO.CD_XH197	S15_sample_a_mouse_liver_NA_HOIP.AKO.CD_XH198	S16_sample_a_mouse_liver_NA_HOIP.AKO.HFD_XH180	S17_sample_a_mouse_liver_NA_HOIP.AKO.HFD_XH181	S18_sample_a_mouse_liver_NA_HOIP.AKO.HFD_XH184	S19_sample_a_mouse_liver_NA_HOIP.AKO.HFD_XH64	S20_sample_a_mouse_liver_NA_HOIP.AKO.HFD_XH65
	22:6-30:0	0.0503084	0.0542191	0.0272769	0.15385	0.0694029	0.449777	0.234335	0.22213	0.156946	0.547682	0.18597	0.435911	0.20895	0.118738	0.192063	1.47512	1.91931	1.95414	0.818564	0.11983
	22:6-30:1	0.0254352	0.0520491	0.00814371	0.0906554	0.0334083	0.173596	0.0844833	0.096411	0.0699678	0.161359	0.0872037	0.157473	0.119855	0.0412258	0.0869356	0.374143	0.52015	0.492859	0.198869	0.0286276
	22:6-32:0	0.595651	0.686565	0.273723	1.54368	1.35608	6.34584	3.64891	2.84404	2.08204	7.74097	3.96283	9.66076	3.79741	1.54048	3.83134	22.5769	24.1556	36.2304	16.804	3.02628
	22:6-32:1	0.923353	0.783064	0.262304	1.66285	1.09928	4.4123	2.47706	2.51904	1.57566	6.08871	2.90098	6.53167	3.01101	1.19795	2.93996	15.0501	18.0195	22.9487	9.30861	0.786181
	22:6-32:2	0.121679	0.0995196	0.0293811	0.205322	0.147034	0.695047	0.376813	0.353705	0.210066	0.927118	0.288693	0.661902	0.269111	0.106165	0.266112	1.63581	1.79791	2.63792	0.993415	0.172522
	22:6-34:0	0.0280208	0.0821137	0.0342542	0.0663784	0.0544306	1.47197	0.698289	0.662818	0.288154	1.35127	0	0.362799	0.0991092	0.0325965	0.0625473	2.41501	2.81485	10.0908	1.80758	1.09671
	22:6-34:1	4.35896	3.63569	1.65177	7.91928	5.51412	61.0432	31.6844	33.1439	16.0916	81.9316	16.1811	34.0104	14.8912	5.87388	14.8723	170.607	171.371	285.948	104.845	20.2543
	22:6-34:2	2.22063	1.74267	0.748357	2.96184	2.25499	36.5328	16.4051	16.3068	7.54621	44.6908	3.54189	7.87203	4.20689	1.54472	3.98462	55.0039	48.233	104.419	36.2426	9.21112
	22:6-36:0	0.0219618	0.0314699	0.0267615	0	0.0259313	0.860235	0.364686	0.383656	0.0886884	1.10118	0.0233128	0.0951298	0.0516871	0.0569909	0.0859463	1.08188	0.599055	2.53954	1.12692	0.502134
	22:6-36:1	0.145948	0.203451	0.117677	0.389976	0.302233	3.13294	1.67058	1.79254	0.92743	3.87493	0.667981	1.591	0.620022	0.315819	0.666621	9.77697	8.64448	15.8505	6.10874	2.03947
	22:6-36:2	0.760002	0.888578	0.406166	1.67857	1.19615	10.4725	5.52973	5.82976	4.8908	11.5785	2.75112	8.19796	3.45799	1.25854	2.91542	28.506	30.6834	47.9848	16.2109	7.78279
	22:6-36:3	0.478539	0.577435	0.23751	0.644616	0.567175	7.76048	3.54612	3.47862	2.58581	8.8017	0.742051	1.81208	1.16554	0.385365	1.00041	12.997	12.1829	22.3748	9.04123	5.36139
	22:6-36:4	0.140295	0.150389	0.0705496	0.135061	0.141219	2.20909	0.975508	0.937329	0.648348	2.55539	0.214483	0.460934	0.289945	0.0936798	0.251072	2.57583	2.68884	5.19206	2.15062	1.23663
	22:6-36:5	0.0206067	0.0125082	0.013024	0.0312209	0.0155198	0.375621	0.123637	0.158436	0.0797679	0.394113	0	0.0538303	0.0440734	0.0142418	0.0401168	0.40362	0.369158	0.754587	0.288552	0.0912512
	22:6-38:1	0.0495173	0.0498002	0.0387503	0.0545477	0.0486236	0.788755	0.366684	0.407243	0.166535	0.850724	0.0724843	0.128147	0.0903255	0.0594093	0.138587	0.900796	0.543999	2.42781	1.14686	0.476442
	22:6-38:2	0.103674	0.0940279	0.0523998	0.144628	0.160943	0.885092	0.489817	0.491716	0.477814	1.08839	0.242119	0.664283	0.314291	0.152266	0.329383	2.30754	1.78892	3.8846	1.63443	0.748851
	22:6-38:3	0.0586774	0.0673331	0.0378507	0.080985	0.09163	0.500624	0.300162	0.401158	0.347244	0.637902	0.12673	0.331163	0.188148	0.0704687	0.166758	1.43602	1.23292	2.60208	1.03903	0.402728
	22:6-38:4	0.0676345	0.0707659	0.0511456	0.101522	0.0832129	0.708162	0.387026	0.379533	0.324148	0.809089	0.141	0.364733	0.158953	0.0732024	0.162039	1.93219	2.4226	3.26288	1.21813	0.461209
	22:6-38:5	0.0625123	0.0513791	0.0352132	0.0913455	0.0879568	0.760161	0.451201	0.428713	0.273821	0.911555	0.0877584	0.223156	0.110076	0.0458078	0.15824	1.59335	1.96121	2.91251	1.09627	0.537973
	22:6-38:6	0.0701604	0.0780884	0.0303006	0.100996	0.0784727	1.059	0.568034	0.423779	0.330046	1.31797	0.160126	0.397785	0.184337	0.0535362	0.1768	2.67046	2.69673	4.55029	1.81777	0.702999
	pmol Total TAG/µg Protein	10.3036	9.41112	4.15256	18.0573	13.3278	140.637	70.3826	71.2613	39.1611	177.361	32.3778	74.0132	33.279	13.0351	32.3273	335.32	334.646	579.058	213.898	55.0394
	pmol TAG/µg protein Mean and SD Values
		Species	Genotype	Mean	SD
	1	22:6-30:0	Control.CD	0.07101153	0.048703667
	2	22:6-30:0	Control.HFD	0.32217378	0.167452426
	3	22:6-30:0	HOIP.AKO.CD	0.22832644	0.121022027
	4	22:6-30:0	HOIP.AKO.HFD	1.25739233	0.783839316
	5	22:6-30:1	Control.CD	0.04193834	0.031475278
	6	22:6-30:1	Control.HFD	0.11716341	0.047074350
	7	22:6-30:1	HOIP.AKO.CD	0.09853865	0.043230549
	8	22:6-30:1	HOIP.AKO.HFD	0.32292981	0.207605040
	9	22:6-32:0	Control.CD	0.89113962	0.536736362
	10	22:6-32:0	Control.HFD	4.53236149	2.409298376
	11	22:6-32:0	HOIP.AKO.CD	4.55856654	3.025077046
	12	22:6-32:0	HOIP.AKO.HFD	20.55863503	12.084029180
	13	22:6-32:1	Control.CD	0.94616925	0.507904248
	14	22:6-32:1	Control.HFD	3.41455535	1.817208830
	15	22:6-32:1	HOIP.AKO.CD	3.31631617	1.951494944
	16	22:6-32:1	HOIP.AKO.HFD	13.22261108	8.528343591
	17	22:6-32:2	Control.CD	0.12058711	0.064503758
	18	22:6-32:2	Control.HFD	0.51254997	0.291686713
	19	22:6-32:2	HOIP.AKO.CD	0.31839650	0.205598546
	20	22:6-32:2	HOIP.AKO.HFD	1.44751425	0.922916929
	21	22:6-34:0	Control.CD	0.05303955	0.022382995
	22	22:6-34:0	Control.HFD	0.89449919	0.500484135
	23	22:6-34:0	HOIP.AKO.CD	0.13926294	0.151485547
	24	22:6-34:0	HOIP.AKO.HFD	3.64499943	3.661314050
	25	22:6-34:1	Control.CD	4.61596519	2.320127712
	26	22:6-34:1	Control.HFD	44.77894184	26.337478838
	27	22:6-34:1	HOIP.AKO.CD	17.16578298	10.279248626
	28	22:6-34:1	HOIP.AKO.HFD	150.60502945	97.768083553
	29	22:6-34:2	Control.CD	1.98569910	0.817104918
	30	22:6-34:2	Control.HFD	24.29633777	15.591133731
	31	22:6-34:2	HOIP.AKO.CD	4.23002799	2.291800359
	32	22:6-34:2	HOIP.AKO.HFD	50.62186543	34.787336522
	33	22:6-36:0	Control.CD	0.02653114	0.003902279
	34	22:6-36:0	Control.HFD	0.55968864	0.410607384
	35	22:6-36:0	HOIP.AKO.CD	0.06261338	0.028710932
	36	22:6-36:0	HOIP.AKO.HFD	1.16990486	0.815057411
	37	22:6-36:1	Control.CD	0.23185701	0.113113288
	38	22:6-36:1	Control.HFD	2.27968385	1.194754670
	39	22:6-36:1	HOIP.AKO.CD	0.77228856	0.480594201
	40	22:6-36:1	HOIP.AKO.HFD	8.48404072	5.077825172
	41	22:6-36:2	Control.CD	0.98589438	0.479738590
	42	22:6-36:2	Control.HFD	7.66026234	3.115334313
	43	22:6-36:2	HOIP.AKO.CD	3.71620366	2.634651742
	44	22:6-36:2	HOIP.AKO.HFD	26.23360265	15.321295640
	45	22:6-36:3	Control.CD	0.50105496	0.158727872
	46	22:6-36:3	Control.HFD	5.23454645	2.830848426
	47	22:6-36:3	HOIP.AKO.CD	1.02108883	0.531264795
	48	22:6-36:3	HOIP.AKO.HFD	12.39146552	6.338822418
	49	22:6-36:4	Control.CD	0.12750274	0.032312301
	50	22:6-36:4	Control.HFD	1.46513441	0.855510258
	51	22:6-36:4	HOIP.AKO.CD	0.26202264	0.133289681
	52	22:6-36:4	HOIP.AKO.HFD	2.76879843	1.470161618
	53	22:6-36:5	Control.CD	0.01857593	0.007762110
	54	22:6-36:5	Control.HFD	0.22631506	0.147542272
	55	22:6-36:5	HOIP.AKO.CD	0.03806558	0.016895777
	56	22:6-36:5	HOIP.AKO.HFD	0.38143347	0.241204853
	57	22:6-38:1	Control.CD	0.04824783	0.005789096
	58	22:6-38:1	Control.HFD	0.51598800	0.292696368
	59	22:6-38:1	HOIP.AKO.CD	0.09779062	0.034478668
	60	22:6-38:1	HOIP.AKO.HFD	1.09918072	0.791030033
	61	22:6-38:2	Control.CD	0.11113450	0.043013720
	62	22:6-38:2	Control.HFD	0.68656607	0.283341667
	63	22:6-38:2	HOIP.AKO.CD	0.34046841	0.194136860
	64	22:6-38:2	HOIP.AKO.HFD	2.07286776	1.157941416
	65	22:6-38:3	Control.CD	0.06729524	0.020741507
	66	22:6-38:3	Control.HFD	0.43741794	0.134605031
	67	22:6-38:3	HOIP.AKO.CD	0.17665362	0.097302221
	68	22:6-38:3	HOIP.AKO.HFD	1.34255639	0.803515963
	69	22:6-38:4	Control.CD	0.07485617	0.018788080
	70	22:6-38:4	Control.HFD	0.52159160	0.220644625
	71	22:6-38:4	HOIP.AKO.CD	0.17998542	0.109337241
	72	22:6-38:4	HOIP.AKO.HFD	1.85940487	1.079169026
	73	22:6-38:5	Control.CD	0.06568138	0.023967443
	74	22:6-38:5	Control.HFD	0.56509037	0.261962555
	75	22:6-38:5	HOIP.AKO.CD	0.12500763	0.068228574
	76	22:6-38:5	HOIP.AKO.HFD	1.62026114	0.898998273
	77	22:6-38:6	Control.CD	0.07160356	0.025793190
	78	22:6-38:6	Control.HFD	0.73976559	0.428205960
	79	22:6-38:6	HOIP.AKO.CD	0.19451691	0.125293243
	80	22:6-38:6	HOIP.AKO.HFD	2.48765058	1.411146584

## Sheet: Peak Areas
		Sample.Name	S01_sample_a_mouse_liver_NA_Control.CD_XH189	S02_sample_a_mouse_liver_NA_Control.CD_XH191	S03_sample_a_mouse_liver_NA_Control.CD_XH192	S04_sample_a_mouse_liver_NA_Control.CD_XH193	S05_sample_a_mouse_liver_NA_Control.CD_XH199	S06_sample_a_mouse_liver_NA_Control.HFD_XH185	S07_sample_a_mouse_liver_NA_Control.HFD_XH187	S08_sample_a_mouse_liver_NA_Control.HFD_XH188	S09_sample_a_mouse_liver_NA_Control.HFD_XH63	S10_sample_a_mouse_liver_NA_Control.HFD_XH66	S11_sample_a_mouse_liver_NA_HOIP.AKO.CD_XH194	S12_sample_a_mouse_liver_NA_HOIP.AKO.CD_XH195	S13_sample_a_mouse_liver_NA_HOIP.AKO.CD_XH196	S14_sample_a_mouse_liver_NA_HOIP.AKO.CD_XH197	S15_sample_a_mouse_liver_NA_HOIP.AKO.CD_XH198	S16_sample_a_mouse_liver_NA_HOIP.AKO.HFD_XH180	S17_sample_a_mouse_liver_NA_HOIP.AKO.HFD_XH181	S18_sample_a_mouse_liver_NA_HOIP.AKO.HFD_XH184	S19_sample_a_mouse_liver_NA_HOIP.AKO.HFD_XH64	S20_sample_a_mouse_liver_NA_HOIP.AKO.HFD_XH65
	D5 TAG 50:0+NH4(-FA 16:0 (NH4))	D5 TAG 50:0+NH4(-FA 16:0 (NH4))	565540343.086	335564043.581	496801203.523	154840784.812	270287940.494	259648445.033	456128454.683	256271248.382	239582218.758	399750784.281	124214202.125	142654510.25	318389248.375	199669122.323	286416571.5	149041649.625	111736919	52206515	164615314.375	308574157.299
	TAG 46:1+NH4(-FA 16:0 (NH4))	TAG 46:1+NH4(-FA 16:0 (NH4))	15449710.5	21646538.55	9894108.15	47498012.55	13030920.9	15836998.5	19541540.25	10161688.95	7341308.1	18484640.1	48987751.05	71421848.55	80083896.75	48778043.4	42823270.35	34125574.05	37969847.55		19359999	3382828.65
	TAG 46:0+NH4(-FA 16:0 (NH4))	TAG 46:0+NH4(-FA 16:0 (NH4))	15413595.957	31892086.777	11073433.492	45260907.953	9118528.182	25784054.7	26012298.4	14302758.3	7562856.1	25849204.3	35015636.807	62915285.664	65089921.206	54404349.694	41578430.7	41516362.5	40543520.5		25259556.4	8175174.3
	TAG 48:2+NH4(-FA 16:0 (NH4))	TAG 48:2+NH4(-FA 16:0 (NH4))	163847577.138	99423483.22	49943099.463	255351610.413	102465292.2	77449302.5	108063153.175	62380215.375	31757364.2	128598918.988	450887922.938	594404945.663	592743678.375	202509674.913	421770405.388	219305732.975	236669497.575	108694988.275	126882298.625	13677384.813
	TAG 48:1+NH4(-FA 16:0 (NH4))	TAG 48:1+NH4(-FA 16:0 (NH4))	274945869.244	263880766.858	124163965.413	556997501.762	230314970.815	224128632.865	332207998.974	170507861.342	88442020.206	359867605.864	1196839604.123	1798856039.071	1692278569.04	649420405.862	1105430712.815	699525946.002	737459695.629	336809801.497	439953804.453	43140318.494
	TAG 48:0+NH4(-FA 16:0 (NH4))	TAG 48:0+NH4(-FA 16:0 (NH4))	93245744.973	172774715.386	60233724.411	238937578.885	73726650.703	179345426.9	202812974.609	87386486.207	45407602.655	213927409.049	306501027.527	618305599.301	545878242.12	315706174.8	359902791.065	341283964.904	302209445.008	141868348.525	243893041.578	77976699.065
	TAG 50:3+NH4(-FA 16:0 (NH4))	TAG 50:3+NH4(-FA 16:0 (NH4))	398032124.604	210910164.145	132235118.279	390624354.05	265098200.685	471733113.897	618197663.862	327143621.832	166259928.073	709521864.989	658457944.363	859454769.963	1108502767.363	298076917.213	822796468.038	963926075.075	796536259.65	539661675.9	569210563.774	65423284.875
	TAG 50:2+NH4(-FA 16:0 (NH4))	TAG 50:2+NH4(-FA 16:0 (NH4))	1692516917.25	954276201.626	673594977.638	2322172741.356	1304044717.978	2294697342.296	3107279744.75	1611091009.048	857322174.189	3586170922.969	6337732676.283	9282214373.191	8421070451.462	2335489789.286	5995619287.712	6104645735.816	5568195543.174	3263231205.696	3327137701.882	627320444.184
	TAG 50:1+NH4(-FA 16:0 (NH4))	TAG 50:1+NH4(-FA 16:0 (NH4))	1324879649.211	1030519726.926	651840141.298	2362084837.171	1389207705.893	2619552666.206	3841861193.509	1813840430.616	891130380.186	4124888889.125	8091854906.122	13258375266.965	10539389254.019	3473510941.546	7338863046.907	8353859879.552	7068260718.571	4559568339.261	5310165698.59	1106621758.552
	TAG 52:5+NH4(-FA 16:0 (NH4))	TAG 52:5+NH4(-FA 16:0 (NH4))	30957957.113	15896451.863	11094508.975	25118036.075	17460947.488	182222569.375	146052606.838	91868359.413	31362373.35	235693265.638	19683707.588		45570346.25	13083182.888	34682162.488	109438468.7	61981081.938	98539933.388	86328633.325	21046818.513
	TAG 52:4+NH4(-FA 16:0 (NH4))	TAG 52:4+NH4(-FA 16:0 (NH4))	321414403.159	164926058.107	120484956.519	250844448.837	199874532.738	1684734653.784	1496152968.066	918686823.538	319876883.31	2182574738.063	254942608.7	369029696.1	563246316.1	149524248.13	414705190.9	1422728186.61	859080796.954	1172089559.389	993725145.566	346948362.904
	TAG 52:3+NH4(-FA 16:0 (NH4))	TAG 52:3+NH4(-FA 16:0 (NH4))	1882993621.504	949617847.746	820866485.97	1916258099.706	1451147938.978	7183746888.656	7717368179.974	4702968584.413	1858548786.646	9254459448.94	3152863015.873	5052090351.733	6030342495.922	1283915541.773	4241600661.902	12286660961.804	8022615290.478	8356980405.69	6792390114.08	1878155621.928
	TAG 52:2+NH4(-FA 16:0 (NH4))	TAG 52:2+NH4(-FA 16:0 (NH4))	3292667140.101	1709084695.12	1497889248.152	5193733295.784	3103952590.869	8755679017.448	11568452137.669	6818817519.694	2987977803.571	11804716831.547	16345352749.704	27177223052.285	20980894563.834	4867706371.07	15142362682.022	27063742506.891	22038964308.821	16469809637.406	12609880266.474	2804629310.331
	TAG 52:1+NH4(-FA 16:0 (NH4))	TAG 52:1+NH4(-FA 16:0 (NH4))	54262652.736	135417796.07	54358268.04	252506472.667	97512736.358	608356171.482	774587570.872	334110798.093	86574251.116	741782026.647	299094263.468	958634079.782	590374579.976	350818586.262	418337089.068	1317664800.394	684531980.544	803713278.349	886284555.486	294696645.151
	TAG 54:6+NH4(-FA 16:0 (NH4))	TAG 54:6+NH4(-FA 16:0 (NH4))	29952677.438	12729124.125	13464283.125	19065540.375	22647516	116814263.25	129016555.5	71184368.25	37991073.375	155611702.125	29865593.813	45514184.438	51441644.438	16974330.563	50739923.625	151902709.5	103687729.875	115970370	106802533.125	40848474.75
	TAG 54:5+NH4(-FA 16:0 (NH4))	TAG 54:5+NH4(-FA 16:0 (NH4))	63531799.95	30155011.8	33082788.549	43808186.982	48764663.964	220624673.333	260795690.543	142884841.925	77059533.249	316647324.284	81984859.575	110289311.013	128379039.988	36211936.788	115507799.608	360450903.055	236517171.305	229318643.949	250960194.555	75657284.022
	TAG 54:4+NH4(-FA 16:0 (NH4))	TAG 54:4+NH4(-FA 16:0 (NH4))	93312313.713	45293063.709	48310792.407	73362068.243	74672960.731	231613070.169	315224592.331	170635024.403	96751754.346	365841195.253	216091986.976	308932765.839	290125020.344	74939832.34	249945576.538	610722112.267	459547635.204	367660301.481	384705550.345	101416348.082
	TAG 54:3+NH4(-FA 16:0 (NH4))	TAG 54:3+NH4(-FA 16:0 (NH4))	162150699.207	79357334.423	74039013.191	131695116.3	134240158.009	344467852.604	463872514.098	253279989.86	143384693.01	500256110.262	442702015.333	671500783.292	614743213.728	178765426.98	484282671.401	813820219.502	627663447.537	484932984.142	568961458.244	129848941.933
	TAG 54:2+NH4(-FA 16:0 (NH4))	TAG 54:2+NH4(-FA 16:0 (NH4))	258879032.567	131047190.542	123099747.54	317927865.487	280757527.349	489237397.167	732571167.475	401308890.501	204506260.031	783089230.304	1269825808.122	1941803861.185	1602967689.043	450941812.148	1356993347.348	1526133730.248	1146273361.595	911931375.34	959060611.601	215375330.931
	TAG 54:1+NH4(-FA 16:0 (NH4))	TAG 54:1+NH4(-FA 16:0 (NH4))	32990235.587	19766951.502	17006269.296	30720714.556	36421994.803	207375984.909	249638700.029	134960472.022	26739469.377	326559485.359	104142315.097	132820155.567	140524787.752	55144812.202	186194978.555	218126596.612	70690156.826	206377397.12	265382339.298	97225690.766
	TAG 56:7+NH4(-FA 16:0 (NH4))	TAG 56:7+NH4(-FA 16:0 (NH4))	34648430.88	13711549.968	16869796.368	22698912	24660762	175589437.2	198786326.016	103114273.152	66454808.016	238600841.52	34647624	63999852	68443350	15612636	61325340	283888674	190620726	214342645.728	193338972.864	80025655.824
	TAG 56:6+NH4(-FA 16:0 (NH4))	TAG 56:6+NH4(-FA 16:0 (NH4))	33011719.488	13262443.407	18797930.645	21316683.475	23342840.268	125644111.704	156196774.028	81768851.668	50401049.314	155931764.4	28218490.3	40456279.15	44551230.248	14145516.857	47859339.035	194504320.181	144331680.066	147451267.312	133460382.054	56616313.65
	TAG 56:5+NH4(-FA 16:0 (NH4))	TAG 56:5+NH4(-FA 16:0 (NH4))	21052539.842	11037098.706	17846122.63	16803202.018	18660536.438	55381058.374	91895068.94	39405553.657	31324958.597	81420208.325	35161045.3	48835591.8	54558401.2	15297662.627	48744741.524	127724823.066	115347839.801	76864210.214	82605715.338	28401603.636
	TAG 56:4+NH4(-FA 16:0 (NH4))	TAG 56:4+NH4(-FA 16:0 (NH4))	10624385.376	5685643.591	6821763.685	11280603.553	12815207.021	20109261.665	28065503.131	17061140.923	13134306.035	31870889.579	40049589.6	54935757	37972674.36	12337124.645	35930157.106	49480511.778	43582679.01	28524984.444	31584191.782	8380515.452
	D5 TAG 58:7+NH4(-FA 18:3 (NH4))	D5 TAG 58:7+NH4(-FA 18:3 (NH4))	122204208.66	66872368.66	99580463.18	34031802.54	45682035.38	53478518.28	90555062.78	53566539.78	50522516.94	73661528.06	38242365.28	31329246.56	60307679.74	55079683.4	54725397.62	28729268.2	19998290.88	18846878.76	27318187.1	74284455.66
	TAG 48:4+NH4(-FA 18:3 (NH4))	TAG 48:4+NH4(-FA 18:3 (NH4))	823950.658	570634.725	320338.185	1301640.975	424433.475	606397.8	1074466.725	589978.275	499783.35	1115852.925	694118.55	888228.825	1355622.975	685391.46	800957.925	1104381.75	800957.925	645309.825	719760	161271.225
	TAG 48:3+NH4(-FA 18:3 (NH4))	TAG 48:3+NH4(-FA 18:3 (NH4))	1148333.593	1764356.539	501651.055	1748419.31	971346.661	2260098.85	2474500.025	1315203.85	517149.133	3002516.35	1177600.141	1562926.522	2320248.166	1879930.696	1417173.319	2507796.325	2147667.144	1282582.475	2073144.625	306640.925
	TAG 50:5+NH4(-FA 18:3 (NH4))	TAG 50:5+NH4(-FA 18:3 (NH4))	3432872.159	1858040.975	802887.153	4103883.025	1769946.188	4546197.063	5099607.138	3112529.15	987213.65	7202381.413	2886886.888	4062710.788	5302018.138	2106012.851	3618786.663	6260250.213	5031983.463	4268571.975	3446277.288	584691.775
	TAG 50:4+NH4(-FA 18:3 (NH4))	TAG 50:4+NH4(-FA 18:3 (NH4))	20950950.767	11063746.116	6292413.671	21369841.205	12857572.877	31742358.098	36773272.823	22897700.991	7572632.342	46889205.611	23498029.76	36098661.474	44699750.492	14470977.263	30991730.418	42651452.52	32961643.335	28369308.717	26233769.205	2610171.333
	TAG 50:3+NH4(-FA 18:3 (NH4))	TAG 50:3+NH4(-FA 18:3 (NH4))	9767235.517	9473586.194	4643454.865	15059116.111	7944912.038	33904932.227	34401380.616	17197400.62	6679435.038	46166970.15	15496893.176	26549194.71	29378120.468	14023948.587	20180886.5	35056485.131	24295951.519	26392786.324	25375933.913	7394390.893
	TAG 52:6+NH4(-FA 18:3 (NH4))	TAG 52:6+NH4(-FA 18:3 (NH4))	6761537.072	3282414.9	2181595.938	6449056.325	4433625.788	20305189.488	18723620.638	13010779.438	4507612.35	29566446.463	3147378.463	4942285.05	8702156.863	2783604.455	5778230.275	20490066.513	13469208.6	15464516.238	12006186.85	2354891.099
	TAG 52:5+NH4(-FA 18:3 (NH4))	TAG 52:5+NH4(-FA 18:3 (NH4))	55260737.105	25695342.019	16077731.97	46176787.102	32782564.604	275152440.716	216862678.22	149298587.541	48017928.841	355546867.322	42250596.637	70800749.341	91117949.204	24971450.599	60587292.783	204978481.491	137154348.584	154257589.792	124700159.752	33815677.525
	TAG 52:4+NH4(-FA 18:3 (NH4))	TAG 52:4+NH4(-FA 18:3 (NH4))	112450092.123	47805153.687	38578425.142	105246465.449	79537826.514	533574771.506	496266909.892	321951416.114	106346155.999	710694371.15	156520057.845	257604760.899	293730424.489	71577098.559	202953638.42	554602278.828	406566466.966	406513637.41	337321645.066	81272454.349
	TAG 52:3+NH4(-FA 18:3 (NH4))	TAG 52:3+NH4(-FA 18:3 (NH4))	985999.766	2077005.172	753551.161	1821586.406	726017.094	9342336.866	11603792.423	5583727.703	288341.406	10404418.698	1107355.64	1443640.666	1412301.46	2598836.371	2938864.403	10388998.566	1526314.414	4350858.966	6926245.063	3473560.775
	TAG 54:8+NH4(-FA 18:3 (NH4))	TAG 54:8+NH4(-FA 18:3 (NH4))	454978.7	362819.061	295303.3	293860.45	556940.1	2867183.425	2246757.925	1331029.125	566799.575	3182686.625	141158.825		464116.75	159331.04	414819.375	1267303.25	800300.8	1068430.425	724791.65	311415.125
	TAG 54:7+NH4(-FA 18:3 (NH4))	TAG 54:7+NH4(-FA 18:3 (NH4))	3997787.23	2744139.875	1744175.485	2983798.075	2947240.175	18651467.305	16291223.861	8855945.396	5123291.45	24420353.951	1486607.763	1811780.663	3789755.463	1596816.362	2995823.7	10954141.813	6646803.45	8343977.02	6436355.013	4966019.364
	TAG 54:6+NH4(-FA 18:3 (NH4))	TAG 54:6+NH4(-FA 18:3 (NH4))	17988099.428	12026670.078	6922472.688	16558038.119	14187061.817	74631311.333	78051286.397	44859500.33	25248458.505	93482862.704	10526807.154	14472869.312	30803627.829	9042719.357	17594038.808	74323966.758	47531770.578	54662243.226	35909434.101	24749857.121
	TAG 54:5+NH4(-FA 18:3 (NH4))	TAG 54:5+NH4(-FA 18:3 (NH4))	35828223.372	23777843.123	15483262.308	55117199.695	33210994.589	123639018.01	153360752.144	89773035.773	55732216.795	155169357.385	61458954.061	105199925.46	124567210.565	31396231.592	78373639.381	229689833.966	164981689.127	127741158.926	88879320.103	44354650.693
	TAG 54:4+NH4(-FA 18:3 (NH4))	TAG 54:4+NH4(-FA 18:3 (NH4))	4745879.902	5417278.22	2710972.573	5809357.863	4057563.974	27769922.656	32338324.554	16369274.108	7871408.072	34496310.536	6451788.117	12735014.293	14459226.335	7843081.133	11561892.423	36224253.809	21846519.647	23461855.973	18635073.04	11475679.414
	TAG 56:9+NH4(-FA 18:3 (NH4))	TAG 56:9+NH4(-FA 18:3 (NH4))	1031438.37	616469.333	641071.136	504586.8	577127.3	4840049.7	4954147.3	2564491.1	1458950.274	6749463.2	382128.6	682126.6	847863.2	285735.8	788109.5	4532920.6	2378836.6	3552025.5	2716949.1	1171451.862
	TAG 56:8+NH4(-FA 18:3 (NH4))	TAG 56:8+NH4(-FA 18:3 (NH4))	1489022.62	704847.445	675052.078	992725.034	931715.66	6122952.796	6585557.2	4251560.566	2058146.984	8022351.845	507253.183	649679.876	1334390.903	331290.715	1079307.304	5104068.521	2801358.694	4111858.998	3496334.69	2304596.755
	TAG 56:7+NH4(-FA 18:3 (NH4))	TAG 56:7+NH4(-FA 18:3 (NH4))	1896730.848	959071.344	1130403.456	1345222.464	1363957.824	5980877.952	6661880.736	4138680.384	2426451.504	7678575.12	1134977.088	1602583.728	2580793.872	887762.832	1716560.448	7196735.904	4507540.656	5047241.04	4630680.384	2463085.824
	TAG 56:6+NH4(-FA 18:3 (NH4))	TAG 56:6+NH4(-FA 18:3 (NH4))	2386543.275	1526738.282	1130034.819	1799403.018	2067052.271	6077747.976	7241804.62	4398592.545	3315891.841	8523953.455	2192866.494	2890079.679	4638327.918	1255254.585	3495148.124	10012191.801	6067360.729	5828853.638	6467369.135	3503187.069
	TAG 56:5+NH4(-FA 18:3 (NH4))	TAG 56:5+NH4(-FA 18:3 (NH4))	4745688.054	2384756.251	1894125.385	3645286.358	3702771.38	9665998.823	12068033.263	7681775.244	4361525.954	13675956.161	4893611.873	8471455.018	11798356.883	3327776.013	8100981.984	17498135.261	10433486.283	10179526.834	9725338.455	4038292.307
	TAG 56:4+NH4(-FA 18:3 (NH4))	TAG 56:4+NH4(-FA 18:3 (NH4))	1118428.801	774360.331	568061.032	502831.282	975155.717	6291448.279	6446174.231	4584045.542	1662020.554	8721712.829	1051668.983	1210032.047	1803403.206	958695.174	2188474.358	4056069.546	1638400	4616385.714	4377133.822	2643780.967
	TAG 58:10+NH4(-FA 18:3 (NH4))	TAG 58:10+NH4(-FA 18:3 (NH4))	375014.542	300482.75	270811.65	209960.75	247678.25	2030207.3	2046300.1	1113672.05	1086306.244	2195661.4	190096.2		353035.8	124361.135	383209.8	1423709.9	709089	1206708.55	1045780.55	1193468.199
	D5 TAG 58:10+NH4(-FA 18:2 (NH4))	D5 TAG 58:10+NH4(-FA 18:2 (NH4))	13647107.46	9098514.474	12587213.22	3881269.068	5855822.802	6658297.907	8747170.113	5334082.917	5893640.691	6658297.907	5414705.625	6740111.99325	9312637.5	5315738.283	6917366.565	7398445.809	7398445.809	7398445.809	7398445.809	7398445.809
	TAG 48:3+NH4(-FA 18:2 (NH4))	TAG 48:3+NH4(-FA 18:2 (NH4))	11428280.05	12466089.725	4580491	21967458.9	8315750.925	11568214.5	13919203.25	7903146.775	5721789.175	14282087.925	13614137.15	18776863.45	25570658.5	11743470.025	14948463.875	22432707.2	22305821.3	10394744.9	11815237.05	2617134.175
	TAG 48:2+NH4(-FA 18:2 (NH4))	TAG 48:2+NH4(-FA 18:2 (NH4))	17653735.509	30259122.969	11064359.653	39329375.044	15877756.849	34109644.875	41917353.613	21405214.113	12949496.377	51007633.6	29577448.5	40860144.082	59549399.716	31981986.078	32953550.451	64595913.463	54542315.36	30954519.6	39784685.138	9662936.8
	TAG 50:4+NH4(-FA 18:2 (NH4))	TAG 50:4+NH4(-FA 18:2 (NH4))	45026222.063	29340100.688	12802057.875	61270935.188	32203228.5	61485123.375	68203638.563	37892214	16151997.938	80711446.5	59857201.125	92200307.625	100889538.188	30765107.813	68124497.063	116111393.438	95637901.5	66329779.5	62148623.625	10923597.563
	TAG 50:3+NH4(-FA 18:2 (NH4))	TAG 50:3+NH4(-FA 18:2 (NH4))	374741413.098	193240497.199	106342876.347	354545668.694	238693870.077	422642847.933	571370480.699	337723544.744	146274442.063	633304201.556	517910634.245	776447061.016	934063961.748	254231034.782	644513703.064	886595631.774	768992706.486	552840163.548	530184776.086	71919592.703
	TAG 50:2+NH4(-FA 18:2 (NH4))	TAG 50:2+NH4(-FA 18:2 (NH4))	207650491.811	182999156.612	99006854.965	250620765.398	176314094.51	636736160.546	707956433.398	355806380.082	170888065.222	873362229.877	405384484.796	661071886.448	759349359.239	265421625.362	533946162.482	919077482.261	701675928.966	686261155.846	803738498.37	227244407.804
	TAG 52:5+NH4(-FA 18:2 (NH4))	TAG 52:5+NH4(-FA 18:2 (NH4))	72388483.255	49166070.069	27096019.66	75036430.448	54730056.425	243160655.484	240979378.75	148864699.5	52309911.088	330708887.727	47530318.138	74423409.775	121690233.913	33352694.1	75741115.038	297124303.85	194392698.5	215347058.85	166342821.15	46478459.5
	TAG 52:4+NH4(-FA 18:2 (NH4))	TAG 52:4+NH4(-FA 18:2 (NH4))	566072060.154	379281698.276	240649274.434	632106110.022	456023238.414	2645309502.378	2494000074.561	1559580631.835	598099682.471	3463828577.55	710182908.011	1169989373.238	1419939027	335782862.126	901145105.006	3017411994.355	1983199709.577	2065754070.796	1764081748	573606876.284
	TAG 52:3+NH4(-FA 18:2 (NH4))	TAG 52:3+NH4(-FA 18:2 (NH4))	1386426971.398	846792918.742	651389665.018	1634615530.42	1228261694.652	5840216802.144	6947260758.184	4249159305.595	1516937098.075	8165486646.839	2878970126.699	4625263843.096	5088420022.687	1205691424.427	3326158548.731	9903038268.658	6973325894.948	6154057316.862	5539232222.809	1551128825.153
	TAG 52:2+NH4(-FA 18:2 (NH4))	TAG 52:2+NH4(-FA 18:2 (NH4))	13395559.408	33584440.789	12730345.373	17961630.157	10005104.507	249080683.421	197316078.414	91165243.083	34363334.192	285736113.062	28070374.693	70382123.592	50322719.744	53029011.851	50485128.795	138120255.099	86475606.166	180041385.005	201470432.68	94628623.021
	TAG 54:6+NH4(-FA 18:2 (NH4))	TAG 54:6+NH4(-FA 18:2 (NH4))	46371339.417	33965028.998	20381203.631	32424938.25	36952055.07	176411278.584	166959310.454	107381309.18	54163420.524	216116838.972	17109767.25	25792870.688	50918421	19034026.688	37174604.25	143440683	101234473.5	104417837.063	102609769.313	81192778.613
	TAG 54:5+NH4(-FA 18:2 (NH4))	TAG 54:5+NH4(-FA 18:2 (NH4))	187450388.512	156713916.394	96963390.004	185449204.725	181790622.366	636882225.215	685090745.147	395243614.923	251518380.906	755270884.061	138243900.326	236202351.986	387502810.513	110544793.365	223217569.455	811089213.182	594366930.042	515480674.392	516128308.922	400599287.291
	TAG 54:4+NH4(-FA 18:2 (NH4))	TAG 54:4+NH4(-FA 18:2 (NH4))	418063546.508	351560172.761	225790651.07	676811028.608	470483371.934	1151041577.277	1380246228.066	873397520.19	620537570.835	1322461169.13	929513353.652	1680353857.673	1845871877.495	415017954.87	1057168654.71	2786640608.109	2341326477.068	1434783787.226	1341697782.902	661571659.161
	TAG 54:3+NH4(-FA 18:2 (NH4))	TAG 54:3+NH4(-FA 18:2 (NH4))	101719764.46	94347790.091	60643982.641	115849255.064	105497970.528	453462980.989	567429972.142	328807788.681	157081270.849	597513396.192	194800511.35	307128799.202	336276155.888	140630828.394	258388756.418	757487438.175	482503586.496	493233213.31	465148914.275	242541552.968
	TAG 54:2+NH4(-FA 18:2 (NH4))	TAG 54:2+NH4(-FA 18:2 (NH4))	9366801.501	9390715.959	5193884.664	7104244.575	9388418.122	95350881.326	109866315.698	60923413.597	10876378.524	154645825.525	10073680.201	15256245.176	20463157.98	12565252.344	25855700.598	63594336.467	21285752.916	60443175.232	89385896.009	43163652.533
	TAG 56:8+NH4(-FA 18:2 (NH4))	TAG 56:8+NH4(-FA 18:2 (NH4))	10273085.55	4860463.9	4165655.15	3773856.8	6014461.3	71611293.9	61598669.4	35622414.2	18973320.85	82561971.7		5199874.9	8837967.3	2229044.85	7918606.2	53070353.15	30928704.4	45132070.95	41038971.05	27188788.7
	TAG 56:7+NH4(-FA 18:2 (NH4))	TAG 56:7+NH4(-FA 18:2 (NH4))	13608426.768	7024217.088	6641576.88	7155156	9223384.272	64743435.216	69351853.584	37327262.64	23934865.2	73271412.912	5524914	7715298	14249550	4166748	13344762	60192925.248	37673073.696	42278870.688	43591449.936	27364965.216
	TAG 56:6+NH4(-FA 18:2 (NH4))	TAG 56:6+NH4(-FA 18:2 (NH4))	19175831.951	11688294.243	12297655.768	12899726.339	16827089.829	60176983.905	77817952.019	37233750.49	28953382.598	74494159.02	14351358.35	20385734.6	29589197.45	8242714.368	25888818.038	99467224.231	69499491.65	64448624.492	64230956.852	38389966.997
	TAG 56:5+NH4(-FA 18:2 (NH4))	TAG 56:5+NH4(-FA 18:2 (NH4))	24770929.712	18314899.816	14358631.654	21259663.508	26215585.932	52813162.378	68367962.098	35689579.504	35058833.079	65109442.562	27734511.194	41210947.194	56741014.849	15077816.575	41664064.546	112822796.706	77602947.287	61713099.152	60743784.098	41277289.848
	TAG 56:4+NH4(-FA 18:2 (NH4))	TAG 56:4+NH4(-FA 18:2 (NH4))	51614886.305	38089981.573	31527764.356	54850606.823	63073218.035	93715194.877	135364777.2	70055447.89	68362341.545	128053161.23	102035017.616	159671739.182	196998417.482	46746370.13	143124392.077	250443527.497	177537536.579	143564870.61	122578434.713	63119714.785
	TAG 56:3+NH4(-FA 18:2 (NH4))	TAG 56:3+NH4(-FA 18:2 (NH4))	21998084.063	13793383.403	10149576.002	11977553.64	19200816.999	78803222.375	98749674.348	50974061.327	26375027.991	120403048.643	22071690.186	24887673.408	35673549.561	17806830.503	41087705.061	83087391.036	31391559.167	81210303.915	85045332.041	46826258.876
	D5 TAG 48:1+NH4(-FA 18:1 (NH4))	D5 TAG 48:1+NH4(-FA 18:1 (NH4))	175964628.203	106218522.865	162895321.81	62707417.5	71994494	84062091.75	146130960.625	96030756.25	83267689.375	126020180	63514468.875	50869760.5	108955097.875	81517609.875	96248951.5	51458616.625	40984567	28305977.375	50894832.625	102761831.25
	TAG 48:2+NH4(-FA 18:1 (NH4))	TAG 48:2+NH4(-FA 18:1 (NH4))	38705975.213	33526187.463	18036101.95	97158822.413	35386365.8	35589777.1	48100697.113	27989304.875	18182360.075	42640768.8	148904046.988	188344913.025	190998935.463	74186846.263	107812039.225	119032512.55	129520120.163	45390646.563	57552347.175	6820803.913
	TAG 48:1+NH4(-FA 18:1 (NH4))	TAG 48:1+NH4(-FA 18:1 (NH4))	48198128.251	61277323.952	31815024.053	127450769.16	47329804.717	83726400.875	114394542.438	64964965.813	29515974.605	115493972.75	260787081.139	359036615.698	336159126.004	140373278.149	198741291.184	260977707.276	259052711.704	98266338.625	156402908.188	22987658.688
	TAG 50:3+NH4(-FA 18:1 (NH4))	TAG 50:3+NH4(-FA 18:1 (NH4))	168341299.317	112889680.063	54529068.788	375025940.761	159134150.262	187693561.75	246859857.638	157695405.913	73814337.188	244358764.875	666273485.313	1078052210.35	807089909.238	212343672.975	540590870.175	688528815.75	645943736.275	295335356.888	274691504.288	34547249.85
	TAG 50:2+NH4(-FA 18:1 (NH4))	TAG 50:2+NH4(-FA 18:1 (NH4))	1137153091.51	620087015.645	437807282.157	1862978659.977	881478710.824	1130807206.067	1653977933.352	1109739481.281	474887256.828	1675355537.621	5022043229.987	7597116197.577	6179168537.807	1595850249.58	4151006023.281	4135146331.545	4275602542.36	1983166309.66	2015971927.484	177104580.588
	TAG 50:1+NH4(-FA 18:1 (NH4))	TAG 50:1+NH4(-FA 18:1 (NH4))	537090376.786	463672644.746	272529380.418	1060712217.496	532208492.237	1217491660.442	1585810172.429	880136919.52	361416720.043	1736686878.539	3136378207.346	5391425283.869	3982651217.011	1324001467.518	2774016632.323	3355232069.23	2986428234.87	1781799682.662	2069236255.234	474166492.222
	TAG 52:4+NH4(-FA 18:1 (NH4))	TAG 52:4+NH4(-FA 18:1 (NH4))	325931255.842	199856373.226	114701591.233	454309704.753	299827407.027	702474235.299	900055818.48	547866693.972	250169696.91	951147706.569	645145069.4	1032428398.3	1150189224.6	263958363.5	747164090.4	1906938151.321	1396935980.409	1128456820.598	923781365.957	162093271.995
	TAG 52:3+NH4(-FA 18:1 (NH4))	TAG 52:3+NH4(-FA 18:1 (NH4))	2710483500.391	1452590013.154	1076016485.236	3800669800.982	2390074450.016	7050204205.682	9063878305.842	5425506098.327	2431105203.33	9842460807.28	9335958256.31	14865449911.225	12386920703.839	2972729420.773	8275177006.466	17731289910.377	13666910040.889	10027267103.412	9334749952.465	2045379973.928
	TAG 52:2+NH4(-FA 18:1 (NH4))	TAG 52:2+NH4(-FA 18:1 (NH4))	5571510533.899	2824929859.822	2508908374.826	8346283721.371	4956880561.406	13080454512.224	18814851804.901	11618129094.95	5098909981.898	18479653854.376	28631087148.382	43911093993.712	35325098962.771	8444987813.293	24514217297.064	40239383931.842	31969283439.386	22651697537.339	21536485404.667	4706254343.278
	TAG 52:1+NH4(-FA 18:1 (NH4))	TAG 52:1+NH4(-FA 18:1 (NH4))	31615636.433	86075208.248	19561347.99	75652343.436	45219003.168	364665069.249	482532252.795	189340016.36	45022099.158	608822673.276	224324343.309	628269070.808	427900747.856	86842229.004	231437557.164	824551530.08	569626445.32	485596073.232	407110761.491	197150889.285
	TAG 54:5+NH4(-FA 18:1 (NH4))	TAG 54:5+NH4(-FA 18:1 (NH4))	173054242.352	126937878.907	84490299.791	180204085.138	160404199.931	571759797.624	642740263.761	343719389.295	218774875.231	664402988.266	200337817.3	314426159.075	434444395.913	127815044.288	284050034.013	926072036.738	617912149	558173304.828	445697361.313	248430435.152
	TAG 54:4+NH4(-FA 18:1 (NH4))	TAG 54:4+NH4(-FA 18:1 (NH4))	930704442.422	759660166.625	478770176.958	1340496439.984	1114751081.596	2347827937.924	3048017297.216	1647053947.811	1292579877.781	2551762369.686	2161575555.702	3571366424.86	4154000229.535	1030213022.287	2461123423.587	6377274932.865	4492420551.321	3269285156.745	2856870088.107	1449110518.266
	TAG 54:3+NH4(-FA 18:1 (NH4))	TAG 54:3+NH4(-FA 18:1 (NH4))	1950992917.931	1361554935.061	994472524.37	4553807559.634	2698525055.188	3574652596.112	5485396078.98	2997247532.633	2935316687.486	3975892984.82	13160716725.12	23519617059.12	16648001053.627	4342630554.635	10331527898.855	17547861995.891	14725133276.902	7855437718.099	6996613211.75	2339327679.266
	TAG 54:2+NH4(-FA 18:1 (NH4))	TAG 54:2+NH4(-FA 18:1 (NH4))	274412320.262	265975684.456	174967132.019	485571106.265	322713946.629	850660418.185	1278290343.487	746504692.368	378503816.423	1112147488.383	1377832522.422	2404777332.416	1647636629.174	688601141.621	1371254790.765	2915724865.89	2014890900.606	1578480935.128	1265905899.929	588320794.491
	TAG 54:1+NH4(-FA 18:1 (NH4))	TAG 54:1+NH4(-FA 18:1 (NH4))	25986712.62	20697418.251	13659251.035	20570404.106	21916405.347	160063547.255	202022622.856	102491853.649	30101656.899	258280243.106	86127827.438	100712341.746	100272421.618	50313475.78	117659696.745	153176735.511	44461897.709	153247270.456	241407854.001	65479396.229
	TAG 56:7+NH4(-FA 18:1 (NH4))	TAG 56:7+NH4(-FA 18:1 (NH4))	28441782	13086954	15010428	22835934	25224348	148287078	172807128	88144014	55590834	169540494	37091142	58418604	59957826	17254932	49318080	275833158	164799090	174090756	156555384	79306464
	TAG 56:6+NH4(-FA 18:1 (NH4))	TAG 56:6+NH4(-FA 18:1 (NH4))	49171462.665	24332915.942	28122154.836	43729251.997	46448545.419	176725942	212951123.697	117638764.723	71932945.834	194195529.399	60725878.15	89016953.2	98875192.5	28540323.7	92784224.75	341603450.574	218415781.998	206210146.962	187425375.071	84146102.127
	TAG 56:5+NH4(-FA 18:1 (NH4))	TAG 56:5+NH4(-FA 18:1 (NH4))	67241398.987	41567837.477	42168603.015	84562722.226	84239939.435	156920599.278	244814162.938	116657087.863	112880279.759	203857649.674	152755746.6	237064192.4	231141795.9	62319558.46	179931547.793	517916967.644	355509007.758	278949130.711	274202237.752	110976574.194
	TAG 56:4+NH4(-FA 18:1 (NH4))	TAG 56:4+NH4(-FA 18:1 (NH4))	100688208.876	76200299.075	62674287.653	146545306.009	137123217.662	166547967.001	263465469.011	141817493.113	132005721.748	201501950.314	313960754.84	596287339.603	515333123.917	130264050.992	352591618.547	692349145.445	493519007.66	335988671.08	338942599.078	135067918.331
	TAG 56:3+NH4(-FA 18:1 (NH4))	TAG 56:3+NH4(-FA 18:1 (NH4))	204368123.72	155683495.851	126250722.605	345770430.408	301838672.811	282362238.074	452282451.777	267109120.356	249413001.357	346865994.326	1186112511.129	2003432741.993	1508741903.448	399754606.602	1063241860.181	1397396991.023	1036055065.344	713762010.449	600024823.184	215357348.778
	TAG 56:2+NH4(-FA 18:1 (NH4))	TAG 56:2+NH4(-FA 18:1 (NH4))	60089884.757	37924140.519	30494816.321	49749993.911	64433957.485	173404667.026	236171281.452	148554880.85	52130696.857	251447040.413	166632339.936	218270134.325	197086093.692	96408479.95	236963439.308	317178829.085	122593424.948	270516769.647	267526833.758	123933549.888
	D5 TAG 50:0+NH4(-FA 18:0 (NH4))	D5 TAG 50:0+NH4(-FA 18:0 (NH4))	171892292.396	104407874.988	140783754.916	55236996.416	94072050.042	84708530.991	133721736.088	88533847.584	81951895.72	121670887.833	39882295.793	47624230.75	96920992.94	55173847.519	86741708.032	47114600.125	32606652.75	14286529.625	45003533.959	105841110.697
	TAG 48:1+NH4(-FA 18:0 (NH4))	TAG 48:1+NH4(-FA 18:0 (NH4))	1219336.411	3273982.387	767119.23	4703633.402	1562356.868	3013448.237	2782359.463	1688919.414	936198.783	2057604.198	2692145.411	4215042.52	4304687.615	5650460.537	2260570.962	3940685.931	3919097.936	1553599.236	2228824.546	888944.661
	TAG 48:0+NH4(-FA 18:0 (NH4))	TAG 48:0+NH4(-FA 18:0 (NH4))	1763756.438	5268783.275	1618994.693	4149601.364	1216961.777	6174115.515	5023572.731	4043040.31	1615068.731	5035363.223	2317173.008	5100260.456	5151047.637	7402558.029	4792207.506	6829779.983	6040281.632	3054969.321	4998108.005	2445155.767
	TAG 50:2+NH4(-FA 18:0 (NH4))	TAG 50:2+NH4(-FA 18:0 (NH4))	6363216.659	11917955.034	3140010.098	16925903.038	5186682.494	10241420.914	15720992.299	7481688.582	2912412.001	15550727.329	17086243.94	29343511.88	22774839.396	18516059.1	15370400.201	22845011.21	18487154.102	11883292.602	12041416.7	3224526.702
	TAG 50:1+NH4(-FA 18:0 (NH4))	TAG 50:1+NH4(-FA 18:0 (NH4))	20693698.246	35910505.717	11104371.026	43952428.538	24063791.256	43478542.501	62249114.957	37803768.122	10265242.302	65509352.843	86023679.25	147394514.909	121154700.142	81654144.395	88829237.146	112917635.861	96135860.651	58282776.323	58356374.026	11329582.131
	TAG 50:0+NH4(-FA 18:0 (NH4))	TAG 50:0+NH4(-FA 18:0 (NH4))	11074442.928	22514607.588	8342767.98	25896549.06	12675443.016	48048798.408	60974659.482	34577502.714	10236701.328	58630830.528	23926752.942	55578026.826	45635841.036	37739012.046	29599179.048	62802113.208	41796658.062	25178294.316	46182811.884	29169753.588
	TAG 52:3+NH4(-FA 18:0 (NH4))	TAG 52:3+NH4(-FA 18:0 (NH4))	17012594.826	20226741.534	8033457.611	23079776.616	14624976.607	51595044.325	61858573.099	32803591.356	13537851.653	72109878.736	29510227.721	51879375.367	51276047.17	24339543.034	35251253.95	108452217.168	75176700.109	52128113.958	53159536.274	15229246.205
	TAG 52:2+NH4(-FA 18:0 (NH4))	TAG 52:2+NH4(-FA 18:0 (NH4))	80822770.829	111876644.669	44933861.966	125349744.837	57919766.995	471663356.806	557638854.731	253954915.368	89455446.256	657700304.483	289663310.094	551605486.819	376869353.045	189468748.234	289089858.746	783528327.507	577951494.366	444396163.147	469180890.552	172246618.702
	TAG 52:1+NH4(-FA 18:0 (NH4))	TAG 52:1+NH4(-FA 18:0 (NH4))	111351933.58	145606751.666	63605075.17	215135487.016	104206005.36	714618704.508	808858764.977	480316240.718	146434582.565	995869233.387	722213330.734	1501228520.02	850707288.21	403492795.352	586523115.247	1471675585.693	1240792918.254	917297017.992	1007932065.84	290967337.532
	TAG 54:5+NH4(-FA 18:0 (NH4))	TAG 54:5+NH4(-FA 18:0 (NH4))	2183406.37	1984304.339	1172818.471	1999820.958	1744103.768	12561949.372	13115752.727	7567459.465	3105343	15477543.43			3557754.172	1958589.6	2774704.852	10511386.126	7117269.628	7863926.788	7581923.163	3957913.933
	TAG 54:4+NH4(-FA 18:0 (NH4))	TAG 54:4+NH4(-FA 18:0 (NH4))	12711968.452	18637743.431	8657440.676	16693163.477	12121297.964	99909664.136	104358410.564	58601047.283	27370407.503	110416557.619	12255966.923	21039158.569	27062513.527	14850822.728	20345692.463	96184225.964	57598071.874	63853542.926	73087716.844	52885029.889
	TAG 54:3+NH4(-FA 18:0 (NH4))	TAG 54:3+NH4(-FA 18:0 (NH4))	64736260.751	81030292.075	35604561.932	116341733.582	69266290.911	376642625.369	506231008.538	282661114.972	129229072.583	423946290.449	127164182.987	226707810.162	228111198.699	99310607.846	165133412.086	677591140.762	437209703.255	438442488.252	429870090.275	248221878.841
	TAG 54:2+NH4(-FA 18:0 (NH4))	TAG 54:2+NH4(-FA 18:0 (NH4))	89684314.387	146001771.862	59736159.779	222033864.41	108236933.329	393616942.738	628798228.994	325030004.835	175567385.675	462088788.461	460619975.419	977961704.408	581849637.799	288995869.235	438722294.755	1303916252.651	991389976.674	651167509.465	582800358.833	348466683.699
	TAG 56:6+NH4(-FA 18:0 (NH4))	TAG 56:6+NH4(-FA 18:0 (NH4))	2695914.735	1145829.261	1758883.504	1542188.253	1666433.661	18043562.998	17891267.89	10668991.766	4655610.47	20469306.959	1678143.673	3016704.883	3414553.954	1418653.438	3096755.774	18383985.967	12190472.451	14433458.346	14043291.94	8644679.364
	TAG 56:5+NH4(-FA 18:0 (NH4))	TAG 56:5+NH4(-FA 18:0 (NH4))	6139529.546	3702336.275	4396275.274	4370109.922	6179708.816	35420336.26	45929129.143	27408794.891	12845744.702	43304167.479	6393213.363	10380181.023	9425746.159	4463381.822	10078523.456	59712674.318	37861167.873	42291385.258	32887673.909	17162100.477
	TAG 56:4+NH4(-FA 18:0 (NH4))	TAG 56:4+NH4(-FA 18:0 (NH4))	6561285.786	4596154.153	6055766.546	5993260.2	6915334.162	26121644.766	35800008.739	19680377.782	10696735.753	31493330.924	15321063.251	21944863.26	15278729.389	6939894.024	15987643.358	81282491.172	51703114.342	45443521.811	36954060.368	17608430.833
	TAG 56:3+NH4(-FA 18:0 (NH4))	TAG 56:3+NH4(-FA 18:0 (NH4))	6297984.381	6052915.557	4615733.987	8865785	6548510.69	22413429.948	31500265.719	18536813.861	11722757.456	29244904.611	17708276.723	27177150.195	21635749.239	10125914.429	18214524.881	44912680.859	32577343.91	28290183.578	29434734.869	18220872.579
	TAG 56:2+NH4(-FA 18:0 (NH4))	TAG 56:2+NH4(-FA 18:0 (NH4))	7931601.42	9165808.777	6453226.928	12564037.959	8918135.22	27640143.616	42671611.338	21583973.671	12542934.421	37711017.038	34511793.063	70405474.917	41094753.666	23972973.836	38423228.473	61203408.16	42486220.11	42560562.166	43161157.097	23485443.285
	TAG 58:7+NH4(-FA 18:0 (NH4))	TAG 58:7+NH4(-FA 18:0 (NH4))	1519106.454	747274.141	774545.568	965888.374	1002881.626	7772743.21	9787413.101	5335375.254	3795263.219	9948547.805			2323562.23	854737.533	2266398.71	11878110.474	7365692.653	7924949.133	7118734.17	8325490.294
	TAG 58:6+NH4(-FA 18:0 (NH4))	TAG 58:6+NH4(-FA 18:0 (NH4))	1670360.093	953459.573	1338884.7	745773.834	1043719.382	6521600.344	8552737.956	4945065.437	3933829.038	7480505.623			1985874.836	1175237.711	2016270.13	8090893.77	5066243.972	6384793.338	5286761.847	6153285.404
	TAG 58:5+NH4(-FA 18:0 (NH4))	TAG 58:5+NH4(-FA 18:0 (NH4))	1535694.19	768276.998	1537419.845	1046469.934	1497135.763	4430642.882	8403393.125	3984300.252	2776293.286	5966441.779	1605088.886		2490851.39	1754449.68	2787166.726	7953556.898	5462906.868	5467443.509	5013064.601	4243229.076
	D5 TAG 58:10+NH4(-FA 20:4 (NH4))	D5 TAG 58:10+NH4(-FA 20:4 (NH4))	177405687.843	106273287.324	150788068.089	49860711.174	80939749.551	77155132.032	130663182.858	83670259.284	69579706.74	106189819.845	62555706.69	49683654.969	91090393.191	85731381.681	79614720.231	43055917.992	31581688.617	28817182.962	34250943.909	110153916.369
	TAG 50:5+NH4(-FA 20:4 (NH4))	TAG 50:5+NH4(-FA 20:4 (NH4))	890148.375	471755.638	439783.9	814474.263	620067.698	1112340.45	1417567.038	827584.975	657145.713	1324641.988	803433.663	640124.788	875657.588	367559.975	1215386.05	1776616.55	1471159.95	812634.163	862776.888	257844.013
	TAG 50:4+NH4(-FA 20:4 (NH4))	TAG 50:4+NH4(-FA 20:4 (NH4))	964295.006	603039.825	980426.988	971749.031	814936.59	3390661.125	3516275.25	2048016.375	938885.063	3845264.625	1320260.589	1701698.693	1898821.764	697496.126	1743870.069	3899329.313	2881762.875	2250471.375	3127929.75	533745
	TAG 52:6+NH4(-FA 20:4 (NH4))	TAG 52:6+NH4(-FA 20:4 (NH4))	3710241.975	1868998.525	1414567.975	2973321.213	2491606.013	6191969.063	8052499.938	3504431.038	2374234.975	8443893.538	2964618.35	4219006.613	4726595.188	1499479.688	4993326.163	8938310.213	6651574.288	5102229.55	5381191.575	1209227.463
	TAG 52:5+NH4(-FA 20:4 (NH4))	TAG 52:5+NH4(-FA 20:4 (NH4))	22338031.335	11122019.631	12309191.848	17694932.042	17240756.844	36723346.99	49475551.3	25226812.045	14320554.476	52433911.364	27439105.786	34628675.088	40715787.375	12715450.661	44469624.532	61226538.637	46252155.796	36806594.155	37529864.482	3911683.238
	TAG 52:4+NH4(-FA 20:4 (NH4))	TAG 52:4+NH4(-FA 20:4 (NH4))	12613740.277	7340708.69	9177586.61	10075517.764	11801539.266	41466909.588	53451875.558	25352712.861	14520876.895	56752129.356	17485894.078	24077358.625	26949629.959	9968789.449	28833513.29	55133308.651	35161950.086	36340223.306	36881904.613	13263364.046
	TAG 54:7+NH4(-FA 20:4 (NH4))	TAG 54:7+NH4(-FA 20:4 (NH4))	8542324.793	4262137.405	3766502.714	5193409.502	5470285.568	27003540.938	31264941.413	13558170.65	9613284.625	35674978.613	4322731.163	6168183.575	8560080.388	2437873.182	10173197.725	31476592.413	21484019.575	22819344.975	21917663.613	4283046.6
	TAG 54:6+NH4(-FA 20:4 (NH4))	TAG 54:6+NH4(-FA 20:4 (NH4))	70472932.562	36709531.505	39500354.802	40658441.922	49690241.666	353777834.705	384688920.84	173572379.352	101010155.705	455793462.755	58032797.13	79428502.86	91799564.138	26334359.555	107523079.397	337110069.294	210079062.783	252575681.258	248049311.144	62583577.602
	TAG 54:5+NH4(-FA 20:4 (NH4))	TAG 54:5+NH4(-FA 20:4 (NH4))	131552574.495	65887933.372	85939499.254	99223272.652	114298881.562	590112385.169	691660022.693	349004479.43	200821148.141	776753299.333	225944527.162	304884554.894	305921997.073	87484716.578	331505502.265	841151824.006	606588378.078	559449269.066	547599702.084	136649197.672
	TAG 54:4+NH4(-FA 20:4 (NH4))	TAG 54:4+NH4(-FA 20:4 (NH4))	3248242.941	3280168.265	3422328.567	2355063.541	3654444.66	22115676.587	37707098.69	18680113.508	6156578.017	26146453.862	2454878.794	4511374.512	5454230.503	3414554.205	7620243.06	22705885.003	14707002.818	13579629.926	19771477.514	14475795.467
	TAG 56:9+NH4(-FA 20:4 (NH4))	TAG 56:9+NH4(-FA 20:4 (NH4))	900239.9	353850.1	403276	582045.3	637372.8	3085553.2	3880793.8	1985150.7	1216713.2	4052186.1		421472.6	474341.1	68360.2	713355.9	1816463.3	1267122.7	1604251.6	1080976.4	753437.6
	TAG 56:8+NH4(-FA 20:4 (NH4))	TAG 56:8+NH4(-FA 20:4 (NH4))	5241007.578	3636628.506	4056518.281	3771269.406	4531652.361	28064644.196	29356501.49	14016466.194	10867241.722	31777499.494	2217239.25	2754394.05	4634913.977	2036739.496	5330131.988	16364037.3	9959253.35	13203815.912	11615972.55	11294746.109
	TAG 56:7+NH4(-FA 20:4 (NH4))	TAG 56:7+NH4(-FA 20:4 (NH4))	20273849.904	11793777.264	14676039.216	17704541.28	20195149.584	98965115.136	115624770.432	56652784.512	50943124.512	116440894.128	12951162	18202108.752	26970001.392	8804261.28	28399847.856	101968080.432	64634673.696	72144319.632	61828795.728	48892480.32
	TAG 56:6+NH4(-FA 20:4 (NH4))	TAG 56:6+NH4(-FA 20:4 (NH4))	37885399.152	22625915.525	26860983.24	46349255.386	42431773.264	151654972.51	204824974.04	103200505.45	97763642.925	176185088.668	60570433.602	93164572.777	90761004.81	27556830.356	91001997.99	261932537.342	187433829.349	179238317.213	128325560.667	87089336.48
	TAG 56:5+NH4(-FA 20:4 (NH4))	TAG 56:5+NH4(-FA 20:4 (NH4))	16067786.31	8598420.961	12418172.53	10819835.72	15640375.581	89810324.339	127988039.814	77171315.45	39552512.764	123241485.488	18751268.586	28139133.064	26717915.408	8277173.834	26305751.066	151021218.05	90210573.504	108230545.111	81377184.138	49161276.602
	TAG 56:4+NH4(-FA 20:4 (NH4))	TAG 56:4+NH4(-FA 20:4 (NH4))	1042921.796	587497.036	822204.014	579500.114	1058395.77	9815831.856	10383753.074	5047291.966	2255214.485	10722053.758	908508.143	868147.42	750188.401	804071.621	1651394.75	4956706.796	1594939.756	5846865.934	6224934.611	5503998.676
	TAG 58:10+NH4(-FA 20:4 (NH4))	TAG 58:10+NH4(-FA 20:4 (NH4))	2217034.65	1356824.2	1863747.4	1257501.45	1562896.527	9855331.3	10465851.9	4439601.2	3882136.55	10295117.35	1444328.8	1938428.05	2176048.3	959030.3	2141096.75	10767089	7333790.7	7452475.1	7114023.4	4902418.058
	TAG 58:9+NH4(-FA 20:4 (NH4))	TAG 58:9+NH4(-FA 20:4 (NH4))	2412575.116	1377988.62	2345142.936	1654870	1964140.556	10470866.496	12050690.908	5701726.32	4525040.312	12530715.88	1678698.116	1735438.528	2551745.156	807059.476	2761121.924	10003154.964	6098812.628	7289146.032	6871625.852	4913187.304
	TAG 58:8+NH4(-FA 20:4 (NH4))	TAG 58:8+NH4(-FA 20:4 (NH4))	15464334.085	9518438.686	12757271.717	5132523.568	8719552.109	17582920.384	22361404.432	12107934.634	11465944.823	17046700.304	6393968.334	6330265.812	9718610.101	6243831.22	8449415.582	15004492.636	9838597.439	10717897.507	9535590.371	13493298.967
	TAG 58:6+NH4(-FA 20:4 (NH4))	TAG 58:6+NH4(-FA 20:4 (NH4))	4567622.648	2869681.716	3340212.859	2856577.797	3820175.845	12492457.617	15381512.356	7789022.483	7232670.637	15105567.058	4859701.731	6984384.694	7514804.511	2941599.259	8663391.481	18169476.27	12042451.047	13455799.988	10216585.347	8380881.138
	TAG 60:11+NH4(-FA 20:4 (NH4))	TAG 60:11+NH4(-FA 20:4 (NH4))	837478.752	408051.204	737434.5	378666.959	679067.125	3584731.843	3935028.658	2164992.5	2221239.108	3659145.875	281551.875	458453.875	759290.125	275749.078	607586.375	2458115	1737650.75	1555606.25	2241872.875	3172803.194
	TAG 60:10+NH4(-FA 20:4 (NH4))	TAG 60:10+NH4(-FA 20:4 (NH4))	928846.148	597084.226	811356.264	451338.01	776942.134	3940599.942	4666111.191	2326273.376	2427989.175	3844235.441	522579.6	492490.125	997839	348762.218	745700.515	2480436.416	2027787.842	2215245.785	2087839.233	2824256.759
	TAG 60:9+NH4(-FA 20:4 (NH4))	TAG 60:9+NH4(-FA 20:4 (NH4))	586752.861	657619.377	718554.951	361211.807	634135.764	2161694.206	3253367.395	1318171.119	1833662.366	2120725.466	483445.127	675123.024	709652.908	326389.716	737682.202	1312726.181	1122299.426	1422376.054	1421406.83	1331797.871
	TAG 60:8+NH4(-FA 20:4 (NH4))	TAG 60:8+NH4(-FA 20:4 (NH4))	688204.45	257023.9	590781.612	413033.401	434677.433	1391149.729	2510917.556	1280449.442	1005885.562	1310077.231	355204.156	463352.275	664792.425	305058.171	634860.023	1468721.229	1250871.05	1292506.378	1093657.501	1273402.165
	TAG 60:7+NH4(-FA 20:4 (NH4))	TAG 60:7+NH4(-FA 20:4 (NH4))	585679.934	356397.184	500326.261	166380.169	380715.425	890445.371	988673.529	611111.879	626779.883	1295888.7	384186.225			440970.647	604621.113	1129399.425		953765.849	986326.725	591026.119
	TAG 60:6+NH4(-FA 20:4 (NH4))	TAG 60:6+NH4(-FA 20:4 (NH4))	889776.26	458417.819	756777.214	228806.375	638965.352	1606020	3049379	1598041.375	904516.641	2439915	434706.375	575747.875	758226.75	239196.089	1560207.25	1295368.375		1956307.375	1539359.875	1171478.345
	TAG 60:5+NH4(-FA 20:4 (NH4))	TAG 60:5+NH4(-FA 20:4 (NH4))	526521.473	475357.314	627976.562	153613.986	348111.107	1424074.227	1934749.907	1142699.159	722443.767	2161836.555	268507.313			186994.362	535420.572			949742.544	1248137.321	798113.916
	D5 TAG 62:16+NH4(-FA 22:6 (NH4))	D5 TAG 62:16+NH4(-FA 22:6 (NH4))	30048419.27	18646601.72	27477913.88	8545668.8	15334384.91	14027385.5	20867034.9	13743297.21	13240636.13	17930180.76	10935459.02	7676447.97	14465860.38	13051156.02	13436728.98	7621564.76	5228225.52	3303593.24	6750257.14	16997706.35
	TAG 52:7+NH4(-FA 22:6 (NH4))	TAG 52:7+NH4(-FA 22:6 (NH4))	757693.575	734177.325	274357.504	911019.525	571444.875	1919866.65	2043562.125	1160056.613	1065521.288	1844379.488	762867.15	900907.538	1694816.138	462329.475	1113024.113	2323875.825	1965253.013	1322318.738	1298097	487021.538
	TAG 52:6+NH4(-FA 22:6 (NH4))	TAG 52:6+NH4(-FA 22:6 (NH4))	1498644.213	764786.858	918943.249	1546081.87	1187128.778	4974243.843	5668307.006	2672755.39	2390090.179	6260180.688	1626889.595	2493858.407	2954662.275	1331594.414	2458958.518	9162232.513	7251601.375	5242886.625	5343087.15	2038586.738
	TAG 54:8+NH4(-FA 22:6 (NH4))	TAG 54:8+NH4(-FA 22:6 (NH4))	3624723.922	1403771.851	989833.576	2063329.366	2514999.13	7686783.375	9114723.925	4255926.55	3199038.925	10597252.3	2525518.469	3786759.825	3805376.438	1190591.725	3406990.162	10160309.225	6792937.8	7077419.725	6484408.375	2934997.375
	TAG 54:7+NH4(-FA 22:6 (NH4))	TAG 54:7+NH4(-FA 22:6 (NH4))	27505894.586	11045490.384	8836904.503	16710398.667	18802995.952	48797250.18	59917555.344	30310093.319	23995351.047	69595932.272	25378128.601	37367897.998	42577248.668	13434504.895	37639950.345	93478802.357	68082077.33	61570341.851	60760953.794	13374761.59
	TAG 54:6+NH4(-FA 22:6 (NH4))	TAG 54:6+NH4(-FA 22:6 (NH4))	17743943.886	9684330.336	9221603.556	15512832.546	23195578.959	70180960.893	88263356.972	34220721.917	31706811.075	88481785.797	34667248.256	55269540.371	53697420.17	17275843.902	49052158.295	140229779.843	91265584.67	97204501.218	109686315.546	51484106.606
	TAG 56:8+NH4(-FA 22:6 (NH4))	TAG 56:8+NH4(-FA 22:6 (NH4))	66150818.25	24581264.184	25211771.766	29764312.169	38571303.542	404029461.208	396823187.204	196210065.638	114919240.274	510829587.005	30984794.773	45036144.547	59487560.526	17323315.101	51014557.448	341639625.751	182235743.469	280151228.526	236569337.138	156702489.474
	TAG 56:7+NH4(-FA 22:6 (NH4))	TAG 56:7+NH4(-FA 22:6 (NH4))	129849751.92	51283196.88	55647380.544	79582834.176	94318476.24	675098888.304	766412628.048	398801386.608	245054566.896	936504343.104	141553589.616	194574652.512	210569968.08	65873006.208	190408341.408	1059672557.904	647482251.312	767186380.704	684361286.208	344571912.672
	TAG 56:6+NH4(-FA 22:6 (NH4))	TAG 56:6+NH4(-FA 22:6 (NH4))	834715.767	1158253.802	1154007.963	667053.36	931029.579	16279053.806	16890887.642	7975299.354	4388213.172	15445393.102		2075583.317	1401455.527	365555.501	800784.488	15000072.128	10635194.338	27073314.548	11798774.63	18657575.852
	TAG 58:11+NH4(-FA 22:6 (NH4))	TAG 58:11+NH4(-FA 22:6 (NH4))	613856.453	176434.531	438771.437	313747.2	265464.322	4154133.6	2990654.4	1906366.2	1214764.8	4504836.6		307965	623220.6	159715.426	513610.2	2506960.8	1394767.2	2024524.2	1883488.8	1552395
	TAG 58:10+NH4(-FA 22:6 (NH4))	TAG 58:10+NH4(-FA 22:6 (NH4))	4179269.986	2121302.606	2376779.829	1357264.74	2415541.35	24431187.763	23596514.575	11278335.128	9873520.187	29208942.946	1876319.9	2637016.498	4099976.737	1050578.216	3214434.208	15999009.15	10159082.9	13930078.55	14037950.6	21038012.837
	TAG 58:9+NH4(-FA 22:6 (NH4))	TAG 58:9+NH4(-FA 22:6 (NH4))	14255273.512	8145000.532	8001601.268	6477907.632	9701459.588	85825984.6	85776841.5	41856201.372	39378656.764	100606265.368	6491542.956	10366974.864	16481322.144	4321703.568	12808086.176	80727081.648	46029892.16	60030571.216	59015643.972	91209778.704
	TAG 58:8+NH4(-FA 22:6 (NH4))	TAG 58:8+NH4(-FA 22:6 (NH4))	22639803.872	12533818.846	13683519.065	16868417.764	20460062.75	115819759.832	133758285.383	70146059.771	74480698.937	132345685.228	24067094.548	46900773.036	48897725.854	14113945.264	37325699.377	177056556.534	115929403.434	128741277.6	105814845.583	132403372.686
	TAG 58:7+NH4(-FA 22:6 (NH4))	TAG 58:7+NH4(-FA 22:6 (NH4))	4347680.205	2869771.741	3964485.354	3918963.869	5169663.443	34648292.906	40409691.37	21568554.922	14123590.154	44291684.128	5843573.037	9102159.366	8767432.739	3541771.187	8534658.458	60726642.97	32660922.621	42526321.658	39874161.776	34696119.046
	TAG 58:6+NH4(-FA 22:6 (NH4))	TAG 58:6+NH4(-FA 22:6 (NH4))	654223.564	443898.521	901581.422		443552.25	9513656.435	8821363.258	4616309.877	1350611.59	12586812.274	203943.2	544240.435	730882.194	639128.591	1100358.75	6719765.66	2263374.324	6813468.04	7355838.213	8542464.596
	TAG 60:12+NH4(-FA 22:6 (NH4))	TAG 60:12+NH4(-FA 22:6 (NH4))	2090019.75	1101473.828	1020811.919	1014932.1	1342266.726	11711822.85	13740144.6	5099082.625	5026186.438	15064852.075	1400801.675	2275738.956	2606627.387	600385.295	2263545.375	16586736.075	10188910.55	12208234.675	11865296.625	11959643.15
	TAG 60:11+NH4(-FA 22:6 (NH4))	TAG 60:11+NH4(-FA 22:6 (NH4))	1862187.701	724726.354	1186315.097	917954.763	1504491.857	8406899.347	10914086.139	5158458.206	4169948.343	10419363.24	767719.711	1276681.164	1556527.786	513715.18	2025931.072	9896586.975	7409931.1	7814133.657	7155751.724	9152175.131
	TAG 60:10+NH4(-FA 22:6 (NH4))	TAG 60:10+NH4(-FA 22:6 (NH4))	2014774.787	998186.701	1723070.443	1020219.397	1423348.411	7831826.399	9361752.244	4566693.508	4936363.025	9248146.731	1233479.194	2086647.998	2247680.696	820933.461	2074564.888	12001229.795	9153179.204	8754177.335	7951233.78	7846242.601
	TAG 60:9+NH4(-FA 22:6 (NH4))	TAG 60:9+NH4(-FA 22:6 (NH4))	1747948.823	949765.243	1275171.331	813839.322	1567321.312	5536582.923	7260605.705	4826901.206	5288085.053	7291419.202	1108650.039	1894595.882	2660513.158	790275.454	2134975.731	8919427.094	4658280.958	6981259.355	6782150.743	6851340.152
	TAG 60:8+NH4(-FA 22:6 (NH4))	TAG 60:8+NH4(-FA 22:6 (NH4))	3088370.264	1326308.196	1765322.256	1453399.988	2752910.421	9788556.332	11848151.792	5916534.651	7276506.767	12440656.117	2118087.445	3800381.914	4444236.271	1707595.921	4217048.038	14332551.499	6758970.319	10422214.366	10668578.848	12739689.937
	TAG 60:7+NH4(-FA 22:6 (NH4))	TAG 60:7+NH4(-FA 22:6 (NH4))	1475079.537	702456.078	1305477.659	548164.008	831701.162	8723128.109	8869694.253	4900114.4	2536114.915	9724044.132	634100.265	733135.394	1277250.136	666249.421	1774305.281	5595015.416	2055357.705	6513708.897	7485987.736	8105389.597

[truncated: 1 more sheets: Sheet2]
